# Supplementary material for: Systematic analysis of microorganisms’ metabolism for selective targeting
Source: Sci Rep. 2024 Jul 16;14:16446. doi: 10.1038/s41598-024-65936-y (PMC11252421; doi:10.1038/s41598-024-65936-y)
Supplement: Supplementary file 2 — Supplementary Information 2. [file 41598_2024_65936_MOESM2_ESM.xlsx]

## Sheet: Info
All solutions found for each case (in the third step) are listed in this file. Each individual solution is presented in parentheses. For example, for case 634, the two quadruple solutions are presented as: (PGI, TPI, TALA, XYLI2)-( CYTBO3_4pp, CYTBDpp, CYTBD2pp, FRD2)

## Sheet: Solutions
Case #	Single Lethal	Double Lethal	Triple Lethal	Quadruple Lethal
Case 1	(A5PISO)-( ACCOAC)-( ADSL1r)-( ADSL2r)-( ADSS)-( AGPAT160)-( AICART)-( AIRC2)-( AIRC3)-( ASPCT)-( DASYN160)-( DHFR)-( DHORTS)-( G1PACT)-( GF6PTA)-( GK1)-( GLUPRT)-( IMPC)-( KDOPP)-( KDOPS)-( MCOATA)-( OMPDC)-( ORPT)-( PGAMT)-( PRAIS)-( PRFGS)-( PSD160)-( PSSA160)-( TMDS)-( UAGDP)-( UMPK)	(PRPPS, R15BPK)-( PRPPS, PPM)-( TKT2, GND)-( SULR, METAT)-( SADT2, METAT)-( RPI, KDOCT2)-( RPI, MOAT)-( RPI, MOAT2)-( RPE, GND)-( GARFT, GART)-( ASNS2, ASNS1)-( ADSK, METAT)-( 3OAR160, AACPS3)-( 3OAR160, FACOAE160)-( 3HAD160, AACPS3)-( 3HAD160, FACOAE160)-( 3HAD120, AACPS7)-( 3HAD120, FACOAE120)-( 3OAS160, AACPS3)-( 3OAS160, FACOAE160)-( RPE, RPI)-( RPE, TKT1)-( RPE, TKT2)-( RPI, TALA)-( RPI, TKT…	(RPE, TALA, CHORS)-( RPE, TALA, DDPA)-( RPE, TALA, DHQS)-( RPE, TALA, SHK3Dr)-( RPE, TALA, SHKK)-( ADK1, PRPPS, ADK3)-( TRDR, GRXR, METAT)-( TRDR, GTHOr, METAT)-( TRDR, PAPSR2, METAT)-( TKT2, PGL, GLCDpp)-( TKT1, GND, CHORS)-( TKT1, GND, DDPA)-( TKT1, GND, DHQS)-( TKT1, GND, SHK3Dr)-( TKT1, GND, SHKK)-( TALA, GND, CHORS)-( TALA, GND, DDPA)-( TALA, GND, DHQS)-( TALA, GND, SHK3Dr)-( TALA, GND, SHKK…	(PGK, TKT1, TPI, CHORS)-( PGK, TKT1, TPI, DDPA)-( PGK, TKT1, TPI, DHQS)-( PGK, TKT1, TPI, SHK3Dr)-( PGK, TKT1, TPI, SHKK)-( PGK, TALA, TPI, CHORS)-( PGK, TALA, TPI, DDPA)-( PGK, TALA, TPI, DHQS)-( PGK, TALA, TPI, SHK3Dr)-( PGK, TALA, TPI, SHKK)-( PGK, RPE, TPI, CHORS)-( PGK, RPE, TPI, DDPA)-( PGK, RPE, TPI, DHQS)-( PGK, RPE, TPI, SHK3Dr)-( PGK, RPE, TPI, SHKK)-( GAPD, TKT1, TPI, CHORS)-( GAPD, TK…
Case 2	(A5PISO)-( ACCOAC)-( ADSL1r)-( ADSL2r)-( ADSS)-( AGPAT160)-( AICART)-( AIRC2)-( AIRC3)-( ALAALAr)-( ASAD)-( ASPCT)-( ASPK)-( DAPE)-( DASYN160)-( DHDPRy)-( DHDPS)-( DHFR)-( DHORTS)-( G1PACT)-( GF6PTA)-( GK1)-( GLUPRT)-( IMPC)-( KDOPP)-( KDOPS)-( MCOATA)-( MPTG)-( OMPDC)-( ORPT)-( PAPPT3)-( PGAMT)-( PRAIS)-( PRFGS)-( PSD160)-( PSSA160)-( SDPDS)-( SDPTA)-( THDPS)-( TMDS)-( UAAGDS)-( UAGCVT)-( UAGDP)…	(PRPPS, R15BPK)-( PRPPS, PPM)-( TKT2, GND)-( SULR, METAT)-( SADT2, METAT)-( RPI, KDOCT2)-( RPI, MOAT)-( RPI, MOAT2)-( RPE, GND)-( GARFT, GART)-( ASNS2, ASNS1)-( ADSK, METAT)-( 3OAR160, AACPS3)-( 3OAR160, FACOAE160)-( 3HAD160, AACPS3)-( 3HAD160, FACOAE160)-( 3HAD120, AACPS7)-( 3HAD120, FACOAE120)-( 3OAS160, AACPS3)-( 3OAS160, FACOAE160)-( RPE, RPI)-( RPE, TKT1)-( RPE, TKT2)-( RPI, TALA)-( RPI, TKT…	(RPE, TALA, CHORS)-( RPE, TALA, DDPA)-( RPE, TALA, DHQS)-( RPE, TALA, SHK3Dr)-( RPE, TALA, SHKK)-( ADK1, PRPPS, ADK3)-( TRDR, GRXR, METAT)-( TRDR, GTHOr, METAT)-( TRDR, PAPSR2, METAT)-( TKT2, PGL, GLCDpp)-( TKT1, GND, CHORS)-( TKT1, GND, DDPA)-( TKT1, GND, DHQS)-( TKT1, GND, SHK3Dr)-( TKT1, GND, SHKK)-( TALA, GND, CHORS)-( TALA, GND, DDPA)-( TALA, GND, DHQS)-( TALA, GND, SHK3Dr)-( TALA, GND, SHKK…	(PGK, TKT1, TPI, CHORS)-( PGK, TKT1, TPI, DDPA)-( PGK, TKT1, TPI, DHQS)-( PGK, TKT1, TPI, SHK3Dr)-( PGK, TKT1, TPI, SHKK)-( PGK, TALA, TPI, CHORS)-( PGK, TALA, TPI, DDPA)-( PGK, TALA, TPI, DHQS)-( PGK, TALA, TPI, SHK3Dr)-( PGK, TALA, TPI, SHKK)-( PGK, RPE, TPI, CHORS)-( PGK, RPE, TPI, DDPA)-( PGK, RPE, TPI, DHQS)-( PGK, RPE, TPI, SHK3Dr)-( PGK, RPE, TPI, SHKK)-( GAPD, TKT1, TPI, CHORS)-( GAPD, TK…
Case 3	(ALAALAr)-( ASAD)-( ASPK)-( DAPE)-( DHDPRy)-( DHDPS)-( MPTG)-( PAPPT3)-( SDPDS)-( SDPTA)-( THDPS)-( UAAGDS)-( UAGCVT)-( UAGPT3)-( UAMAGS)-( UAMAS)-( UAPGR)-( UDCPDP)-( UGMDDS)	(ALAR, DLYSPYRAT)-( GLUR, DLYSOXGAT)	(GLUR, ALAR, 1PPDCRc)-( GLUR, ALAR, GLCOASYNT)-( GLUR, ALAR, GLUTCOADHc)-( GLUR, ALAR, LPCOXc)-( GLUR, ALAR, LYSRC)-( GLUR, ALAR, OXOADLR)-( GLUR, ALAR, AADSACYCL)-( GLUR, ALAR, AASAD3)-( ALAR, DLYSOXGAT, 1PPDCRc)-( ALAR, DLYSOXGAT, GLCOASYNT)-( ALAR, DLYSOXGAT, GLUTCOADHc)-( ALAR, DLYSOXGAT, LPCOXc)-( ALAR, DLYSOXGAT, LYSRC)-( ALAR, DLYSOXGAT, OXOADLR)-( ALAR, DLYSOXGAT, AADSACYCL)-( ALAR, DLYSO…	(SUCD4, ACOAD24f, ALAR, DLYSOXGAT)-( SUCD4, CTECOAI6, ALAR, DLYSOXGAT)-( RECOAH21, SUCD4, ALAR, DLYSOXGAT)-( GLUR, SUCD4, ACOAD24f, DLYSPYRAT)-( GLUR, SUCD4, CTECOAI6, DLYSPYRAT)-( GLUR, RECOAH21, SUCD4, DLYSPYRAT)-( 3HAACOAT141, SUCD4, ALAR, DLYSOXGAT)-( 3HAACOAT141, GLUR, SUCD4, DLYSPYRAT)-( GLUR, ALAR, PDHcr, AKGDa)-( GLUR, ALAR, PDHcr, AKGDb_copy1)-( GLUR, ALAR, ECOAH1, HBCHLR)-( ALAR, DLYSOX…
Case 4	(A5PISO)-( ACCOAC)-( ADSL1r)-( ADSL2r)-( ADSS)-( AGPAT160)-( AICART)-( AIRC2)-( AIRC3)-( ASPCT)-( DASYN160)-( DHFR)-( DHORTS)-( G1PACT)-( GF6PTA)-( GK1)-( GLUPRT)-( IMPC)-( KDOPP)-( KDOPS)-( MCOATA)-( OMPDC)-( ORPT)-( PGAMT)-( PRAIS)-( PRFGS)-( PSD160)-( PSSA160)-( TMDS)-( UAGDP)-( UMPK)	(PRPPS, R15BPK)-( PRPPS, PPM)-( TKT2, GND)-( SULR, METAT)-( SADT2, METAT)-( RPI, KDOCT2)-( RPI, MOAT)-( RPI, MOAT2)-( RPE, GND)-( GARFT, GART)-( ASNS2, ASNS1)-( ADSK, METAT)-( 3OAR160, AACPS3)-( 3OAR160, FACOAE160)-( 3HAD160, AACPS3)-( 3HAD160, FACOAE160)-( 3HAD120, AACPS7)-( 3HAD120, FACOAE120)-( 3OAS160, AACPS3)-( 3OAS160, FACOAE160)-( RPE, RPI)-( RPE, TKT1)-( RPE, TKT2)-( RPI, TALA)-( RPI, TKT…	(RPE, TALA, CHORS)-( RPE, TALA, DDPA)-( RPE, TALA, DHQS)-( RPE, TALA, SHK3Dr)-( RPE, TALA, SHKK)-( ADK1, PRPPS, ADK3)-( TRDR, GRXR, METAT)-( TRDR, GTHOr, METAT)-( TRDR, PAPSR2, METAT)-( TKT2, PGL, GLCDpp)-( TKT1, GND, CHORS)-( TKT1, GND, DDPA)-( TKT1, GND, DHQS)-( TKT1, GND, SHK3Dr)-( TKT1, GND, SHKK)-( TALA, GND, CHORS)-( TALA, GND, DDPA)-( TALA, GND, DHQS)-( TALA, GND, SHK3Dr)-( TALA, GND, SHKK…	(PGK, TKT1, TPI, CHORS)-( PGK, TKT1, TPI, DDPA)-( PGK, TKT1, TPI, DHQS)-( PGK, TKT1, TPI, SHK3Dr)-( PGK, TKT1, TPI, SHKK)-( PGK, TALA, TPI, CHORS)-( PGK, TALA, TPI, DDPA)-( PGK, TALA, TPI, DHQS)-( PGK, TALA, TPI, SHK3Dr)-( PGK, TALA, TPI, SHKK)-( PGK, RPE, TPI, CHORS)-( PGK, RPE, TPI, DDPA)-( PGK, RPE, TPI, DHQS)-( PGK, RPE, TPI, SHK3Dr)-( PGK, RPE, TPI, SHKK)-( GAPD, TKT1, TPI, CHORS)-( GAPD, TK…
Case 5	(A5PISO)-( ACCOAC)-( ADSL1r)-( ADSL2r)-( ADSS)-( AGPAT160)-( AICART)-( AIRC2)-( AIRC3)-( ALAALAr)-( ASAD)-( ASPCT)-( ASPK)-( DAPE)-( DASYN160)-( DHDPRy)-( DHDPS)-( DHFR)-( DHORTS)-( G1PACT)-( GF6PTA)-( GK1)-( GLUPRT)-( IMPC)-( KDOPP)-( KDOPS)-( MCOATA)-( MPTG)-( OMPDC)-( ORPT)-( PAPPT3)-( PGAMT)-( PRAIS)-( PRFGS)-( PSD160)-( PSSA160)-( SDPDS)-( SDPTA)-( THDPS)-( TMDS)-( UAAGDS)-( UAGCVT)-( UAGDP)…	(PRPPS, R15BPK)-( PRPPS, PPM)-( TKT2, GND)-( SULR, METAT)-( SADT2, METAT)-( RPI, KDOCT2)-( RPI, MOAT)-( RPI, MOAT2)-( RPE, GND)-( GARFT, GART)-( ASNS2, ASNS1)-( ADSK, METAT)-( 3OAR160, AACPS3)-( 3OAR160, FACOAE160)-( 3HAD160, AACPS3)-( 3HAD160, FACOAE160)-( 3HAD120, AACPS7)-( 3HAD120, FACOAE120)-( 3OAS160, AACPS3)-( 3OAS160, FACOAE160)-( RPE, RPI)-( RPE, TKT1)-( RPE, TKT2)-( RPI, TALA)-( RPI, TKT…	(RPE, TALA, CHORS)-( RPE, TALA, DDPA)-( RPE, TALA, DHQS)-( RPE, TALA, SHK3Dr)-( RPE, TALA, SHKK)-( ADK1, PRPPS, ADK3)-( TRDR, GRXR, METAT)-( TRDR, GTHOr, METAT)-( TRDR, PAPSR2, METAT)-( TKT2, PGL, GLCDpp)-( TKT1, GND, CHORS)-( TKT1, GND, DDPA)-( TKT1, GND, DHQS)-( TKT1, GND, SHK3Dr)-( TKT1, GND, SHKK)-( TALA, GND, CHORS)-( TALA, GND, DDPA)-( TALA, GND, DHQS)-( TALA, GND, SHK3Dr)-( TALA, GND, SHKK…	(PGK, TKT1, TPI, CHORS)-( PGK, TKT1, TPI, DDPA)-( PGK, TKT1, TPI, DHQS)-( PGK, TKT1, TPI, SHK3Dr)-( PGK, TKT1, TPI, SHKK)-( PGK, TALA, TPI, CHORS)-( PGK, TALA, TPI, DDPA)-( PGK, TALA, TPI, DHQS)-( PGK, TALA, TPI, SHK3Dr)-( PGK, TALA, TPI, SHKK)-( PGK, RPE, TPI, CHORS)-( PGK, RPE, TPI, DDPA)-( PGK, RPE, TPI, DHQS)-( PGK, RPE, TPI, SHK3Dr)-( PGK, RPE, TPI, SHKK)-( GAPD, TKT1, TPI, CHORS)-( GAPD, TK…
Case 6	(ALAALAr)-( ASAD)-( ASPK)-( DAPE)-( DHDPRy)-( DHDPS)-( MPTG)-( PAPPT3)-( SDPDS)-( SDPTA)-( THDPS)-( UAAGDS)-( UAGCVT)-( UAGPT3)-( UAMAGS)-( UAMAS)-( UAPGR)-( UDCPDP)-( UGMDDS)	(ALAR, DLYSPYRAT)-( GLUR, DLYSOXGAT)	(GLUR, ALAR, 1PPDCRc)-( GLUR, ALAR, GLCOASYNT)-( GLUR, ALAR, GLUTCOADHc)-( GLUR, ALAR, LPCOXc)-( GLUR, ALAR, LYSRC)-( GLUR, ALAR, OXOADLR)-( GLUR, ALAR, AADSACYCL)-( GLUR, ALAR, AASAD3)-( ALAR, DLYSOXGAT, 1PPDCRc)-( ALAR, DLYSOXGAT, GLCOASYNT)-( ALAR, DLYSOXGAT, GLUTCOADHc)-( ALAR, DLYSOXGAT, LPCOXc)-( ALAR, DLYSOXGAT, LYSRC)-( ALAR, DLYSOXGAT, OXOADLR)-( ALAR, DLYSOXGAT, AADSACYCL)-( ALAR, DLYSO…	(SUCD4, ACOAD24f, ALAR, DLYSOXGAT)-( SUCD4, CTECOAI6, ALAR, DLYSOXGAT)-( RECOAH21, SUCD4, ALAR, DLYSOXGAT)-( GLUR, SUCD4, ACOAD24f, DLYSPYRAT)-( GLUR, SUCD4, CTECOAI6, DLYSPYRAT)-( GLUR, RECOAH21, SUCD4, DLYSPYRAT)-( 3HAACOAT141, SUCD4, ALAR, DLYSOXGAT)-( 3HAACOAT141, GLUR, SUCD4, DLYSPYRAT)-( GLUR, ALAR, PDHcr, AKGDa)-( GLUR, ALAR, PDHcr, AKGDb_copy1)-( GLUR, ALAR, ECOAH1, HBCHLR)-( ALAR, DLYSOX…
Case 7	()	(ACOAD1fr, 3HAD80)-( ACOAD1fr, 3HAD40)-( ACOAD1fr, 3OAS60)-( ACOAD1fr, 3OAR60)-( ACOAD1fr, 3OAR80)-( ACOAD1fr, 3OAS80)-( ACOAD1fr, 3OAS100)-( ACOAD1fr, 3OAR40)-( ACOAD1fr, 3OAR100)-( ACOAD1fr, 3HAD60)-( ACOAD1fr, 3HAD100)-( CTECOAI7, 3OAS161)-( CTECOAI7, 3HAD161)-( CTECOAI7, 3OAR161)	(3OAR160, ACOAD7f, CTECOAI8)-( 3HAD160, ACOAD7f, CTECOAI8)-( 3OAS160, ACOAD7f, CTECOAI8)-( ECOAH6, ACOAD1fr, 3HAD120)-( ACOAD1fr, T2DECAI, 3OAR120)-( ACOAD1fr, T2DECAI, 3HAD120)-( ACOAD1fr, T2DECAI, 3OAS120)-( ACOAD1fr, 3OAS141, 3OAR120)-( ACOAD1fr, 3OAS141, 3HAD120)-( ACOAD1fr, 3OAS141, 3OAS120)-( ACOAD1fr, 3OAR121, 3OAR120)-( ACOAD1fr, 3OAR121, 3HAD120)-( ACOAD1fr, 3OAR121, 3OAS120)-( ACOAD1fr,…	(3HAD140, ACOAD7f, AACPS1, CTECOAI8)-( 3HAD140, ACOAD6f, CTECOAI7, ECOAH8)-( 3HAD140, ACOAD6f, CTECOAI7, ACACT8r)-( 3HAD140, ACOAD6f, CTECOAI7, CTECOAI8)-( ECOAH7, RPI, ACOAD6f, 3HAD140)-( ACACT6r, ACOAD6f, CTECOAI7, 3HAD141)-( ACACT6r, ACOAD6f, CTECOAI7, 3OAS100)-( ACACT6r, ACOAD6f, CTECOAI7, 3OAR100)-( ACACT6r, ACOAD6f, CTECOAI7, 3HAD100)-( HACD6, ACOAD6f, CTECOAI7, 3HAD141)-( HACD6, ACOAD6f, C…
Case 8	()	(ACOAD1fr, 3HAD80)-( ACOAD1fr, 3HAD40)-( ACOAD1fr, 3OAS60)-( ACOAD1fr, 3OAR60)-( ACOAD1fr, 3OAR80)-( ACOAD1fr, 3OAS80)-( ACOAD1fr, 3OAS100)-( ACOAD1fr, 3OAR40)-( ACOAD1fr, 3OAR100)-( ACOAD1fr, 3HAD60)-( ACOAD1fr, 3HAD100)-( CTECOAI7, 3OAS161)-( CTECOAI7, 3HAD161)-( CTECOAI7, 3OAR161)	(3OAR160, ACOAD7f, CTECOAI8)-( 3HAD160, ACOAD7f, CTECOAI8)-( 3OAS160, ACOAD7f, CTECOAI8)-( ECOAH6, ACOAD1fr, 3HAD120)-( ACOAD1fr, T2DECAI, 3OAR120)-( ACOAD1fr, T2DECAI, 3HAD120)-( ACOAD1fr, T2DECAI, 3OAS120)-( ACOAD1fr, 3OAS141, 3OAR120)-( ACOAD1fr, 3OAS141, 3HAD120)-( ACOAD1fr, 3OAS141, 3OAS120)-( ACOAD1fr, 3OAR121, 3OAR120)-( ACOAD1fr, 3OAR121, 3HAD120)-( ACOAD1fr, 3OAR121, 3OAS120)-( ACOAD1fr,…	(3HAD140, ACOAD7f, AACPS1, CTECOAI8)-( 3HAD140, ACOAD6f, CTECOAI7, ECOAH8)-( 3HAD140, ACOAD6f, CTECOAI7, ACACT8r)-( 3HAD140, ACOAD6f, CTECOAI7, CTECOAI8)-( ECOAH7, RPI, ACOAD6f, 3HAD140)-( ACACT6r, ACOAD6f, CTECOAI7, 3HAD141)-( ACACT6r, ACOAD6f, CTECOAI7, 3OAS100)-( ACACT6r, ACOAD6f, CTECOAI7, 3OAR100)-( ACACT6r, ACOAD6f, CTECOAI7, 3HAD100)-( HACD6, ACOAD6f, CTECOAI7, 3HAD141)-( HACD6, ACOAD6f, C…
Case 9	()	()	()	(ACOAD1fr, EAR141x, 3HAD120, EAR141y)-( ACOAD1fr, 3HAD120, EAR121x, EAR121y)
Case 10	(A5PISO)-( ACCOAC)-( ADSL1r)-( ADSL2r)-( ADSS)-( AGPAT160)-( AICART)-( AIRC2)-( AIRC3)-( ASPCT)-( DASYN160)-( DHFR)-( DHORTS)-( G1PACT)-( GF6PTA)-( GK1)-( GLUPRT)-( IMPC)-( KDOPP)-( KDOPS)-( MCOATA)-( OMPDC)-( ORPT)-( PGAMT)-( PRAIS)-( PRFGS)-( PSD160)-( PSSA160)-( TMDS)-( UAGDP)-( UMPK)	(PRPPS, R15BPK)-( PRPPS, PPM)-( TKT2, GND)-( SULR, METAT)-( SADT2, METAT)-( RPI, KDOCT2)-( RPI, MOAT)-( RPI, MOAT2)-( RPE, GND)-( GARFT, GART)-( ASNS2, ASNS1)-( ADSK, METAT)-( 3OAR160, AACPS3)-( 3OAR160, FACOAE160)-( 3HAD160, AACPS3)-( 3HAD160, FACOAE160)-( 3HAD120, AACPS7)-( 3HAD120, FACOAE120)-( 3OAS160, AACPS3)-( 3OAS160, FACOAE160)-( RPE, RPI)-( RPE, TKT1)-( RPE, TKT2)-( RPI, TALA)-( RPI, TKT…	(RPE, TALA, CHORS)-( RPE, TALA, DDPA)-( RPE, TALA, DHQS)-( RPE, TALA, SHK3Dr)-( RPE, TALA, SHKK)-( ADK1, PRPPS, ADK3)-( TRDR, GRXR, METAT)-( TRDR, GTHOr, METAT)-( TRDR, PAPSR2, METAT)-( TKT2, PGL, GLCDpp)-( TKT1, GND, CHORS)-( TKT1, GND, DDPA)-( TKT1, GND, DHQS)-( TKT1, GND, SHK3Dr)-( TKT1, GND, SHKK)-( TALA, GND, CHORS)-( TALA, GND, DDPA)-( TALA, GND, DHQS)-( TALA, GND, SHK3Dr)-( TALA, GND, SHKK…	(PGK, TKT1, TPI, CHORS)-( PGK, TKT1, TPI, DDPA)-( PGK, TKT1, TPI, DHQS)-( PGK, TKT1, TPI, SHK3Dr)-( PGK, TKT1, TPI, SHKK)-( PGK, TALA, TPI, CHORS)-( PGK, TALA, TPI, DDPA)-( PGK, TALA, TPI, DHQS)-( PGK, TALA, TPI, SHK3Dr)-( PGK, TALA, TPI, SHKK)-( PGK, RPE, TPI, CHORS)-( PGK, RPE, TPI, DDPA)-( PGK, RPE, TPI, DHQS)-( PGK, RPE, TPI, SHK3Dr)-( PGK, RPE, TPI, SHKK)-( GAPD, TKT1, TPI, CHORS)-( GAPD, TK…
Case 11	(A5PISO)-( ACCOAC)-( ADSL1r)-( ADSL2r)-( ADSS)-( AGPAT160)-( AICART)-( AIRC2)-( AIRC3)-( ALAALAr)-( ASAD)-( ASPCT)-( ASPK)-( DAPE)-( DASYN160)-( DHDPRy)-( DHDPS)-( DHFR)-( DHORTS)-( G1PACT)-( GF6PTA)-( GK1)-( GLUPRT)-( IMPC)-( KDOPP)-( KDOPS)-( MCOATA)-( MCTP1App)-( MPTG)-( OMPDC)-( ORPT)-( PAPPT3)-( PGAMT)-( PRAIS)-( PRFGS)-( PSD160)-( PSSA160)-( SDPDS)-( SDPTA)-( THDPS)-( TMDS)-( UAAGDS)-( UAGC…	(PRPPS, R15BPK)-( PRPPS, PPM)-( TKT2, GND)-( SULR, METAT)-( SADT2, METAT)-( RPI, KDOCT2)-( RPI, MOAT)-( RPI, MOAT2)-( RPE, GND)-( GARFT, GART)-( ASNS2, ASNS1)-( ADSK, METAT)-( 3OAR160, AACPS3)-( 3OAR160, FACOAE160)-( 3HAD160, AACPS3)-( 3HAD160, FACOAE160)-( 3HAD120, AACPS7)-( 3HAD120, FACOAE120)-( 3OAS160, AACPS3)-( 3OAS160, FACOAE160)-( RPE, RPI)-( RPE, TKT1)-( RPE, TKT2)-( RPI, TALA)-( RPI, TKT…	(RPE, TALA, CHORS)-( RPE, TALA, DDPA)-( RPE, TALA, DHQS)-( RPE, TALA, SHK3Dr)-( RPE, TALA, SHKK)-( ADK1, PRPPS, ADK3)-( TRDR, GRXR, METAT)-( TRDR, GTHOr, METAT)-( TRDR, PAPSR2, METAT)-( TKT2, PGL, GLCDpp)-( TKT1, GND, CHORS)-( TKT1, GND, DDPA)-( TKT1, GND, DHQS)-( TKT1, GND, SHK3Dr)-( TKT1, GND, SHKK)-( TALA, GND, CHORS)-( TALA, GND, DDPA)-( TALA, GND, DHQS)-( TALA, GND, SHK3Dr)-( TALA, GND, SHKK…	(PGK, TKT1, TPI, CHORS)-( PGK, TKT1, TPI, DDPA)-( PGK, TKT1, TPI, DHQS)-( PGK, TKT1, TPI, SHK3Dr)-( PGK, TKT1, TPI, SHKK)-( PGK, TALA, TPI, CHORS)-( PGK, TALA, TPI, DDPA)-( PGK, TALA, TPI, DHQS)-( PGK, TALA, TPI, SHK3Dr)-( PGK, TALA, TPI, SHKK)-( PGK, RPE, TPI, CHORS)-( PGK, RPE, TPI, DDPA)-( PGK, RPE, TPI, DHQS)-( PGK, RPE, TPI, SHK3Dr)-( PGK, RPE, TPI, SHKK)-( GAPD, TKT1, TPI, CHORS)-( GAPD, TK…
Case 12	(ALAALAr)-( ASAD)-( ASPK)-( DAPE)-( DHDPRy)-( DHDPS)-( MCTP1App)-( MPTG)-( PAPPT3)-( SDPDS)-( SDPTA)-( THDPS)-( UAAGDS)-( UAGCVT)-( UAGPT3)-( UAMAGS)-( UAMAS)-( UAPGR)-( UDCPDP)-( UGMDDS)	(ALAR, DLYSPYRAT)-( GLUR, DLYSOXGAT)	(GLUR, ALAR, 1PPDCRc)-( GLUR, ALAR, GLCOASYNT)-( GLUR, ALAR, GLUTCOADHc)-( GLUR, ALAR, LPCOXc)-( GLUR, ALAR, LYSRC)-( GLUR, ALAR, OXOADLR)-( GLUR, ALAR, AADSACYCL)-( GLUR, ALAR, AASAD3)-( ALAR, DLYSOXGAT, 1PPDCRc)-( ALAR, DLYSOXGAT, GLCOASYNT)-( ALAR, DLYSOXGAT, GLUTCOADHc)-( ALAR, DLYSOXGAT, LPCOXc)-( ALAR, DLYSOXGAT, LYSRC)-( ALAR, DLYSOXGAT, OXOADLR)-( ALAR, DLYSOXGAT, AADSACYCL)-( ALAR, DLYSO…	(SUCD4, ACOAD24f, ALAR, DLYSOXGAT)-( SUCD4, CTECOAI6, ALAR, DLYSOXGAT)-( RECOAH21, SUCD4, ALAR, DLYSOXGAT)-( GLUR, SUCD4, ACOAD24f, DLYSPYRAT)-( GLUR, SUCD4, CTECOAI6, DLYSPYRAT)-( GLUR, RECOAH21, SUCD4, DLYSPYRAT)-( 3HAACOAT141, SUCD4, ALAR, DLYSOXGAT)-( 3HAACOAT141, GLUR, SUCD4, DLYSPYRAT)-( GLUR, ALAR, PDHcr, AKGDa)-( GLUR, ALAR, PDHcr, AKGDb_copy1)-( GLUR, ALAR, ECOAH1, HBCHLR)-( ALAR, DLYSOX…
Case 13	(A5PISO)-( ACCOAC)-( ADSL1r)-( ADSL2r)-( ADSS)-( AGPAT160)-( AICART)-( AIRC2)-( AIRC3)-( ASPCT)-( DASYN160)-( DHFR)-( DHORTS)-( G1PACT)-( GF6PTA)-( GK1)-( GLUPRT)-( IMPC)-( KDOPP)-( KDOPS)-( MCOATA)-( OMPDC)-( ORPT)-( PGAMT)-( PRAIS)-( PRFGS)-( PSD160)-( PSSA160)-( TMDS)-( UAGDP)-( UMPK)	(PRPPS, R15BPK)-( PRPPS, PPM)-( TKT2, GND)-( SULR, METAT)-( SADT2, METAT)-( RPI, KDOCT2)-( RPI, MOAT)-( RPI, MOAT2)-( RPE, GND)-( GARFT, GART)-( ASNS2, ASNS1)-( ADSK, METAT)-( 3OAR160, AACPS3)-( 3OAR160, FACOAE160)-( 3HAD160, AACPS3)-( 3HAD160, FACOAE160)-( 3HAD120, AACPS7)-( 3HAD120, FACOAE120)-( 3OAS160, AACPS3)-( 3OAS160, FACOAE160)-( RPE, RPI)-( RPE, TKT1)-( RPE, TKT2)-( RPI, TALA)-( RPI, TKT…	(RPE, TALA, CHORS)-( RPE, TALA, DDPA)-( RPE, TALA, DHQS)-( RPE, TALA, SHK3Dr)-( RPE, TALA, SHKK)-( ADK1, PRPPS, ADK3)-( TRDR, GRXR, METAT)-( TRDR, GTHOr, METAT)-( TRDR, PAPSR2, METAT)-( TKT2, PGL, GLCDpp)-( TKT1, GND, CHORS)-( TKT1, GND, DDPA)-( TKT1, GND, DHQS)-( TKT1, GND, SHK3Dr)-( TKT1, GND, SHKK)-( TALA, GND, CHORS)-( TALA, GND, DDPA)-( TALA, GND, DHQS)-( TALA, GND, SHK3Dr)-( TALA, GND, SHKK…	(PGK, TKT1, TPI, CHORS)-( PGK, TKT1, TPI, DDPA)-( PGK, TKT1, TPI, DHQS)-( PGK, TKT1, TPI, SHK3Dr)-( PGK, TKT1, TPI, SHKK)-( PGK, TALA, TPI, CHORS)-( PGK, TALA, TPI, DDPA)-( PGK, TALA, TPI, DHQS)-( PGK, TALA, TPI, SHK3Dr)-( PGK, TALA, TPI, SHKK)-( PGK, RPE, TPI, CHORS)-( PGK, RPE, TPI, DDPA)-( PGK, RPE, TPI, DHQS)-( PGK, RPE, TPI, SHK3Dr)-( PGK, RPE, TPI, SHKK)-( GAPD, TKT1, TPI, CHORS)-( GAPD, TK…
Case 14	(A5PISO)-( ACCOAC)-( ADSL1r)-( ADSL2r)-( ADSS)-( AGPAT160)-( AICART)-( AIRC2)-( AIRC3)-( ALAALAr)-( ASAD)-( ASPCT)-( ASPK)-( DAPE)-( DASYN160)-( DHDPRy)-( DHDPS)-( DHFR)-( DHORTS)-( G1PACT)-( GF6PTA)-( GK1)-( GLUPRT)-( IMPC)-( KDOPP)-( KDOPS)-( MCOATA)-( MCTP1App)-( MPTG)-( OMPDC)-( ORPT)-( PAPPT3)-( PGAMT)-( PRAIS)-( PRFGS)-( PSD160)-( PSSA160)-( SDPDS)-( SDPTA)-( THDPS)-( TMDS)-( UAAGDS)-( UAGC…	(PRPPS, R15BPK)-( PRPPS, PPM)-( TKT2, GND)-( SULR, METAT)-( SADT2, METAT)-( RPI, KDOCT2)-( RPI, MOAT)-( RPI, MOAT2)-( RPE, GND)-( GARFT, GART)-( ASNS2, ASNS1)-( ADSK, METAT)-( 3OAR160, AACPS3)-( 3OAR160, FACOAE160)-( 3HAD160, AACPS3)-( 3HAD160, FACOAE160)-( 3HAD120, AACPS7)-( 3HAD120, FACOAE120)-( 3OAS160, AACPS3)-( 3OAS160, FACOAE160)-( RPE, RPI)-( RPE, TKT1)-( RPE, TKT2)-( RPI, TALA)-( RPI, TKT…	(RPE, TALA, CHORS)-( RPE, TALA, DDPA)-( RPE, TALA, DHQS)-( RPE, TALA, SHK3Dr)-( RPE, TALA, SHKK)-( ADK1, PRPPS, ADK3)-( TRDR, GRXR, METAT)-( TRDR, GTHOr, METAT)-( TRDR, PAPSR2, METAT)-( TKT2, PGL, GLCDpp)-( TKT1, GND, CHORS)-( TKT1, GND, DDPA)-( TKT1, GND, DHQS)-( TKT1, GND, SHK3Dr)-( TKT1, GND, SHKK)-( TALA, GND, CHORS)-( TALA, GND, DDPA)-( TALA, GND, DHQS)-( TALA, GND, SHK3Dr)-( TALA, GND, SHKK…	(PGK, TKT1, TPI, CHORS)-( PGK, TKT1, TPI, DDPA)-( PGK, TKT1, TPI, DHQS)-( PGK, TKT1, TPI, SHK3Dr)-( PGK, TKT1, TPI, SHKK)-( PGK, TALA, TPI, CHORS)-( PGK, TALA, TPI, DDPA)-( PGK, TALA, TPI, DHQS)-( PGK, TALA, TPI, SHK3Dr)-( PGK, TALA, TPI, SHKK)-( PGK, RPE, TPI, CHORS)-( PGK, RPE, TPI, DDPA)-( PGK, RPE, TPI, DHQS)-( PGK, RPE, TPI, SHK3Dr)-( PGK, RPE, TPI, SHKK)-( GAPD, TKT1, TPI, CHORS)-( GAPD, TK…
Case 15	(ALAALAr)-( ASAD)-( ASPK)-( DAPE)-( DHDPRy)-( DHDPS)-( MCTP1App)-( MPTG)-( PAPPT3)-( SDPDS)-( SDPTA)-( THDPS)-( UAAGDS)-( UAGCVT)-( UAGPT3)-( UAMAGS)-( UAMAS)-( UAPGR)-( UDCPDP)-( UGMDDS)	(ALAR, DLYSPYRAT)-( GLUR, DLYSOXGAT)	(GLUR, ALAR, 1PPDCRc)-( GLUR, ALAR, GLCOASYNT)-( GLUR, ALAR, GLUTCOADHc)-( GLUR, ALAR, LPCOXc)-( GLUR, ALAR, LYSRC)-( GLUR, ALAR, OXOADLR)-( GLUR, ALAR, AADSACYCL)-( GLUR, ALAR, AASAD3)-( ALAR, DLYSOXGAT, 1PPDCRc)-( ALAR, DLYSOXGAT, GLCOASYNT)-( ALAR, DLYSOXGAT, GLUTCOADHc)-( ALAR, DLYSOXGAT, LPCOXc)-( ALAR, DLYSOXGAT, LYSRC)-( ALAR, DLYSOXGAT, OXOADLR)-( ALAR, DLYSOXGAT, AADSACYCL)-( ALAR, DLYSO…	(SUCD4, ACOAD24f, ALAR, DLYSOXGAT)-( SUCD4, CTECOAI6, ALAR, DLYSOXGAT)-( RECOAH21, SUCD4, ALAR, DLYSOXGAT)-( GLUR, SUCD4, ACOAD24f, DLYSPYRAT)-( GLUR, SUCD4, CTECOAI6, DLYSPYRAT)-( GLUR, RECOAH21, SUCD4, DLYSPYRAT)-( 3HAACOAT141, SUCD4, ALAR, DLYSOXGAT)-( 3HAACOAT141, GLUR, SUCD4, DLYSPYRAT)-( GLUR, ALAR, PDHcr, AKGDa)-( GLUR, ALAR, PDHcr, AKGDb_copy1)-( GLUR, ALAR, ECOAH1, HBCHLR)-( ALAR, DLYSOX…
Case 16	()	(ACOAD1fr, 3HAD80)-( ACOAD1fr, 3HAD40)-( ACOAD1fr, 3OAS60)-( ACOAD1fr, 3OAR60)-( ACOAD1fr, 3OAR80)-( ACOAD1fr, 3OAS80)-( ACOAD1fr, 3OAS100)-( ACOAD1fr, 3OAR40)-( ACOAD1fr, 3OAR100)-( ACOAD1fr, 3HAD60)-( ACOAD1fr, 3HAD100)-( CTECOAI7, 3OAS161)-( CTECOAI7, 3HAD161)-( CTECOAI7, 3OAR161)	(3OAR160, ACOAD7f, CTECOAI8)-( 3HAD160, ACOAD7f, CTECOAI8)-( 3OAS160, ACOAD7f, CTECOAI8)-( ECOAH6, ACOAD1fr, 3HAD120)-( ACOAD1fr, T2DECAI, 3OAR120)-( ACOAD1fr, T2DECAI, 3HAD120)-( ACOAD1fr, T2DECAI, 3OAS120)-( ACOAD1fr, 3OAS141, 3OAR120)-( ACOAD1fr, 3OAS141, 3HAD120)-( ACOAD1fr, 3OAS141, 3OAS120)-( ACOAD1fr, 3OAR121, 3OAR120)-( ACOAD1fr, 3OAR121, 3HAD120)-( ACOAD1fr, 3OAR121, 3OAS120)-( ACOAD1fr,…	(3HAD140, ACOAD7f, AACPS1, CTECOAI8)-( 3HAD140, ACOAD6f, CTECOAI7, ECOAH8)-( 3HAD140, ACOAD6f, CTECOAI7, ACACT8r)-( 3HAD140, ACOAD6f, CTECOAI7, CTECOAI8)-( ECOAH7, RPI, ACOAD6f, 3HAD140)-( ACACT6r, ACOAD6f, CTECOAI7, 3HAD141)-( ACACT6r, ACOAD6f, CTECOAI7, 3OAS100)-( ACACT6r, ACOAD6f, CTECOAI7, 3OAR100)-( ACACT6r, ACOAD6f, CTECOAI7, 3HAD100)-( HACD6, ACOAD6f, CTECOAI7, 3HAD141)-( HACD6, ACOAD6f, C…
Case 17	()	(ACOAD1fr, 3HAD80)-( ACOAD1fr, 3HAD40)-( ACOAD1fr, 3OAS60)-( ACOAD1fr, 3OAR60)-( ACOAD1fr, 3OAR80)-( ACOAD1fr, 3OAS80)-( ACOAD1fr, 3OAS100)-( ACOAD1fr, 3OAR40)-( ACOAD1fr, 3OAR100)-( ACOAD1fr, 3HAD60)-( ACOAD1fr, 3HAD100)-( CTECOAI7, 3OAS161)-( CTECOAI7, 3HAD161)-( CTECOAI7, 3OAR161)	(3OAR160, ACOAD7f, CTECOAI8)-( 3HAD160, ACOAD7f, CTECOAI8)-( 3OAS160, ACOAD7f, CTECOAI8)-( ECOAH6, ACOAD1fr, 3HAD120)-( ACOAD1fr, T2DECAI, 3OAR120)-( ACOAD1fr, T2DECAI, 3HAD120)-( ACOAD1fr, T2DECAI, 3OAS120)-( ACOAD1fr, 3OAS141, 3OAR120)-( ACOAD1fr, 3OAS141, 3HAD120)-( ACOAD1fr, 3OAS141, 3OAS120)-( ACOAD1fr, 3OAR121, 3OAR120)-( ACOAD1fr, 3OAR121, 3HAD120)-( ACOAD1fr, 3OAR121, 3OAS120)-( ACOAD1fr,…	(3HAD140, ACOAD7f, AACPS1, CTECOAI8)-( 3HAD140, ACOAD6f, CTECOAI7, ECOAH8)-( 3HAD140, ACOAD6f, CTECOAI7, ACACT8r)-( 3HAD140, ACOAD6f, CTECOAI7, CTECOAI8)-( ECOAH7, RPI, ACOAD6f, 3HAD140)-( ACACT6r, ACOAD6f, CTECOAI7, 3HAD141)-( ACACT6r, ACOAD6f, CTECOAI7, 3OAS100)-( ACACT6r, ACOAD6f, CTECOAI7, 3OAR100)-( ACACT6r, ACOAD6f, CTECOAI7, 3HAD100)-( HACD6, ACOAD6f, CTECOAI7, 3HAD141)-( HACD6, ACOAD6f, C…
Case 18	()	()	()	(ACOAD1fr, EAR141x, 3HAD120, EAR141y)-( ACOAD1fr, 3HAD120, EAR121x, EAR121y)
Case 19	()	()	()	()
Case 20	(MCTP1App)	()	()	()
Case 21	(MCTP1App)	()	()	()
Case 22	()	()	()	()
Case 23	(MCTP1App)	()	(SULR, CYSTGL, CYSabcpp)-( SULR, CYSTS, CYSabcpp)	()
Case 24	(MCTP1App)	()	(SULR, CYSTGL, CYSabcpp)-( SULR, CYSTS, CYSabcpp)	()
Case 25	()	()	()	()
Case 26	()	()	()	()
Case 27	()	()	()	()
Case 28	(A5PISO)-( ACCOAC)-( ADSL1r)-( ADSL2r)-( ADSS)-( AGPAT160)-( AICART)-( AIRC2)-( AIRC3)-( ASPCT)-( DASYN160)-( DHFR)-( DHORTS)-( G1PACT)-( GF6PTA)-( GK1)-( GLUPRT)-( GMPS2)-( IMPC)-( KDOPP)-( KDOPS)-( MCOATA)-( NDPK2)-( NDPK4)-( OMPDC)-( ORPT)-( PGAMT)-( PRAIS)-( PRFGS)-( PSD160)-( PSSA160)-( TMDS)-( UAGDP)-( UMPK)	(PRPPS, R15BPK)-( PRPPS, PPM)-( TKT2, GND)-( SULR, METAT)-( SADT2, METAT)-( RPI, KDOCT2)-( RPI, MOAT)-( RPI, MOAT2)-( RPE, GND)-( GARFT, GART)-( ASNS2, ASNS1)-( ADSK, METAT)-( 3OAR160, AACPS3)-( 3OAR160, FACOAE160)-( 3HAD160, AACPS3)-( 3HAD160, FACOAE160)-( 3HAD120, AACPS7)-( 3HAD120, FACOAE120)-( 3OAS160, AACPS3)-( 3OAS160, FACOAE160)-( RPE, RPI)-( RPE, TKT1)-( RPE, TKT2)-( RPI, TALA)-( RPI, TKT…	(RPE, TALA, CHORS)-( RPE, TALA, DDPA)-( RPE, TALA, DHQS)-( RPE, TALA, SHK3Dr)-( RPE, TALA, SHKK)-( ADK1, PRPPS, ADK3)-( TRDR, GRXR, METAT)-( TRDR, GTHOr, METAT)-( TRDR, PAPSR2, METAT)-( TKT2, PGL, GLCDpp)-( TKT1, GND, CHORS)-( TKT1, GND, DDPA)-( TKT1, GND, DHQS)-( TKT1, GND, SHK3Dr)-( TKT1, GND, SHKK)-( TALA, GND, CHORS)-( TALA, GND, DDPA)-( TALA, GND, DHQS)-( TALA, GND, SHK3Dr)-( TALA, GND, SHKK…	(PGK, TKT1, TPI, CHORS)-( PGK, TKT1, TPI, DDPA)-( PGK, TKT1, TPI, DHQS)-( PGK, TKT1, TPI, SHK3Dr)-( PGK, TKT1, TPI, SHKK)-( PGK, TALA, TPI, CHORS)-( PGK, TALA, TPI, DDPA)-( PGK, TALA, TPI, DHQS)-( PGK, TALA, TPI, SHK3Dr)-( PGK, TALA, TPI, SHKK)-( PGK, RPE, TPI, CHORS)-( PGK, RPE, TPI, DDPA)-( PGK, RPE, TPI, DHQS)-( PGK, RPE, TPI, SHK3Dr)-( PGK, RPE, TPI, SHKK)-( PGI, RPI, TPI, HEX7)-( GAPD, TKT1,…
Case 29	(A5PISO)-( ACCOAC)-( ADSL1r)-( ADSL2r)-( ADSS)-( AGPAT160)-( AICART)-( AIRC2)-( AIRC3)-( ALAALAr)-( ASAD)-( ASPCT)-( ASPK)-( DAPE)-( DASYN160)-( DHDPRy)-( DHDPS)-( DHFR)-( DHORTS)-( G1PACT)-( GF6PTA)-( GK1)-( GLUPRT)-( GMPS2)-( IMPC)-( KDOPP)-( KDOPS)-( MCOATA)-( MPTG)-( NDPK2)-( NDPK4)-( OMPDC)-( ORPT)-( PAPPT3)-( PGAMT)-( PRAIS)-( PRFGS)-( PSD160)-( PSSA160)-( SDPDS)-( SDPTA)-( THDPS)-( TMDS)-(…	(PRPPS, R15BPK)-( PRPPS, PPM)-( TKT2, GND)-( SULR, METAT)-( SADT2, METAT)-( RPI, KDOCT2)-( RPI, MOAT)-( RPI, MOAT2)-( RPE, GND)-( GARFT, GART)-( ASNS2, ASNS1)-( ADSK, METAT)-( 3OAR160, AACPS3)-( 3OAR160, FACOAE160)-( 3HAD160, AACPS3)-( 3HAD160, FACOAE160)-( 3HAD120, AACPS7)-( 3HAD120, FACOAE120)-( 3OAS160, AACPS3)-( 3OAS160, FACOAE160)-( RPE, RPI)-( RPE, TKT1)-( RPE, TKT2)-( RPI, TALA)-( RPI, TKT…	(RPE, TALA, CHORS)-( RPE, TALA, DDPA)-( RPE, TALA, DHQS)-( RPE, TALA, SHK3Dr)-( RPE, TALA, SHKK)-( ADK1, PRPPS, ADK3)-( TRDR, GRXR, METAT)-( TRDR, GTHOr, METAT)-( TRDR, PAPSR2, METAT)-( TKT2, PGL, GLCDpp)-( TKT1, GND, CHORS)-( TKT1, GND, DDPA)-( TKT1, GND, DHQS)-( TKT1, GND, SHK3Dr)-( TKT1, GND, SHKK)-( TALA, GND, CHORS)-( TALA, GND, DDPA)-( TALA, GND, DHQS)-( TALA, GND, SHK3Dr)-( TALA, GND, SHKK…	(PGK, TKT1, TPI, CHORS)-( PGK, TKT1, TPI, DDPA)-( PGK, TKT1, TPI, DHQS)-( PGK, TKT1, TPI, SHK3Dr)-( PGK, TKT1, TPI, SHKK)-( PGK, TALA, TPI, CHORS)-( PGK, TALA, TPI, DDPA)-( PGK, TALA, TPI, DHQS)-( PGK, TALA, TPI, SHK3Dr)-( PGK, TALA, TPI, SHKK)-( PGK, RPE, TPI, CHORS)-( PGK, RPE, TPI, DDPA)-( PGK, RPE, TPI, DHQS)-( PGK, RPE, TPI, SHK3Dr)-( PGK, RPE, TPI, SHKK)-( PGI, RPI, TPI, HEX7)-( GAPD, TKT1,…
Case 30	(ALAALAr)-( ASAD)-( ASPK)-( DAPE)-( DHDPRy)-( DHDPS)-( MPTG)-( PAPPT3)-( SDPDS)-( SDPTA)-( THDPS)-( UAAGDS)-( UAGCVT)-( UAGPT3)-( UAMAGS)-( UAMAS)-( UAPGR)-( UDCPDP)-( UGMDDS)	(ALAR, DLYSPYRAT)-( GLUR, DLYSOXGAT)	(GLUR, ALAR, 1PPDCRc)-( GLUR, ALAR, GLCOASYNT)-( GLUR, ALAR, GLUTCOADHc)-( GLUR, ALAR, LPCOXc)-( GLUR, ALAR, LYSRC)-( GLUR, ALAR, OXOADLR)-( GLUR, ALAR, AADSACYCL)-( GLUR, ALAR, AASAD3)-( ALAR, DLYSOXGAT, 1PPDCRc)-( ALAR, DLYSOXGAT, GLCOASYNT)-( ALAR, DLYSOXGAT, GLUTCOADHc)-( ALAR, DLYSOXGAT, LPCOXc)-( ALAR, DLYSOXGAT, LYSRC)-( ALAR, DLYSOXGAT, OXOADLR)-( ALAR, DLYSOXGAT, AADSACYCL)-( ALAR, DLYSO…	(SUCD4, ACOAD24f, ALAR, DLYSOXGAT)-( SUCD4, CTECOAI6, ALAR, DLYSOXGAT)-( RECOAH21, SUCD4, ALAR, DLYSOXGAT)-( GLUR, SUCD4, ACOAD24f, DLYSPYRAT)-( GLUR, SUCD4, CTECOAI6, DLYSPYRAT)-( GLUR, RECOAH21, SUCD4, DLYSPYRAT)-( 3HAACOAT141, SUCD4, ALAR, DLYSOXGAT)-( 3HAACOAT141, GLUR, SUCD4, DLYSPYRAT)-( GLUR, ALAR, PDHcr, AKGDa)-( GLUR, ALAR, PDHcr, AKGDb_copy1)-( GLUR, ALAR, ECOAH1, HBCHLR)-( ALAR, DLYSOX…
Case 31	(3HAD100)-( 3HAD141)-( 3HAD161)-( 3HAD181)-( 3HAD40)-( 3HAD60)-( 3HAD80)-( 3OAR100)-( 3OAR161)-( 3OAR181)-( 3OAR40)-( 3OAR60)-( 3OAR80)-( 3OAS100)-( 3OAS161)-( 3OAS181)-( 3OAS60)-( 3OAS80)-( A5PISO)-( ACCOAC)-( ADSL1r)-( ADSL2r)-( ADSS)-( AGMHE)-( AGPAT160)-( AGPAT181)-( AICART)-( AIRC2)-( AIRC3)-( ASPCT)-( CLPNS160pp)-( CLPNS161pp)-( CLPNS181pp)-( DASYN160)-( DASYN181)-( DHFR)-( DHORTS)-( G1PACT…	(PRPPS, R15BPK)-( PRPPS, PPM)-( TKT2, GND)-( SULR, METAT)-( SADT2, METAT)-( RPI, KDOCT2)-( RPI, MOAT)-( RPI, MOAT2)-( RPE, GND)-( RNTR1c, NDPK8)-( PGPP160, PGPP160pp)-( PGPP181, PGPP181pp)-( MTHFD, GART)-( MTHFC, GART)-( NDPK7, RNTR3c)-( KAS15, KAS14)-( GARFT, GART)-( ASNS2, ASNS1)-( ADSK, METAT)-( 3OAR160, AACPS3)-( 3OAR160, FACOAE160)-( 3OAR120, ACACT9)-( 3HAD160, AACPS3)-( 3HAD160, FACOAE160)-…	(RPE, TALA, CHORS)-( RPE, TALA, DDPA)-( RPE, TALA, DHQS)-( RPE, TALA, SHK3Dr)-( RPE, TALA, SHKK)-( RNTR1c, TRDR, GRXR)-( RNTR1c, TRDR, GTHOr)-( RNTR1c, TRDR, RNDR1b)-( GHMT2r, GLYCL, GART)-( ADK1, PRPPS, ADK3)-( TRDR, GRXR, RNTR2c)-( TRDR, GRXR, RNTR3c)-( TRDR, GTHOr, RNTR2c)-( TRDR, GTHOr, RNTR3c)-( TRDR, GRXR, METAT)-( TRDR, GTHOr, METAT)-( TRDR, PAPSR2, METAT)-( TRDR, RNTR2c, RNDR2b)-( TRDR, R…	(PGK, TKT1, TPI, CHORS)-( PGK, TKT1, TPI, DDPA)-( PGK, TKT1, TPI, DHQS)-( PGK, TKT1, TPI, SHK3Dr)-( PGK, TKT1, TPI, SHKK)-( PGK, TALA, TPI, CHORS)-( PGK, TALA, TPI, DDPA)-( PGK, TALA, TPI, DHQS)-( PGK, TALA, TPI, SHK3Dr)-( PGK, TALA, TPI, SHKK)-( PGK, RPE, TPI, CHORS)-( PGK, RPE, TPI, DDPA)-( PGK, RPE, TPI, DHQS)-( PGK, RPE, TPI, SHK3Dr)-( PGK, RPE, TPI, SHKK)-( PGI, RPI, TPI, HEX7)-( GAPD, TKT1,…
Case 32	(3HAD100)-( 3HAD141)-( 3HAD161)-( 3HAD181)-( 3HAD40)-( 3HAD60)-( 3HAD80)-( 3OAR100)-( 3OAR161)-( 3OAR181)-( 3OAR40)-( 3OAR60)-( 3OAR80)-( 3OAS100)-( 3OAS161)-( 3OAS181)-( 3OAS60)-( 3OAS80)-( A5PISO)-( ACCOAC)-( ADSL1r)-( ADSL2r)-( ADSS)-( AGMHE)-( AGPAT160)-( AGPAT181)-( AICART)-( AIRC2)-( AIRC3)-( ALAALAr)-( ASAD)-( ASPCT)-( ASPK)-( CLPNS160pp)-( CLPNS161pp)-( CLPNS181pp)-( DAPE)-( DASYN160)-( D…	(PRPPS, R15BPK)-( PRPPS, PPM)-( TKT2, GND)-( SULR, METAT)-( SADT2, METAT)-( RPI, KDOCT2)-( RPI, MOAT)-( RPI, MOAT2)-( RPE, GND)-( RNTR1c, NDPK8)-( PGPP160, PGPP160pp)-( PGPP181, PGPP181pp)-( MTHFD, GART)-( MTHFC, GART)-( NDPK7, RNTR3c)-( KAS15, KAS14)-( GARFT, GART)-( ASNS2, ASNS1)-( ADSK, METAT)-( 3OAR160, AACPS3)-( 3OAR160, FACOAE160)-( 3OAR120, ACACT9)-( 3HAD160, AACPS3)-( 3HAD160, FACOAE160)-…	(RPE, TALA, CHORS)-( RPE, TALA, DDPA)-( RPE, TALA, DHQS)-( RPE, TALA, SHK3Dr)-( RPE, TALA, SHKK)-( RNTR1c, TRDR, GRXR)-( RNTR1c, TRDR, GTHOr)-( RNTR1c, TRDR, RNDR1b)-( GHMT2r, GLYCL, GART)-( ADK1, PRPPS, ADK3)-( TRDR, GRXR, RNTR2c)-( TRDR, GRXR, RNTR3c)-( TRDR, GTHOr, RNTR2c)-( TRDR, GTHOr, RNTR3c)-( TRDR, GRXR, METAT)-( TRDR, GTHOr, METAT)-( TRDR, PAPSR2, METAT)-( TRDR, RNTR2c, RNDR2b)-( TRDR, R…	(PGK, TKT1, TPI, CHORS)-( PGK, TKT1, TPI, DDPA)-( PGK, TKT1, TPI, DHQS)-( PGK, TKT1, TPI, SHK3Dr)-( PGK, TKT1, TPI, SHKK)-( PGK, TALA, TPI, CHORS)-( PGK, TALA, TPI, DDPA)-( PGK, TALA, TPI, DHQS)-( PGK, TALA, TPI, SHK3Dr)-( PGK, TALA, TPI, SHKK)-( PGK, RPE, TPI, CHORS)-( PGK, RPE, TPI, DDPA)-( PGK, RPE, TPI, DHQS)-( PGK, RPE, TPI, SHK3Dr)-( PGK, RPE, TPI, SHKK)-( PGI, RPI, TPI, HEX7)-( GAPD, TKT1,…
Case 33	(ALAALAr)-( ASAD)-( ASPK)-( DAPE)-( DHDPRy)-( DHDPS)-( MPTG)-( PAPPT3)-( SDPDS)-( SDPTA)-( THDPS)-( UAAGDS)-( UAGCVT)-( UAGPT3)-( UAMAGS)-( UAMAS)-( UAPGR)-( UDCPDP)-( UDPG4E)-( UGMDDS)	(ALAR, DLYSPYRAT)-( GLUR, DLYSOXGAT)	(GLUR, ALAR, 1PPDCRc)-( GLUR, ALAR, GLCOASYNT)-( GLUR, ALAR, GLUTCOADHc)-( GLUR, ALAR, LPCOXc)-( GLUR, ALAR, LYSRC)-( GLUR, ALAR, OXOADLR)-( GLUR, ALAR, AADSACYCL)-( GLUR, ALAR, AASAD3)-( ALAR, DLYSOXGAT, 1PPDCRc)-( ALAR, DLYSOXGAT, GLCOASYNT)-( ALAR, DLYSOXGAT, GLUTCOADHc)-( ALAR, DLYSOXGAT, LPCOXc)-( ALAR, DLYSOXGAT, LYSRC)-( ALAR, DLYSOXGAT, OXOADLR)-( ALAR, DLYSOXGAT, AADSACYCL)-( ALAR, DLYSO…	(SUCD4, ACOAD24f, ALAR, DLYSOXGAT)-( SUCD4, CTECOAI6, ALAR, DLYSOXGAT)-( RECOAH21, SUCD4, ALAR, DLYSOXGAT)-( GLUR, SUCD4, ACOAD24f, DLYSPYRAT)-( GLUR, SUCD4, CTECOAI6, DLYSPYRAT)-( GLUR, RECOAH21, SUCD4, DLYSPYRAT)-( 3HAACOAT141, SUCD4, ALAR, DLYSOXGAT)-( 3HAACOAT141, GLUR, SUCD4, DLYSPYRAT)-( GLUR, ALAR, PDHcr, AKGDa)-( GLUR, ALAR, PDHcr, AKGDb_copy1)-( GLUR, ALAR, ECOAH1, HBCHLR)-( ALAR, DLYSOX…
Case 34	(3HAD100)-( 3HAD141)-( 3HAD161)-( 3HAD181)-( 3HAD40)-( 3HAD60)-( 3HAD80)-( 3OAR100)-( 3OAR161)-( 3OAR181)-( 3OAR40)-( 3OAR60)-( 3OAR80)-( 3OAS100)-( 3OAS161)-( 3OAS181)-( 3OAS60)-( 3OAS80)-( AGMHE)-( AGPAT181)-( CLPNS160pp)-( CLPNS161pp)-( CLPNS181pp)-( DASYN181)-( GALUi)-( GMHEPAT)-( GMHEPK)-( GMHEPPA)-( PGMT)-( PGSA160)-( PGSA181)-( PSD181)-( PSSA181)-( S7PI)	(RNTR1c, NDPK8)-( PGPP160, PGPP160pp)-( PGPP181, PGPP181pp)-( MTHFD, GART)-( MTHFC, GART)-( NDPK7, RNTR3c)-( KAS15, KAS14)-( 3OAR120, ACACT9)-( 3HAD140, FACOAE140)-( 3HAD120, ECOAH6)-( 3HAD120, HACD6i)-( 3HAD120, ACACT9)-( 3OAS120, ACACT9)-( GARFT, MTHFC)-( GARFT, MTHFD)-( TALA, TKT1)-( 3OAS141, ECOAH26)-( 3OAS141, HACD21i)-( 3OAS141, KAT21)-( 3OAS141, ACOAD23f)-( 3OAS121, ECOAH26)-( 3OAS121, HAC…	(RNTR1c, TRDR, RNDR1b)-( GHMT2r, GLYCL, GART)-( TRDR, RNTR2c, RNDR2b)-( TRDR, RNTR3c, RNDR3b)-( RNTR1c, RNDR1, GRXR)-( RNTR1c, RNDR1, GTHOr)-( RNTR1c, RNDR1, RNDR1b)-( RNDR3, RNTR3c, GRXR)-( RNDR3, RNTR3c, GTHOr)-( RNDR3, RNTR3c, RNDR3b)-( RNDR2, RNTR2c, GRXR)-( RNDR2, RNTR2c, GTHOr)-( RNDR2, RNTR2c, RNDR2b)-( KAS15, ACOATA, MACPD)-( FA140ACPHi, AGPAT140, FACOAE140)-( 3OAR160, ACOAD7f, HACD8i)-( …	(FA140ACPHi, ACOAD6f, AGPAT140, ECOAH7)-( FA140ACPHi, ACOAD6f, AGPAT140, HACD7i)-( FA140ACPHi, ACOAD6f, AGPAT140, ACACT12)-( FA140ACPHi, AGPAT140, CTECOAI6, ECOAH7)-( FA140ACPHi, AGPAT140, CTECOAI6, HACD7i)-( FA140ACPHi, AGPAT140, CTECOAI6, ACACT12)-( FA140ACPHi, FACOAE140, LPLIPAL2A140, DASYN140)-( FA140ACPHi, FACOAE140, PLIPA1A140pp, DASYN140)-( 3OAR120, ACOAD7f, CTECOAI7, CTECOAI6)-( 3OAR120, …
Case 35	(3HAD100)-( 3HAD141)-( 3HAD161)-( 3HAD181)-( 3HAD40)-( 3HAD60)-( 3HAD80)-( 3OAR100)-( 3OAR161)-( 3OAR181)-( 3OAR40)-( 3OAR60)-( 3OAR80)-( 3OAS100)-( 3OAS161)-( 3OAS181)-( 3OAS60)-( 3OAS80)-( AGMHE)-( AGPAT181)-( CLPNS160pp)-( CLPNS161pp)-( CLPNS181pp)-( DASYN181)-( GALUi)-( GMHEPAT)-( GMHEPK)-( GMHEPPA)-( PGMT)-( PGSA160)-( PGSA181)-( PSD181)-( PSSA181)-( S7PI)-( UDPG4E)	(RNTR1c, NDPK8)-( PGPP160, PGPP160pp)-( PGPP181, PGPP181pp)-( MTHFD, GART)-( MTHFC, GART)-( NDPK7, RNTR3c)-( KAS15, KAS14)-( 3OAR120, ACACT9)-( 3HAD140, FACOAE140)-( 3HAD120, ECOAH6)-( 3HAD120, HACD6i)-( 3HAD120, ACACT9)-( 3OAS120, ACACT9)-( GARFT, MTHFC)-( GARFT, MTHFD)-( TALA, TKT1)-( 3OAS141, ECOAH26)-( 3OAS141, HACD21i)-( 3OAS141, KAT21)-( 3OAS141, ACOAD23f)-( 3OAS121, ECOAH26)-( 3OAS121, HAC…	(RNTR1c, TRDR, RNDR1b)-( GHMT2r, GLYCL, GART)-( TRDR, RNTR2c, RNDR2b)-( TRDR, RNTR3c, RNDR3b)-( RNTR1c, RNDR1, GRXR)-( RNTR1c, RNDR1, GTHOr)-( RNTR1c, RNDR1, RNDR1b)-( RNDR3, RNTR3c, GRXR)-( RNDR3, RNTR3c, GTHOr)-( RNDR3, RNTR3c, RNDR3b)-( RNDR2, RNTR2c, GRXR)-( RNDR2, RNTR2c, GTHOr)-( RNDR2, RNTR2c, RNDR2b)-( KAS15, ACOATA, MACPD)-( FA140ACPHi, AGPAT140, FACOAE140)-( 3OAR160, ACOAD7f, HACD8i)-( …	(FA140ACPHi, ACOAD6f, AGPAT140, ECOAH7)-( FA140ACPHi, ACOAD6f, AGPAT140, HACD7i)-( FA140ACPHi, ACOAD6f, AGPAT140, ACACT12)-( FA140ACPHi, AGPAT140, CTECOAI6, ECOAH7)-( FA140ACPHi, AGPAT140, CTECOAI6, HACD7i)-( FA140ACPHi, AGPAT140, CTECOAI6, ACACT12)-( FA140ACPHi, FACOAE140, LPLIPAL2A140, DASYN140)-( FA140ACPHi, FACOAE140, PLIPA1A140pp, DASYN140)-( 3OAR120, ACOAD7f, CTECOAI7, CTECOAI6)-( 3OAR120, …
Case 36	(UDPG4E)	()	()	()
Case 37	(A5PISO)-( ACCOAC)-( ADSL1r)-( ADSL2r)-( ADSS)-( AGPAT160)-( AICART)-( AIRC2)-( AIRC3)-( ASPCT)-( DASYN160)-( DHFR)-( DHORTS)-( G1PACT)-( GF6PTA)-( GK1)-( GLUPRT)-( GMPS2)-( IMPC)-( KDOPP)-( KDOPS)-( MCOATA)-( NDPK2)-( NDPK4)-( OMPDC)-( ORPT)-( PGAMT)-( PRAIS)-( PRFGS)-( PSD160)-( PSSA160)-( TMDS)-( UAGDP)-( UMPK)	(PRPPS, R15BPK)-( PRPPS, PPM)-( TKT2, GND)-( SULR, METAT)-( SADT2, METAT)-( RPI, KDOCT2)-( RPI, MOAT)-( RPI, MOAT2)-( RPE, GND)-( GARFT, GART)-( ASNS2, ASNS1)-( ADSK, METAT)-( 3OAR160, AACPS3)-( 3OAR160, FACOAE160)-( 3HAD160, AACPS3)-( 3HAD160, FACOAE160)-( 3HAD120, AACPS7)-( 3HAD120, FACOAE120)-( 3OAS160, AACPS3)-( 3OAS160, FACOAE160)-( RPE, RPI)-( RPE, TKT1)-( RPE, TKT2)-( RPI, TALA)-( RPI, TKT…	(RPE, TALA, CHORS)-( RPE, TALA, DDPA)-( RPE, TALA, DHQS)-( RPE, TALA, SHK3Dr)-( RPE, TALA, SHKK)-( NDPK3, RPI, NTD4)-( ADK1, PRPPS, ADK3)-( TRDR, GRXR, METAT)-( TRDR, GTHOr, METAT)-( TRDR, PAPSR2, METAT)-( TKT2, PGL, GLCDpp)-( TKT1, GND, CHORS)-( TKT1, GND, DDPA)-( TKT1, GND, DHQS)-( TKT1, GND, SHK3Dr)-( TKT1, GND, SHKK)-( TALA, GND, CHORS)-( TALA, GND, DDPA)-( TALA, GND, DHQS)-( TALA, GND, SHK3D…	(PGK, TKT1, TPI, CHORS)-( PGK, TKT1, TPI, DDPA)-( PGK, TKT1, TPI, DHQS)-( PGK, TKT1, TPI, SHK3Dr)-( PGK, TKT1, TPI, SHKK)-( PGK, TALA, TPI, CHORS)-( PGK, TALA, TPI, DDPA)-( PGK, TALA, TPI, DHQS)-( PGK, TALA, TPI, SHK3Dr)-( PGK, TALA, TPI, SHKK)-( PGK, RPE, TPI, CHORS)-( PGK, RPE, TPI, DDPA)-( PGK, RPE, TPI, DHQS)-( PGK, RPE, TPI, SHK3Dr)-( PGK, RPE, TPI, SHKK)-( PGI, RPI, TPI, HEX7)-( GAPD, TKT1,…
Case 38	(A5PISO)-( ACCOAC)-( ADSL1r)-( ADSL2r)-( ADSS)-( AGPAT160)-( AICART)-( AIRC2)-( AIRC3)-( ALAALAr)-( ASAD)-( ASPCT)-( ASPK)-( DAPE)-( DASYN160)-( DHDPRy)-( DHDPS)-( DHFR)-( DHORTS)-( G1PACT)-( GF6PTA)-( GK1)-( GLUPRT)-( GMPS2)-( IMPC)-( KDOPP)-( KDOPS)-( MCOATA)-( MCTP1App)-( MPTG)-( NDPK2)-( NDPK4)-( OMPDC)-( ORPT)-( PAPPT3)-( PGAMT)-( PRAIS)-( PRFGS)-( PSD160)-( PSSA160)-( SDPDS)-( SDPTA)-( THDP…	(PRPPS, R15BPK)-( PRPPS, PPM)-( TKT2, GND)-( SULR, METAT)-( SADT2, METAT)-( RPI, KDOCT2)-( RPI, MOAT)-( RPI, MOAT2)-( RPE, GND)-( GARFT, GART)-( CYTK1, NTD4)-( ASNS2, ASNS1)-( ADSK, METAT)-( 3OAR160, AACPS3)-( 3OAR160, FACOAE160)-( 3HAD160, AACPS3)-( 3HAD160, FACOAE160)-( 3HAD120, AACPS7)-( 3HAD120, FACOAE120)-( 3OAS160, AACPS3)-( 3OAS160, FACOAE160)-( RPE, RPI)-( RPE, TKT1)-( RPE, TKT2)-( RPI, T…	(RPE, TALA, CHORS)-( RPE, TALA, DDPA)-( RPE, TALA, DHQS)-( RPE, TALA, SHK3Dr)-( RPE, TALA, SHKK)-( NDPK3, RPI, NTD4)-( ADK1, PRPPS, ADK3)-( TRDR, GRXR, METAT)-( TRDR, GTHOr, METAT)-( TRDR, PAPSR2, METAT)-( TKT2, PGL, GLCDpp)-( TKT1, GND, CHORS)-( TKT1, GND, DDPA)-( TKT1, GND, DHQS)-( TKT1, GND, SHK3Dr)-( TKT1, GND, SHKK)-( TALA, GND, CHORS)-( TALA, GND, DDPA)-( TALA, GND, DHQS)-( TALA, GND, SHK3D…	(PGK, TKT1, TPI, CHORS)-( PGK, TKT1, TPI, DDPA)-( PGK, TKT1, TPI, DHQS)-( PGK, TKT1, TPI, SHK3Dr)-( PGK, TKT1, TPI, SHKK)-( PGK, TALA, TPI, CHORS)-( PGK, TALA, TPI, DDPA)-( PGK, TALA, TPI, DHQS)-( PGK, TALA, TPI, SHK3Dr)-( PGK, TALA, TPI, SHKK)-( PGK, RPE, TPI, CHORS)-( PGK, RPE, TPI, DDPA)-( PGK, RPE, TPI, DHQS)-( PGK, RPE, TPI, SHK3Dr)-( PGK, RPE, TPI, SHKK)-( PGI, RPI, TPI, HEX7)-( GAPD, TKT1,…
Case 39	(ALAALAr)-( ASAD)-( ASPK)-( DAPE)-( DHDPRy)-( DHDPS)-( MCTP1App)-( MPTG)-( PAPPT3)-( SDPDS)-( SDPTA)-( THDPS)-( UAAGDS)-( UAGCVT)-( UAGPT3)-( UAMAGS)-( UAMAS)-( UAPGR)-( UDCPDP)-( UGMDDS)	(CYTK1, NTD4)-( ALAR, DLYSPYRAT)-( GLUR, DLYSOXGAT)	(GLUR, ALAR, 1PPDCRc)-( GLUR, ALAR, GLCOASYNT)-( GLUR, ALAR, GLUTCOADHc)-( GLUR, ALAR, LPCOXc)-( GLUR, ALAR, LYSRC)-( GLUR, ALAR, OXOADLR)-( GLUR, ALAR, AADSACYCL)-( GLUR, ALAR, AASAD3)-( ALAR, DLYSOXGAT, 1PPDCRc)-( ALAR, DLYSOXGAT, GLCOASYNT)-( ALAR, DLYSOXGAT, GLUTCOADHc)-( ALAR, DLYSOXGAT, LPCOXc)-( ALAR, DLYSOXGAT, LYSRC)-( ALAR, DLYSOXGAT, OXOADLR)-( ALAR, DLYSOXGAT, AADSACYCL)-( ALAR, DLYSO…	(NDPK3, TRDR, GRXR, NTD4)-( NDPK3, TRDR, GTHOr, NTD4)-( NDPK3, TRDR, RNDR3b, NTD4)-( NDPK3, RNDR3, GRXR, NTD4)-( NDPK3, RNDR3, GTHOr, NTD4)-( NDPK3, RNDR3, RNDR3b, NTD4)-( NDPK3, NDPK7, CYTK2, NTD4)-( NDPK3, NDPK7, DCYTD, NTD4)-( NDPK3, NDPK7, NTD3, NTD4)-( NDPK3, DCTPD, DCYTD, NTD4)-( NDPK3, DCTPD, NTD3, NTD4)-( SUCD4, ACOAD24f, ALAR, DLYSOXGAT)-( SUCD4, CTECOAI6, ALAR, DLYSOXGAT)-( RECOAH21, SU…
Case 40	(3HAD100)-( 3HAD141)-( 3HAD161)-( 3HAD181)-( 3HAD40)-( 3HAD60)-( 3HAD80)-( 3OAR100)-( 3OAR161)-( 3OAR181)-( 3OAR40)-( 3OAR60)-( 3OAR80)-( 3OAS100)-( 3OAS161)-( 3OAS181)-( 3OAS60)-( 3OAS80)-( A5PISO)-( ACCOAC)-( ADSL1r)-( ADSL2r)-( ADSS)-( AGMHE)-( AGPAT160)-( AGPAT181)-( AICART)-( AIRC2)-( AIRC3)-( ASPCT)-( CLPNS160pp)-( CLPNS161pp)-( CLPNS181pp)-( DASYN160)-( DASYN181)-( DHFR)-( DHORTS)-( G1PACT…	(PRPPS, R15BPK)-( PRPPS, PPM)-( TKT2, GND)-( SULR, METAT)-( SADT2, METAT)-( RPI, KDOCT2)-( RPI, MOAT)-( RPI, MOAT2)-( RPE, GND)-( RNTR1c, NDPK8)-( PGPP160, PGPP160pp)-( PGPP181, PGPP181pp)-( MTHFD, GART)-( MTHFC, GART)-( NDPK7, RNTR3c)-( KAS15, KAS14)-( FLDR, NDPK8)-( GARFT, GART)-( ASNS2, ASNS1)-( ADSK, METAT)-( 3OAR160, AACPS3)-( 3OAR160, FACOAE160)-( 3OAR120, ACACT9)-( 3HAD160, AACPS3)-( 3HAD1…	(RPE, TALA, CHORS)-( RPE, TALA, DDPA)-( RPE, TALA, DHQS)-( RPE, TALA, SHK3Dr)-( RPE, TALA, SHKK)-( RNTR1c, TRDR, GRXR)-( RNTR1c, TRDR, GTHOr)-( RNTR1c, TRDR, RNDR1b)-( NDPK3, RPI, NTD4)-( FLDR, TRDR, GRXR)-( FLDR, TRDR, GTHOr)-( FLDR, TRDR, RNDR1b)-( FLDR, TRDR, RNDR2b)-( FLDR, TRDR, RNDR3b)-( FLDR, RNDR3, GRXR)-( FLDR, RNDR3, GTHOr)-( FLDR, RNDR3, RNDR3b)-( FLDR, RNDR2, GRXR)-( FLDR, RNDR2, GTHO…	(PGK, TKT1, TPI, CHORS)-( PGK, TKT1, TPI, DDPA)-( PGK, TKT1, TPI, DHQS)-( PGK, TKT1, TPI, SHK3Dr)-( PGK, TKT1, TPI, SHKK)-( PGK, TALA, TPI, CHORS)-( PGK, TALA, TPI, DDPA)-( PGK, TALA, TPI, DHQS)-( PGK, TALA, TPI, SHK3Dr)-( PGK, TALA, TPI, SHKK)-( PGK, RPE, TPI, CHORS)-( PGK, RPE, TPI, DDPA)-( PGK, RPE, TPI, DHQS)-( PGK, RPE, TPI, SHK3Dr)-( PGK, RPE, TPI, SHKK)-( PGI, RPI, TPI, HEX7)-( GAPD, TKT1,…
Case 41	(3HAD100)-( 3HAD141)-( 3HAD161)-( 3HAD181)-( 3HAD40)-( 3HAD60)-( 3HAD80)-( 3OAR100)-( 3OAR161)-( 3OAR181)-( 3OAR40)-( 3OAR60)-( 3OAR80)-( 3OAS100)-( 3OAS161)-( 3OAS181)-( 3OAS60)-( 3OAS80)-( A5PISO)-( ACCOAC)-( ADSL1r)-( ADSL2r)-( ADSS)-( AGMHE)-( AGPAT160)-( AGPAT181)-( AICART)-( AIRC2)-( AIRC3)-( ALAALAr)-( ASAD)-( ASPCT)-( ASPK)-( CLPNS160pp)-( CLPNS161pp)-( CLPNS181pp)-( DAPE)-( DASYN160)-( D…	(PRPPS, R15BPK)-( PRPPS, PPM)-( TKT2, GND)-( SULR, AHCi)-( SULR, METAT)-( SADT2, AHCi)-( SADT2, METAT)-( RPI, KDOCT2)-( RPI, MOAT)-( RPI, MOAT2)-( RPE, GND)-( RNTR1c, NDPK8)-( PGPP160, PGPP160pp)-( PGPP181, PGPP181pp)-( MTHFD, GART)-( MTHFC, GART)-( NDPK7, RNTR3c)-( KAS15, KAS14)-( FLDR, NDPK8)-( GARFT, GART)-( CYTK1, NTD4)-( ASNS2, ASNS1)-( ADSK, AHCi)-( ADSK, METAT)-( 3OAR160, AACPS3)-( 3OAR160…	(RPE, TALA, CHORS)-( RPE, TALA, DDPA)-( RPE, TALA, DHQS)-( RPE, TALA, SHK3Dr)-( RPE, TALA, SHKK)-( RNTR1c, TRDR, GRXR)-( RNTR1c, TRDR, GTHOr)-( RNTR1c, TRDR, RNDR1b)-( NDPK3, RPI, NTD4)-( FLDR, TRDR, GRXR)-( FLDR, TRDR, GTHOr)-( FLDR, TRDR, RNDR1b)-( FLDR, TRDR, RNDR2b)-( FLDR, TRDR, RNDR3b)-( FLDR, RNDR3, GRXR)-( FLDR, RNDR3, GTHOr)-( FLDR, RNDR3, RNDR3b)-( FLDR, RNDR2, GRXR)-( FLDR, RNDR2, GTHO…	(PGK, TKT1, TPI, CHORS)-( PGK, TKT1, TPI, DDPA)-( PGK, TKT1, TPI, DHQS)-( PGK, TKT1, TPI, SHK3Dr)-( PGK, TKT1, TPI, SHKK)-( PGK, TALA, TPI, CHORS)-( PGK, TALA, TPI, DDPA)-( PGK, TALA, TPI, DHQS)-( PGK, TALA, TPI, SHK3Dr)-( PGK, TALA, TPI, SHKK)-( PGK, RPE, TPI, CHORS)-( PGK, RPE, TPI, DDPA)-( PGK, RPE, TPI, DHQS)-( PGK, RPE, TPI, SHK3Dr)-( PGK, RPE, TPI, SHKK)-( PGI, RPI, TPI, HEX7)-( GAPD, TKT1,…
Case 42	(ALAALAr)-( ASAD)-( ASPK)-( DAPE)-( DHDPRy)-( DHDPS)-( MCTP1App)-( MPTG)-( PAPPT3)-( SDPDS)-( SDPTA)-( THDPS)-( UAAGDS)-( UAGCVT)-( UAGPT3)-( UAMAGS)-( UAMAS)-( UAPGR)-( UDCPDP)-( UDPG4E)-( UGMDDS)	(SULR, AHCi)-( SADT2, AHCi)-( CYTK1, NTD4)-( ADSK, AHCi)-( ALAR, DLYSPYRAT)-( GLUR, DLYSOXGAT)	(TRDR, GRXR, AHCi)-( TRDR, GRXR, CYSTGL)-( TRDR, GRXR, CYSTS)-( TRDR, GRXR, DNAMTn2r)-( TRDR, GTHOr, AHCi)-( TRDR, GTHOr, CYSTGL)-( TRDR, GTHOr, CYSTS)-( TRDR, GTHOr, DNAMTn2r)-( TRDR, PAPSR2, AHCi)-( TRDR, PAPSR2, CYSTGL)-( TRDR, PAPSR2, CYSTS)-( TRDR, PAPSR2, DNAMTn2r)-( PGPP160, FACOAE160, ACOAD7f)-( PAPSR, GRXR, AHCi)-( PAPSR, GTHOr, AHCi)-( PAPSR, PAPSR2, AHCi)-( CYTK1, CYTD, CYTDH)-( CYTK1,…	(CYTK1, FLDR, NDPK3, NTP5)-( NDPK3, TRDR, GRXR, NTD4)-( NDPK3, TRDR, GTHOr, NTD4)-( NDPK3, TRDR, RNDR3b, NTD4)-( NDPK3, RNDR3, GRXR, NTD4)-( NDPK3, RNDR3, GTHOr, NTD4)-( NDPK3, RNDR3, RNDR3b, NTD4)-( NDPK3, NDPK7, CYTK2, NTD4)-( NDPK3, NDPK7, DCYTD, NTD4)-( NDPK3, NDPK7, NTD3, NTD4)-( DHORD2, TRDR, FRD2, CAT)-( CYTK1, NDPK3, RNTR3c, NTP5)-( NDPK3, DCTPD, DCYTD, NTD4)-( NDPK3, DCTPD, NTD3, NTD4)-(…
Case 43	(3HAD100)-( 3HAD141)-( 3HAD161)-( 3HAD181)-( 3HAD40)-( 3HAD60)-( 3HAD80)-( 3OAR100)-( 3OAR161)-( 3OAR181)-( 3OAR40)-( 3OAR60)-( 3OAR80)-( 3OAS100)-( 3OAS161)-( 3OAS181)-( 3OAS60)-( 3OAS80)-( AGMHE)-( AGPAT181)-( CLPNS160pp)-( CLPNS161pp)-( CLPNS181pp)-( DASYN181)-( GALUi)-( GMHEPAT)-( GMHEPK)-( GMHEPPA)-( PGMT)-( PGSA160)-( PGSA181)-( PSD181)-( PSSA181)-( S7PI)	(RNTR1c, NDPK8)-( PGPP160, PGPP160pp)-( PGPP181, PGPP181pp)-( MTHFD, GART)-( MTHFC, GART)-( NDPK7, RNTR3c)-( KAS15, KAS14)-( FLDR, NDPK8)-( 3OAR120, ACACT9)-( 3HAD140, FACOAE140)-( 3HAD120, ECOAH6)-( 3HAD120, HACD6i)-( 3HAD120, ACACT9)-( 3OAS120, ACACT9)-( GARFT, MTHFC)-( GARFT, MTHFD)-( FLDR, NDPK7)-( TALA, TKT1)-( 3OAS141, ECOAH26)-( 3OAS141, HACD21i)-( 3OAS141, KAT21)-( 3OAS141, ACOAD23f)-( 3O…	(RNTR1c, TRDR, RNDR1b)-( FLDR, TRDR, RNDR1b)-( FLDR, TRDR, RNDR2b)-( FLDR, TRDR, RNDR3b)-( FLDR, RNDR3, GRXR)-( FLDR, RNDR3, GTHOr)-( FLDR, RNDR3, RNDR3b)-( FLDR, RNDR2, GRXR)-( FLDR, RNDR2, GTHOr)-( FLDR, RNDR2, RNDR2b)-( GHMT2r, GLYCL, GART)-( TRDR, RNTR2c, RNDR2b)-( TRDR, RNTR3c, RNDR3b)-( RNTR1c, RNDR1, GRXR)-( RNTR1c, RNDR1, GTHOr)-( RNTR1c, RNDR1, RNDR1b)-( RNDR3, RNTR3c, GRXR)-( RNDR3, RNT…	(3OAR120, RPI, CTECOAI6, FE3Ri)-( 3HAD120, RPI, CTECOAI6, FE3Ri)-( 3OAS120, RPI, CTECOAI6, FE3Ri)-( FA140ACPHi, ACOAD6f, AGPAT140, ECOAH7)-( FA140ACPHi, ACOAD6f, AGPAT140, HACD7i)-( FA140ACPHi, ACOAD6f, AGPAT140, ACACT12)-( FA140ACPHi, AGPAT140, CTECOAI6, ECOAH7)-( FA140ACPHi, AGPAT140, CTECOAI6, HACD7i)-( FA140ACPHi, AGPAT140, CTECOAI6, ACACT12)-( FA140ACPHi, FACOAE140, LPLIPAL2A140, DASYN140)-(…
Case 44	(3HAD100)-( 3HAD141)-( 3HAD161)-( 3HAD181)-( 3HAD40)-( 3HAD60)-( 3HAD80)-( 3OAR100)-( 3OAR161)-( 3OAR181)-( 3OAR40)-( 3OAR60)-( 3OAR80)-( 3OAS100)-( 3OAS161)-( 3OAS181)-( 3OAS60)-( 3OAS80)-( AGMHE)-( AGPAT181)-( CLPNS160pp)-( CLPNS161pp)-( CLPNS181pp)-( DASYN181)-( GALUi)-( GMHEPAT)-( GMHEPK)-( GMHEPPA)-( PGMT)-( PGSA160)-( PGSA181)-( PSD181)-( PSSA181)-( S7PI)-( UDPG4E)	(RNTR1c, NDPK8)-( PGPP160, PGPP160pp)-( PGPP181, PGPP181pp)-( MTHFD, GART)-( MTHFC, GART)-( NDPK7, RNTR3c)-( KAS15, KAS14)-( FLDR, NDPK8)-( 3OAR120, ACACT9)-( 3HAD140, FACOAE140)-( 3HAD120, ECOAH6)-( 3HAD120, HACD6i)-( 3HAD120, ACACT9)-( 3OAS120, ACACT9)-( GARFT, MTHFC)-( GARFT, MTHFD)-( FLDR, NDPK7)-( TALA, TKT1)-( 3OAS141, ECOAH26)-( 3OAS141, HACD21i)-( 3OAS141, KAT21)-( 3OAS141, ACOAD23f)-( 3O…	(RNTR1c, TRDR, RNDR1b)-( FLDR, TRDR, RNDR1b)-( FLDR, TRDR, RNDR2b)-( FLDR, TRDR, RNDR3b)-( FLDR, RNDR3, GRXR)-( FLDR, RNDR3, GTHOr)-( FLDR, RNDR3, RNDR3b)-( FLDR, RNDR2, GRXR)-( FLDR, RNDR2, GTHOr)-( FLDR, RNDR2, RNDR2b)-( GHMT2r, GLYCL, GART)-( TRDR, RNTR2c, RNDR2b)-( TRDR, RNTR3c, RNDR3b)-( RNTR1c, RNDR1, GRXR)-( RNTR1c, RNDR1, GTHOr)-( RNTR1c, RNDR1, RNDR1b)-( RNDR3, RNTR3c, GRXR)-( RNDR3, RNT…	(CYTK1, FLDR, NDPK3, NTP5)-( DHORD2, TRDR, FRD2, CAT)-( CYTK1, NDPK3, RNTR3c, NTP5)-( 3OAR120, RPI, CTECOAI6, FE3Ri)-( 3HAD120, RPI, CTECOAI6, FE3Ri)-( 3OAS120, RPI, CTECOAI6, FE3Ri)-( FA140ACPHi, ACOAD6f, AGPAT140, ECOAH7)-( FA140ACPHi, ACOAD6f, AGPAT140, HACD7i)-( FA140ACPHi, ACOAD6f, AGPAT140, ACACT12)-( FA140ACPHi, AGPAT140, CTECOAI6, ECOAH7)-( FA140ACPHi, AGPAT140, CTECOAI6, HACD7i)-( FA140A…
Case 45	(UDPG4E)	()	(PGPP160, FACOAE160, ACOAD7f)-( CYTK1, CYTD, CYTDH)-( CYTK1, CYTD, RBK)	(CYTK1, FLDR, NDPK3, NTP5)-( DHORD2, TRDR, FRD2, CAT)-( CYTK1, NDPK3, RNTR3c, NTP5)-( CYTK1, URIK2, PYNP2r, RBK)-( 3HAD120, FACOAE140, CTECOAI6, FE3Ri)
Case 46	()	()	(NDPK3, RPI, NTD4)-( CYTK1, CPK1, NTD4)	(NDPK3, RPI, CYTD, CYTDH)-( NDPK3, RPI, CYTD, RBK)-( PGK, TKT2, TPI, FBP)-( PGM, PPCK, TRSARr, PPS)-( CYTK1, NDPK3, NTD4, DRPA)-( CYTK1, NDPK3, NTD4, DURIPP)-( CYTK1, NDPK3, NTD4, PPM2)
Case 47	(MCTP1App)	(CYTK1, NTD4)	(NDPK3, RPI, NTD4)	(NDPK3, TRDR, RNDR3b, NTD4)-( NDPK3, RPI, CYTD, CYTDH)-( NDPK3, RPI, CYTD, RBK)-( NDPK3, RNDR3, GRXR, NTD4)-( NDPK3, RNDR3, GTHOr, NTD4)-( NDPK3, RNDR3, RNDR3b, NTD4)-( NDPK3, NDPK7, CYTK2, NTD4)-( NDPK3, NDPK7, DCYTD, NTD4)-( NDPK3, NDPK7, NTD3, NTD4)-( NDPK3, DCTPD, DCYTD, NTD4)-( NDPK3, DCTPD, NTD3, NTD4)-( PGK, TKT2, TPI, FBP)-( PGM, PPCK, TRSARr, PPS)
Case 48	(MCTP1App)	(CYTK1, NTD4)	()	(NDPK3, TRDR, RNDR3b, NTD4)-( NDPK3, RNDR3, GRXR, NTD4)-( NDPK3, RNDR3, GTHOr, NTD4)-( NDPK3, RNDR3, RNDR3b, NTD4)-( NDPK3, NDPK7, CYTK2, NTD4)-( NDPK3, NDPK7, DCYTD, NTD4)-( NDPK3, NDPK7, NTD3, NTD4)-( NDPK3, DCTPD, DCYTD, NTD4)-( NDPK3, DCTPD, NTD3, NTD4)
Case 49	()	(FLDR, NDPK8)-( FLDR, NDPK7)	(NDPK3, RPI, NTD4)-( FLDR, TRDR, RNDR1b)-( FLDR, TRDR, RNDR2b)-( FLDR, TRDR, RNDR3b)-( FLDR, RNDR3, GRXR)-( FLDR, RNDR3, GTHOr)-( FLDR, RNDR3, RNDR3b)-( FLDR, RNDR2, GRXR)-( FLDR, RNDR2, GTHOr)-( FLDR, RNDR2, RNDR2b)-( PGM, PPCK, PPS)-( FLDR, RNDR1, GRXR)-( FLDR, RNDR1, GTHOr)-( FLDR, RNDR1, RNDR1b)-( CYTK1, CPK1, NTD4)	(NDPK3, RPI, CYTD, CYTDH)-( NDPK3, RPI, CYTD, RBK)-( 3OAR120, RPI, CTECOAI6, FE3Ri)-( 3HAD120, RPI, CTECOAI6, FE3Ri)-( 3OAS120, RPI, CTECOAI6, FE3Ri)-( 3OAR120, CTECOAI7, CTECOAI6, FE3Ri)-( 3HAD140, ACOAD6f, CTECOAI7, FE3Ri)-( 3HAD140, CTECOAI7, CTECOAI6, FE3Ri)-( 3HAD120, CTECOAI6, AACPS3, FE3Ri)-( 3HAD120, CTECOAI6, ACOAD7f, FE3Ri)-( 3HAD120, CTECOAI6, FACOAE160, FE3Ri)-( 3HAD120, CTECOAI6, CTE…
Case 50	(MCTP1App)	(SULR, AHCi)-( FLDR, NDPK8)-( CYTK1, NTD4)-( FLDR, NDPK7)	(NDPK3, RPI, NTD4)-( FLDR, TRDR, RNDR1b)-( FLDR, TRDR, RNDR2b)-( FLDR, TRDR, RNDR3b)-( FLDR, RNDR3, GRXR)-( FLDR, RNDR3, GTHOr)-( FLDR, RNDR3, RNDR3b)-( FLDR, RNDR2, GRXR)-( FLDR, RNDR2, GTHOr)-( FLDR, RNDR2, RNDR2b)-( PGPP160, FACOAE160, ACOAD7f)-( PGM, PPCK, PPS)-( FLDR, RNDR1, GRXR)-( FLDR, RNDR1, GTHOr)-( FLDR, RNDR1, RNDR1b)-( CYTK1, CYTD, CYTDH)-( CYTK1, CYTD, RBK)-( SULR, CYSTGL, CYSabcpp)…	(CYTK1, FLDR, NDPK3, NTP5)-( NDPK3, TRDR, RNDR3b, NTD4)-( NDPK3, RPI, CYTD, CYTDH)-( NDPK3, RPI, CYTD, RBK)-( NDPK3, RNDR3, GRXR, NTD4)-( NDPK3, RNDR3, GTHOr, NTD4)-( NDPK3, RNDR3, RNDR3b, NTD4)-( NDPK3, NDPK7, CYTK2, NTD4)-( NDPK3, NDPK7, DCYTD, NTD4)-( NDPK3, NDPK7, NTD3, NTD4)-( DHORD2, TRDR, FRD2, CAT)-( CYTK1, NDPK3, RNTR3c, NTP5)-( 3OAR120, RPI, CTECOAI6, FE3Ri)-( 3HAD120, RPI, CTECOAI6, FE…
Case 51	(MCTP1App)	(SULR, AHCi)-( CYTK1, NTD4)	(PGPP160, FACOAE160, ACOAD7f)-( CYTK1, CYTD, CYTDH)-( CYTK1, CYTD, RBK)-( SULR, CYSTGL, CYSabcpp)-( SULR, CYSTS, CYSabcpp)	(CYTK1, FLDR, NDPK3, NTP5)-( NDPK3, TRDR, RNDR3b, NTD4)-( NDPK3, RNDR3, GRXR, NTD4)-( NDPK3, RNDR3, GTHOr, NTD4)-( NDPK3, RNDR3, RNDR3b, NTD4)-( NDPK3, NDPK7, CYTK2, NTD4)-( NDPK3, NDPK7, DCYTD, NTD4)-( NDPK3, NDPK7, NTD3, NTD4)-( DHORD2, TRDR, FRD2, CAT)-( CYTK1, NDPK3, RNTR3c, NTP5)-( NDPK3, DCTPD, DCYTD, NTD4)-( NDPK3, DCTPD, NTD3, NTD4)-( CYTK1, URIK2, PYNP2r, RBK)-( 3HAD120, FACOAE140, CTECO…
Case 52	()	(FLDR, NDPK8)-( FLDR, NDPK7)	(FLDR, TRDR, RNDR1b)-( FLDR, TRDR, RNDR2b)-( FLDR, TRDR, RNDR3b)-( FLDR, RNDR3, GRXR)-( FLDR, RNDR3, GTHOr)-( FLDR, RNDR3, RNDR3b)-( FLDR, RNDR2, GRXR)-( FLDR, RNDR2, GTHOr)-( FLDR, RNDR2, RNDR2b)-( PGM, PPCK, PPS)-( FLDR, RNDR1, GRXR)-( FLDR, RNDR1, GTHOr)-( FLDR, RNDR1, RNDR1b)	(3OAR120, RPI, CTECOAI6, FE3Ri)-( 3HAD120, RPI, CTECOAI6, FE3Ri)-( 3OAS120, RPI, CTECOAI6, FE3Ri)-( 3OAR120, CTECOAI7, CTECOAI6, FE3Ri)-( 3HAD140, ACOAD6f, CTECOAI7, FE3Ri)-( 3HAD140, CTECOAI7, CTECOAI6, FE3Ri)-( 3HAD120, CTECOAI6, AACPS3, FE3Ri)-( 3HAD120, CTECOAI6, ACOAD7f, FE3Ri)-( 3HAD120, CTECOAI6, FACOAE160, FE3Ri)-( 3HAD120, CTECOAI6, CTECOAI7, FE3Ri)-( 3OAS120, CTECOAI6, CTECOAI7, FE3Ri)-…
Case 53	()	(FLDR, NDPK8)-( FLDR, NDPK7)	(FLDR, TRDR, RNDR1b)-( FLDR, TRDR, RNDR2b)-( FLDR, TRDR, RNDR3b)-( FLDR, RNDR3, GRXR)-( FLDR, RNDR3, GTHOr)-( FLDR, RNDR3, RNDR3b)-( FLDR, RNDR2, GRXR)-( FLDR, RNDR2, GTHOr)-( FLDR, RNDR2, RNDR2b)-( PGPP160, FACOAE160, ACOAD7f)-( PGM, PPCK, PPS)-( FLDR, RNDR1, GRXR)-( FLDR, RNDR1, GTHOr)-( FLDR, RNDR1, RNDR1b)-( CYTK1, CYTD, CYTDH)-( CYTK1, CYTD, RBK)	(CYTK1, FLDR, NDPK3, NTP5)-( DHORD2, TRDR, FRD2, CAT)-( CYTK1, NDPK3, RNTR3c, NTP5)-( 3OAR120, RPI, CTECOAI6, FE3Ri)-( 3HAD120, RPI, CTECOAI6, FE3Ri)-( 3OAS120, RPI, CTECOAI6, FE3Ri)-( CYTK1, URIK2, PYNP2r, RBK)-( 3OAR120, CTECOAI7, CTECOAI6, FE3Ri)-( 3HAD140, ACOAD6f, CTECOAI7, FE3Ri)-( 3HAD140, CTECOAI7, CTECOAI6, FE3Ri)-( 3HAD120, CTECOAI6, AACPS3, FE3Ri)-( 3HAD120, CTECOAI6, ACOAD7f, FE3Ri)-(…
Case 54	()	()	(PGPP160, FACOAE160, ACOAD7f)-( CYTK1, CYTD, CYTDH)-( CYTK1, CYTD, RBK)	(CYTK1, FLDR, NDPK3, NTP5)-( DHORD2, TRDR, FRD2, CAT)-( CYTK1, NDPK3, RNTR3c, NTP5)-( CYTK1, URIK2, PYNP2r, RBK)-( 3HAD120, FACOAE140, CTECOAI6, FE3Ri)
Case 55	(GMPS2)-( NDPK2)-( NDPK4)	(G3PD2, GLXCL)-( G3PD2, GLYALDDr)-( CTECOAI7_copy1, 3HAD161)-( CTECOAI7_copy1, 3OAR161)-( CTECOAI7_copy1, 3OAS161)-( ACOAD1f, 3HAD100)-( ACOAD1f, 3HAD40)-( ACOAD1f, 3HAD60)-( ACOAD1f, 3HAD80)-( ACOAD1f, 3OAR100)-( ACOAD1f, 3OAR40)-( ACOAD1f, 3OAR60)-( ACOAD1f, 3OAR80)-( ACOAD1f, 3OAS100)-( ACOAD1f, 3OAS60)-( ACOAD1f, 3OAS80)	(G3PD2, TPI, G3PD5)-( PPK50r, NDPK1, ADK3)-( PPK50_B, NDPK1, ADK3)-( IMPD, INSH, ADD)-( IMPD, RBK, ADD)-( G3PD2, TRSARr, HPYRI)-( ACOAD1f, ECOAH6, 3HAD120)-( FACOAE161, CTECOAI6_copy1, 3HAD100)-( FACOAE161, CTECOAI6_copy1, 3HAD141)-( FACOAE161, CTECOAI6_copy1, 3OAR100)-( FACOAE161, CTECOAI6_copy1, 3OAS100)-( CTECOAI7_copy1, AACPS2, 3HAD100)-( CTECOAI7_copy1, AACPS2, 3HAD141)-( CTECOAI7_copy1, AAC…	(PGI, RPI, TPI, HEX7)-( NDPK3, RPI, CYTD, CSND)-( PPK50r, R15BPK, ADK1, NDPK1)-( PPK50r, PRPPS, ADK1, NDPK1)-( PPK50_B, R15BPK, ADK1, NDPK1)-( PPK50_B, PRPPS, ADK1, NDPK1)-( PGK, TKT2, TPI, FBA)-( G3PD2, PGK, TKT2, FBA)-( G3PD2, PGK, TKT2, FBP)-( PPK50r, ADK1, NDPK1, PPM)-( PPK50_B, ADK1, NDPK1, PPM)-( CBMKr, ARGDI, ARGDr, CBPS)-( IMPD, RBK, AMPN, CPPPGO2)-( IMPD, NTD11, ADD, ADA)-( G3PD2, ICL, G…
Case 56	(GMPS2)-( NDPK2)-( NDPK4)	(G3PD2, GLXCL)-( G3PD2, GLYALDDr)-( CTECOAI7_copy1, 3HAD161)-( CTECOAI7_copy1, 3OAR161)-( CTECOAI7_copy1, 3OAS161)-( ACOAD1f, 3HAD100)-( ACOAD1f, 3HAD40)-( ACOAD1f, 3HAD60)-( ACOAD1f, 3HAD80)-( ACOAD1f, 3OAR100)-( ACOAD1f, 3OAR40)-( ACOAD1f, 3OAR60)-( ACOAD1f, 3OAR80)-( ACOAD1f, 3OAS100)-( ACOAD1f, 3OAS60)-( ACOAD1f, 3OAS80)	(G3PD2, TPI, G3PD5)-( PPK50r, NDPK1, ADK3)-( PPK50_B, NDPK1, ADK3)-( IMPD, INSH, ADD)-( IMPD, RBK, ADD)-( G3PD2, TRSARr, HPYRI)-( ACOAD1f, ECOAH6, 3HAD120)-( FACOAE161, CTECOAI6_copy1, 3HAD100)-( FACOAE161, CTECOAI6_copy1, 3HAD141)-( FACOAE161, CTECOAI6_copy1, 3OAR100)-( FACOAE161, CTECOAI6_copy1, 3OAS100)-( CTECOAI7_copy1, AACPS2, 3HAD100)-( CTECOAI7_copy1, AACPS2, 3HAD141)-( CTECOAI7_copy1, AAC…	(PGI, RPI, TPI, HEX7)-( NDPK3, RPI, CYTD, CSND)-( PPK50r, R15BPK, ADK1, NDPK1)-( PPK50r, PRPPS, ADK1, NDPK1)-( PPK50_B, R15BPK, ADK1, NDPK1)-( PPK50_B, PRPPS, ADK1, NDPK1)-( PGK, TKT2, TPI, FBA)-( G3PD2, PGK, TKT2, FBA)-( G3PD2, PGK, TKT2, FBP)-( PPK50r, ADK1, NDPK1, PPM)-( PPK50_B, ADK1, NDPK1, PPM)-( CBMKr, ARGDI, ARGDr, CBPS)-( IMPD, RBK, AMPN, CPPPGO2)-( IMPD, NTD11, ADD, ADA)-( G3PD2, ICL, G…
Case 57	()	()	()	(ACOAD1f, 3HAD120, EAR121y, EAR121x)-( ACOAD1f, 3HAD120, EAR141y, EAR141x)
Case 58	(3HAD100)-( 3HAD141)-( 3HAD161)-( 3HAD181)-( 3HAD40)-( 3HAD60)-( 3HAD80)-( 3OAR100)-( 3OAR161)-( 3OAR181)-( 3OAR40)-( 3OAR60)-( 3OAR80)-( 3OAS100)-( 3OAS161)-( 3OAS181)-( 3OAS60)-( 3OAS80)-( AGMHE)-( AGPAT181)-( CLPNS160pp)-( CLPNS161pp)-( CLPNS181pp)-( DASYN181)-( GALUi)-( GMHEPAT)-( GMHEPK)-( GMHEPPA)-( GMPS2)-( NDPK2)-( NDPK4)-( PGMT)-( PGSA160)-( PGSA181)-( PSD181)-( PSSA181)-( S7PI)	(RNTR1c, NDPK8)-( PGPP160, PGPP160pp)-( PGPP181, PGPP181pp)-( MTHFD, GART)-( MTHFC, GART)-( NDPK7, RNTR3c)-( KAS15, KAS14)-( 3OAR120, ACACT9)-( 3HAD140, FACOAE140)-( 3HAD120, ECOAH6)-( 3HAD120, HACD6i)-( 3HAD120, ACACT9)-( 3OAS120, ACACT9)-( GARFT, MTHFC)-( GARFT, MTHFD)-( TALA, TKT1)-( 3OAS141, ECOAH26)-( 3OAS141, HACD21i)-( 3OAS141, KAT21)-( 3OAS141, ACOAD23f)-( 3OAS121, ECOAH26)-( 3OAS121, HAC…	(RNTR1c, TRDR, RNDR1b)-( GHMT2r, GLYCL, GART)-( TRDR, RNTR2c, RNDR2b)-( TRDR, RNTR3c, RNDR3b)-( RNTR1c, RNDR1, GRXR)-( RNTR1c, RNDR1, GTHOr)-( RNTR1c, RNDR1, RNDR1b)-( RNDR3, RNTR3c, GRXR)-( RNDR3, RNTR3c, GTHOr)-( RNDR3, RNTR3c, RNDR3b)-( RNDR2, RNTR2c, GRXR)-( RNDR2, RNTR2c, GTHOr)-( RNDR2, RNTR2c, RNDR2b)-( KAS15, ACOATA, MACPD)-( FA140ACPHi, AGPAT140, FACOAE140)-( 3OAR160, ACOAD7f, HACD8i)-( …	(PGI, RPI, TPI, HEX7)-( NDPK3, RPI, CYTD, CSND)-( FA140ACPHi, ACOAD6f, AGPAT140, ECOAH7)-( FA140ACPHi, ACOAD6f, AGPAT140, HACD7i)-( FA140ACPHi, ACOAD6f, AGPAT140, ACACT12)-( FA140ACPHi, AGPAT140, CTECOAI6, ECOAH7)-( FA140ACPHi, AGPAT140, CTECOAI6, HACD7i)-( FA140ACPHi, AGPAT140, CTECOAI6, ACACT12)-( FA140ACPHi, FACOAE140, LPLIPAL2A140, DASYN140)-( FA140ACPHi, FACOAE140, PLIPA1A140pp, DASYN140)-( …
Case 59	(3HAD100)-( 3HAD141)-( 3HAD161)-( 3HAD181)-( 3HAD40)-( 3HAD60)-( 3HAD80)-( 3OAR100)-( 3OAR161)-( 3OAR181)-( 3OAR40)-( 3OAR60)-( 3OAR80)-( 3OAS100)-( 3OAS161)-( 3OAS181)-( 3OAS60)-( 3OAS80)-( AGMHE)-( AGPAT181)-( CLPNS160pp)-( CLPNS161pp)-( CLPNS181pp)-( DASYN181)-( GALUi)-( GMHEPAT)-( GMHEPK)-( GMHEPPA)-( GMPS2)-( NDPK2)-( NDPK4)-( PGMT)-( PGSA160)-( PGSA181)-( PSD181)-( PSSA181)-( S7PI)-( UDPG4E)	(RNTR1c, NDPK8)-( PGPP160, PGPP160pp)-( PGPP181, PGPP181pp)-( MTHFD, GART)-( MTHFC, GART)-( NDPK7, RNTR3c)-( KAS15, KAS14)-( 3OAR120, ACACT9)-( 3HAD140, FACOAE140)-( 3HAD120, ECOAH6)-( 3HAD120, HACD6i)-( 3HAD120, ACACT9)-( 3OAS120, ACACT9)-( GARFT, MTHFC)-( GARFT, MTHFD)-( TALA, TKT1)-( 3OAS141, ECOAH26)-( 3OAS141, HACD21i)-( 3OAS141, KAT21)-( 3OAS141, ACOAD23f)-( 3OAS121, ECOAH26)-( 3OAS121, HAC…	(RNTR1c, TRDR, RNDR1b)-( GHMT2r, GLYCL, GART)-( TRDR, RNTR2c, RNDR2b)-( TRDR, RNTR3c, RNDR3b)-( RNTR1c, RNDR1, GRXR)-( RNTR1c, RNDR1, GTHOr)-( RNTR1c, RNDR1, RNDR1b)-( RNDR3, RNTR3c, GRXR)-( RNDR3, RNTR3c, GTHOr)-( RNDR3, RNTR3c, RNDR3b)-( RNDR2, RNTR2c, GRXR)-( RNDR2, RNTR2c, GTHOr)-( RNDR2, RNTR2c, RNDR2b)-( KAS15, ACOATA, MACPD)-( FA140ACPHi, AGPAT140, FACOAE140)-( 3OAR160, ACOAD7f, HACD8i)-( …	(PGI, RPI, TPI, HEX7)-( NDPK3, RPI, CYTD, CSND)-( FA140ACPHi, ACOAD6f, AGPAT140, ECOAH7)-( FA140ACPHi, ACOAD6f, AGPAT140, HACD7i)-( FA140ACPHi, ACOAD6f, AGPAT140, ACACT12)-( FA140ACPHi, AGPAT140, CTECOAI6, ECOAH7)-( FA140ACPHi, AGPAT140, CTECOAI6, HACD7i)-( FA140ACPHi, AGPAT140, CTECOAI6, ACACT12)-( FA140ACPHi, FACOAE140, LPLIPAL2A140, DASYN140)-( FA140ACPHi, FACOAE140, PLIPA1A140pp, DASYN140)-( …
Case 60	(UDPG4E)	()	()	()
Case 61	(3HAD100)-( 3HAD141)-( 3HAD161)-( 3HAD181)-( 3HAD40)-( 3HAD60)-( 3HAD80)-( 3OAR100)-( 3OAR161)-( 3OAR181)-( 3OAR40)-( 3OAR60)-( 3OAR80)-( 3OAS100)-( 3OAS161)-( 3OAS181)-( 3OAS60)-( 3OAS80)-( AGMHE)-( AGPAT181)-( CLPNS160pp)-( CLPNS161pp)-( CLPNS181pp)-( DASYN181)-( GALUi)-( GMHEPAT)-( GMHEPK)-( GMHEPPA)-( PGMT)-( PGSA160)-( PGSA181)-( PSD181)-( PSSA181)-( S7PI)	(RNTR1c, NDPK8)-( PGPP160, PGPP160pp)-( PGPP181, PGPP181pp)-( MTHFD, GART)-( MTHFC, GART)-( NDPK7, RNTR3c)-( KAS15, KAS14)-( 3OAR120, ACACT9)-( 3HAD140, FACOAE140)-( 3HAD120, ECOAH6)-( 3HAD120, HACD6i)-( 3HAD120, ACACT9)-( 3OAS120, ACACT9)-( GARFT, MTHFC)-( GARFT, MTHFD)-( TALA, TKT1)-( 3OAS141, ECOAH26)-( 3OAS141, HACD21i)-( 3OAS141, KAT21)-( 3OAS141, ACOAD23f)-( 3OAS121, ECOAH26)-( 3OAS121, HAC…	(RNTR1c, TRDR, RNDR1b)-( GHMT2r, GLYCL, GART)-( TRDR, RNTR2c, RNDR2b)-( TRDR, RNTR3c, RNDR3b)-( RNTR1c, RNDR1, GRXR)-( RNTR1c, RNDR1, GTHOr)-( RNTR1c, RNDR1, RNDR1b)-( RNDR3, RNTR3c, GRXR)-( RNDR3, RNTR3c, GTHOr)-( RNDR3, RNTR3c, RNDR3b)-( RNDR2, RNTR2c, GRXR)-( RNDR2, RNTR2c, GTHOr)-( RNDR2, RNTR2c, RNDR2b)-( KAS15, ACOATA, MACPD)-( FA140ACPHi, AGPAT140, FACOAE140)-( 3OAR160, ACOAD7f, HACD8i)-( …	(FA140ACPHi, ACOAD6f, AGPAT140, ECOAH7)-( FA140ACPHi, ACOAD6f, AGPAT140, HACD7i)-( FA140ACPHi, ACOAD6f, AGPAT140, ACACT12)-( FA140ACPHi, AGPAT140, CTECOAI6, ECOAH7)-( FA140ACPHi, AGPAT140, CTECOAI6, HACD7i)-( FA140ACPHi, AGPAT140, CTECOAI6, ACACT12)-( FA140ACPHi, FACOAE140, LPLIPAL2A140, DASYN140)-( FA140ACPHi, FACOAE140, PLIPA1A140pp, DASYN140)-( 3OAR120, ACOAD7f, CTECOAI7, CTECOAI6)-( 3OAR120, …
Case 62	(3HAD100)-( 3HAD141)-( 3HAD161)-( 3HAD181)-( 3HAD40)-( 3HAD60)-( 3HAD80)-( 3OAR100)-( 3OAR161)-( 3OAR181)-( 3OAR40)-( 3OAR60)-( 3OAR80)-( 3OAS100)-( 3OAS161)-( 3OAS181)-( 3OAS60)-( 3OAS80)-( AGMHE)-( AGPAT181)-( CLPNS160pp)-( CLPNS161pp)-( CLPNS181pp)-( DASYN181)-( GALUi)-( GMHEPAT)-( GMHEPK)-( GMHEPPA)-( PGMT)-( PGSA160)-( PGSA181)-( PSD181)-( PSSA181)-( S7PI)-( UDPG4E)	(RNTR1c, NDPK8)-( PGPP160, PGPP160pp)-( PGPP181, PGPP181pp)-( MTHFD, GART)-( MTHFC, GART)-( NDPK7, RNTR3c)-( KAS15, KAS14)-( 3OAR120, ACACT9)-( 3HAD140, FACOAE140)-( 3HAD120, ECOAH6)-( 3HAD120, HACD6i)-( 3HAD120, ACACT9)-( 3OAS120, ACACT9)-( GARFT, MTHFC)-( GARFT, MTHFD)-( TALA, TKT1)-( 3OAS141, ECOAH26)-( 3OAS141, HACD21i)-( 3OAS141, KAT21)-( 3OAS141, ACOAD23f)-( 3OAS121, ECOAH26)-( 3OAS121, HAC…	(RNTR1c, TRDR, RNDR1b)-( GHMT2r, GLYCL, GART)-( TRDR, RNTR2c, RNDR2b)-( TRDR, RNTR3c, RNDR3b)-( RNTR1c, RNDR1, GRXR)-( RNTR1c, RNDR1, GTHOr)-( RNTR1c, RNDR1, RNDR1b)-( RNDR3, RNTR3c, GRXR)-( RNDR3, RNTR3c, GTHOr)-( RNDR3, RNTR3c, RNDR3b)-( RNDR2, RNTR2c, GRXR)-( RNDR2, RNTR2c, GTHOr)-( RNDR2, RNTR2c, RNDR2b)-( KAS15, ACOATA, MACPD)-( FA140ACPHi, AGPAT140, FACOAE140)-( 3OAR160, ACOAD7f, HACD8i)-( …	(FA140ACPHi, ACOAD6f, AGPAT140, ECOAH7)-( FA140ACPHi, ACOAD6f, AGPAT140, HACD7i)-( FA140ACPHi, ACOAD6f, AGPAT140, ACACT12)-( FA140ACPHi, AGPAT140, CTECOAI6, ECOAH7)-( FA140ACPHi, AGPAT140, CTECOAI6, HACD7i)-( FA140ACPHi, AGPAT140, CTECOAI6, ACACT12)-( FA140ACPHi, FACOAE140, LPLIPAL2A140, DASYN140)-( FA140ACPHi, FACOAE140, PLIPA1A140pp, DASYN140)-( 3OAR120, ACOAD7f, CTECOAI7, CTECOAI6)-( 3OAR120, …
Case 63	(UDPG4E)	()	()	()
Case 64	(GMPS2)-( NDPK2)-( NDPK4)	(G3PD2, GLXCL)-( G3PD2, GLYALDDr)-( CTECOAI7_copy1, 3HAD161)-( CTECOAI7_copy1, 3OAR161)-( CTECOAI7_copy1, 3OAS161)-( ACOAD1f, 3HAD100)-( ACOAD1f, 3HAD40)-( ACOAD1f, 3HAD60)-( ACOAD1f, 3HAD80)-( ACOAD1f, 3OAR100)-( ACOAD1f, 3OAR40)-( ACOAD1f, 3OAR60)-( ACOAD1f, 3OAR80)-( ACOAD1f, 3OAS100)-( ACOAD1f, 3OAS60)-( ACOAD1f, 3OAS80)	(NDPK3, RPI, NTD4)-( G3PD2, TPI, G3PD5)-( CBMKr, OCBT2i, CBPS)-( PPK50r, NDPK1, ADK3)-( PPK50_B, NDPK1, ADK3)-( IMPD, INSH, ADD)-( IMPD, RBK, ADD)-( G3PD2, TRSARr, HPYRI)-( ACOAD1f, ECOAH6, 3HAD120)-( FACOAE161, CTECOAI6_copy1, 3HAD100)-( FACOAE161, CTECOAI6_copy1, 3HAD141)-( FACOAE161, CTECOAI6_copy1, 3OAR100)-( FACOAE161, CTECOAI6_copy1, 3OAS100)-( CTECOAI7_copy1, AACPS2, 3HAD100)-( CTECOAI7_co…	(PGI, RPI, TPI, HEX7)-( NDPK3, RPI, CYTD, CSND)-( NDPK3, RPI, CYTD, CYTDH)-( NDPK3, RPI, CYTD, RBK)-( PPK50r, R15BPK, ADK1, NDPK1)-( PPK50r, PRPPS, ADK1, NDPK1)-( PPK50_B, R15BPK, ADK1, NDPK1)-( PPK50_B, PRPPS, ADK1, NDPK1)-( PGK, TKT2, TPI, FBA)-( PGK, TKT2, TPI, FBP)-( G3PD2, PGK, TKT2, FBA)-( G3PD2, PGK, TKT2, FBP)-( PPK50r, ADK1, NDPK1, PPM)-( PPK50_B, ADK1, NDPK1, PPM)-( CBMKr, ARGDI, ARGDr,…
Case 65	(GMPS2)-( NDPK2)-( NDPK4)	(CYTK1, NTD4)-( G3PD2, GLXCL)-( G3PD2, GLYALDDr)-( CTECOAI7_copy1, 3HAD161)-( CTECOAI7_copy1, 3OAR161)-( CTECOAI7_copy1, 3OAS161)-( ACOAD1f, 3HAD100)-( ACOAD1f, 3HAD40)-( ACOAD1f, 3HAD60)-( ACOAD1f, 3HAD80)-( ACOAD1f, 3OAR100)-( ACOAD1f, 3OAR40)-( ACOAD1f, 3OAR60)-( ACOAD1f, 3OAR80)-( ACOAD1f, 3OAS100)-( ACOAD1f, 3OAS60)-( ACOAD1f, 3OAS80)	(NDPK3, RPI, NTD4)-( G3PD2, TPI, G3PD5)-( CBMKr, OCBT2i, CBPS)-( PPK50r, NDPK1, ADK3)-( PPK50_B, NDPK1, ADK3)-( IMPD, INSH, ADD)-( IMPD, RBK, ADD)-( G3PD2, TRSARr, HPYRI)-( ACOAD1f, ECOAH6, 3HAD120)-( FACOAE161, CTECOAI6_copy1, 3HAD100)-( FACOAE161, CTECOAI6_copy1, 3HAD141)-( FACOAE161, CTECOAI6_copy1, 3OAR100)-( FACOAE161, CTECOAI6_copy1, 3OAS100)-( CTECOAI7_copy1, AACPS2, 3HAD100)-( CTECOAI7_co…	(PGI, RPI, TPI, HEX7)-( NDPK3, TRDR, RNDR3b, NTD4)-( NDPK3, RPI, CYTD, CSND)-( NDPK3, RPI, CYTD, CYTDH)-( NDPK3, RPI, CYTD, RBK)-( NDPK3, RNDR3, GRXR, NTD4)-( NDPK3, RNDR3, GTHOr, NTD4)-( NDPK3, RNDR3, RNDR3b, NTD4)-( NDPK3, NDPK7, CYTK2, NTD4)-( NDPK3, NDPK7, DCYTD, NTD4)-( NDPK3, NDPK7, NTD3, NTD4)-( NDPK3, DCTPD, DCYTD, NTD4)-( NDPK3, DCTPD, NTD3, NTD4)-( PPK50r, R15BPK, ADK1, NDPK1)-( PPK50r,…
Case 66	()	(CYTK1, NTD4)	()	(NDPK3, TRDR, RNDR3b, NTD4)-( NDPK3, RNDR3, GRXR, NTD4)-( NDPK3, RNDR3, GTHOr, NTD4)-( NDPK3, RNDR3, RNDR3b, NTD4)-( NDPK3, NDPK7, CYTK2, NTD4)-( NDPK3, NDPK7, DCYTD, NTD4)-( NDPK3, NDPK7, NTD3, NTD4)-( NDPK3, DCTPD, DCYTD, NTD4)-( NDPK3, DCTPD, NTD3, NTD4)-( ACOAD1f, 3HAD120, EAR121y, EAR121x)-( ACOAD1f, 3HAD120, EAR141y, EAR141x)
Case 67	(3HAD100)-( 3HAD141)-( 3HAD161)-( 3HAD181)-( 3HAD40)-( 3HAD60)-( 3HAD80)-( 3OAR100)-( 3OAR161)-( 3OAR181)-( 3OAR40)-( 3OAR60)-( 3OAR80)-( 3OAS100)-( 3OAS161)-( 3OAS181)-( 3OAS60)-( 3OAS80)-( AGMHE)-( AGPAT181)-( CLPNS160pp)-( CLPNS161pp)-( CLPNS181pp)-( DASYN181)-( GALUi)-( GMHEPAT)-( GMHEPK)-( GMHEPPA)-( GMPS2)-( NDPK2)-( NDPK4)-( PGMT)-( PGSA160)-( PGSA181)-( PSD181)-( PSSA181)-( S7PI)	(RNTR1c, NDPK8)-( PGPP160, PGPP160pp)-( PGPP181, PGPP181pp)-( MTHFD, GART)-( MTHFC, GART)-( NDPK7, RNTR3c)-( KAS15, KAS14)-( FLDR, NDPK8)-( 3OAR120, ACACT9)-( 3HAD140, FACOAE140)-( 3HAD120, ECOAH6)-( 3HAD120, HACD6i)-( 3HAD120, ACACT9)-( 3OAS120, ACACT9)-( GARFT, MTHFC)-( GARFT, MTHFD)-( FLDR, NDPK7)-( TALA, TKT1)-( 3OAS141, ECOAH26)-( 3OAS141, HACD21i)-( 3OAS141, KAT21)-( 3OAS141, ACOAD23f)-( 3O…	(RNTR1c, TRDR, RNDR1b)-( NDPK3, RPI, NTD4)-( FLDR, TRDR, RNDR1b)-( FLDR, TRDR, RNDR2b)-( FLDR, TRDR, RNDR3b)-( FLDR, RNDR3, GRXR)-( FLDR, RNDR3, GTHOr)-( FLDR, RNDR3, RNDR3b)-( FLDR, RNDR2, GRXR)-( FLDR, RNDR2, GTHOr)-( FLDR, RNDR2, RNDR2b)-( GHMT2r, GLYCL, GART)-( TRDR, RNTR2c, RNDR2b)-( TRDR, RNTR3c, RNDR3b)-( RNTR1c, RNDR1, GRXR)-( RNTR1c, RNDR1, GTHOr)-( RNTR1c, RNDR1, RNDR1b)-( RNDR3, RNTR3c…	(PGI, RPI, TPI, HEX7)-( NDPK3, RPI, CYTD, CSND)-( NDPK3, RPI, CYTD, CYTDH)-( NDPK3, RPI, CYTD, RBK)-( 3OAR120, RPI, CTECOAI6, FE3Ri)-( 3HAD120, RPI, CTECOAI6, FE3Ri)-( 3OAS120, RPI, CTECOAI6, FE3Ri)-( FA140ACPHi, ACOAD6f, AGPAT140, ECOAH7)-( FA140ACPHi, ACOAD6f, AGPAT140, HACD7i)-( FA140ACPHi, ACOAD6f, AGPAT140, ACACT12)-( FA140ACPHi, AGPAT140, CTECOAI6, ECOAH7)-( FA140ACPHi, AGPAT140, CTECOAI6, …
Case 68	(3HAD100)-( 3HAD141)-( 3HAD161)-( 3HAD181)-( 3HAD40)-( 3HAD60)-( 3HAD80)-( 3OAR100)-( 3OAR161)-( 3OAR181)-( 3OAR40)-( 3OAR60)-( 3OAR80)-( 3OAS100)-( 3OAS161)-( 3OAS181)-( 3OAS60)-( 3OAS80)-( AGMHE)-( AGPAT181)-( CLPNS160pp)-( CLPNS161pp)-( CLPNS181pp)-( DASYN181)-( GALUi)-( GMHEPAT)-( GMHEPK)-( GMHEPPA)-( GMPS2)-( NDPK2)-( NDPK4)-( PGMT)-( PGSA160)-( PGSA181)-( PSD181)-( PSSA181)-( S7PI)-( UDPG4E)	(RNTR1c, NDPK8)-( PGPP160, PGPP160pp)-( PGPP181, PGPP181pp)-( MTHFD, GART)-( MTHFC, GART)-( NDPK7, RNTR3c)-( KAS15, KAS14)-( FLDR, NDPK8)-( CYTK1, NTD4)-( 3OAR120, ACACT9)-( 3HAD140, FACOAE140)-( 3HAD120, ECOAH6)-( 3HAD120, HACD6i)-( 3HAD120, ACACT9)-( 3OAS120, ACACT9)-( GARFT, MTHFC)-( GARFT, MTHFD)-( FLDR, NDPK7)-( TALA, TKT1)-( 3OAS141, ECOAH26)-( 3OAS141, HACD21i)-( 3OAS141, KAT21)-( 3OAS141,…	(RNTR1c, TRDR, RNDR1b)-( NDPK3, RPI, NTD4)-( FLDR, TRDR, RNDR1b)-( FLDR, TRDR, RNDR2b)-( FLDR, TRDR, RNDR3b)-( FLDR, RNDR3, GRXR)-( FLDR, RNDR3, GTHOr)-( FLDR, RNDR3, RNDR3b)-( FLDR, RNDR2, GRXR)-( FLDR, RNDR2, GTHOr)-( FLDR, RNDR2, RNDR2b)-( GHMT2r, GLYCL, GART)-( TRDR, RNTR2c, RNDR2b)-( TRDR, RNTR3c, RNDR3b)-( RNTR1c, RNDR1, GRXR)-( RNTR1c, RNDR1, GTHOr)-( RNTR1c, RNDR1, RNDR1b)-( RNDR3, RNTR3c…	(PGI, RPI, TPI, HEX7)-( CYTK1, FLDR, NDPK3, NTP5)-( NDPK3, TRDR, RNDR3b, NTD4)-( NDPK3, RPI, CYTD, CSND)-( NDPK3, RPI, CYTD, CYTDH)-( NDPK3, RPI, CYTD, RBK)-( NDPK3, RNDR3, GRXR, NTD4)-( NDPK3, RNDR3, GTHOr, NTD4)-( NDPK3, RNDR3, RNDR3b, NTD4)-( NDPK3, NDPK7, CYTK2, NTD4)-( NDPK3, NDPK7, DCYTD, NTD4)-( NDPK3, NDPK7, NTD3, NTD4)-( DHORD2, TRDR, FRD2, CAT)-( CYTK1, NDPK3, RNTR3c, NTP5)-( 3OAR120, R…
Case 69	(UDPG4E)	(CYTK1, NTD4)	(PGPP160, FACOAE160, ACOAD7f)-( CYTK1, CYTD, CYTDH)-( CYTK1, CYTD, RBK)	(CYTK1, FLDR, NDPK3, NTP5)-( NDPK3, TRDR, RNDR3b, NTD4)-( NDPK3, RNDR3, GRXR, NTD4)-( NDPK3, RNDR3, GTHOr, NTD4)-( NDPK3, RNDR3, RNDR3b, NTD4)-( NDPK3, NDPK7, CYTK2, NTD4)-( NDPK3, NDPK7, DCYTD, NTD4)-( NDPK3, NDPK7, NTD3, NTD4)-( DHORD2, TRDR, FRD2, CAT)-( CYTK1, NDPK3, RNTR3c, NTP5)-( NDPK3, DCTPD, DCYTD, NTD4)-( NDPK3, DCTPD, NTD3, NTD4)-( CYTK1, URIK2, PYNP2r, RBK)-( 3HAD120, FACOAE140, CTECO…
Case 70	(3HAD100)-( 3HAD141)-( 3HAD161)-( 3HAD181)-( 3HAD40)-( 3HAD60)-( 3HAD80)-( 3OAR100)-( 3OAR161)-( 3OAR181)-( 3OAR40)-( 3OAR60)-( 3OAR80)-( 3OAS100)-( 3OAS161)-( 3OAS181)-( 3OAS60)-( 3OAS80)-( AGMHE)-( AGPAT181)-( CLPNS160pp)-( CLPNS161pp)-( CLPNS181pp)-( DASYN181)-( GALUi)-( GMHEPAT)-( GMHEPK)-( GMHEPPA)-( PGMT)-( PGSA160)-( PGSA181)-( PSD181)-( PSSA181)-( S7PI)	(RNTR1c, NDPK8)-( PGPP160, PGPP160pp)-( PGPP181, PGPP181pp)-( MTHFD, GART)-( MTHFC, GART)-( NDPK7, RNTR3c)-( KAS15, KAS14)-( FLDR, NDPK8)-( 3OAR120, ACACT9)-( 3HAD140, FACOAE140)-( 3HAD120, ECOAH6)-( 3HAD120, HACD6i)-( 3HAD120, ACACT9)-( 3OAS120, ACACT9)-( GARFT, MTHFC)-( GARFT, MTHFD)-( FLDR, NDPK7)-( TALA, TKT1)-( 3OAS141, ECOAH26)-( 3OAS141, HACD21i)-( 3OAS141, KAT21)-( 3OAS141, ACOAD23f)-( 3O…	(RNTR1c, TRDR, RNDR1b)-( FLDR, TRDR, RNDR1b)-( FLDR, TRDR, RNDR2b)-( FLDR, TRDR, RNDR3b)-( FLDR, RNDR3, GRXR)-( FLDR, RNDR3, GTHOr)-( FLDR, RNDR3, RNDR3b)-( FLDR, RNDR2, GRXR)-( FLDR, RNDR2, GTHOr)-( FLDR, RNDR2, RNDR2b)-( GHMT2r, GLYCL, GART)-( TRDR, RNTR2c, RNDR2b)-( TRDR, RNTR3c, RNDR3b)-( RNTR1c, RNDR1, GRXR)-( RNTR1c, RNDR1, GTHOr)-( RNTR1c, RNDR1, RNDR1b)-( RNDR3, RNTR3c, GRXR)-( RNDR3, RNT…	(3OAR120, RPI, CTECOAI6, FE3Ri)-( 3HAD120, RPI, CTECOAI6, FE3Ri)-( 3OAS120, RPI, CTECOAI6, FE3Ri)-( FA140ACPHi, ACOAD6f, AGPAT140, ECOAH7)-( FA140ACPHi, ACOAD6f, AGPAT140, HACD7i)-( FA140ACPHi, ACOAD6f, AGPAT140, ACACT12)-( FA140ACPHi, AGPAT140, CTECOAI6, ECOAH7)-( FA140ACPHi, AGPAT140, CTECOAI6, HACD7i)-( FA140ACPHi, AGPAT140, CTECOAI6, ACACT12)-( FA140ACPHi, FACOAE140, LPLIPAL2A140, DASYN140)-(…
Case 71	(3HAD100)-( 3HAD141)-( 3HAD161)-( 3HAD181)-( 3HAD40)-( 3HAD60)-( 3HAD80)-( 3OAR100)-( 3OAR161)-( 3OAR181)-( 3OAR40)-( 3OAR60)-( 3OAR80)-( 3OAS100)-( 3OAS161)-( 3OAS181)-( 3OAS60)-( 3OAS80)-( AGMHE)-( AGPAT181)-( CLPNS160pp)-( CLPNS161pp)-( CLPNS181pp)-( DASYN181)-( GALUi)-( GMHEPAT)-( GMHEPK)-( GMHEPPA)-( PGMT)-( PGSA160)-( PGSA181)-( PSD181)-( PSSA181)-( S7PI)-( UDPG4E)	(RNTR1c, NDPK8)-( PGPP160, PGPP160pp)-( PGPP181, PGPP181pp)-( MTHFD, GART)-( MTHFC, GART)-( NDPK7, RNTR3c)-( KAS15, KAS14)-( FLDR, NDPK8)-( 3OAR120, ACACT9)-( 3HAD140, FACOAE140)-( 3HAD120, ECOAH6)-( 3HAD120, HACD6i)-( 3HAD120, ACACT9)-( 3OAS120, ACACT9)-( GARFT, MTHFC)-( GARFT, MTHFD)-( FLDR, NDPK7)-( TALA, TKT1)-( 3OAS141, ECOAH26)-( 3OAS141, HACD21i)-( 3OAS141, KAT21)-( 3OAS141, ACOAD23f)-( 3O…	(RNTR1c, TRDR, RNDR1b)-( FLDR, TRDR, RNDR1b)-( FLDR, TRDR, RNDR2b)-( FLDR, TRDR, RNDR3b)-( FLDR, RNDR3, GRXR)-( FLDR, RNDR3, GTHOr)-( FLDR, RNDR3, RNDR3b)-( FLDR, RNDR2, GRXR)-( FLDR, RNDR2, GTHOr)-( FLDR, RNDR2, RNDR2b)-( GHMT2r, GLYCL, GART)-( TRDR, RNTR2c, RNDR2b)-( TRDR, RNTR3c, RNDR3b)-( RNTR1c, RNDR1, GRXR)-( RNTR1c, RNDR1, GTHOr)-( RNTR1c, RNDR1, RNDR1b)-( RNDR3, RNTR3c, GRXR)-( RNDR3, RNT…	(CYTK1, FLDR, NDPK3, NTP5)-( DHORD2, TRDR, FRD2, CAT)-( CYTK1, NDPK3, RNTR3c, NTP5)-( 3OAR120, RPI, CTECOAI6, FE3Ri)-( 3HAD120, RPI, CTECOAI6, FE3Ri)-( 3OAS120, RPI, CTECOAI6, FE3Ri)-( FA140ACPHi, ACOAD6f, AGPAT140, ECOAH7)-( FA140ACPHi, ACOAD6f, AGPAT140, HACD7i)-( FA140ACPHi, ACOAD6f, AGPAT140, ACACT12)-( FA140ACPHi, AGPAT140, CTECOAI6, ECOAH7)-( FA140ACPHi, AGPAT140, CTECOAI6, HACD7i)-( FA140A…
Case 72	(UDPG4E)	()	(PGPP160, FACOAE160, ACOAD7f)-( CYTK1, CYTD, CYTDH)-( CYTK1, CYTD, RBK)	(CYTK1, FLDR, NDPK3, NTP5)-( DHORD2, TRDR, FRD2, CAT)-( CYTK1, NDPK3, RNTR3c, NTP5)-( CYTK1, URIK2, PYNP2r, RBK)-( 3HAD120, FACOAE140, CTECOAI6, FE3Ri)
Case 73	()	()	(NDPK3, RPI, NTD4)-( CYTK1, CPK1, NTD4)	(NDPK3, RPI, CYTD, CYTDH)-( NDPK3, RPI, CYTD, RBK)-( PGK, TKT2, TPI, FBP)-( PGM, PPCK, TRSARr, PPS)-( CYTK1, NDPK3, NTD4, DRPA)-( CYTK1, NDPK3, NTD4, DURIPP)-( CYTK1, NDPK3, NTD4, PPM2)
Case 74	()	(CYTK1, NTD4)	(NDPK3, RPI, NTD4)	(NDPK3, TRDR, RNDR3b, NTD4)-( NDPK3, RPI, CYTD, CYTDH)-( NDPK3, RPI, CYTD, RBK)-( NDPK3, RNDR3, GRXR, NTD4)-( NDPK3, RNDR3, GTHOr, NTD4)-( NDPK3, RNDR3, RNDR3b, NTD4)-( NDPK3, NDPK7, CYTK2, NTD4)-( NDPK3, NDPK7, DCYTD, NTD4)-( NDPK3, NDPK7, NTD3, NTD4)-( NDPK3, DCTPD, DCYTD, NTD4)-( NDPK3, DCTPD, NTD3, NTD4)-( PGK, TKT2, TPI, FBP)-( PGM, PPCK, TRSARr, PPS)
Case 75	()	(CYTK1, NTD4)	()	(NDPK3, TRDR, RNDR3b, NTD4)-( NDPK3, RNDR3, GRXR, NTD4)-( NDPK3, RNDR3, GTHOr, NTD4)-( NDPK3, RNDR3, RNDR3b, NTD4)-( NDPK3, NDPK7, CYTK2, NTD4)-( NDPK3, NDPK7, DCYTD, NTD4)-( NDPK3, NDPK7, NTD3, NTD4)-( NDPK3, DCTPD, DCYTD, NTD4)-( NDPK3, DCTPD, NTD3, NTD4)
Case 76	()	(FLDR, NDPK8)-( FLDR, NDPK7)	(NDPK3, RPI, NTD4)-( FLDR, TRDR, RNDR1b)-( FLDR, TRDR, RNDR2b)-( FLDR, TRDR, RNDR3b)-( FLDR, RNDR3, GRXR)-( FLDR, RNDR3, GTHOr)-( FLDR, RNDR3, RNDR3b)-( FLDR, RNDR2, GRXR)-( FLDR, RNDR2, GTHOr)-( FLDR, RNDR2, RNDR2b)-( PGM, PPCK, PPS)-( FLDR, RNDR1, GRXR)-( FLDR, RNDR1, GTHOr)-( FLDR, RNDR1, RNDR1b)-( CYTK1, CPK1, NTD4)	(NDPK3, RPI, CYTD, CYTDH)-( NDPK3, RPI, CYTD, RBK)-( 3OAR120, RPI, CTECOAI6, FE3Ri)-( 3HAD120, RPI, CTECOAI6, FE3Ri)-( 3OAS120, RPI, CTECOAI6, FE3Ri)-( 3OAR120, CTECOAI7, CTECOAI6, FE3Ri)-( 3HAD140, ACOAD6f, CTECOAI7, FE3Ri)-( 3HAD140, CTECOAI7, CTECOAI6, FE3Ri)-( 3HAD120, CTECOAI6, AACPS3, FE3Ri)-( 3HAD120, CTECOAI6, ACOAD7f, FE3Ri)-( 3HAD120, CTECOAI6, FACOAE160, FE3Ri)-( 3HAD120, CTECOAI6, CTE…
Case 77	()	(FLDR, NDPK8)-( CYTK1, NTD4)-( FLDR, NDPK7)	(NDPK3, RPI, NTD4)-( FLDR, TRDR, RNDR1b)-( FLDR, TRDR, RNDR2b)-( FLDR, TRDR, RNDR3b)-( FLDR, RNDR3, GRXR)-( FLDR, RNDR3, GTHOr)-( FLDR, RNDR3, RNDR3b)-( FLDR, RNDR2, GRXR)-( FLDR, RNDR2, GTHOr)-( FLDR, RNDR2, RNDR2b)-( PGPP160, FACOAE160, ACOAD7f)-( PGM, PPCK, PPS)-( FLDR, RNDR1, GRXR)-( FLDR, RNDR1, GTHOr)-( FLDR, RNDR1, RNDR1b)-( CYTK1, CYTD, CYTDH)-( CYTK1, CYTD, RBK)	(CYTK1, FLDR, NDPK3, NTP5)-( NDPK3, TRDR, RNDR3b, NTD4)-( NDPK3, RPI, CYTD, CYTDH)-( NDPK3, RPI, CYTD, RBK)-( NDPK3, RNDR3, GRXR, NTD4)-( NDPK3, RNDR3, GTHOr, NTD4)-( NDPK3, RNDR3, RNDR3b, NTD4)-( NDPK3, NDPK7, CYTK2, NTD4)-( NDPK3, NDPK7, DCYTD, NTD4)-( NDPK3, NDPK7, NTD3, NTD4)-( DHORD2, TRDR, FRD2, CAT)-( CYTK1, NDPK3, RNTR3c, NTP5)-( 3OAR120, RPI, CTECOAI6, FE3Ri)-( 3HAD120, RPI, CTECOAI6, FE…
Case 78	()	(CYTK1, NTD4)	(PGPP160, FACOAE160, ACOAD7f)-( CYTK1, CYTD, CYTDH)-( CYTK1, CYTD, RBK)	(CYTK1, FLDR, NDPK3, NTP5)-( NDPK3, TRDR, RNDR3b, NTD4)-( NDPK3, RNDR3, GRXR, NTD4)-( NDPK3, RNDR3, GTHOr, NTD4)-( NDPK3, RNDR3, RNDR3b, NTD4)-( NDPK3, NDPK7, CYTK2, NTD4)-( NDPK3, NDPK7, DCYTD, NTD4)-( NDPK3, NDPK7, NTD3, NTD4)-( DHORD2, TRDR, FRD2, CAT)-( CYTK1, NDPK3, RNTR3c, NTP5)-( NDPK3, DCTPD, DCYTD, NTD4)-( NDPK3, DCTPD, NTD3, NTD4)-( CYTK1, URIK2, PYNP2r, RBK)-( 3HAD120, FACOAE140, CTECO…
Case 79	()	(FLDR, NDPK8)-( FLDR, NDPK7)	(FLDR, TRDR, RNDR1b)-( FLDR, TRDR, RNDR2b)-( FLDR, TRDR, RNDR3b)-( FLDR, RNDR3, GRXR)-( FLDR, RNDR3, GTHOr)-( FLDR, RNDR3, RNDR3b)-( FLDR, RNDR2, GRXR)-( FLDR, RNDR2, GTHOr)-( FLDR, RNDR2, RNDR2b)-( PGM, PPCK, PPS)-( FLDR, RNDR1, GRXR)-( FLDR, RNDR1, GTHOr)-( FLDR, RNDR1, RNDR1b)	(3OAR120, RPI, CTECOAI6, FE3Ri)-( 3HAD120, RPI, CTECOAI6, FE3Ri)-( 3OAS120, RPI, CTECOAI6, FE3Ri)-( 3OAR120, CTECOAI7, CTECOAI6, FE3Ri)-( 3HAD140, ACOAD6f, CTECOAI7, FE3Ri)-( 3HAD140, CTECOAI7, CTECOAI6, FE3Ri)-( 3HAD120, CTECOAI6, AACPS3, FE3Ri)-( 3HAD120, CTECOAI6, ACOAD7f, FE3Ri)-( 3HAD120, CTECOAI6, FACOAE160, FE3Ri)-( 3HAD120, CTECOAI6, CTECOAI7, FE3Ri)-( 3OAS120, CTECOAI6, CTECOAI7, FE3Ri)-…
Case 80	()	(FLDR, NDPK8)-( FLDR, NDPK7)	(FLDR, TRDR, RNDR1b)-( FLDR, TRDR, RNDR2b)-( FLDR, TRDR, RNDR3b)-( FLDR, RNDR3, GRXR)-( FLDR, RNDR3, GTHOr)-( FLDR, RNDR3, RNDR3b)-( FLDR, RNDR2, GRXR)-( FLDR, RNDR2, GTHOr)-( FLDR, RNDR2, RNDR2b)-( PGPP160, FACOAE160, ACOAD7f)-( PGM, PPCK, PPS)-( FLDR, RNDR1, GRXR)-( FLDR, RNDR1, GTHOr)-( FLDR, RNDR1, RNDR1b)-( CYTK1, CYTD, CYTDH)-( CYTK1, CYTD, RBK)	(CYTK1, FLDR, NDPK3, NTP5)-( DHORD2, TRDR, FRD2, CAT)-( CYTK1, NDPK3, RNTR3c, NTP5)-( 3OAR120, RPI, CTECOAI6, FE3Ri)-( 3HAD120, RPI, CTECOAI6, FE3Ri)-( 3OAS120, RPI, CTECOAI6, FE3Ri)-( CYTK1, URIK2, PYNP2r, RBK)-( 3OAR120, CTECOAI7, CTECOAI6, FE3Ri)-( 3HAD140, ACOAD6f, CTECOAI7, FE3Ri)-( 3HAD140, CTECOAI7, CTECOAI6, FE3Ri)-( 3HAD120, CTECOAI6, AACPS3, FE3Ri)-( 3HAD120, CTECOAI6, ACOAD7f, FE3Ri)-(…
Case 81	()	()	(PGPP160, FACOAE160, ACOAD7f)-( CYTK1, CYTD, CYTDH)-( CYTK1, CYTD, RBK)	(CYTK1, FLDR, NDPK3, NTP5)-( DHORD2, TRDR, FRD2, CAT)-( CYTK1, NDPK3, RNTR3c, NTP5)-( CYTK1, URIK2, PYNP2r, RBK)-( 3HAD120, FACOAE140, CTECOAI6, FE3Ri)
Case 82	(3OAR140)-( 3OAS140)-( A5PISO)-( ACCOAC)-( ADSL1r)-( ADSL2r)-( ADSS)-( AGPAT160)-( AGPAT161)-( AICART)-( AIRC2)-( AIRC3)-( ASPCT)-( CTPS2)-( DASYN160)-( DASYN161)-( DHFR)-( DHORTS)-( DTMPK)-( G1PACT)-( GF6PTA)-( GK1)-( GLNS)-( GLUPRT)-( HCO3E)-( IMPC)-( KDOPP)-( KDOPS)-( LPADSS)-( MCOATA)-( OMPDC)-( ORPT)-( PGAMT)-( PRAGSr)-( PRAIS)-( PRFGS)-( PSD160)-( PSD161)-( PSSA160)-( PSSA161)-( TDSK)-( TMD…	(PRPPS, R15BPK)-( PRPPS, PPM)-( TKT2, GND)-( SULR, METAT)-( PPK, PPA)-( SADT2, METAT)-( RPI, KDOCT2)-( RPI, MOAT)-( RPI, MOAT2)-( RPE, GND)-( GARFT, GART)-( ASNS2, ASNS1)-( ADSK, METAT)-( 3OAR160, AACPS3)-( 3OAR160, FACOAE160)-( 3OAR120, AACPS7)-( 3OAR120, FACOAE120)-( 3HAD160, AACPS3)-( 3HAD160, FACOAE160)-( 3HAD120, AACPS7)-( 3HAD120, FACOAE120)-( 3OAS160, AACPS3)-( 3OAS160, FACOAE160)-( 3OAS12…	(RPE, TALA, CHORS)-( RPE, TALA, DDPA)-( RPE, TALA, DHQS)-( RPE, TALA, DHQTi)-( RPE, TALA, SHK3Dr)-( RPE, TALA, SHKK)-( RPE, TALA, PSCVT)-( ADK1, PRPPS, ADK3)-( URIDK2r, DUTPDP, DURIK1)-( TRDR, GRXR, METAT)-( TRDR, GTHOr, METAT)-( TRDR, PAPSR2, METAT)-( TKT2, G6PDH2r, GLCDpp)-( TKT2, G6PDH2r, GNK)-( TKT2, PGL, GLCDpp)-( TKT2, PGL, GNK)-( TKT1, GND, CHORS)-( TKT1, GND, DDPA)-( TKT1, GND, DHQS)-( TK…	(PGK, TKT1, TPI, CHORS)-( PGK, TKT1, TPI, DDPA)-( PGK, TKT1, TPI, DHQS)-( PGK, TKT1, TPI, DHQTi)-( PGK, TKT1, TPI, SHK3Dr)-( PGK, TKT1, TPI, SHKK)-( PGK, TKT1, TPI, PSCVT)-( PGK, TALA, TPI, CHORS)-( PGK, TALA, TPI, DDPA)-( PGK, TALA, TPI, DHQS)-( PGK, TALA, TPI, DHQTi)-( PGK, TALA, TPI, SHK3Dr)-( PGK, TALA, TPI, SHKK)-( PGK, TALA, TPI, PSCVT)-( PGK, RPE, TPI, CHORS)-( PGK, RPE, TPI, DDPA)-( PGK, …
Case 83	(3OAR140)-( 3OAS140)-( A5PISO)-( ACCOAC)-( ADSL1r)-( ADSL2r)-( ADSS)-( AGPAT160)-( AGPAT161)-( AICART)-( AIRC2)-( AIRC3)-( ALAALAr)-( ALAR)-( ASAD)-( ASPCT)-( ASPK)-( CTPS2)-( DAPE)-( DASYN160)-( DASYN161)-( DHDPRy)-( DHDPS)-( DHFR)-( DHORTS)-( DTMPK)-( G1PACT)-( GF6PTA)-( GK1)-( GLNS)-( GLUPRT)-( GLUR)-( HCO3E)-( IMPC)-( KDOPP)-( KDOPS)-( LPADSS)-( MCOATA)-( MPTG)-( OMPDC)-( ORPT)-( PAPPT3)-( PG…	(PRPPS, R15BPK)-( PRPPS, PPM)-( TKT2, GND)-( SULR, METAT)-( PPK, PPA)-( SADT2, METAT)-( RPI, KDOCT2)-( RPI, MOAT)-( RPI, MOAT2)-( RPE, GND)-( GARFT, GART)-( ASNS2, ASNS1)-( ADSK, METAT)-( 3OAR160, AACPS3)-( 3OAR160, FACOAE160)-( 3OAR120, AACPS7)-( 3OAR120, FACOAE120)-( 3HAD160, AACPS3)-( 3HAD160, FACOAE160)-( 3HAD120, AACPS7)-( 3HAD120, FACOAE120)-( 3OAS160, AACPS3)-( 3OAS160, FACOAE160)-( 3OAS12…	(RPE, TALA, CHORS)-( RPE, TALA, DDPA)-( RPE, TALA, DHQS)-( RPE, TALA, DHQTi)-( RPE, TALA, SHK3Dr)-( RPE, TALA, SHKK)-( RPE, TALA, PSCVT)-( ADK1, PRPPS, ADK3)-( URIDK2r, DUTPDP, DURIK1)-( TRDR, GRXR, METAT)-( TRDR, GTHOr, METAT)-( TRDR, PAPSR2, METAT)-( TKT2, G6PDH2r, GLCDpp)-( TKT2, G6PDH2r, GNK)-( TKT2, PGL, GLCDpp)-( TKT2, PGL, GNK)-( TKT1, GND, CHORS)-( TKT1, GND, DDPA)-( TKT1, GND, DHQS)-( TK…	(PGK, TKT1, TPI, CHORS)-( PGK, TKT1, TPI, DDPA)-( PGK, TKT1, TPI, DHQS)-( PGK, TKT1, TPI, DHQTi)-( PGK, TKT1, TPI, SHK3Dr)-( PGK, TKT1, TPI, SHKK)-( PGK, TKT1, TPI, PSCVT)-( PGK, TALA, TPI, CHORS)-( PGK, TALA, TPI, DDPA)-( PGK, TALA, TPI, DHQS)-( PGK, TALA, TPI, DHQTi)-( PGK, TALA, TPI, SHK3Dr)-( PGK, TALA, TPI, SHKK)-( PGK, TALA, TPI, PSCVT)-( PGK, RPE, TPI, CHORS)-( PGK, RPE, TPI, DDPA)-( PGK, …
Case 84	(ALAALAr)-( ALAR)-( ASAD)-( ASPK)-( DAPE)-( DHDPRy)-( DHDPS)-( GLUR)-( MPTG)-( PAPPT3)-( SDPDS)-( SDPTA)-( THDPS)-( UAAGDS)-( UAGCVT)-( UAGPT3)-( UAMAGS)-( UAMAS)-( UAPGR)-( UDCPDP)-( UGMDDS)	()	(EAR160x, EAR160y, AACPS3)-( EAR160x, EAR160y, FACOAE160)-( EAR120x, EAR120y, AACPS7)-( EAR120x, EAR120y, FACOAE120)-( ACOAD2f, EAR40x, EAR40y)-( ACOAD2f, EAR60x, EAR60y)-( ACOAD2f, EAR80x, EAR80y)-( ACOAD3f, EAR40x, EAR40y)-( ACOAD3f, EAR60x, EAR60y)-( ACOAD3f, EAR80x, EAR80y)-( FACOAE161, EAR161x, EAR161y)-( SUCOAS, ACCOAL, AKGDH)-( SUCOAS, PPCSCT, AKGDH)-( ACACT1r, EAR40x, EAR40y)-( ACACT1r, E…	(EAR160x, EAR160y, ACOAD7f, ECOAH8)-( EAR160x, EAR160y, ACOAD7f, ACACT8r)-( EAR140x, EAR140y, AACPS1, AACPS3)-( EAR140x, EAR140y, AACPS1, FACOAE160)-( EAR100x, EAR100y, AACPS7, AACPS8)-( EAR100x, EAR100y, AACPS7, FACOAE100)-( EAR100x, EAR100y, FACOAE120, AACPS8)-( EAR100x, EAR100y, FACOAE120, FACOAE100)-( ECOAH7, ACOAD7f, EAR161x, EAR161y)-( ACACT7r, ACOAD7f, EAR161x, EAR161y)-( HACD7, ACOAD7f, E…
Case 85	(3OAR140)-( 3OAS140)-( A5PISO)-( ACCOAC)-( ADSL1r)-( ADSL2r)-( ADSS)-( AGPAT160)-( AGPAT161)-( AICART)-( AIRC2)-( AIRC3)-( ASPCT)-( CTPS2)-( DASYN160)-( DASYN161)-( DHFR)-( DHORTS)-( DTMPK)-( G1PACT)-( GF6PTA)-( GK1)-( GLNS)-( GLUPRT)-( HCO3E)-( IMPC)-( KDOPP)-( KDOPS)-( LPADSS)-( MCOATA)-( OMPDC)-( ORPT)-( PGAMT)-( PRAGSr)-( PRAIS)-( PRASCSi)-( PRFGS)-( PSD160)-( PSD161)-( PSSA160)-( PSSA161)-( …	(PRPPS, R15BPK)-( PRPPS, PPM)-( TKT2, GND)-( SULR, METAT)-( PPK, PPA)-( SADT2, METAT)-( RPI, KDOCT2)-( RPI, MOAT)-( RPI, MOAT2)-( RPE, GND)-( GARFT, GART)-( ASNS2, ASNS1)-( ADSK, METAT)-( 3OAR160, AACPS3)-( 3OAR160, FACOAE160)-( 3OAR120, AACPS7)-( 3OAR120, FACOAE120)-( 3HAD160, AACPS3)-( 3HAD160, FACOAE160)-( 3HAD120, AACPS7)-( 3HAD120, FACOAE120)-( 3OAS160, AACPS3)-( 3OAS160, FACOAE160)-( 3OAS12…	(RPE, TALA, CHORS)-( RPE, TALA, DDPA)-( RPE, TALA, DHQS)-( RPE, TALA, DHQTi)-( RPE, TALA, SHK3Dr)-( RPE, TALA, SHKK)-( RPE, TALA, PSCVT)-( ADK1, PRPPS, ADK3)-( URIDK2r, DUTPDP, DURIK1)-( TRDR, GRXR, METAT)-( TRDR, GTHOr, METAT)-( TRDR, PAPSR2, METAT)-( TKT2, G6PDH2r, GLCDpp)-( TKT2, G6PDH2r, GNK)-( TKT2, PGL, GLCDpp)-( TKT2, PGL, GNK)-( TKT1, GND, CHORS)-( TKT1, GND, DDPA)-( TKT1, GND, DHQS)-( TK…	(PGK, TKT1, TPI, CHORS)-( PGK, TKT1, TPI, DDPA)-( PGK, TKT1, TPI, DHQS)-( PGK, TKT1, TPI, DHQTi)-( PGK, TKT1, TPI, SHK3Dr)-( PGK, TKT1, TPI, SHKK)-( PGK, TKT1, TPI, PSCVT)-( PGK, TALA, TPI, CHORS)-( PGK, TALA, TPI, DDPA)-( PGK, TALA, TPI, DHQS)-( PGK, TALA, TPI, DHQTi)-( PGK, TALA, TPI, SHK3Dr)-( PGK, TALA, TPI, SHKK)-( PGK, TALA, TPI, PSCVT)-( PGK, RPE, TPI, CHORS)-( PGK, RPE, TPI, DDPA)-( PGK, …
Case 86	(3OAR140)-( 3OAS140)-( A5PISO)-( ACCOAC)-( ADSL1r)-( ADSL2r)-( ADSS)-( AGPAT160)-( AGPAT161)-( AICART)-( AIRC2)-( AIRC3)-( ALAALAr)-( ALAR)-( ASAD)-( ASPCT)-( ASPK)-( CTPS2)-( DAPE)-( DASYN160)-( DASYN161)-( DHDPRy)-( DHDPS)-( DHFR)-( DHORTS)-( DTMPK)-( G1PACT)-( GF6PTA)-( GK1)-( GLNS)-( GLUPRT)-( GLUR)-( HCO3E)-( IMPC)-( KDOPP)-( KDOPS)-( LPADSS)-( MCOATA)-( MPTG)-( OMPDC)-( ORPT)-( PAPPT3)-( PG…	(PRPPS, R15BPK)-( PRPPS, PPM)-( TKT2, GND)-( SULR, METAT)-( PPK, PPA)-( SADT2, METAT)-( RPI, KDOCT2)-( RPI, MOAT)-( RPI, MOAT2)-( RPE, GND)-( GARFT, GART)-( ASNS2, ASNS1)-( ADSK, METAT)-( 3OAR160, AACPS3)-( 3OAR160, FACOAE160)-( 3OAR120, AACPS7)-( 3OAR120, FACOAE120)-( 3HAD160, AACPS3)-( 3HAD160, FACOAE160)-( 3HAD120, AACPS7)-( 3HAD120, FACOAE120)-( 3OAS160, AACPS3)-( 3OAS160, FACOAE160)-( 3OAS12…	(RPE, TALA, CHORS)-( RPE, TALA, DDPA)-( RPE, TALA, DHQS)-( RPE, TALA, DHQTi)-( RPE, TALA, SHK3Dr)-( RPE, TALA, SHKK)-( RPE, TALA, PSCVT)-( ADK1, PRPPS, ADK3)-( URIDK2r, DUTPDP, DURIK1)-( TRDR, GRXR, METAT)-( TRDR, GTHOr, METAT)-( TRDR, PAPSR2, METAT)-( TKT2, G6PDH2r, GLCDpp)-( TKT2, G6PDH2r, GNK)-( TKT2, PGL, GLCDpp)-( TKT2, PGL, GNK)-( TKT1, GND, CHORS)-( TKT1, GND, DDPA)-( TKT1, GND, DHQS)-( TK…	(PGK, TKT1, TPI, CHORS)-( PGK, TKT1, TPI, DDPA)-( PGK, TKT1, TPI, DHQS)-( PGK, TKT1, TPI, DHQTi)-( PGK, TKT1, TPI, SHK3Dr)-( PGK, TKT1, TPI, SHKK)-( PGK, TKT1, TPI, PSCVT)-( PGK, TALA, TPI, CHORS)-( PGK, TALA, TPI, DDPA)-( PGK, TALA, TPI, DHQS)-( PGK, TALA, TPI, DHQTi)-( PGK, TALA, TPI, SHK3Dr)-( PGK, TALA, TPI, SHKK)-( PGK, TALA, TPI, PSCVT)-( PGK, RPE, TPI, CHORS)-( PGK, RPE, TPI, DDPA)-( PGK, …
Case 87	(ALAALAr)-( ALAR)-( ASAD)-( ASPK)-( DAPE)-( DHDPRy)-( DHDPS)-( GLUR)-( MPTG)-( PAPPT3)-( SDPDS)-( SDPTA)-( THDPS)-( UAAGDS)-( UAGCVT)-( UAGPT3)-( UAMAGS)-( UAMAS)-( UAPGR)-( UDCPDP)-( UGMDDS)	()	(EAR160x, EAR160y, AACPS3)-( EAR160x, EAR160y, FACOAE160)-( EAR120x, EAR120y, AACPS7)-( EAR120x, EAR120y, FACOAE120)-( ACOAD1fr, EAR40x, EAR40y)-( ACOAD1fr, EAR60x, EAR60y)-( ACOAD1fr, EAR80x, EAR80y)-( CTECOAI7, EAR161x, EAR161y)-( ACOAD2f, EAR40x, EAR40y)-( ACOAD2f, EAR60x, EAR60y)-( ACOAD2f, EAR80x, EAR80y)-( ACOAD3f, EAR40x, EAR40y)-( ACOAD3f, EAR60x, EAR60y)-( ACOAD3f, EAR80x, EAR80y)-( FACO…	(EAR160x, EAR160y, ACOAD7f, ECOAH8)-( EAR160x, EAR160y, ACOAD7f, ACACT8r)-( EAR160x, EAR160y, ACOAD7f, CTECOAI8)-( EAR140x, EAR140y, AACPS1, AACPS3)-( EAR140x, EAR140y, AACPS1, FACOAE160)-( EAR100x, EAR100y, AACPS7, AACPS8)-( EAR100x, EAR100y, AACPS7, FACOAE100)-( EAR100x, EAR100y, FACOAE120, AACPS8)-( EAR100x, EAR100y, FACOAE120, FACOAE100)-( ECOAH7, ACOAD7f, EAR161x, EAR161y)-( ACACT7r, ACOAD7f…
Case 88	(PRASCSi)	(ACOAD1fr, 3HAD80)-( ACOAD1fr, 3HAD40)-( ACOAD1fr, 3OAS60)-( ACOAD1fr, 3OAR60)-( ACOAD1fr, 3OAR80)-( ACOAD1fr, 3OAS80)-( ACOAD1fr, 3OAS100)-( ACOAD1fr, 3OAR40)-( ACOAD1fr, 3OAR100)-( ACOAD1fr, 3HAD60)-( ACOAD1fr, 3HAD100)-( CTECOAI7, 3OAS161)-( CTECOAI7, 3HAD161)-( CTECOAI7, 3OAR161)	(3OAR160, ACOAD7f, CTECOAI8)-( 3HAD160, ACOAD7f, CTECOAI8)-( 3OAS160, ACOAD7f, CTECOAI8)-( ECOAH6, ACOAD1fr, 3OAR120)-( ECOAH6, ACOAD1fr, 3HAD120)-( ECOAH6, ACOAD1fr, 3OAS120)-( ACOAD1fr, T2DECAI, 3OAR120)-( ACOAD1fr, T2DECAI, 3HAD120)-( ACOAD1fr, T2DECAI, 3OAS120)-( ACOAD1fr, 3OAS141, 3OAR120)-( ACOAD1fr, 3OAS141, 3HAD120)-( ACOAD1fr, 3OAS141, 3OAS120)-( ACOAD1fr, 3OAR121, 3OAR120)-( ACOAD1fr, 3…	(3HAD140, ACOAD7f, AACPS1, CTECOAI8)-( 3HAD140, ACOAD6f, CTECOAI7, ECOAH8)-( 3HAD140, ACOAD6f, CTECOAI7, ACACT8r)-( 3HAD140, ACOAD6f, CTECOAI7, CTECOAI8)-( ECOAH7, RPI, ACOAD6f, 3HAD140)-( ACACT6r, ACOAD6f, CTECOAI7, T2DECAI)-( ACACT6r, ACOAD6f, CTECOAI7, 3OAS141)-( ACACT6r, ACOAD6f, CTECOAI7, 3OAR121)-( ACACT6r, ACOAD6f, CTECOAI7, 3HAD121)-( ACACT6r, ACOAD6f, CTECOAI7, 3OAR141)-( ACACT6r, ACOAD6…
Case 89	(PRASCSi)	(ACOAD1fr, 3HAD80)-( ACOAD1fr, 3HAD40)-( ACOAD1fr, 3OAS60)-( ACOAD1fr, 3OAR60)-( ACOAD1fr, 3OAR80)-( ACOAD1fr, 3OAS80)-( ACOAD1fr, 3OAS100)-( ACOAD1fr, 3OAR40)-( ACOAD1fr, 3OAR100)-( ACOAD1fr, 3HAD60)-( ACOAD1fr, 3HAD100)-( CTECOAI7, 3OAS161)-( CTECOAI7, 3HAD161)-( CTECOAI7, 3OAR161)	(3OAR160, ACOAD7f, CTECOAI8)-( 3HAD160, ACOAD7f, CTECOAI8)-( 3OAS160, ACOAD7f, CTECOAI8)-( ECOAH6, ACOAD1fr, 3OAR120)-( ECOAH6, ACOAD1fr, 3HAD120)-( ECOAH6, ACOAD1fr, 3OAS120)-( ACOAD1fr, T2DECAI, 3OAR120)-( ACOAD1fr, T2DECAI, 3HAD120)-( ACOAD1fr, T2DECAI, 3OAS120)-( ACOAD1fr, 3OAS141, 3OAR120)-( ACOAD1fr, 3OAS141, 3HAD120)-( ACOAD1fr, 3OAS141, 3OAS120)-( ACOAD1fr, 3OAR121, 3OAR120)-( ACOAD1fr, 3…	(EAR160x, EAR160y, ACOAD7f, CTECOAI8)-( 3HAD140, ACOAD7f, AACPS1, CTECOAI8)-( 3HAD140, ACOAD6f, CTECOAI7, ECOAH8)-( 3HAD140, ACOAD6f, CTECOAI7, ACACT8r)-( 3HAD140, ACOAD6f, CTECOAI7, CTECOAI8)-( ECOAH7, RPI, ACOAD6f, 3HAD140)-( ACACT6r, ACOAD6f, CTECOAI7, T2DECAI)-( ACACT6r, ACOAD6f, CTECOAI7, 3OAS141)-( ACACT6r, ACOAD6f, CTECOAI7, 3OAR121)-( ACACT6r, ACOAD6f, CTECOAI7, 3HAD121)-( ACACT6r, ACOAD6…
Case 90	()	()	(ACOAD1fr, EAR40x, EAR40y)-( ACOAD1fr, EAR60x, EAR60y)-( ACOAD1fr, EAR80x, EAR80y)-( CTECOAI7, EAR161x, EAR161y)	(EAR160x, EAR160y, ACOAD7f, CTECOAI8)-( ECOAH6, ACOAD1fr, EAR100x, EAR100y)-( ECOAH6, ACOAD1fr, EAR120x, EAR120y)-( ACOAD1fr, EAR141x, 3OAR120, EAR141y)-( ACOAD1fr, EAR141x, 3HAD120, EAR141y)-( ACOAD1fr, EAR141x, 3OAS120, EAR141y)-( ACOAD1fr, 3OAR120, EAR121x, EAR121y)-( ACOAD1fr, 3HAD120, EAR121x, EAR121y)-( ACOAD1fr, EAR121x, 3OAS120, EAR121y)-( CTECOAI7, AACPS2, EAR141x, EAR141y)-( CTECOAI7, A…
Case 91	(3OAR140)-( 3OAS140)-( A5PISO)-( ACCOAC)-( ADSL1r)-( ADSL2r)-( ADSS)-( AGPAT160)-( AGPAT161)-( AICART)-( AIRC2)-( AIRC3)-( ASPCT)-( CTPS2)-( DASYN160)-( DASYN161)-( DHFR)-( DHORTS)-( DTMPK)-( G1PACT)-( GF6PTA)-( GK1)-( GLNS)-( GLUPRT)-( HCO3E)-( IMPC)-( KDOPP)-( KDOPS)-( LPADSS)-( MCOATA)-( OMPDC)-( ORPT)-( PGAMT)-( PRAGSr)-( PRAIS)-( PRFGS)-( PSD160)-( PSD161)-( PSSA160)-( PSSA161)-( TDSK)-( TMD…	(PRPPS, R15BPK)-( PRPPS, PPM)-( TKT2, GND)-( SULR, METAT)-( PPK, PPA)-( SADT2, METAT)-( RPI, KDOCT2)-( RPI, MOAT)-( RPI, MOAT2)-( RPE, GND)-( GARFT, GART)-( ASNS2, ASNS1)-( ADSK, METAT)-( 3OAR160, AACPS3)-( 3OAR160, FACOAE160)-( 3OAR120, AACPS7)-( 3OAR120, FACOAE120)-( 3HAD160, AACPS3)-( 3HAD160, FACOAE160)-( 3HAD120, AACPS7)-( 3HAD120, FACOAE120)-( 3OAS160, AACPS3)-( 3OAS160, FACOAE160)-( 3OAS12…	(RPE, TALA, CHORS)-( RPE, TALA, DDPA)-( RPE, TALA, DHQS)-( RPE, TALA, DHQTi)-( RPE, TALA, SHK3Dr)-( RPE, TALA, SHKK)-( RPE, TALA, PSCVT)-( ADK1, PRPPS, ADK3)-( URIDK2r, DUTPDP, DURIK1)-( TRDR, GRXR, METAT)-( TRDR, GTHOr, METAT)-( TRDR, PAPSR2, METAT)-( TKT2, G6PDH2r, GLCDpp)-( TKT2, G6PDH2r, GNK)-( TKT2, PGL, GLCDpp)-( TKT2, PGL, GNK)-( TKT1, GND, CHORS)-( TKT1, GND, DDPA)-( TKT1, GND, DHQS)-( TK…	(PGK, TKT1, TPI, CHORS)-( PGK, TKT1, TPI, DDPA)-( PGK, TKT1, TPI, DHQS)-( PGK, TKT1, TPI, DHQTi)-( PGK, TKT1, TPI, SHK3Dr)-( PGK, TKT1, TPI, SHKK)-( PGK, TKT1, TPI, PSCVT)-( PGK, TALA, TPI, CHORS)-( PGK, TALA, TPI, DDPA)-( PGK, TALA, TPI, DHQS)-( PGK, TALA, TPI, DHQTi)-( PGK, TALA, TPI, SHK3Dr)-( PGK, TALA, TPI, SHKK)-( PGK, TALA, TPI, PSCVT)-( PGK, RPE, TPI, CHORS)-( PGK, RPE, TPI, DDPA)-( PGK, …
Case 92	(3OAR140)-( 3OAS140)-( A5PISO)-( ACCOAC)-( ADSL1r)-( ADSL2r)-( ADSS)-( AGPAT160)-( AGPAT161)-( AICART)-( AIRC2)-( AIRC3)-( ALAALAr)-( ALAR)-( ASAD)-( ASPCT)-( ASPK)-( CTPS2)-( DAPE)-( DASYN160)-( DASYN161)-( DHDPRy)-( DHDPS)-( DHFR)-( DHORTS)-( DTMPK)-( G1PACT)-( GF6PTA)-( GK1)-( GLNS)-( GLUPRT)-( GLUR)-( HCO3E)-( IMPC)-( KDOPP)-( KDOPS)-( LPADSS)-( MCOATA)-( MCTP1App)-( MPTG)-( OMPDC)-( ORPT)-( …	(PRPPS, R15BPK)-( PRPPS, PPM)-( TKT2, GND)-( SULR, METAT)-( PPK, PPA)-( SADT2, METAT)-( RPI, KDOCT2)-( RPI, MOAT)-( RPI, MOAT2)-( RPE, GND)-( GARFT, GART)-( ASNS2, ASNS1)-( ADSK, METAT)-( 3OAR160, AACPS3)-( 3OAR160, FACOAE160)-( 3OAR120, AACPS7)-( 3OAR120, FACOAE120)-( 3HAD160, AACPS3)-( 3HAD160, FACOAE160)-( 3HAD120, AACPS7)-( 3HAD120, FACOAE120)-( 3OAS160, AACPS3)-( 3OAS160, FACOAE160)-( 3OAS12…	(RPE, TALA, CHORS)-( RPE, TALA, DDPA)-( RPE, TALA, DHQS)-( RPE, TALA, DHQTi)-( RPE, TALA, SHK3Dr)-( RPE, TALA, SHKK)-( RPE, TALA, PSCVT)-( ADK1, PRPPS, ADK3)-( URIDK2r, DUTPDP, DURIK1)-( TRDR, GRXR, METAT)-( TRDR, GTHOr, METAT)-( TRDR, PAPSR2, METAT)-( TKT2, G6PDH2r, GLCDpp)-( TKT2, G6PDH2r, GNK)-( TKT2, PGL, GLCDpp)-( TKT2, PGL, GNK)-( TKT1, GND, CHORS)-( TKT1, GND, DDPA)-( TKT1, GND, DHQS)-( TK…	(PGK, TKT1, TPI, CHORS)-( PGK, TKT1, TPI, DDPA)-( PGK, TKT1, TPI, DHQS)-( PGK, TKT1, TPI, DHQTi)-( PGK, TKT1, TPI, SHK3Dr)-( PGK, TKT1, TPI, SHKK)-( PGK, TKT1, TPI, PSCVT)-( PGK, TALA, TPI, CHORS)-( PGK, TALA, TPI, DDPA)-( PGK, TALA, TPI, DHQS)-( PGK, TALA, TPI, DHQTi)-( PGK, TALA, TPI, SHK3Dr)-( PGK, TALA, TPI, SHKK)-( PGK, TALA, TPI, PSCVT)-( PGK, RPE, TPI, CHORS)-( PGK, RPE, TPI, DDPA)-( PGK, …
Case 93	(ALAALAr)-( ALAR)-( ASAD)-( ASPK)-( DAPE)-( DHDPRy)-( DHDPS)-( GLUR)-( MCTP1App)-( MPTG)-( PAPPT3)-( SDPDS)-( SDPTA)-( THDPS)-( UAAGDS)-( UAGCVT)-( UAGPT3)-( UAMAGS)-( UAMAS)-( UAPGR)-( UDCPDP)-( UGMDDS)	()	(EAR160x, EAR160y, AACPS3)-( EAR160x, EAR160y, FACOAE160)-( EAR120x, EAR120y, AACPS7)-( EAR120x, EAR120y, FACOAE120)-( ACOAD2f, EAR40x, EAR40y)-( ACOAD2f, EAR60x, EAR60y)-( ACOAD2f, EAR80x, EAR80y)-( ACOAD3f, EAR40x, EAR40y)-( ACOAD3f, EAR60x, EAR60y)-( ACOAD3f, EAR80x, EAR80y)-( FACOAE161, EAR161x, EAR161y)-( SUCOAS, ACCOAL, AKGDH)-( SUCOAS, PPCSCT, AKGDH)-( ACACT1r, EAR40x, EAR40y)-( ACACT1r, E…	(EAR160x, EAR160y, ACOAD7f, ECOAH8)-( EAR160x, EAR160y, ACOAD7f, ACACT8r)-( EAR140x, EAR140y, AACPS1, AACPS3)-( EAR140x, EAR140y, AACPS1, FACOAE160)-( EAR100x, EAR100y, AACPS7, AACPS8)-( EAR100x, EAR100y, AACPS7, FACOAE100)-( EAR100x, EAR100y, FACOAE120, AACPS8)-( EAR100x, EAR100y, FACOAE120, FACOAE100)-( ECOAH7, ACOAD7f, EAR161x, EAR161y)-( ACACT7r, ACOAD7f, EAR161x, EAR161y)-( HACD7, ACOAD7f, E…
Case 94	(3OAR140)-( 3OAS140)-( A5PISO)-( ACCOAC)-( ADSL1r)-( ADSL2r)-( ADSS)-( AGPAT160)-( AGPAT161)-( AICART)-( AIRC2)-( AIRC3)-( ASPCT)-( CTPS2)-( DASYN160)-( DASYN161)-( DHFR)-( DHORTS)-( DTMPK)-( G1PACT)-( GF6PTA)-( GK1)-( GLNS)-( GLUPRT)-( HCO3E)-( IMPC)-( KDOPP)-( KDOPS)-( LPADSS)-( MCOATA)-( OMPDC)-( ORPT)-( PGAMT)-( PRAGSr)-( PRAIS)-( PRASCSi)-( PRFGS)-( PSD160)-( PSD161)-( PSSA160)-( PSSA161)-( …	(PRPPS, R15BPK)-( PRPPS, PPM)-( TKT2, GND)-( SULR, METAT)-( PPK, PPA)-( SADT2, METAT)-( RPI, KDOCT2)-( RPI, MOAT)-( RPI, MOAT2)-( RPE, GND)-( GARFT, GART)-( ASNS2, ASNS1)-( ADSK, METAT)-( 3OAR160, AACPS3)-( 3OAR160, FACOAE160)-( 3OAR120, AACPS7)-( 3OAR120, FACOAE120)-( 3HAD160, AACPS3)-( 3HAD160, FACOAE160)-( 3HAD120, AACPS7)-( 3HAD120, FACOAE120)-( 3OAS160, AACPS3)-( 3OAS160, FACOAE160)-( 3OAS12…	(RPE, TALA, CHORS)-( RPE, TALA, DDPA)-( RPE, TALA, DHQS)-( RPE, TALA, DHQTi)-( RPE, TALA, SHK3Dr)-( RPE, TALA, SHKK)-( RPE, TALA, PSCVT)-( ADK1, PRPPS, ADK3)-( URIDK2r, DUTPDP, DURIK1)-( TRDR, GRXR, METAT)-( TRDR, GTHOr, METAT)-( TRDR, PAPSR2, METAT)-( TKT2, G6PDH2r, GLCDpp)-( TKT2, G6PDH2r, GNK)-( TKT2, PGL, GLCDpp)-( TKT2, PGL, GNK)-( TKT1, GND, CHORS)-( TKT1, GND, DDPA)-( TKT1, GND, DHQS)-( TK…	(PGK, TKT1, TPI, CHORS)-( PGK, TKT1, TPI, DDPA)-( PGK, TKT1, TPI, DHQS)-( PGK, TKT1, TPI, DHQTi)-( PGK, TKT1, TPI, SHK3Dr)-( PGK, TKT1, TPI, SHKK)-( PGK, TKT1, TPI, PSCVT)-( PGK, TALA, TPI, CHORS)-( PGK, TALA, TPI, DDPA)-( PGK, TALA, TPI, DHQS)-( PGK, TALA, TPI, DHQTi)-( PGK, TALA, TPI, SHK3Dr)-( PGK, TALA, TPI, SHKK)-( PGK, TALA, TPI, PSCVT)-( PGK, RPE, TPI, CHORS)-( PGK, RPE, TPI, DDPA)-( PGK, …
Case 95	(3OAR140)-( 3OAS140)-( A5PISO)-( ACCOAC)-( ADSL1r)-( ADSL2r)-( ADSS)-( AGPAT160)-( AGPAT161)-( AICART)-( AIRC2)-( AIRC3)-( ALAALAr)-( ALAR)-( ASAD)-( ASPCT)-( ASPK)-( CTPS2)-( DAPE)-( DASYN160)-( DASYN161)-( DHDPRy)-( DHDPS)-( DHFR)-( DHORTS)-( DTMPK)-( G1PACT)-( GF6PTA)-( GK1)-( GLNS)-( GLUPRT)-( GLUR)-( HCO3E)-( IMPC)-( KDOPP)-( KDOPS)-( LPADSS)-( MCOATA)-( MCTP1App)-( MPTG)-( OMPDC)-( ORPT)-( …	(PRPPS, R15BPK)-( PRPPS, PPM)-( TKT2, GND)-( SULR, METAT)-( PPK, PPA)-( SADT2, METAT)-( RPI, KDOCT2)-( RPI, MOAT)-( RPI, MOAT2)-( RPE, GND)-( GARFT, GART)-( ASNS2, ASNS1)-( ADSK, METAT)-( 3OAR160, AACPS3)-( 3OAR160, FACOAE160)-( 3OAR120, AACPS7)-( 3OAR120, FACOAE120)-( 3HAD160, AACPS3)-( 3HAD160, FACOAE160)-( 3HAD120, AACPS7)-( 3HAD120, FACOAE120)-( 3OAS160, AACPS3)-( 3OAS160, FACOAE160)-( 3OAS12…	(RPE, TALA, CHORS)-( RPE, TALA, DDPA)-( RPE, TALA, DHQS)-( RPE, TALA, DHQTi)-( RPE, TALA, SHK3Dr)-( RPE, TALA, SHKK)-( RPE, TALA, PSCVT)-( ADK1, PRPPS, ADK3)-( URIDK2r, DUTPDP, DURIK1)-( TRDR, GRXR, METAT)-( TRDR, GTHOr, METAT)-( TRDR, PAPSR2, METAT)-( TKT2, G6PDH2r, GLCDpp)-( TKT2, G6PDH2r, GNK)-( TKT2, PGL, GLCDpp)-( TKT2, PGL, GNK)-( TKT1, GND, CHORS)-( TKT1, GND, DDPA)-( TKT1, GND, DHQS)-( TK…	(PGK, TKT1, TPI, CHORS)-( PGK, TKT1, TPI, DDPA)-( PGK, TKT1, TPI, DHQS)-( PGK, TKT1, TPI, DHQTi)-( PGK, TKT1, TPI, SHK3Dr)-( PGK, TKT1, TPI, SHKK)-( PGK, TKT1, TPI, PSCVT)-( PGK, TALA, TPI, CHORS)-( PGK, TALA, TPI, DDPA)-( PGK, TALA, TPI, DHQS)-( PGK, TALA, TPI, DHQTi)-( PGK, TALA, TPI, SHK3Dr)-( PGK, TALA, TPI, SHKK)-( PGK, TALA, TPI, PSCVT)-( PGK, RPE, TPI, CHORS)-( PGK, RPE, TPI, DDPA)-( PGK, …
Case 96	(ALAALAr)-( ALAR)-( ASAD)-( ASPK)-( DAPE)-( DHDPRy)-( DHDPS)-( GLUR)-( MCTP1App)-( MPTG)-( PAPPT3)-( SDPDS)-( SDPTA)-( THDPS)-( UAAGDS)-( UAGCVT)-( UAGPT3)-( UAMAGS)-( UAMAS)-( UAPGR)-( UDCPDP)-( UGMDDS)	()	(EAR160x, EAR160y, AACPS3)-( EAR160x, EAR160y, FACOAE160)-( EAR120x, EAR120y, AACPS7)-( EAR120x, EAR120y, FACOAE120)-( ACOAD1fr, EAR40x, EAR40y)-( ACOAD1fr, EAR60x, EAR60y)-( ACOAD1fr, EAR80x, EAR80y)-( CTECOAI7, EAR161x, EAR161y)-( ACOAD2f, EAR40x, EAR40y)-( ACOAD2f, EAR60x, EAR60y)-( ACOAD2f, EAR80x, EAR80y)-( ACOAD3f, EAR40x, EAR40y)-( ACOAD3f, EAR60x, EAR60y)-( ACOAD3f, EAR80x, EAR80y)-( FACO…	(EAR160x, EAR160y, ACOAD7f, ECOAH8)-( EAR160x, EAR160y, ACOAD7f, ACACT8r)-( EAR160x, EAR160y, ACOAD7f, CTECOAI8)-( EAR140x, EAR140y, AACPS1, AACPS3)-( EAR140x, EAR140y, AACPS1, FACOAE160)-( EAR100x, EAR100y, AACPS7, AACPS8)-( EAR100x, EAR100y, AACPS7, FACOAE100)-( EAR100x, EAR100y, FACOAE120, AACPS8)-( EAR100x, EAR100y, FACOAE120, FACOAE100)-( ECOAH7, ACOAD7f, EAR161x, EAR161y)-( ACACT7r, ACOAD7f…
Case 97	(PRASCSi)	(ACOAD1fr, 3HAD80)-( ACOAD1fr, 3HAD40)-( ACOAD1fr, 3OAS60)-( ACOAD1fr, 3OAR60)-( ACOAD1fr, 3OAR80)-( ACOAD1fr, 3OAS80)-( ACOAD1fr, 3OAS100)-( ACOAD1fr, 3OAR40)-( ACOAD1fr, 3OAR100)-( ACOAD1fr, 3HAD60)-( ACOAD1fr, 3HAD100)-( CTECOAI7, 3OAS161)-( CTECOAI7, 3HAD161)-( CTECOAI7, 3OAR161)	(3OAR160, ACOAD7f, CTECOAI8)-( 3HAD160, ACOAD7f, CTECOAI8)-( 3OAS160, ACOAD7f, CTECOAI8)-( ECOAH6, ACOAD1fr, 3OAR120)-( ECOAH6, ACOAD1fr, 3HAD120)-( ECOAH6, ACOAD1fr, 3OAS120)-( ACOAD1fr, T2DECAI, 3OAR120)-( ACOAD1fr, T2DECAI, 3HAD120)-( ACOAD1fr, T2DECAI, 3OAS120)-( ACOAD1fr, 3OAS141, 3OAR120)-( ACOAD1fr, 3OAS141, 3HAD120)-( ACOAD1fr, 3OAS141, 3OAS120)-( ACOAD1fr, 3OAR121, 3OAR120)-( ACOAD1fr, 3…	(3HAD140, ACOAD7f, AACPS1, CTECOAI8)-( 3HAD140, ACOAD6f, CTECOAI7, ECOAH8)-( 3HAD140, ACOAD6f, CTECOAI7, ACACT8r)-( 3HAD140, ACOAD6f, CTECOAI7, CTECOAI8)-( ECOAH7, RPI, ACOAD6f, 3HAD140)-( ACACT6r, ACOAD6f, CTECOAI7, T2DECAI)-( ACACT6r, ACOAD6f, CTECOAI7, 3OAS141)-( ACACT6r, ACOAD6f, CTECOAI7, 3OAR121)-( ACACT6r, ACOAD6f, CTECOAI7, 3HAD121)-( ACACT6r, ACOAD6f, CTECOAI7, 3OAR141)-( ACACT6r, ACOAD6…
Case 98	(PRASCSi)	(ACOAD1fr, 3HAD80)-( ACOAD1fr, 3HAD40)-( ACOAD1fr, 3OAS60)-( ACOAD1fr, 3OAR60)-( ACOAD1fr, 3OAR80)-( ACOAD1fr, 3OAS80)-( ACOAD1fr, 3OAS100)-( ACOAD1fr, 3OAR40)-( ACOAD1fr, 3OAR100)-( ACOAD1fr, 3HAD60)-( ACOAD1fr, 3HAD100)-( CTECOAI7, 3OAS161)-( CTECOAI7, 3HAD161)-( CTECOAI7, 3OAR161)	(3OAR160, ACOAD7f, CTECOAI8)-( 3HAD160, ACOAD7f, CTECOAI8)-( 3OAS160, ACOAD7f, CTECOAI8)-( ECOAH6, ACOAD1fr, 3OAR120)-( ECOAH6, ACOAD1fr, 3HAD120)-( ECOAH6, ACOAD1fr, 3OAS120)-( ACOAD1fr, T2DECAI, 3OAR120)-( ACOAD1fr, T2DECAI, 3HAD120)-( ACOAD1fr, T2DECAI, 3OAS120)-( ACOAD1fr, 3OAS141, 3OAR120)-( ACOAD1fr, 3OAS141, 3HAD120)-( ACOAD1fr, 3OAS141, 3OAS120)-( ACOAD1fr, 3OAR121, 3OAR120)-( ACOAD1fr, 3…	(EAR160x, EAR160y, ACOAD7f, CTECOAI8)-( 3HAD140, ACOAD7f, AACPS1, CTECOAI8)-( 3HAD140, ACOAD6f, CTECOAI7, ECOAH8)-( 3HAD140, ACOAD6f, CTECOAI7, ACACT8r)-( 3HAD140, ACOAD6f, CTECOAI7, CTECOAI8)-( ECOAH7, RPI, ACOAD6f, 3HAD140)-( ACACT6r, ACOAD6f, CTECOAI7, T2DECAI)-( ACACT6r, ACOAD6f, CTECOAI7, 3OAS141)-( ACACT6r, ACOAD6f, CTECOAI7, 3OAR121)-( ACACT6r, ACOAD6f, CTECOAI7, 3HAD121)-( ACACT6r, ACOAD6…
Case 99	()	()	(ACOAD1fr, EAR40x, EAR40y)-( ACOAD1fr, EAR60x, EAR60y)-( ACOAD1fr, EAR80x, EAR80y)-( CTECOAI7, EAR161x, EAR161y)	(EAR160x, EAR160y, ACOAD7f, CTECOAI8)-( ECOAH6, ACOAD1fr, EAR100x, EAR100y)-( ECOAH6, ACOAD1fr, EAR120x, EAR120y)-( ACOAD1fr, EAR141x, 3OAR120, EAR141y)-( ACOAD1fr, EAR141x, 3HAD120, EAR141y)-( ACOAD1fr, EAR141x, 3OAS120, EAR141y)-( ACOAD1fr, 3OAR120, EAR121x, EAR121y)-( ACOAD1fr, 3HAD120, EAR121x, EAR121y)-( ACOAD1fr, EAR121x, 3OAS120, EAR121y)-( CTECOAI7, AACPS2, EAR141x, EAR141y)-( CTECOAI7, A…
Case 100	()	()	()	()
Case 101	(MCTP1App)	()	()	()
Case 102	(MCTP1App)	()	()	()
Case 103	()	()	()	()
Case 104	(MCTP1App)	()	()	()
Case 105	(MCTP1App)	()	()	()
Case 106	()	()	()	()
Case 107	()	()	()	()
Case 108	()	()	()	()
Case 109	(3OAR140)-( 3OAS140)-( A5PISO)-( ACCOAC)-( ADSL1r)-( ADSL2r)-( ADSS)-( AGPAT160)-( AGPAT161)-( AICART)-( AIRC2)-( AIRC3)-( ASPCT)-( CTPS2)-( DASYN160)-( DASYN161)-( DHFR)-( DHORTS)-( DTMPK)-( G1PACT)-( G3PD2)-( GF6PTA)-( GK1)-( GLNS)-( GLUPRT)-( GMPS2)-( HCO3E)-( IMPC)-( IMPD)-( KDOPP)-( KDOPS)-( LPADSS)-( MCOATA)-( NDPK2)-( NDPK4)-( OMPDC)-( ORPT)-( PGAMT)-( PRAGSr)-( PRAIS)-( PRFGS)-( PSD160)-(…	(PRPPS, R15BPK)-( PRPPS, PPM)-( TKT2, GND)-( SULR, METAT)-( SUCOAS, AKGDH)-( PPK, PPA)-( SADT2, METAT)-( RPI, KDOCT2)-( RPI, MOAT)-( RPI, MOAT2)-( RPE, GND)-( NDPK1, ADK3)-( GARFT, GART)-( ASNS2, ASNS1)-( ADSK, METAT)-( 3OAR160, AACPS3)-( 3OAR160, FACOAE160)-( 3OAR120, AACPS7)-( 3OAR120, FACOAE120)-( 3HAD160, AACPS3)-( 3HAD160, FACOAE160)-( 3HAD120, AACPS7)-( 3HAD120, FACOAE120)-( 3OAS160, AACPS3…	(RPE, TALA, CHORS)-( RPE, TALA, DDPA)-( RPE, TALA, DHQS)-( RPE, TALA, DHQTi)-( RPE, TALA, SHK3Dr)-( RPE, TALA, SHKK)-( RPE, TALA, PSCVT)-( ADK1, PRPPS, ADK3)-( ADK1, NDPK1, R15BPK)-( ADK1, NDPK1, PPM)-( URIDK2r, DUTPDP, DURIK1)-( TRDR, GRXR, METAT)-( TRDR, GTHOr, METAT)-( TRDR, PAPSR2, METAT)-( TKT2, G6PDH2r, GLCDpp)-( TKT2, G6PDH2r, GNK)-( TKT2, PGL, GLCDpp)-( TKT2, PGL, GNK)-( TKT1, GND, CHORS)…	(PGK, TKT1, TPI, CHORS)-( PGK, TKT1, TPI, DDPA)-( PGK, TKT1, TPI, DHQS)-( PGK, TKT1, TPI, DHQTi)-( PGK, TKT1, TPI, SHK3Dr)-( PGK, TKT1, TPI, SHKK)-( PGK, TKT1, TPI, PSCVT)-( PGK, TALA, TPI, CHORS)-( PGK, TALA, TPI, DDPA)-( PGK, TALA, TPI, DHQS)-( PGK, TALA, TPI, DHQTi)-( PGK, TALA, TPI, SHK3Dr)-( PGK, TALA, TPI, SHKK)-( PGK, TALA, TPI, PSCVT)-( PGK, RPE, TPI, CHORS)-( PGK, RPE, TPI, DDPA)-( PGK, …
Case 110	(3OAR140)-( 3OAS140)-( A5PISO)-( ACCOAC)-( ADSL1r)-( ADSL2r)-( ADSS)-( AGPAT160)-( AGPAT161)-( AICART)-( AIRC2)-( AIRC3)-( ALAALAr)-( ALAR)-( ASAD)-( ASPCT)-( ASPK)-( CTPS2)-( DAPE)-( DASYN160)-( DASYN161)-( DHDPRy)-( DHDPS)-( DHFR)-( DHORTS)-( DTMPK)-( G1PACT)-( G3PD2)-( GF6PTA)-( GK1)-( GLNS)-( GLUPRT)-( GLUR)-( GMPS2)-( HCO3E)-( IMPC)-( IMPD)-( KDOPP)-( KDOPS)-( LPADSS)-( MCOATA)-( MPTG)-( NDP…	(PRPPS, R15BPK)-( PRPPS, PPM)-( TKT2, GND)-( SULR, METAT)-( SUCOAS, AKGDH)-( PPK, PPA)-( SADT2, METAT)-( RPI, KDOCT2)-( RPI, MOAT)-( RPI, MOAT2)-( RPE, GND)-( NDPK1, ADK3)-( GARFT, GART)-( ASNS2, ASNS1)-( ADSK, METAT)-( 3OAR160, AACPS3)-( 3OAR160, FACOAE160)-( 3OAR120, AACPS7)-( 3OAR120, FACOAE120)-( 3HAD160, AACPS3)-( 3HAD160, FACOAE160)-( 3HAD120, AACPS7)-( 3HAD120, FACOAE120)-( 3OAS160, AACPS3…	(RPE, TALA, CHORS)-( RPE, TALA, DDPA)-( RPE, TALA, DHQS)-( RPE, TALA, DHQTi)-( RPE, TALA, SHK3Dr)-( RPE, TALA, SHKK)-( RPE, TALA, PSCVT)-( ADK1, PRPPS, ADK3)-( ADK1, NDPK1, R15BPK)-( ADK1, NDPK1, PPM)-( URIDK2r, DUTPDP, DURIK1)-( TRDR, GRXR, METAT)-( TRDR, GTHOr, METAT)-( TRDR, PAPSR2, METAT)-( TKT2, G6PDH2r, GLCDpp)-( TKT2, G6PDH2r, GNK)-( TKT2, PGL, GLCDpp)-( TKT2, PGL, GNK)-( TKT1, GND, CHORS)…	(PGK, TKT1, TPI, CHORS)-( PGK, TKT1, TPI, DDPA)-( PGK, TKT1, TPI, DHQS)-( PGK, TKT1, TPI, DHQTi)-( PGK, TKT1, TPI, SHK3Dr)-( PGK, TKT1, TPI, SHKK)-( PGK, TKT1, TPI, PSCVT)-( PGK, TALA, TPI, CHORS)-( PGK, TALA, TPI, DDPA)-( PGK, TALA, TPI, DHQS)-( PGK, TALA, TPI, DHQTi)-( PGK, TALA, TPI, SHK3Dr)-( PGK, TALA, TPI, SHKK)-( PGK, TALA, TPI, PSCVT)-( PGK, RPE, TPI, CHORS)-( PGK, RPE, TPI, DDPA)-( PGK, …
Case 111	(ALAALAr)-( ALAR)-( ASAD)-( ASPK)-( DAPE)-( DHDPRy)-( DHDPS)-( GLUR)-( MPTG)-( PAPPT3)-( SDPDS)-( SDPTA)-( THDPS)-( UAAGDS)-( UAGCVT)-( UAGPT3)-( UAMAGS)-( UAMAS)-( UAPGR)-( UDCPDP)-( UGMDDS)	(SUCOAS, AKGDH)	(EAR160x, EAR160y, AACPS3)-( EAR160x, EAR160y, FACOAE160)-( EAR120x, EAR120y, AACPS7)-( EAR120x, EAR120y, FACOAE120)-( CYTK1, NTD4, CSND)-( HACD3, EAR40y, EAR40x)-( HACD3, EAR60y, EAR60x)-( HACD3, EAR80y, EAR80x)-( HACD2, EAR40y, EAR40x)-( HACD2, EAR60y, EAR60x)-( HACD2, EAR80y, EAR80x)-( HACD1, EAR40x, EAR40y)-( HACD1, EAR60y, EAR60x)-( HACD1, EAR80y, EAR80x)-( FACOAE161, EAR161y, EAR161x)-( ECO…	(EAR160x, EAR160y, ACOAD7f, ECOAH8)-( EAR160x, EAR160y, ACOAD7f, ACACT8r)-( EAR140x, EAR140y, AACPS1, AACPS3)-( EAR140x, EAR140y, AACPS1, FACOAE160)-( EAR100x, EAR100y, AACPS7, AACPS8)-( EAR100x, EAR100y, AACPS7, FACOAE100)-( EAR100x, EAR100y, FACOAE120, AACPS8)-( EAR100x, EAR100y, FACOAE120, FACOAE100)-( ECOAH6, HACD5, EAR120y, EAR120x)-( ECOAH6, HACD4, EAR100y, EAR100x)-( ECOAH6, HACD4, EAR120y…
Case 112	(3HAD100)-( 3HAD121)-( 3HAD141)-( 3HAD161)-( 3HAD181)-( 3HAD40)-( 3HAD60)-( 3HAD80)-( 3OAR100)-( 3OAR121)-( 3OAR140)-( 3OAR141)-( 3OAR161)-( 3OAR181)-( 3OAR40)-( 3OAR60)-( 3OAR80)-( 3OAS100)-( 3OAS121)-( 3OAS140)-( 3OAS141)-( 3OAS161)-( 3OAS181)-( 3OAS60)-( 3OAS80)-( A5PISO)-( ACCOAC)-( ADSL1r)-( ADSL2r)-( ADSS)-( AGMHE)-( AGPAT160)-( AGPAT161)-( AGPAT181)-( AICART)-( AIRC2)-( AIRC3)-( ASPCT)-( C…	(PRPPS, R15BPK)-( PRPPS, PPM)-( TKT2, GND)-( SULR, METAT)-( SUCOAS, AKGDH)-( PPK, PPA)-( SADT2, METAT)-( RPI, KDOCT2)-( RPI, MOAT)-( RPI, MOAT2)-( RPE, GND)-( RNTR1c, NDPK8)-( PGPP161, PGPP161pp)-( PGPP160, PGPP160pp)-( PGPP181, PGPP181pp)-( MTHFD, GART)-( MTHFC, GART)-( NDPK7, RNTR3c)-( NDPK5, RNTR2c)-( NDPK1, ADK3)-( KAS15, KAS14)-( GARFT, GART)-( DHORD2, DHORD5)-( ASNS2, ASNS1)-( ADSK, METAT)-…	(RPE, TALA, CHORS)-( RPE, TALA, DDPA)-( RPE, TALA, DHQS)-( RPE, TALA, DHQTi)-( RPE, TALA, SHK3Dr)-( RPE, TALA, SHKK)-( RPE, TALA, PSCVT)-( RNTR1c, TRDR, GRXR)-( RNTR1c, TRDR, GTHOr)-( RNTR1c, TRDR, RNDR1b)-( GHMT2r, GLYCL, GART)-( ADK1, PRPPS, ADK3)-( ADK1, NDPK1, R15BPK)-( ADK1, NDPK1, PPM)-( URIDK2r, DUTPDP, DURIK1)-( TRDR, GRXR, RNTR2c)-( TRDR, GRXR, RNTR3c)-( TRDR, GTHOr, RNTR2c)-( TRDR, GTHO…	(PGK, TKT1, TPI, CHORS)-( PGK, TKT1, TPI, DDPA)-( PGK, TKT1, TPI, DHQS)-( PGK, TKT1, TPI, DHQTi)-( PGK, TKT1, TPI, SHK3Dr)-( PGK, TKT1, TPI, SHKK)-( PGK, TKT1, TPI, PSCVT)-( PGK, TALA, TPI, CHORS)-( PGK, TALA, TPI, DDPA)-( PGK, TALA, TPI, DHQS)-( PGK, TALA, TPI, DHQTi)-( PGK, TALA, TPI, SHK3Dr)-( PGK, TALA, TPI, SHKK)-( PGK, TALA, TPI, PSCVT)-( PGK, RPE, TPI, CHORS)-( PGK, RPE, TPI, DDPA)-( PGK, …
Case 113	(3HAD100)-( 3HAD121)-( 3HAD141)-( 3HAD161)-( 3HAD181)-( 3HAD40)-( 3HAD60)-( 3HAD80)-( 3OAR100)-( 3OAR121)-( 3OAR140)-( 3OAR141)-( 3OAR161)-( 3OAR181)-( 3OAR40)-( 3OAR60)-( 3OAR80)-( 3OAS100)-( 3OAS121)-( 3OAS140)-( 3OAS141)-( 3OAS161)-( 3OAS181)-( 3OAS60)-( 3OAS80)-( A5PISO)-( ACCOAC)-( ADSL1r)-( ADSL2r)-( ADSS)-( AGMHE)-( AGPAT160)-( AGPAT161)-( AGPAT181)-( AICART)-( AIRC2)-( AIRC3)-( ALAALAr)-(…	(PRPPS, R15BPK)-( PRPPS, PPM)-( TKT2, GND)-( SULR, METAT)-( SUCOAS, AKGDH)-( PPK, PPA)-( SADT2, METAT)-( RPI, KDOCT2)-( RPI, MOAT)-( RPI, MOAT2)-( RPE, GND)-( RNTR1c, NDPK8)-( PGPP161, PGPP161pp)-( PGPP160, PGPP160pp)-( PGPP181, PGPP181pp)-( MTHFD, GART)-( MTHFC, GART)-( NDPK7, RNTR3c)-( NDPK5, RNTR2c)-( NDPK1, ADK3)-( KAS15, KAS14)-( GARFT, GART)-( EAR80x, EAR80y)-( EAR60x, EAR60y)-( EAR40x, EAR…	(RPE, TALA, CHORS)-( RPE, TALA, DDPA)-( RPE, TALA, DHQS)-( RPE, TALA, DHQTi)-( RPE, TALA, SHK3Dr)-( RPE, TALA, SHKK)-( RPE, TALA, PSCVT)-( RNTR1c, TRDR, GRXR)-( RNTR1c, TRDR, GTHOr)-( RNTR1c, TRDR, RNDR1b)-( GHMT2r, GLYCL, GART)-( ADK1, PRPPS, ADK3)-( ADK1, NDPK1, R15BPK)-( ADK1, NDPK1, PPM)-( URIDK2r, DUTPDP, DURIK1)-( TRDR, GRXR, RNTR2c)-( TRDR, GRXR, RNTR3c)-( TRDR, GTHOr, RNTR2c)-( TRDR, GTHO…	(PGK, TKT1, TPI, CHORS)-( PGK, TKT1, TPI, DDPA)-( PGK, TKT1, TPI, DHQS)-( PGK, TKT1, TPI, DHQTi)-( PGK, TKT1, TPI, SHK3Dr)-( PGK, TKT1, TPI, SHKK)-( PGK, TKT1, TPI, PSCVT)-( PGK, TALA, TPI, CHORS)-( PGK, TALA, TPI, DDPA)-( PGK, TALA, TPI, DHQS)-( PGK, TALA, TPI, DHQTi)-( PGK, TALA, TPI, SHK3Dr)-( PGK, TALA, TPI, SHKK)-( PGK, TALA, TPI, PSCVT)-( PGK, RPE, TPI, CHORS)-( PGK, RPE, TPI, DDPA)-( PGK, …
Case 114	(ALAALAr)-( ALAR)-( ASAD)-( ASPK)-( DAPE)-( DHDPRy)-( DHDPS)-( G1PTT)-( GLUR)-( MAN6PI)-( MPTG)-( PAPPT3)-( SDPDS)-( SDPTA)-( TDPDRE)-( TDPDRR)-( TDPGDH)-( THDPS)-( UAAGDS)-( UAGCVT)-( UAGPT3)-( UAMAGS)-( UAMAS)-( UAPGR)-( UDCPDP)-( UDPG4E)-( UGMDDS)	(SUCOAS, AKGDH)-( EAR80x, EAR80y)-( EAR60x, EAR60y)-( EAR40x, EAR40y)-( EAR181x, EAR181y)-( EAR161x, EAR161y)-( EAR141x, EAR141y)-( EAR121x, EAR121y)	(EAR160x, EAR160y, AACPS3)-( EAR160x, EAR160y, FACOAE160)-( EAR140x, EAR140y, FACOAE140)-( EAR120x, EAR120y, AACPS7)-( EAR120x, EAR120y, FACOAE120)-( EAR120x, EAR120y, ECOAH6)-( EAR120x, EAR120y, HACD6i)-( EAR120x, EAR120y, ACACT9)-( EAR100x, EAR100y, ECOAH6)-( EAR100x, EAR100y, HACD6i)-( EAR100x, EAR100y, ACACT9)-( CYTK1, NTD4, CSND)	(EAR160x, EAR160y, ACOAD7f, ECOAH8)-( EAR160x, EAR160y, ACOAD7f, HACD8i)-( EAR160x, EAR160y, ACOAD7f, ACACT8r)-( EAR160x, EAR160y, ACOAD7f, CTECOAI8)-( EAR160x, EAR160y, CTECOAI7, ECOAH8)-( EAR160x, EAR160y, CTECOAI7, HACD8i)-( EAR160x, EAR160y, CTECOAI7, ACACT8r)-( EAR160x, EAR160y, CTECOAI7, CTECOAI8)-( EAR140x, EAR140y, AACPS1, AACPS3)-( EAR140x, EAR140y, AACPS1, FACOAE160)-( EAR140x, EAR140y,…
Case 115	(3HAD100)-( 3HAD121)-( 3HAD141)-( 3HAD161)-( 3HAD181)-( 3HAD40)-( 3HAD60)-( 3HAD80)-( 3OAR100)-( 3OAR121)-( 3OAR141)-( 3OAR161)-( 3OAR181)-( 3OAR40)-( 3OAR60)-( 3OAR80)-( 3OAS100)-( 3OAS121)-( 3OAS141)-( 3OAS161)-( 3OAS181)-( 3OAS60)-( 3OAS80)-( AGMHE)-( AGPAT181)-( CLPNS160pp)-( CLPNS161pp)-( CLPNS181pp)-( DASYN181)-( G3PAT160)-( G3PAT161)-( G3PAT181)-( GALUi)-( GMHEPAT)-( GMHEPK)-( GMHEPPA)-( P…	(RNTR1c, NDPK8)-( PGPP161, PGPP161pp)-( PGPP160, PGPP160pp)-( PGPP181, PGPP181pp)-( MTHFD, GART)-( MTHFC, GART)-( NDPK7, RNTR3c)-( NDPK5, RNTR2c)-( KAS15, KAS14)-( DHORD2, DHORD5)-( 3OAR120, ECOAH6)-( 3OAR120, HACD6i)-( 3OAR120, ACACT9)-( 3HAD140, FACOAE140)-( 3HAD120, ECOAH6)-( 3HAD120, HACD6i)-( 3HAD120, ACACT9)-( 3OAS120, ECOAH6)-( 3OAS120, HACD6i)-( 3OAS120, ACACT9)-( GARFT, MTHFC)-( GARFT, M…	(RNTR1c, TRDR, RNDR1b)-( GHMT2r, GLYCL, GART)-( TRDR, RNTR2c, RNDR2b)-( TRDR, RNTR3c, RNDR3b)-( RNTR1c, RNDR1, GRXR)-( RNTR1c, RNDR1, GTHOr)-( RNTR1c, RNDR1, RNDR1b)-( RNDR3, RNTR3c, GRXR)-( RNDR3, RNTR3c, GTHOr)-( RNDR3, RNTR3c, RNDR3b)-( RNDR2, RNTR2c, GRXR)-( RNDR2, RNTR2c, GTHOr)-( RNDR2, RNTR2c, RNDR2b)-( KAS15, ACOATA, MACPD)-( FA140ACPHi, AGPAT140, FACOAE140)-( FA140ACPHi, FACOAE140, G3PAT…	(PGI, TALA, TPI, HEX7)-( DHAPT, PFK, TPI, DHAK)-( DHAPT, FBA, TPI, DHAK)-( FA140ACPHi, ACOAD6f, AGPAT140, ECOAH7)-( FA140ACPHi, ACOAD6f, AGPAT140, HACD7i)-( FA140ACPHi, ACOAD6f, AGPAT140, ACACT12)-( FA140ACPHi, ACOAD6f, G3PAT140, ECOAH7)-( FA140ACPHi, ACOAD6f, G3PAT140, HACD7i)-( FA140ACPHi, ACOAD6f, G3PAT140, ACACT12)-( FA140ACPHi, AGPAT140, CTECOAI6, ECOAH7)-( FA140ACPHi, AGPAT140, CTECOAI6, HA…
Case 116	(3HAD100)-( 3HAD121)-( 3HAD141)-( 3HAD161)-( 3HAD181)-( 3HAD40)-( 3HAD60)-( 3HAD80)-( 3OAR100)-( 3OAR121)-( 3OAR141)-( 3OAR161)-( 3OAR181)-( 3OAR40)-( 3OAR60)-( 3OAR80)-( 3OAS100)-( 3OAS121)-( 3OAS141)-( 3OAS161)-( 3OAS181)-( 3OAS60)-( 3OAS80)-( AGMHE)-( AGPAT181)-( CLPNS160pp)-( CLPNS161pp)-( CLPNS181pp)-( DASYN181)-( G1PTT)-( G3PAT160)-( G3PAT161)-( G3PAT181)-( GALUi)-( GMHEPAT)-( GMHEPK)-( GMH…	(RNTR1c, NDPK8)-( PGPP161, PGPP161pp)-( PGPP160, PGPP160pp)-( PGPP181, PGPP181pp)-( MTHFD, GART)-( MTHFC, GART)-( NDPK7, RNTR3c)-( NDPK5, RNTR2c)-( KAS15, KAS14)-( EAR80x, EAR80y)-( EAR60x, EAR60y)-( EAR40x, EAR40y)-( EAR181x, EAR181y)-( EAR161x, EAR161y)-( EAR141x, EAR141y)-( EAR121x, EAR121y)-( DHORD2, DHORD5)-( 3OAR120, ECOAH6)-( 3OAR120, HACD6i)-( 3OAR120, ACACT9)-( 3HAD140, FACOAE140)-( 3HAD…	(RNTR1c, TRDR, RNDR1b)-( GHMT2r, GLYCL, GART)-( TRDR, RNTR2c, RNDR2b)-( TRDR, RNTR3c, RNDR3b)-( RNTR1c, RNDR1, GRXR)-( RNTR1c, RNDR1, GTHOr)-( RNTR1c, RNDR1, RNDR1b)-( RNDR3, RNTR3c, GRXR)-( RNDR3, RNTR3c, GTHOr)-( RNDR3, RNTR3c, RNDR3b)-( RNDR2, RNTR2c, GRXR)-( RNDR2, RNTR2c, GTHOr)-( RNDR2, RNTR2c, RNDR2b)-( KAS15, ACOATA, MACPD)-( FA140ACPHi, AGPAT140, FACOAE140)-( FA140ACPHi, FACOAE140, G3PAT…	(PGI, TALA, TPI, HEX7)-( DHAPT, PFK, TPI, DHAK)-( DHAPT, FBA, TPI, DHAK)-( FA140ACPHi, ACOAD6f, AGPAT140, ECOAH7)-( FA140ACPHi, ACOAD6f, AGPAT140, HACD7i)-( FA140ACPHi, ACOAD6f, AGPAT140, ACACT12)-( FA140ACPHi, ACOAD6f, G3PAT140, ECOAH7)-( FA140ACPHi, ACOAD6f, G3PAT140, HACD7i)-( FA140ACPHi, ACOAD6f, G3PAT140, ACACT12)-( FA140ACPHi, AGPAT140, CTECOAI6, ECOAH7)-( FA140ACPHi, AGPAT140, CTECOAI6, HA…
Case 117	(G1PTT)-( MAN6PI)-( TDPDRE)-( TDPDRR)-( TDPGDH)-( UDPG4E)	(EAR80x, EAR80y)-( EAR60x, EAR60y)-( EAR40x, EAR40y)-( EAR181x, EAR181y)-( EAR161x, EAR161y)-( EAR141x, EAR141y)-( EAR121x, EAR121y)	(EAR140x, EAR140y, FACOAE140)-( EAR120x, EAR120y, ECOAH6)-( EAR120x, EAR120y, HACD6i)-( EAR120x, EAR120y, ACACT9)-( EAR100x, EAR100y, ECOAH6)-( EAR100x, EAR100y, HACD6i)-( EAR100x, EAR100y, ACACT9)	(EAR160x, EAR160y, ACOAD7f, HACD8i)-( EAR160x, EAR160y, ACOAD7f, CTECOAI8)-( EAR160x, EAR160y, CTECOAI7, ECOAH8)-( EAR160x, EAR160y, CTECOAI7, HACD8i)-( EAR160x, EAR160y, CTECOAI7, ACACT8r)-( EAR160x, EAR160y, CTECOAI7, CTECOAI8)-( EAR140x, EAR140y, ACOAD6f, ECOAH7)-( EAR140x, EAR140y, ACOAD6f, HACD7i)-( EAR140x, EAR140y, ACOAD6f, ACACT12)-( EAR140x, EAR140y, CTECOAI6, ECOAH7)-( EAR140x, EAR140y,…
Case 118	(3OAR140)-( 3OAS140)-( A5PISO)-( ACCOAC)-( ADSL1r)-( ADSL2r)-( ADSS)-( AGPAT160)-( AGPAT161)-( AICART)-( AIRC2)-( AIRC3)-( ASPCT)-( CTPS2)-( DASYN160)-( DASYN161)-( DHFR)-( DHORTS)-( DTMPK)-( G1PACT)-( G3PD2)-( GF6PTA)-( GK1)-( GLNS)-( GLUPRT)-( GMPS2)-( HCO3E)-( IMPC)-( IMPD)-( KDOPP)-( KDOPS)-( LPADSS)-( MCOATA)-( NDPK2)-( NDPK4)-( OMPDC)-( ORPT)-( PGAMT)-( PRAGSr)-( PRAIS)-( PRFGS)-( PSD160)-(…	(PRPPS, R15BPK)-( PRPPS, PPM)-( TKT2, GND)-( SULR, METAT)-( SUCOAS, AKGDH)-( PPK, PPA)-( SADT2, METAT)-( RPI, KDOCT2)-( RPI, MOAT)-( RPI, MOAT2)-( RPE, GND)-( NDPK1, ADK3)-( GARFT, GART)-( ASNS2, ASNS1)-( ADSK, METAT)-( 3OAR160, AACPS3)-( 3OAR160, FACOAE160)-( 3OAR120, AACPS7)-( 3OAR120, FACOAE120)-( 3HAD160, AACPS3)-( 3HAD160, FACOAE160)-( 3HAD120, AACPS7)-( 3HAD120, FACOAE120)-( 3OAS160, AACPS3…	(RPE, TALA, CHORS)-( RPE, TALA, DDPA)-( RPE, TALA, DHQS)-( RPE, TALA, DHQTi)-( RPE, TALA, SHK3Dr)-( RPE, TALA, SHKK)-( RPE, TALA, PSCVT)-( NDPK3, RPI, NTD4)-( ADK1, PRPPS, ADK3)-( ADK1, NDPK1, R15BPK)-( ADK1, NDPK1, PPM)-( URIDK2r, DUTPDP, DURIK1)-( TRDR, GRXR, METAT)-( TRDR, GTHOr, METAT)-( TRDR, PAPSR2, METAT)-( TKT2, G6PDH2r, GLCDpp)-( TKT2, G6PDH2r, GNK)-( TKT2, PGL, GLCDpp)-( TKT2, PGL, GNK)…	(PGM, TKT2, TPI, PGCD)-( PGM, TKT2, TPI, PSERT)-( PGM, TKT2, TPI, PSP_L)-( PGK, TKT1, TPI, CHORS)-( PGK, TKT1, TPI, DDPA)-( PGK, TKT1, TPI, DHQS)-( PGK, TKT1, TPI, DHQTi)-( PGK, TKT1, TPI, SHK3Dr)-( PGK, TKT1, TPI, SHKK)-( PGK, TKT1, TPI, PSCVT)-( PGK, TALA, TPI, CHORS)-( PGK, TALA, TPI, DDPA)-( PGK, TALA, TPI, DHQS)-( PGK, TALA, TPI, DHQTi)-( PGK, TALA, TPI, SHK3Dr)-( PGK, TALA, TPI, SHKK)-( PGK…
Case 119	(3OAR140)-( 3OAS140)-( A5PISO)-( ACCOAC)-( ADSL1r)-( ADSL2r)-( ADSS)-( AGPAT160)-( AGPAT161)-( AICART)-( AIRC2)-( AIRC3)-( ALAALAr)-( ALAR)-( ASAD)-( ASPCT)-( ASPK)-( CTPS2)-( DAPE)-( DASYN160)-( DASYN161)-( DHDPRy)-( DHDPS)-( DHFR)-( DHORTS)-( DTMPK)-( G1PACT)-( G3PD2)-( GF6PTA)-( GK1)-( GLNS)-( GLUPRT)-( GLUR)-( GMPS2)-( HCO3E)-( IMPC)-( IMPD)-( KDOPP)-( KDOPS)-( LPADSS)-( MCOATA)-( MCTP1App)-(…	(PRPPS, R15BPK)-( PRPPS, PPM)-( TKT2, GND)-( SULR, METAT)-( SUCOAS, AKGDH)-( PPK, PPA)-( SADT2, METAT)-( RPI, KDOCT2)-( RPI, MOAT)-( RPI, MOAT2)-( RPE, GND)-( NDPK1, ADK3)-( GARFT, GART)-( CYTK1, NTD4)-( ASNS2, ASNS1)-( ADSK, METAT)-( 3OAR160, AACPS3)-( 3OAR160, FACOAE160)-( 3OAR120, AACPS7)-( 3OAR120, FACOAE120)-( 3HAD160, AACPS3)-( 3HAD160, FACOAE160)-( 3HAD120, AACPS7)-( 3HAD120, FACOAE120)-( …	(RPE, TALA, CHORS)-( RPE, TALA, DDPA)-( RPE, TALA, DHQS)-( RPE, TALA, DHQTi)-( RPE, TALA, SHK3Dr)-( RPE, TALA, SHKK)-( RPE, TALA, PSCVT)-( NDPK3, RPI, NTD4)-( ADK1, PRPPS, ADK3)-( ADK1, NDPK1, R15BPK)-( ADK1, NDPK1, PPM)-( URIDK2r, DUTPDP, DURIK1)-( TRDR, GRXR, METAT)-( TRDR, GTHOr, METAT)-( TRDR, PAPSR2, METAT)-( TKT2, G6PDH2r, GLCDpp)-( TKT2, G6PDH2r, GNK)-( TKT2, PGL, GLCDpp)-( TKT2, PGL, GNK)…	(PGM, TKT2, TPI, PGCD)-( PGM, TKT2, TPI, PSERT)-( PGM, TKT2, TPI, PSP_L)-( PGK, TKT1, TPI, CHORS)-( PGK, TKT1, TPI, DDPA)-( PGK, TKT1, TPI, DHQS)-( PGK, TKT1, TPI, DHQTi)-( PGK, TKT1, TPI, SHK3Dr)-( PGK, TKT1, TPI, SHKK)-( PGK, TKT1, TPI, PSCVT)-( PGK, TALA, TPI, CHORS)-( PGK, TALA, TPI, DDPA)-( PGK, TALA, TPI, DHQS)-( PGK, TALA, TPI, DHQTi)-( PGK, TALA, TPI, SHK3Dr)-( PGK, TALA, TPI, SHKK)-( PGK…
Case 120	(ALAALAr)-( ALAR)-( ASAD)-( ASPK)-( DAPE)-( DHDPRy)-( DHDPS)-( GLUR)-( MCTP1App)-( MPTG)-( PAPPT3)-( SDPDS)-( SDPTA)-( THDPS)-( UAAGDS)-( UAGCVT)-( UAGPT3)-( UAMAGS)-( UAMAS)-( UAPGR)-( UDCPDP)-( UGMDDS)	(SUCOAS, AKGDH)-( CYTK1, NTD4)	(EAR160x, EAR160y, AACPS3)-( EAR160x, EAR160y, FACOAE160)-( EAR120x, EAR120y, AACPS7)-( EAR120x, EAR120y, FACOAE120)-( HACD3, EAR40y, EAR40x)-( HACD3, EAR60y, EAR60x)-( HACD3, EAR80y, EAR80x)-( HACD2, EAR40y, EAR40x)-( HACD2, EAR60y, EAR60x)-( HACD2, EAR80y, EAR80x)-( HACD1, EAR40x, EAR40y)-( HACD1, EAR60y, EAR60x)-( HACD1, EAR80y, EAR80x)-( FACOAE161, EAR161y, EAR161x)-( ECOAH3, EAR40y, EAR40x)-…	(NDPK3, TRDR, GRXR, NTD4)-( NDPK3, TRDR, GTHOr, NTD4)-( NDPK3, TRDR, RNDR3b, NTD4)-( NDPK3, RNDR3, GRXR, NTD4)-( NDPK3, RNDR3, GTHOr, NTD4)-( NDPK3, RNDR3, RNDR3b, NTD4)-( NDPK3, NDPK7, CYTK2, NTD4)-( NDPK3, NDPK7, DCYTD, NTD4)-( NDPK3, NDPK7, NTD3, NTD4)-( NDPK3, DCTPD, DCYTD, NTD4)-( NDPK3, DCTPD, NTD3, NTD4)-( EAR160x, EAR160y, ACOAD7f, ECOAH8)-( EAR160x, EAR160y, ACOAD7f, ACACT8r)-( EAR140x, …
Case 121	(3HAD100)-( 3HAD121)-( 3HAD141)-( 3HAD161)-( 3HAD181)-( 3HAD40)-( 3HAD60)-( 3HAD80)-( 3OAR100)-( 3OAR121)-( 3OAR140)-( 3OAR141)-( 3OAR161)-( 3OAR181)-( 3OAR40)-( 3OAR60)-( 3OAR80)-( 3OAS100)-( 3OAS121)-( 3OAS140)-( 3OAS141)-( 3OAS161)-( 3OAS181)-( 3OAS60)-( 3OAS80)-( A5PISO)-( ACCOAC)-( ADSL1r)-( ADSL2r)-( ADSS)-( AGMHE)-( AGPAT160)-( AGPAT161)-( AGPAT181)-( AICART)-( AIRC2)-( AIRC3)-( ASPCT)-( C…	(PRPPS, R15BPK)-( PRPPS, PPM)-( TKT2, GND)-( SULR, METAT)-( SUCOAS, AKGDH)-( PPK, PPA)-( SADT2, METAT)-( RPI, KDOCT2)-( RPI, MOAT)-( RPI, MOAT2)-( RPE, GND)-( RNTR1c, NDPK8)-( PGPP161, PGPP161pp)-( PGPP160, PGPP160pp)-( PGPP181, PGPP181pp)-( MTHFD, GART)-( MTHFC, GART)-( NDPK7, RNTR3c)-( NDPK5, RNTR2c)-( NDPK1, ADK3)-( KAS15, KAS14)-( FLDR, NDPK8)-( GARFT, GART)-( DHORD2, DHORD5)-( ASNS2, ASNS1)-…	(RPE, TALA, CHORS)-( RPE, TALA, DDPA)-( RPE, TALA, DHQS)-( RPE, TALA, DHQTi)-( RPE, TALA, SHK3Dr)-( RPE, TALA, SHKK)-( RPE, TALA, PSCVT)-( RNTR1c, TRDR, GRXR)-( RNTR1c, TRDR, GTHOr)-( RNTR1c, TRDR, RNDR1b)-( NDPK3, RPI, NTD4)-( FLDR, TRDR, GRXR)-( FLDR, TRDR, GTHOr)-( FLDR, TRDR, RNDR1b)-( FLDR, TRDR, RNDR2b)-( FLDR, TRDR, RNDR3b)-( FLDR, RNDR3, GRXR)-( FLDR, RNDR3, GTHOr)-( FLDR, RNDR3, RNDR3b)-…	(PGM, TKT2, TPI, PGCD)-( PGM, TKT2, TPI, PSERT)-( PGM, TKT2, TPI, PSP_L)-( PGK, TKT1, TPI, CHORM)-( PGK, TKT1, TPI, CHORS)-( PGK, TKT1, TPI, DDPA)-( PGK, TKT1, TPI, DHQS)-( PGK, TKT1, TPI, DHQTi)-( PGK, TKT1, TPI, SHK3Dr)-( PGK, TKT1, TPI, SHKK)-( PGK, TKT1, TPI, PSCVT)-( PGK, TALA, TPI, CHORM)-( PGK, TALA, TPI, CHORS)-( PGK, TALA, TPI, DDPA)-( PGK, TALA, TPI, DHQS)-( PGK, TALA, TPI, DHQTi)-( PGK…
Case 122	(3HAD100)-( 3HAD121)-( 3HAD141)-( 3HAD161)-( 3HAD181)-( 3HAD40)-( 3HAD60)-( 3HAD80)-( 3OAR100)-( 3OAR121)-( 3OAR140)-( 3OAR141)-( 3OAR161)-( 3OAR181)-( 3OAR40)-( 3OAR60)-( 3OAR80)-( 3OAS100)-( 3OAS121)-( 3OAS140)-( 3OAS141)-( 3OAS161)-( 3OAS181)-( 3OAS60)-( 3OAS80)-( A5PISO)-( ACCOAC)-( ADSL1r)-( ADSL2r)-( ADSS)-( AGMHE)-( AGPAT160)-( AGPAT161)-( AGPAT181)-( AICART)-( AIRC2)-( AIRC3)-( ALAALAr)-(…	(PRPPS, R15BPK)-( PRPPS, PPM)-( TKT2, GND)-( SULR, AHCi)-( SULR, CYSTGL)-( SULR, CYSTS)-( SULR, DHAD2)-( SULR, DNAMTn2r)-( SULR, ILETA)-( SULR, KARA2)-( SULR, METAT)-( SUCOAS, AKGDH)-( PPK, PPA)-( SADT2, AHCi)-( SADT2, CYSTGL)-( SADT2, CYSTS)-( SADT2, DHAD2)-( SADT2, DNAMTn2r)-( SADT2, ILETA)-( SADT2, KARA2)-( SADT2, METAT)-( RPI, KDOCT2)-( RPI, MOAT)-( RPI, MOAT2)-( RPE, GND)-( RNTR1c, NDPK8)-( …	(RPE, TALA, CHORS)-( RPE, TALA, DDPA)-( RPE, TALA, DHQS)-( RPE, TALA, DHQTi)-( RPE, TALA, SHK3Dr)-( RPE, TALA, SHKK)-( RPE, TALA, PSCVT)-( RNTR1c, TRDR, GRXR)-( RNTR1c, TRDR, GTHOr)-( RNTR1c, TRDR, RNDR1b)-( NDPK3, RPI, NTD4)-( FLDR, TRDR, GRXR)-( FLDR, TRDR, GTHOr)-( FLDR, TRDR, RNDR1b)-( FLDR, TRDR, RNDR2b)-( FLDR, TRDR, RNDR3b)-( FLDR, RNDR3, GRXR)-( FLDR, RNDR3, GTHOr)-( FLDR, RNDR3, RNDR3b)-…	(PGM, TKT2, TPI, PGCD)-( PGM, TKT2, TPI, PSERT)-( PGM, TKT2, TPI, PSP_L)-( PGK, TKT1, TPI, CHORM)-( PGK, TKT1, TPI, CHORS)-( PGK, TKT1, TPI, DDPA)-( PGK, TKT1, TPI, DHQS)-( PGK, TKT1, TPI, DHQTi)-( PGK, TKT1, TPI, SHK3Dr)-( PGK, TKT1, TPI, SHKK)-( PGK, TKT1, TPI, PSCVT)-( PGK, TALA, TPI, CHORM)-( PGK, TALA, TPI, CHORS)-( PGK, TALA, TPI, DDPA)-( PGK, TALA, TPI, DHQS)-( PGK, TALA, TPI, DHQTi)-( PGK…
Case 123	(ALAALAr)-( ALAR)-( ASAD)-( ASPK)-( DAPE)-( DHDPRy)-( DHDPS)-( G1PTT)-( GLA)-( GLUR)-( HSDy)-( HSK)-( MAN6PI)-( MCTP1App)-( MPTG)-( PAPPT3)-( SDPDS)-( SDPTA)-( TDPDRE)-( TDPDRR)-( TDPGDH)-( THDPS)-( THRS)-( UAAGDS)-( UAGCVT)-( UAGPT3)-( UAMAGS)-( UAMAS)-( UAPGR)-( UDCPDP)-( UDPG4E)-( UDPGD)-( UGMDDS)	(SULR, AHCi)-( SULR, CYSTGL)-( SULR, CYSTS)-( SULR, DNAMTn2r)-( SUCOAS, AKGDH)-( SADT2, AHCi)-( SADT2, CYSTGL)-( SADT2, CYSTS)-( SADT2, DNAMTn2r)-( PGPP161, 2AGPGAT161)-( PGPP161, PLIPA1G161pp)-( PGPP160, 2AGPGAT160)-( PGPP160, PLIPA1G160pp)-( PGPP181, 2AGPGAT181)-( PGPP181, PLIPA1G181pp)-( EAR80x, EAR80y)-( EAR60x, EAR60y)-( EAR40x, EAR40y)-( EAR181x, EAR181y)-( EAR161x, EAR161y)-( EAR141x, EAR1…	(TRDR, GRXR, AHCi)-( TRDR, GRXR, CYSTGL)-( TRDR, GRXR, CYSTS)-( TRDR, GRXR, DNAMTn2r)-( TRDR, GTHOr, AHCi)-( TRDR, GTHOr, CYSTGL)-( TRDR, GTHOr, CYSTS)-( TRDR, GTHOr, DNAMTn2r)-( TRDR, PAPSR2, AHCi)-( TRDR, PAPSR2, CYSTGL)-( TRDR, PAPSR2, CYSTS)-( TRDR, PAPSR2, DNAMTn2r)-( PGPP161, FACOAE161, CTECOAI7)-( PGPP160, FACOAE160, ACOAD7f)-( PGPP160, FACOAE160, ECOAH7)-( PGPP160, FACOAE160, HACD7i)-( PG…	(CYTK1, FLDR, NDPK3, NTP5)-( NDPK3, TRDR, GRXR, NTD4)-( NDPK3, TRDR, GTHOr, NTD4)-( NDPK3, TRDR, RNDR3b, NTD4)-( NDPK3, RNDR3, GRXR, NTD4)-( NDPK3, RNDR3, GTHOr, NTD4)-( NDPK3, RNDR3, RNDR3b, NTD4)-( NDPK3, NDPK7, CYTK2, NTD4)-( NDPK3, NDPK7, DCYTD, NTD4)-( NDPK3, NDPK7, NTD3, NTD4)-( DHORD2, TRDR, FRD2, CAT)-( CYTK1, NDPK3, RNTR3c, NTP5)-( PGPP161, FACOAE161, AACPS3, ECOAH7)-( PGPP161, FACOAE161…
Case 124	(3HAD100)-( 3HAD121)-( 3HAD141)-( 3HAD161)-( 3HAD181)-( 3HAD40)-( 3HAD60)-( 3HAD80)-( 3OAR100)-( 3OAR121)-( 3OAR141)-( 3OAR161)-( 3OAR181)-( 3OAR40)-( 3OAR60)-( 3OAR80)-( 3OAS100)-( 3OAS121)-( 3OAS141)-( 3OAS161)-( 3OAS181)-( 3OAS60)-( 3OAS80)-( AGMHE)-( AGPAT181)-( CBPS)-( CLPNS160pp)-( CLPNS161pp)-( CLPNS181pp)-( DASYN181)-( G3PAT160)-( G3PAT161)-( G3PAT181)-( GALUi)-( GMHEPAT)-( GMHEPK)-( GMHE…	(RNTR1c, NDPK8)-( PGPP161, PGPP161pp)-( PGPP160, PGPP160pp)-( PGPP181, PGPP181pp)-( MTHFD, GART)-( MTHFC, GART)-( NDPK7, RNTR3c)-( NDPK5, RNTR2c)-( KAS15, KAS14)-( FLDR, NDPK8)-( DHORD2, DHORD5)-( 3OAR120, ECOAH6)-( 3OAR120, HACD6i)-( 3OAR120, ACACT9)-( 3HAD140, FACOAE140)-( 3HAD120, ECOAH6)-( 3HAD120, HACD6i)-( 3HAD120, ACACT9)-( 3OAS120, ECOAH6)-( 3OAS120, HACD6i)-( 3OAS120, ACACT9)-( GARFT, MT…	(RNTR1c, TRDR, RNDR1b)-( FLDR, TRDR, RNDR1b)-( FLDR, TRDR, RNDR2b)-( FLDR, TRDR, RNDR3b)-( FLDR, RNDR3, GRXR)-( FLDR, RNDR3, GTHOr)-( FLDR, RNDR3, RNDR3b)-( FLDR, RNDR2, GRXR)-( FLDR, RNDR2, GTHOr)-( FLDR, RNDR2, RNDR2b)-( GHMT2r, GLYCL, GART)-( TRDR, RNTR2c, RNDR2b)-( TRDR, RNTR3c, RNDR3b)-( RNTR1c, RNDR1, GRXR)-( RNTR1c, RNDR1, GTHOr)-( RNTR1c, RNDR1, RNDR1b)-( RNDR3, RNTR3c, GRXR)-( RNDR3, RNT…	(PGI, TALA, TPI, HEX7)-( DHAPT, PFK, TPI, DHAK)-( DHAPT, FBA, TPI, DHAK)-( 3OAR120, RPI, CTECOAI6, FE3Ri)-( 3HAD120, RPI, CTECOAI6, FE3Ri)-( 3OAS120, RPI, CTECOAI6, FE3Ri)-( FA140ACPHi, ACOAD6f, AGPAT140, ECOAH7)-( FA140ACPHi, ACOAD6f, AGPAT140, HACD7i)-( FA140ACPHi, ACOAD6f, AGPAT140, ACACT12)-( FA140ACPHi, ACOAD6f, G3PAT140, ECOAH7)-( FA140ACPHi, ACOAD6f, G3PAT140, HACD7i)-( FA140ACPHi, ACOAD6f…
Case 125	(3HAD100)-( 3HAD121)-( 3HAD141)-( 3HAD161)-( 3HAD181)-( 3HAD40)-( 3HAD60)-( 3HAD80)-( 3OAR100)-( 3OAR121)-( 3OAR141)-( 3OAR161)-( 3OAR181)-( 3OAR40)-( 3OAR60)-( 3OAR80)-( 3OAS100)-( 3OAS121)-( 3OAS141)-( 3OAS161)-( 3OAS181)-( 3OAS60)-( 3OAS80)-( AGMHE)-( AGPAT181)-( CBPS)-( CLPNS160pp)-( CLPNS161pp)-( CLPNS181pp)-( DASYN181)-( G1PTT)-( G3PAT160)-( G3PAT161)-( G3PAT181)-( GALUi)-( GLA)-( GMHEPAT)-…	(RNTR1c, NDPK8)-( PGPP161, 2AGPGAT161)-( PGPP161, PLIPA1G161pp)-( PGPP161, PGPP161pp)-( PGPP160, 2AGPGAT160)-( PGPP160, PLIPA1G160pp)-( PGPP160, PGPP160pp)-( PGPP181, 2AGPGAT181)-( PGPP181, PGPP181pp)-( PGPP181, PLIPA1G181pp)-( MTHFD, GART)-( MTHFC, GART)-( NDPK7, RNTR3c)-( NDPK5, RNTR2c)-( KAS15, KAS14)-( FLDR, NDPK8)-( EAR80x, EAR80y)-( EAR60x, EAR60y)-( EAR40x, EAR40y)-( EAR181x, EAR181y)-( EA…	(RNTR1c, TRDR, RNDR1b)-( FLDR, TRDR, RNDR1b)-( FLDR, TRDR, RNDR2b)-( FLDR, TRDR, RNDR3b)-( FLDR, RNDR3, GRXR)-( FLDR, RNDR3, GTHOr)-( FLDR, RNDR3, RNDR3b)-( FLDR, RNDR2, GRXR)-( FLDR, RNDR2, GTHOr)-( FLDR, RNDR2, RNDR2b)-( GHMT2r, GLYCL, GART)-( TRDR, RNTR2c, RNDR2b)-( TRDR, RNTR3c, RNDR3b)-( RNTR1c, RNDR1, GRXR)-( RNTR1c, RNDR1, GTHOr)-( RNTR1c, RNDR1, RNDR1b)-( RNDR3, RNTR3c, GRXR)-( RNDR3, RNT…	(PGI, TALA, TPI, HEX7)-( DHAPT, PFK, TPI, DHAK)-( DHAPT, FBA, TPI, DHAK)-( CYTK1, FLDR, NDPK3, NTP5)-( DHORD2, TRDR, FRD2, CAT)-( CYTK1, NDPK3, RNTR3c, NTP5)-( 3OAR120, RPI, CTECOAI6, FE3Ri)-( 3HAD120, RPI, CTECOAI6, FE3Ri)-( 3OAS120, RPI, CTECOAI6, FE3Ri)-( PGPP161, FACOAE161, AACPS3, ECOAH7)-( PGPP161, FACOAE161, AACPS3, HACD7i)-( PGPP161, FACOAE161, AACPS3, ACACT12)-( PGPP161, FACOAE161, ACOAD…
Case 126	(G1PTT)-( GLA)-( MAN6PI)-( TDPDRE)-( TDPDRR)-( TDPGDH)-( UDPG4E)-( UDPGD)	(PGPP161, 2AGPGAT161)-( PGPP161, PLIPA1G161pp)-( PGPP160, 2AGPGAT160)-( PGPP160, PLIPA1G160pp)-( PGPP181, 2AGPGAT181)-( PGPP181, PLIPA1G181pp)-( EAR80x, EAR80y)-( EAR60x, EAR60y)-( EAR40x, EAR40y)-( EAR181x, EAR181y)-( EAR161x, EAR161y)-( EAR141x, EAR141y)-( EAR121x, EAR121y)	(PGPP161, FACOAE161, CTECOAI7)-( PGPP160, FACOAE160, ACOAD7f)-( PGPP160, FACOAE160, ECOAH7)-( PGPP160, FACOAE160, HACD7i)-( PGPP160, FACOAE160, ACACT12)-( PGPP181, FACOAE181, ECOAH8)-( PGPP181, FACOAE181, HACD8i)-( PGPP181, FACOAE181, ACACT8r)-( PGPP181, FACOAE181, CTECOAI8)-( FA140ACPHi, ACOAD6f, FACOAE140)-( FA140ACPHi, FACOAE140, ECOAH6)-( FA140ACPHi, FACOAE140, HACD6i)-( FA140ACPHi, FACOAE140…	(CYTK1, FLDR, NDPK3, NTP5)-( DHORD2, TRDR, FRD2, CAT)-( CYTK1, NDPK3, RNTR3c, NTP5)-( PGPP161, FACOAE161, AACPS3, ECOAH7)-( PGPP161, FACOAE161, AACPS3, HACD7i)-( PGPP161, FACOAE161, AACPS3, ACACT12)-( PGPP161, FACOAE161, ACOAD7f, ECOAH7)-( PGPP161, FACOAE161, ACOAD7f, HACD7i)-( PGPP161, FACOAE161, ACOAD7f, ACACT12)-( PGPP161, FACOAE161, FACOAE160, ECOAH7)-( PGPP161, FACOAE161, FACOAE160, HACD7i)-…
Case 127	()	()	(NDPK3, RPI, NTD4)-( GAPD, TKT2, TPI)-( FGLU, MTHFC, PFL)-( FGLU, MTHFD, PFL)-( FORAMD, MTHFC, PFL)-( FORAMD, MTHFD, PFL)-( HISDr, MTHFC, PFL)-( HISDr, MTHFD, PFL)-( IZPN, MTHFC, PFL)-( IZPN, MTHFD, PFL)-( MTHFC, PFL, URCN)-( MTHFD, PFL, URCN)-( PGK, TKT2, TPI)-( CYTK1, CPK1, NTD4)	(PGM, TKT2, TPI, PGCD)-( PGM, TKT2, TPI, PSERT)-( PGM, TKT2, TPI, PSP_L)-( GARFT, PFL, URCN, FTHFD)-( GARFT, IZPN, PFL, FTHFD)-( GARFT, HISDr, PFL, FTHFD)-( GARFT, FORAMD, PFL, FTHFD)-( GARFT, FGLU, PFL, FTHFD)-( ENO, TKT2, TPI, PGCD)-( ENO, TKT2, TPI, PSERT)-( ENO, TKT2, TPI, PSP_L)-( NDPK3, RPI, CYTD, CYTDH)-( NDPK3, RPI, CYTD, RBK)-( GHMT2r, FGLU, GLYCL, PFL)-( GHMT2r, GLYCL, FORAMD, PFL)-( GH…
Case 128	(MCTP1App)	(CYTK1, NTD4)	(NDPK3, RPI, NTD4)-( GAPD, TKT2, TPI)-( FGLU, MTHFC, PFL)-( FGLU, MTHFD, PFL)-( FORAMD, MTHFC, PFL)-( FORAMD, MTHFD, PFL)-( HISDr, MTHFC, PFL)-( HISDr, MTHFD, PFL)-( IZPN, MTHFC, PFL)-( IZPN, MTHFD, PFL)-( MTHFC, PFL, URCN)-( MTHFD, PFL, URCN)-( PGK, TKT2, TPI)	(PGM, TKT2, TPI, PGCD)-( PGM, TKT2, TPI, PSERT)-( PGM, TKT2, TPI, PSP_L)-( GARFT, PFL, URCN, FTHFD)-( GARFT, IZPN, PFL, FTHFD)-( GARFT, HISDr, PFL, FTHFD)-( GARFT, FORAMD, PFL, FTHFD)-( GARFT, FGLU, PFL, FTHFD)-( ENO, TKT2, TPI, PGCD)-( ENO, TKT2, TPI, PSERT)-( ENO, TKT2, TPI, PSP_L)-( NDPK3, TRDR, RNDR3b, NTD4)-( NDPK3, RPI, CYTD, CYTDH)-( NDPK3, RPI, CYTD, RBK)-( NDPK3, RNDR3, GRXR, NTD4)-( NDP…
Case 129	(MCTP1App)	(CYTK1, NTD4)	()	(NDPK3, TRDR, RNDR3b, NTD4)-( NDPK3, RNDR3, GRXR, NTD4)-( NDPK3, RNDR3, GTHOr, NTD4)-( NDPK3, RNDR3, RNDR3b, NTD4)-( NDPK3, NDPK7, CYTK2, NTD4)-( NDPK3, NDPK7, DCYTD, NTD4)-( NDPK3, NDPK7, NTD3, NTD4)-( NDPK3, DCTPD, DCYTD, NTD4)-( NDPK3, DCTPD, NTD3, NTD4)
Case 130	(CBPS)	(FLDR, NDPK8)-( FLDR, NDPK5)-( FLDR, NDPK7)	(NDPK3, RPI, NTD4)-( FLDR, TRDR, RNDR1b)-( FLDR, TRDR, RNDR2b)-( FLDR, TRDR, RNDR3b)-( FLDR, RNDR3, GRXR)-( FLDR, RNDR3, GTHOr)-( FLDR, RNDR3, RNDR3b)-( FLDR, RNDR2, GRXR)-( FLDR, RNDR2, GTHOr)-( FLDR, RNDR2, RNDR2b)-( PGM, PPCK, PPS)-( PGK, PPCK, PPS)-( FLDR, RNDR1, GRXR)-( FLDR, RNDR1, GTHOr)-( FLDR, RNDR1, RNDR1b)-( GAPD, PPCK, PPS)-( GAPD, TKT2, TPI)-( FGLU, MTHFC, PFL)-( FGLU, MTHFD, PFL)-( …	(PGM, TKT2, TPI, PGCD)-( PGM, TKT2, TPI, PSERT)-( PGM, TKT2, TPI, PSP_L)-( GARFT, PFL, URCN, FTHFD)-( GARFT, IZPN, PFL, FTHFD)-( GARFT, HISDr, PFL, FTHFD)-( GARFT, FORAMD, PFL, FTHFD)-( GARFT, FGLU, PFL, FTHFD)-( ENO, TKT2, TPI, PGCD)-( ENO, TKT2, TPI, PSERT)-( ENO, TKT2, TPI, PSP_L)-( NDPK3, RPI, CYTD, CYTDH)-( NDPK3, RPI, CYTD, RBK)-( 3OAR120, RPI, CTECOAI6, FE3Ri)-( 3HAD120, RPI, CTECOAI6, FE3…
Case 131	(CBPS)-( GLA)-( MCTP1App)-( UDPGD)	(SULR, AHCi)-( SULR, CYSTGL)-( SULR, CYSTS)-( SULR, DNAMTn2r)-( PGPP161, 2AGPGAT161)-( PGPP161, PLIPA1G161pp)-( PGPP160, 2AGPGAT160)-( PGPP160, PLIPA1G160pp)-( PGPP181, 2AGPGAT181)-( PGPP181, PLIPA1G181pp)-( FLDR, NDPK8)-( CYTK1, NTD4)-( FLDR, NDPK5)-( FLDR, NDPK7)	(NDPK3, RPI, NTD4)-( FLDR, TRDR, RNDR1b)-( FLDR, TRDR, RNDR2b)-( FLDR, TRDR, RNDR3b)-( FLDR, RNDR3, GRXR)-( FLDR, RNDR3, GTHOr)-( FLDR, RNDR3, RNDR3b)-( FLDR, RNDR2, GRXR)-( FLDR, RNDR2, GTHOr)-( FLDR, RNDR2, RNDR2b)-( PGPP161, FACOAE161, CTECOAI7)-( PGPP160, FACOAE160, ACOAD7f)-( PGPP160, FACOAE160, ECOAH7)-( PGPP160, FACOAE160, HACD7i)-( PGPP160, FACOAE160, ACACT12)-( PGM, PPCK, PPS)-( PGK, PPC…	(PGM, TKT2, TPI, PGCD)-( PGM, TKT2, TPI, PSERT)-( PGM, TKT2, TPI, PSP_L)-( GARFT, PFL, URCN, FTHFD)-( GARFT, IZPN, PFL, FTHFD)-( GARFT, HISDr, PFL, FTHFD)-( GARFT, FORAMD, PFL, FTHFD)-( GARFT, FGLU, PFL, FTHFD)-( ENO, TKT2, TPI, PGCD)-( ENO, TKT2, TPI, PSERT)-( ENO, TKT2, TPI, PSP_L)-( CYTK1, FLDR, NDPK3, NTP5)-( NDPK3, TRDR, RNDR3b, NTD4)-( NDPK3, RPI, CYTD, CYTDH)-( NDPK3, RPI, CYTD, RBK)-( NDP…
Case 132	(GLA)-( MCTP1App)-( UDPGD)	(SULR, AHCi)-( SULR, CYSTGL)-( SULR, CYSTS)-( SULR, DNAMTn2r)-( PGPP161, 2AGPGAT161)-( PGPP161, PLIPA1G161pp)-( PGPP160, 2AGPGAT160)-( PGPP160, PLIPA1G160pp)-( PGPP181, 2AGPGAT181)-( PGPP181, PLIPA1G181pp)-( CYTK1, NTD4)	(PGPP161, FACOAE161, CTECOAI7)-( PGPP160, FACOAE160, ACOAD7f)-( PGPP160, FACOAE160, ECOAH7)-( PGPP160, FACOAE160, HACD7i)-( PGPP160, FACOAE160, ACACT12)-( PGPP181, FACOAE181, ECOAH8)-( PGPP181, FACOAE181, HACD8i)-( PGPP181, FACOAE181, ACACT8r)-( PGPP181, FACOAE181, CTECOAI8)-( FA140ACPHi, ACOAD6f, FACOAE140)-( FA140ACPHi, FACOAE140, ECOAH6)-( FA140ACPHi, FACOAE140, HACD6i)-( FA140ACPHi, FACOAE140…	(CYTK1, FLDR, NDPK3, NTP5)-( NDPK3, TRDR, RNDR3b, NTD4)-( NDPK3, RNDR3, GRXR, NTD4)-( NDPK3, RNDR3, GTHOr, NTD4)-( NDPK3, RNDR3, RNDR3b, NTD4)-( NDPK3, NDPK7, CYTK2, NTD4)-( NDPK3, NDPK7, DCYTD, NTD4)-( NDPK3, NDPK7, NTD3, NTD4)-( DHORD2, TRDR, FRD2, CAT)-( CYTK1, NDPK3, RNTR3c, NTP5)-( PGPP161, FACOAE161, AACPS3, ECOAH7)-( PGPP161, FACOAE161, AACPS3, HACD7i)-( PGPP161, FACOAE161, AACPS3, ACACT12…
Case 133	(CBPS)	(FLDR, NDPK8)-( FLDR, NDPK5)-( FLDR, NDPK7)	(FLDR, TRDR, RNDR1b)-( FLDR, TRDR, RNDR2b)-( FLDR, TRDR, RNDR3b)-( FLDR, RNDR3, GRXR)-( FLDR, RNDR3, GTHOr)-( FLDR, RNDR3, RNDR3b)-( FLDR, RNDR2, GRXR)-( FLDR, RNDR2, GTHOr)-( FLDR, RNDR2, RNDR2b)-( PGM, PPCK, PPS)-( PGK, PPCK, PPS)-( FLDR, RNDR1, GRXR)-( FLDR, RNDR1, GTHOr)-( FLDR, RNDR1, RNDR1b)-( GAPD, PPCK, PPS)	(3OAR120, RPI, CTECOAI6, FE3Ri)-( 3HAD120, RPI, CTECOAI6, FE3Ri)-( 3OAS120, RPI, CTECOAI6, FE3Ri)-( 3OAR120, AACPS3, CTECOAI6, FE3Ri)-( 3OAR120, ACOAD7f, CTECOAI6, FE3Ri)-( 3OAR120, FACOAE160, CTECOAI6, FE3Ri)-( 3OAR120, CTECOAI7, CTECOAI6, FE3Ri)-( 3HAD140, ACOAD6f, CTECOAI7, FE3Ri)-( 3HAD140, CTECOAI7, CTECOAI6, FE3Ri)-( 3HAD120, CTECOAI6, AACPS3, FE3Ri)-( 3HAD120, CTECOAI6, ACOAD7f, FE3Ri)-( 3…
Case 134	(CBPS)-( GLA)-( UDPGD)	(PGPP161, 2AGPGAT161)-( PGPP161, PLIPA1G161pp)-( PGPP160, 2AGPGAT160)-( PGPP160, PLIPA1G160pp)-( PGPP181, 2AGPGAT181)-( PGPP181, PLIPA1G181pp)-( FLDR, NDPK8)-( FLDR, NDPK5)-( FLDR, NDPK7)	(FLDR, TRDR, RNDR1b)-( FLDR, TRDR, RNDR2b)-( FLDR, TRDR, RNDR3b)-( FLDR, RNDR3, GRXR)-( FLDR, RNDR3, GTHOr)-( FLDR, RNDR3, RNDR3b)-( FLDR, RNDR2, GRXR)-( FLDR, RNDR2, GTHOr)-( FLDR, RNDR2, RNDR2b)-( PGPP161, FACOAE161, CTECOAI7)-( PGPP160, FACOAE160, ACOAD7f)-( PGPP160, FACOAE160, ECOAH7)-( PGPP160, FACOAE160, HACD7i)-( PGPP160, FACOAE160, ACACT12)-( PGM, PPCK, PPS)-( PGK, PPCK, PPS)-( PGPP181, F…	(CYTK1, FLDR, NDPK3, NTP5)-( DHORD2, TRDR, FRD2, CAT)-( CYTK1, NDPK3, RNTR3c, NTP5)-( 3OAR120, RPI, CTECOAI6, FE3Ri)-( 3HAD120, RPI, CTECOAI6, FE3Ri)-( 3OAS120, RPI, CTECOAI6, FE3Ri)-( PGPP161, FACOAE161, AACPS3, ECOAH7)-( PGPP161, FACOAE161, AACPS3, HACD7i)-( PGPP161, FACOAE161, AACPS3, ACACT12)-( PGPP161, FACOAE161, ACOAD7f, ECOAH7)-( PGPP161, FACOAE161, ACOAD7f, HACD7i)-( PGPP161, FACOAE161, A…
Case 135	(GLA)-( UDPGD)	(PGPP161, 2AGPGAT161)-( PGPP161, PLIPA1G161pp)-( PGPP160, 2AGPGAT160)-( PGPP160, PLIPA1G160pp)-( PGPP181, 2AGPGAT181)-( PGPP181, PLIPA1G181pp)	(PGPP161, FACOAE161, CTECOAI7)-( PGPP160, FACOAE160, ACOAD7f)-( PGPP160, FACOAE160, ECOAH7)-( PGPP160, FACOAE160, HACD7i)-( PGPP160, FACOAE160, ACACT12)-( PGPP181, FACOAE181, ECOAH8)-( PGPP181, FACOAE181, HACD8i)-( PGPP181, FACOAE181, ACACT8r)-( PGPP181, FACOAE181, CTECOAI8)-( FA140ACPHi, ACOAD6f, FACOAE140)-( FA140ACPHi, FACOAE140, ECOAH6)-( FA140ACPHi, FACOAE140, HACD6i)-( FA140ACPHi, FACOAE140…	(CYTK1, FLDR, NDPK3, NTP5)-( DHORD2, TRDR, FRD2, CAT)-( CYTK1, NDPK3, RNTR3c, NTP5)-( PGPP161, FACOAE161, AACPS3, ECOAH7)-( PGPP161, FACOAE161, AACPS3, HACD7i)-( PGPP161, FACOAE161, AACPS3, ACACT12)-( PGPP161, FACOAE161, ACOAD7f, ECOAH7)-( PGPP161, FACOAE161, ACOAD7f, HACD7i)-( PGPP161, FACOAE161, ACOAD7f, ACACT12)-( PGPP161, FACOAE161, FACOAE160, ECOAH7)-( PGPP161, FACOAE161, FACOAE160, HACD7i)-…
Case 136	(G3PD2)-( GMPS2)-( IMPD)-( NDPK2)-( NDPK4)	(SUCOAS, AKGDH)-( NDPK1, ADK3)-( CTECOAI7_copy1, 3HAD161)-( CTECOAI7_copy1, 3OAR161)-( CTECOAI7_copy1, 3OAS161)-( ACOAD1f, 3HAD100)-( ACOAD1f, 3HAD40)-( ACOAD1f, 3HAD60)-( ACOAD1f, 3HAD80)-( ACOAD1f, 3OAR100)-( ACOAD1f, 3OAR40)-( ACOAD1f, 3OAR60)-( ACOAD1f, 3OAR80)-( ACOAD1f, 3OAS100)-( ACOAD1f, 3OAS60)-( ACOAD1f, 3OAS80)	(ADK1, NDPK1, R15BPK)-( ADK1, NDPK1, PPM)-( ADK1, NDPK1, PRPPS)-( ARGDr, CBMKr, CBPS)-( ACOAD1f, ECOAH6, 3HAD120)-( ACOAD1f, ECOAH6, 3OAR120)-( ACOAD1f, ECOAH6, 3OAS120)-( FACOAE161, CTECOAI6_copy1, 3HAD100)-( FACOAE161, CTECOAI6_copy1, 3HAD121)-( FACOAE161, CTECOAI6_copy1, 3HAD141)-( FACOAE161, CTECOAI6_copy1, 3OAR100)-( FACOAE161, CTECOAI6_copy1, 3OAR121)-( FACOAE161, CTECOAI6_copy1, 3OAR141)-(…	(PGI, TKT1, TPI, HEX7)-( PGI, RPI, TPI, HEX7)-( PGI, RPE, TPI, HEX7)-( PGI, TPI, HEX7, GND)-( NDPK3, RPI, CYTD, CSND)-( PGK, TKT2, TPI, MECDPDH2)-( GAPD, TKT2, TPI, MECDPDH2)-( ARGORNt7pp, ORNDC, CBMKr, CBPS)-( NDPK3, RPI, NTD4, CSND)-( ARGORNt7pp, CBMKr, ABTA, CBPS)-( ARGORNt7pp, CBMKr, ABUTD, CBPS)-( ARGORNt7pp, CBMKr, PTRCTA, CBPS)-( PGM, PPCK, PPS, GLXCL)-( PGM, PPCK, PPS, ICL)-( ACOAD6f, CTE…
Case 137	(G3PD2)-( GMPS2)-( IMPD)-( NDPK2)-( NDPK4)	(SUCOAS, AKGDH)-( NDPK1, ADK3)-( CTECOAI7_copy1, 3HAD161)-( CTECOAI7_copy1, 3OAR161)-( CTECOAI7_copy1, 3OAS161)-( ACOAD1f, 3HAD100)-( ACOAD1f, 3HAD40)-( ACOAD1f, 3HAD60)-( ACOAD1f, 3HAD80)-( ACOAD1f, 3OAR100)-( ACOAD1f, 3OAR40)-( ACOAD1f, 3OAR60)-( ACOAD1f, 3OAR80)-( ACOAD1f, 3OAS100)-( ACOAD1f, 3OAS60)-( ACOAD1f, 3OAS80)	(ADK1, NDPK1, R15BPK)-( ADK1, NDPK1, PPM)-( ADK1, NDPK1, PRPPS)-( ARGDr, CBMKr, CBPS)-( ACOAD1f, ECOAH6, 3HAD120)-( ACOAD1f, ECOAH6, 3OAR120)-( ACOAD1f, ECOAH6, 3OAS120)-( FACOAE161, CTECOAI6_copy1, 3HAD100)-( FACOAE161, CTECOAI6_copy1, 3HAD121)-( FACOAE161, CTECOAI6_copy1, 3HAD141)-( FACOAE161, CTECOAI6_copy1, 3OAR100)-( FACOAE161, CTECOAI6_copy1, 3OAR121)-( FACOAE161, CTECOAI6_copy1, 3OAR141)-(…	(PGI, TKT1, TPI, HEX7)-( PGI, RPI, TPI, HEX7)-( PGI, RPE, TPI, HEX7)-( PGI, TPI, HEX7, GND)-( NDPK3, RPI, CYTD, CSND)-( PGK, TKT2, TPI, MECDPDH2)-( GAPD, TKT2, TPI, MECDPDH2)-( ARGORNt7pp, ORNDC, CBMKr, CBPS)-( NDPK3, RPI, NTD4, CSND)-( ARGORNt7pp, CBMKr, ABTA, CBPS)-( ARGORNt7pp, CBMKr, ABUTD, CBPS)-( ARGORNt7pp, CBMKr, PTRCTA, CBPS)-( PGM, PPCK, PPS, GLXCL)-( PGM, PPCK, PPS, ICL)-( ACOAD6f, CTE…
Case 138	()	(SUCOAS, AKGDH)	(CTECOAI7_copy1, EAR161y, EAR161x)-( ACOAD1f, EAR40x, EAR40y)-( ACOAD1f, EAR60y, EAR60x)-( ACOAD1f, EAR80y, EAR80x)	(ACOAD1f, ECOAH6, EAR100y, EAR100x)-( ACOAD1f, ECOAH6, EAR120y, EAR120x)-( FACOAE161, CTECOAI6_copy1, EAR121y, EAR121x)-( FACOAE161, CTECOAI6_copy1, EAR141y, EAR141x)-( CTECOAI7_copy1, AACPS2, EAR121y, EAR121x)-( CTECOAI7_copy1, AACPS2, EAR141y, EAR141x)-( CTECOAI7_copy1, CTECOAI6_copy1, EAR121y, EAR121x)-( CTECOAI7_copy1, CTECOAI6_copy1, EAR141y, EAR141x)-( CTECOAI7_copy1, FACOAE141, EAR121y, EA…
Case 139	(3HAD100)-( 3HAD121)-( 3HAD141)-( 3HAD161)-( 3HAD181)-( 3HAD40)-( 3HAD60)-( 3HAD80)-( 3OAR100)-( 3OAR121)-( 3OAR141)-( 3OAR161)-( 3OAR181)-( 3OAR40)-( 3OAR60)-( 3OAR80)-( 3OAS100)-( 3OAS121)-( 3OAS141)-( 3OAS161)-( 3OAS181)-( 3OAS60)-( 3OAS80)-( AGMHE)-( AGPAT181)-( CLPNS160pp)-( CLPNS161pp)-( CLPNS181pp)-( DASYN181)-( G3PAT160)-( G3PAT161)-( G3PAT181)-( G3PD2)-( GALUi)-( GMHEPAT)-( GMHEPK)-( GMH…	(SUCOAS, AKGDH)-( RNTR1c, NDPK8)-( PGPP161, PGPP161pp)-( PGPP160, PGPP160pp)-( PGPP181, PGPP181pp)-( MTHFD, GART)-( MTHFC, GART)-( NDPK7, RNTR3c)-( NDPK5, RNTR2c)-( NDPK1, ADK3)-( KAS15, KAS14)-( DHORD2, DHORD5)-( 3OAR120, ECOAH6)-( 3OAR120, HACD6i)-( 3OAR120, ACACT9)-( 3HAD140, FACOAE140)-( 3HAD120, ECOAH6)-( 3HAD120, HACD6i)-( 3HAD120, ACACT9)-( 3OAS120, ECOAH6)-( 3OAS120, HACD6i)-( 3OAS120, AC…	(RNTR1c, TRDR, RNDR1b)-( GHMT2r, GLYCL, GART)-( ADK1, NDPK1, R15BPK)-( ADK1, NDPK1, PPM)-( TRDR, RNTR2c, RNDR2b)-( TRDR, RNTR3c, RNDR3b)-( RNTR1c, RNDR1, GRXR)-( RNTR1c, RNDR1, GTHOr)-( RNTR1c, RNDR1, RNDR1b)-( RNDR3, RNTR3c, GRXR)-( RNDR3, RNTR3c, GTHOr)-( RNDR3, RNTR3c, RNDR3b)-( RNDR2, RNTR2c, GRXR)-( RNDR2, RNTR2c, GTHOr)-( RNDR2, RNTR2c, RNDR2b)-( KAS15, ACOATA, MACPD)-( FA140ACPHi, AGPAT140…	(PGI, TKT1, TPI, HEX7)-( PGI, TALA, TPI, HEX7)-( PGI, RPI, TPI, HEX7)-( PGI, RPE, TPI, HEX7)-( DHAPT, PFK, TPI, DHAK)-( DHAPT, FBA, TPI, DHAK)-( PGI, TPI, HEX7, GND)-( NDPK3, RPI, CYTD, CSND)-( FA140ACPHi, ACOAD6f, AGPAT140, ECOAH7)-( FA140ACPHi, ACOAD6f, AGPAT140, HACD7i)-( FA140ACPHi, ACOAD6f, AGPAT140, ACACT12)-( FA140ACPHi, ACOAD6f, G3PAT140, ECOAH7)-( FA140ACPHi, ACOAD6f, G3PAT140, HACD7i)-(…
Case 140	(3HAD100)-( 3HAD121)-( 3HAD141)-( 3HAD161)-( 3HAD181)-( 3HAD40)-( 3HAD60)-( 3HAD80)-( 3OAR100)-( 3OAR121)-( 3OAR141)-( 3OAR161)-( 3OAR181)-( 3OAR40)-( 3OAR60)-( 3OAR80)-( 3OAS100)-( 3OAS121)-( 3OAS141)-( 3OAS161)-( 3OAS181)-( 3OAS60)-( 3OAS80)-( AGMHE)-( AGPAT181)-( CLPNS160pp)-( CLPNS161pp)-( CLPNS181pp)-( DASYN181)-( G1PTT)-( G3PAT160)-( G3PAT161)-( G3PAT181)-( G3PD2)-( GALUi)-( GMHEPAT)-( GMHE…	(SUCOAS, AKGDH)-( RNTR1c, NDPK8)-( PGPP161, PGPP161pp)-( PGPP160, PGPP160pp)-( PGPP181, PGPP181pp)-( MTHFD, GART)-( MTHFC, GART)-( NDPK7, RNTR3c)-( NDPK5, RNTR2c)-( NDPK1, ADK3)-( KAS15, KAS14)-( EAR80x, EAR80y)-( EAR60x, EAR60y)-( EAR40x, EAR40y)-( EAR181x, EAR181y)-( EAR161x, EAR161y)-( EAR141x, EAR141y)-( EAR121x, EAR121y)-( DHORD2, DHORD5)-( 3OAR120, ECOAH6)-( 3OAR120, HACD6i)-( 3OAR120, ACAC…	(RNTR1c, TRDR, RNDR1b)-( GHMT2r, GLYCL, GART)-( ADK1, NDPK1, R15BPK)-( ADK1, NDPK1, PPM)-( TRDR, RNTR2c, RNDR2b)-( TRDR, RNTR3c, RNDR3b)-( RNTR1c, RNDR1, GRXR)-( RNTR1c, RNDR1, GTHOr)-( RNTR1c, RNDR1, RNDR1b)-( RNDR3, RNTR3c, GRXR)-( RNDR3, RNTR3c, GTHOr)-( RNDR3, RNTR3c, RNDR3b)-( RNDR2, RNTR2c, GRXR)-( RNDR2, RNTR2c, GTHOr)-( RNDR2, RNTR2c, RNDR2b)-( KAS15, ACOATA, MACPD)-( FA140ACPHi, AGPAT140…	(PGI, TKT1, TPI, HEX7)-( PGI, TALA, TPI, HEX7)-( PGI, RPI, TPI, HEX7)-( PGI, RPE, TPI, HEX7)-( DHAPT, PFK, TPI, DHAK)-( DHAPT, FBA, TPI, DHAK)-( PGI, TPI, HEX7, GND)-( NDPK3, RPI, CYTD, CSND)-( FA140ACPHi, ACOAD6f, AGPAT140, ECOAH7)-( FA140ACPHi, ACOAD6f, AGPAT140, HACD7i)-( FA140ACPHi, ACOAD6f, AGPAT140, ACACT12)-( FA140ACPHi, ACOAD6f, G3PAT140, ECOAH7)-( FA140ACPHi, ACOAD6f, G3PAT140, HACD7i)-(…
Case 141	(G1PTT)-( MAN6PI)-( TDPDRE)-( TDPDRR)-( TDPGDH)-( UDPG4E)	(SUCOAS, AKGDH)-( EAR80x, EAR80y)-( EAR60x, EAR60y)-( EAR40x, EAR40y)-( EAR181x, EAR181y)-( EAR161x, EAR161y)-( EAR141x, EAR141y)-( EAR121x, EAR121y)	(EAR140x, EAR140y, FACOAE140)-( EAR120x, EAR120y, ECOAH6)-( EAR120x, EAR120y, HACD6i)-( EAR120x, EAR120y, ACACT9)-( EAR100x, EAR100y, ECOAH6)-( EAR100x, EAR100y, HACD6i)-( EAR100x, EAR100y, ACACT9)	(EAR160x, EAR160y, ACOAD7f, HACD8i)-( EAR160x, EAR160y, CTECOAI7, ECOAH8)-( EAR160x, EAR160y, CTECOAI7, HACD8i)-( EAR160x, EAR160y, CTECOAI7, ACACT8r)-( EAR160x, EAR160y, CTECOAI7, CTECOAI8)-( EAR140x, EAR140y, ACOAD6f, ECOAH7)-( EAR140x, EAR140y, ACOAD6f, HACD7i)-( EAR140x, EAR140y, ACOAD6f, ACACT12)-( EAR140x, EAR140y, CTECOAI6, ECOAH7)-( EAR140x, EAR140y, CTECOAI6, HACD7i)-( EAR140x, EAR140y, …
Case 142	(3HAD100)-( 3HAD121)-( 3HAD141)-( 3HAD161)-( 3HAD181)-( 3HAD40)-( 3HAD60)-( 3HAD80)-( 3OAR100)-( 3OAR121)-( 3OAR141)-( 3OAR161)-( 3OAR181)-( 3OAR40)-( 3OAR60)-( 3OAR80)-( 3OAS100)-( 3OAS121)-( 3OAS141)-( 3OAS161)-( 3OAS181)-( 3OAS60)-( 3OAS80)-( AGMHE)-( AGPAT181)-( CLPNS160pp)-( CLPNS161pp)-( CLPNS181pp)-( DASYN181)-( G3PAT160)-( G3PAT161)-( G3PAT181)-( GALUi)-( GMHEPAT)-( GMHEPK)-( GMHEPPA)-( P…	(RNTR1c, NDPK8)-( PGPP161, PGPP161pp)-( PGPP160, PGPP160pp)-( PGPP181, PGPP181pp)-( MTHFD, GART)-( MTHFC, GART)-( NDPK7, RNTR3c)-( NDPK5, RNTR2c)-( KAS15, KAS14)-( DHORD2, DHORD5)-( 3OAR120, ECOAH6)-( 3OAR120, HACD6i)-( 3OAR120, ACACT9)-( 3HAD140, FACOAE140)-( 3HAD120, ECOAH6)-( 3HAD120, HACD6i)-( 3HAD120, ACACT9)-( 3OAS120, ECOAH6)-( 3OAS120, HACD6i)-( 3OAS120, ACACT9)-( GARFT, MTHFC)-( GARFT, M…	(RNTR1c, TRDR, RNDR1b)-( GHMT2r, GLYCL, GART)-( TRDR, RNTR2c, RNDR2b)-( TRDR, RNTR3c, RNDR3b)-( RNTR1c, RNDR1, GRXR)-( RNTR1c, RNDR1, GTHOr)-( RNTR1c, RNDR1, RNDR1b)-( RNDR3, RNTR3c, GRXR)-( RNDR3, RNTR3c, GTHOr)-( RNDR3, RNTR3c, RNDR3b)-( RNDR2, RNTR2c, GRXR)-( RNDR2, RNTR2c, GTHOr)-( RNDR2, RNTR2c, RNDR2b)-( KAS15, ACOATA, MACPD)-( FA140ACPHi, AGPAT140, FACOAE140)-( FA140ACPHi, FACOAE140, G3PAT…	(PGI, TALA, TPI, HEX7)-( DHAPT, PFK, TPI, DHAK)-( DHAPT, FBA, TPI, DHAK)-( FA140ACPHi, ACOAD6f, AGPAT140, ECOAH7)-( FA140ACPHi, ACOAD6f, AGPAT140, HACD7i)-( FA140ACPHi, ACOAD6f, AGPAT140, ACACT12)-( FA140ACPHi, ACOAD6f, G3PAT140, ECOAH7)-( FA140ACPHi, ACOAD6f, G3PAT140, HACD7i)-( FA140ACPHi, ACOAD6f, G3PAT140, ACACT12)-( FA140ACPHi, AGPAT140, CTECOAI6, ECOAH7)-( FA140ACPHi, AGPAT140, CTECOAI6, HA…
Case 143	(3HAD100)-( 3HAD121)-( 3HAD141)-( 3HAD161)-( 3HAD181)-( 3HAD40)-( 3HAD60)-( 3HAD80)-( 3OAR100)-( 3OAR121)-( 3OAR141)-( 3OAR161)-( 3OAR181)-( 3OAR40)-( 3OAR60)-( 3OAR80)-( 3OAS100)-( 3OAS121)-( 3OAS141)-( 3OAS161)-( 3OAS181)-( 3OAS60)-( 3OAS80)-( AGMHE)-( AGPAT181)-( CLPNS160pp)-( CLPNS161pp)-( CLPNS181pp)-( DASYN181)-( G1PTT)-( G3PAT160)-( G3PAT161)-( G3PAT181)-( GALUi)-( GMHEPAT)-( GMHEPK)-( GMH…	(RNTR1c, NDPK8)-( PGPP161, PGPP161pp)-( PGPP160, PGPP160pp)-( PGPP181, PGPP181pp)-( MTHFD, GART)-( MTHFC, GART)-( NDPK7, RNTR3c)-( NDPK5, RNTR2c)-( KAS15, KAS14)-( EAR80x, EAR80y)-( EAR60x, EAR60y)-( EAR40x, EAR40y)-( EAR181x, EAR181y)-( EAR161x, EAR161y)-( EAR141x, EAR141y)-( EAR121x, EAR121y)-( DHORD2, DHORD5)-( 3OAR120, ECOAH6)-( 3OAR120, HACD6i)-( 3OAR120, ACACT9)-( 3HAD140, FACOAE140)-( 3HAD…	(RNTR1c, TRDR, RNDR1b)-( GHMT2r, GLYCL, GART)-( TRDR, RNTR2c, RNDR2b)-( TRDR, RNTR3c, RNDR3b)-( RNTR1c, RNDR1, GRXR)-( RNTR1c, RNDR1, GTHOr)-( RNTR1c, RNDR1, RNDR1b)-( RNDR3, RNTR3c, GRXR)-( RNDR3, RNTR3c, GTHOr)-( RNDR3, RNTR3c, RNDR3b)-( RNDR2, RNTR2c, GRXR)-( RNDR2, RNTR2c, GTHOr)-( RNDR2, RNTR2c, RNDR2b)-( KAS15, ACOATA, MACPD)-( FA140ACPHi, AGPAT140, FACOAE140)-( FA140ACPHi, FACOAE140, G3PAT…	(PGI, TALA, TPI, HEX7)-( DHAPT, PFK, TPI, DHAK)-( DHAPT, FBA, TPI, DHAK)-( FA140ACPHi, ACOAD6f, AGPAT140, ECOAH7)-( FA140ACPHi, ACOAD6f, AGPAT140, HACD7i)-( FA140ACPHi, ACOAD6f, AGPAT140, ACACT12)-( FA140ACPHi, ACOAD6f, G3PAT140, ECOAH7)-( FA140ACPHi, ACOAD6f, G3PAT140, HACD7i)-( FA140ACPHi, ACOAD6f, G3PAT140, ACACT12)-( FA140ACPHi, AGPAT140, CTECOAI6, ECOAH7)-( FA140ACPHi, AGPAT140, CTECOAI6, HA…
Case 144	(G1PTT)-( MAN6PI)-( TDPDRE)-( TDPDRR)-( TDPGDH)-( UDPG4E)	(EAR80x, EAR80y)-( EAR60x, EAR60y)-( EAR40x, EAR40y)-( EAR181x, EAR181y)-( EAR161x, EAR161y)-( EAR141x, EAR141y)-( EAR121x, EAR121y)	(EAR140x, EAR140y, FACOAE140)-( EAR120x, EAR120y, ECOAH6)-( EAR120x, EAR120y, HACD6i)-( EAR120x, EAR120y, ACACT9)-( EAR100x, EAR100y, ECOAH6)-( EAR100x, EAR100y, HACD6i)-( EAR100x, EAR100y, ACACT9)	(EAR160x, EAR160y, ACOAD7f, HACD8i)-( EAR160x, EAR160y, CTECOAI7, ECOAH8)-( EAR160x, EAR160y, CTECOAI7, HACD8i)-( EAR160x, EAR160y, CTECOAI7, ACACT8r)-( EAR160x, EAR160y, CTECOAI7, CTECOAI8)-( EAR140x, EAR140y, ACOAD6f, ECOAH7)-( EAR140x, EAR140y, ACOAD6f, HACD7i)-( EAR140x, EAR140y, ACOAD6f, ACACT12)-( EAR140x, EAR140y, CTECOAI6, ECOAH7)-( EAR140x, EAR140y, CTECOAI6, HACD7i)-( EAR140x, EAR140y, …
Case 145	(G3PD2)-( GMPS2)-( IMPD)-( NDPK2)-( NDPK4)	(SUCOAS, AKGDH)-( NDPK1, ADK3)-( CBMKr, CBPS)-( CTECOAI7_copy1, 3HAD161)-( CTECOAI7_copy1, 3OAR161)-( CTECOAI7_copy1, 3OAS161)-( ACOAD1f, 3HAD100)-( ACOAD1f, 3HAD40)-( ACOAD1f, 3HAD60)-( ACOAD1f, 3HAD80)-( ACOAD1f, 3OAR100)-( ACOAD1f, 3OAR40)-( ACOAD1f, 3OAR60)-( ACOAD1f, 3OAR80)-( ACOAD1f, 3OAS100)-( ACOAD1f, 3OAS60)-( ACOAD1f, 3OAS80)	(NDPK3, RPI, NTD4)-( ADK1, NDPK1, R15BPK)-( ADK1, NDPK1, PPM)-( ADK1, NDPK1, PRPPS)-( GAPD, TKT2, TPI)-( FGLU, MTHFC, PFL)-( FGLU, MTHFD, PFL)-( FORAMD, MTHFC, PFL)-( FORAMD, MTHFD, PFL)-( HISDr, MTHFC, PFL)-( HISDr, MTHFD, PFL)-( IZPN, MTHFC, PFL)-( IZPN, MTHFD, PFL)-( MTHFC, PFL, URCN)-( MTHFD, PFL, URCN)-( PGK, TKT2, TPI)-( ACOAD1f, ECOAH6, 3HAD120)-( ACOAD1f, ECOAH6, 3OAR120)-( ACOAD1f, ECOAH…	(PGM, TKT2, TPI, PGCD)-( PGM, TKT2, TPI, PSERT)-( PGM, TKT2, TPI, PSP_L)-( PGI, TKT1, TPI, HEX7)-( PGI, RPI, TPI, HEX7)-( PGI, RPE, TPI, HEX7)-( GARFT, PFL, URCN, FTHFD)-( GARFT, IZPN, PFL, FTHFD)-( GARFT, HISDr, PFL, FTHFD)-( GARFT, FORAMD, PFL, FTHFD)-( GARFT, FGLU, PFL, FTHFD)-( ENO, TKT2, TPI, PGCD)-( ENO, TKT2, TPI, PSERT)-( ENO, TKT2, TPI, PSP_L)-( PGI, TPI, HEX7, GND)-( NDPK3, RPI, CYTD, C…
Case 146	(G3PD2)-( GMPS2)-( IMPD)-( NDPK2)-( NDPK4)	(SUCOAS, AKGDH)-( NDPK1, ADK3)-( CYTK1, NTD4)-( CBMKr, CBPS)-( CTECOAI7_copy1, 3HAD161)-( CTECOAI7_copy1, 3OAR161)-( CTECOAI7_copy1, 3OAS161)-( ACOAD1f, 3HAD100)-( ACOAD1f, 3HAD40)-( ACOAD1f, 3HAD60)-( ACOAD1f, 3HAD80)-( ACOAD1f, 3OAR100)-( ACOAD1f, 3OAR40)-( ACOAD1f, 3OAR60)-( ACOAD1f, 3OAR80)-( ACOAD1f, 3OAS100)-( ACOAD1f, 3OAS60)-( ACOAD1f, 3OAS80)	(NDPK3, RPI, NTD4)-( ADK1, NDPK1, R15BPK)-( ADK1, NDPK1, PPM)-( ADK1, NDPK1, PRPPS)-( GAPD, TKT2, TPI)-( FGLU, MTHFC, PFL)-( FGLU, MTHFD, PFL)-( FORAMD, MTHFC, PFL)-( FORAMD, MTHFD, PFL)-( HISDr, MTHFC, PFL)-( HISDr, MTHFD, PFL)-( IZPN, MTHFC, PFL)-( IZPN, MTHFD, PFL)-( MTHFC, PFL, URCN)-( MTHFD, PFL, URCN)-( PGK, TKT2, TPI)-( ACOAD1f, ECOAH6, 3HAD120)-( ACOAD1f, ECOAH6, 3OAR120)-( ACOAD1f, ECOAH…	(PGM, TKT2, TPI, PGCD)-( PGM, TKT2, TPI, PSERT)-( PGM, TKT2, TPI, PSP_L)-( PGI, TKT1, TPI, HEX7)-( PGI, RPI, TPI, HEX7)-( PGI, RPE, TPI, HEX7)-( GARFT, PFL, URCN, FTHFD)-( GARFT, IZPN, PFL, FTHFD)-( GARFT, HISDr, PFL, FTHFD)-( GARFT, FORAMD, PFL, FTHFD)-( GARFT, FGLU, PFL, FTHFD)-( ENO, TKT2, TPI, PGCD)-( ENO, TKT2, TPI, PSERT)-( ENO, TKT2, TPI, PSP_L)-( PGI, TPI, HEX7, GND)-( NDPK3, TRDR, RNDR3b…
Case 147	()	(SUCOAS, AKGDH)-( CYTK1, NTD4)	(CTECOAI7_copy1, EAR161y, EAR161x)-( ACOAD1f, EAR40x, EAR40y)-( ACOAD1f, EAR60y, EAR60x)-( ACOAD1f, EAR80y, EAR80x)	(NDPK3, TRDR, RNDR3b, NTD4)-( NDPK3, RNDR3, GRXR, NTD4)-( NDPK3, RNDR3, GTHOr, NTD4)-( NDPK3, RNDR3, RNDR3b, NTD4)-( NDPK3, NDPK7, CYTK2, NTD4)-( NDPK3, NDPK7, DCYTD, NTD4)-( NDPK3, NDPK7, NTD3, NTD4)-( NDPK3, DCTPD, DCYTD, NTD4)-( NDPK3, DCTPD, NTD3, NTD4)-( ACOAD1f, ECOAH6, EAR100y, EAR100x)-( ACOAD1f, ECOAH6, EAR120y, EAR120x)-( FACOAE161, CTECOAI6_copy1, EAR121y, EAR121x)-( FACOAE161, CTECOAI…
Case 148	(3HAD100)-( 3HAD121)-( 3HAD141)-( 3HAD161)-( 3HAD181)-( 3HAD40)-( 3HAD60)-( 3HAD80)-( 3OAR100)-( 3OAR121)-( 3OAR141)-( 3OAR161)-( 3OAR181)-( 3OAR40)-( 3OAR60)-( 3OAR80)-( 3OAS100)-( 3OAS121)-( 3OAS141)-( 3OAS161)-( 3OAS181)-( 3OAS60)-( 3OAS80)-( AGMHE)-( AGPAT181)-( CBPS)-( CLPNS160pp)-( CLPNS161pp)-( CLPNS181pp)-( DASYN181)-( G3PAT160)-( G3PAT161)-( G3PAT181)-( G3PD2)-( GALUi)-( GMHEPAT)-( GMHEP…	(SUCOAS, AKGDH)-( RNTR1c, NDPK8)-( PGPP161, PGPP161pp)-( PGPP160, PGPP160pp)-( PGPP181, PGPP181pp)-( MTHFD, GART)-( MTHFC, GART)-( NDPK7, RNTR3c)-( NDPK5, RNTR2c)-( NDPK1, ADK3)-( KAS15, KAS14)-( FLDR, NDPK8)-( DHORD2, DHORD5)-( 3OAR120, ECOAH6)-( 3OAR120, HACD6i)-( 3OAR120, ACACT9)-( 3HAD140, FACOAE140)-( 3HAD120, ECOAH6)-( 3HAD120, HACD6i)-( 3HAD120, ACACT9)-( 3OAS120, ECOAH6)-( 3OAS120, HACD6i…	(RNTR1c, TRDR, RNDR1b)-( NDPK3, RPI, NTD4)-( FLDR, TRDR, RNDR1b)-( FLDR, TRDR, RNDR2b)-( FLDR, TRDR, RNDR3b)-( FLDR, RNDR3, GRXR)-( FLDR, RNDR3, GTHOr)-( FLDR, RNDR3, RNDR3b)-( FLDR, RNDR2, GRXR)-( FLDR, RNDR2, GTHOr)-( FLDR, RNDR2, RNDR2b)-( GHMT2r, GLYCL, GART)-( ADK1, NDPK1, R15BPK)-( ADK1, NDPK1, PPM)-( TRDR, RNTR2c, RNDR2b)-( TRDR, RNTR3c, RNDR3b)-( RNTR1c, RNDR1, GRXR)-( RNTR1c, RNDR1, GTHO…	(PGM, TKT2, TPI, PGCD)-( PGM, TKT2, TPI, PSERT)-( PGM, TKT2, TPI, PSP_L)-( PGI, TKT1, TPI, HEX7)-( PGI, TALA, TPI, HEX7)-( PGI, RPI, TPI, HEX7)-( PGI, RPE, TPI, HEX7)-( GARFT, PFL, URCN, FTHFD)-( GARFT, IZPN, PFL, FTHFD)-( GARFT, HISDr, PFL, FTHFD)-( GARFT, FORAMD, PFL, FTHFD)-( GARFT, FGLU, PFL, FTHFD)-( ENO, TKT2, TPI, PGCD)-( ENO, TKT2, TPI, PSERT)-( ENO, TKT2, TPI, PSP_L)-( DHAPT, PFK, TPI, D…
Case 149	(3HAD100)-( 3HAD121)-( 3HAD141)-( 3HAD161)-( 3HAD181)-( 3HAD40)-( 3HAD60)-( 3HAD80)-( 3OAR100)-( 3OAR121)-( 3OAR141)-( 3OAR161)-( 3OAR181)-( 3OAR40)-( 3OAR60)-( 3OAR80)-( 3OAS100)-( 3OAS121)-( 3OAS141)-( 3OAS161)-( 3OAS181)-( 3OAS60)-( 3OAS80)-( AGMHE)-( AGPAT181)-( CBPS)-( CLPNS160pp)-( CLPNS161pp)-( CLPNS181pp)-( DASYN181)-( G1PTT)-( G3PAT160)-( G3PAT161)-( G3PAT181)-( G3PD2)-( GALUi)-( GLA)-( …	(SUCOAS, AKGDH)-( RNTR1c, NDPK8)-( PGPP161, 2AGPGAT161)-( PGPP161, PLIPA1G161pp)-( PGPP161, PGPP161pp)-( PGPP160, 2AGPGAT160)-( PGPP160, PLIPA1G160pp)-( PGPP160, PGPP160pp)-( PGPP181, 2AGPGAT181)-( PGPP181, PGPP181pp)-( PGPP181, PLIPA1G181pp)-( MTHFD, GART)-( MTHFC, GART)-( NDPK7, RNTR3c)-( NDPK5, RNTR2c)-( NDPK1, ADK3)-( KAS15, KAS14)-( FLDR, NDPK8)-( EAR80x, EAR80y)-( EAR60x, EAR60y)-( EAR40x, …	(RNTR1c, TRDR, RNDR1b)-( NDPK3, RPI, NTD4)-( FLDR, TRDR, RNDR1b)-( FLDR, TRDR, RNDR2b)-( FLDR, TRDR, RNDR3b)-( FLDR, RNDR3, GRXR)-( FLDR, RNDR3, GTHOr)-( FLDR, RNDR3, RNDR3b)-( FLDR, RNDR2, GRXR)-( FLDR, RNDR2, GTHOr)-( FLDR, RNDR2, RNDR2b)-( GHMT2r, GLYCL, GART)-( ADK1, NDPK1, R15BPK)-( ADK1, NDPK1, PPM)-( TRDR, RNTR2c, RNDR2b)-( TRDR, RNTR3c, RNDR3b)-( RNTR1c, RNDR1, GRXR)-( RNTR1c, RNDR1, GTHO…	(PGM, TKT2, TPI, PGCD)-( PGM, TKT2, TPI, PSERT)-( PGM, TKT2, TPI, PSP_L)-( PGI, TKT1, TPI, HEX7)-( PGI, TALA, TPI, HEX7)-( PGI, RPI, TPI, HEX7)-( PGI, RPE, TPI, HEX7)-( GARFT, PFL, URCN, FTHFD)-( GARFT, IZPN, PFL, FTHFD)-( GARFT, HISDr, PFL, FTHFD)-( GARFT, FORAMD, PFL, FTHFD)-( GARFT, FGLU, PFL, FTHFD)-( ENO, TKT2, TPI, PGCD)-( ENO, TKT2, TPI, PSERT)-( ENO, TKT2, TPI, PSP_L)-( DHAPT, PFK, TPI, D…
Case 150	(G1PTT)-( GLA)-( MAN6PI)-( TDPDRE)-( TDPDRR)-( TDPGDH)-( UDPG4E)-( UDPGD)	(SUCOAS, AKGDH)-( PGPP161, 2AGPGAT161)-( PGPP161, PLIPA1G161pp)-( PGPP160, 2AGPGAT160)-( PGPP160, PLIPA1G160pp)-( PGPP181, 2AGPGAT181)-( PGPP181, PLIPA1G181pp)-( EAR80x, EAR80y)-( EAR60x, EAR60y)-( EAR40x, EAR40y)-( EAR181x, EAR181y)-( EAR161x, EAR161y)-( EAR141x, EAR141y)-( EAR121x, EAR121y)-( CYTK1, NTD4)	(PGPP161, FACOAE161, CTECOAI7)-( PGPP160, FACOAE160, ACOAD7f)-( PGPP160, FACOAE160, ECOAH7)-( PGPP160, FACOAE160, HACD7i)-( PGPP160, FACOAE160, ACACT12)-( PGPP181, FACOAE181, ECOAH8)-( PGPP181, FACOAE181, HACD8i)-( PGPP181, FACOAE181, ACACT8r)-( PGPP181, FACOAE181, CTECOAI8)-( FA140ACPHi, ACOAD6f, FACOAE140)-( FA140ACPHi, FACOAE140, ECOAH6)-( FA140ACPHi, FACOAE140, HACD6i)-( FA140ACPHi, FACOAE140…	(CYTK1, FLDR, NDPK3, NTP5)-( NDPK3, TRDR, RNDR3b, NTD4)-( NDPK3, RNDR3, GRXR, NTD4)-( NDPK3, RNDR3, GTHOr, NTD4)-( NDPK3, RNDR3, RNDR3b, NTD4)-( NDPK3, NDPK7, CYTK2, NTD4)-( NDPK3, NDPK7, DCYTD, NTD4)-( NDPK3, NDPK7, NTD3, NTD4)-( DHORD2, TRDR, FRD2, CAT)-( CYTK1, NDPK3, RNTR3c, NTP5)-( PGPP161, FACOAE161, AACPS3, ECOAH7)-( PGPP161, FACOAE161, AACPS3, HACD7i)-( PGPP161, FACOAE161, AACPS3, ACACT12…
Case 151	(3HAD100)-( 3HAD121)-( 3HAD141)-( 3HAD161)-( 3HAD181)-( 3HAD40)-( 3HAD60)-( 3HAD80)-( 3OAR100)-( 3OAR121)-( 3OAR141)-( 3OAR161)-( 3OAR181)-( 3OAR40)-( 3OAR60)-( 3OAR80)-( 3OAS100)-( 3OAS121)-( 3OAS141)-( 3OAS161)-( 3OAS181)-( 3OAS60)-( 3OAS80)-( AGMHE)-( AGPAT181)-( CBPS)-( CLPNS160pp)-( CLPNS161pp)-( CLPNS181pp)-( DASYN181)-( G3PAT160)-( G3PAT161)-( G3PAT181)-( GALUi)-( GMHEPAT)-( GMHEPK)-( GMHE…	(RNTR1c, NDPK8)-( PGPP161, PGPP161pp)-( PGPP160, PGPP160pp)-( PGPP181, PGPP181pp)-( MTHFD, GART)-( MTHFC, GART)-( NDPK7, RNTR3c)-( NDPK5, RNTR2c)-( KAS15, KAS14)-( FLDR, NDPK8)-( DHORD2, DHORD5)-( 3OAR120, ECOAH6)-( 3OAR120, HACD6i)-( 3OAR120, ACACT9)-( 3HAD140, FACOAE140)-( 3HAD120, ECOAH6)-( 3HAD120, HACD6i)-( 3HAD120, ACACT9)-( 3OAS120, ECOAH6)-( 3OAS120, HACD6i)-( 3OAS120, ACACT9)-( GARFT, MT…	(RNTR1c, TRDR, RNDR1b)-( FLDR, TRDR, RNDR1b)-( FLDR, TRDR, RNDR2b)-( FLDR, TRDR, RNDR3b)-( FLDR, RNDR3, GRXR)-( FLDR, RNDR3, GTHOr)-( FLDR, RNDR3, RNDR3b)-( FLDR, RNDR2, GRXR)-( FLDR, RNDR2, GTHOr)-( FLDR, RNDR2, RNDR2b)-( GHMT2r, GLYCL, GART)-( TRDR, RNTR2c, RNDR2b)-( TRDR, RNTR3c, RNDR3b)-( RNTR1c, RNDR1, GRXR)-( RNTR1c, RNDR1, GTHOr)-( RNTR1c, RNDR1, RNDR1b)-( RNDR3, RNTR3c, GRXR)-( RNDR3, RNT…	(PGI, TALA, TPI, HEX7)-( DHAPT, PFK, TPI, DHAK)-( DHAPT, FBA, TPI, DHAK)-( 3OAR120, RPI, CTECOAI6, FE3Ri)-( 3HAD120, RPI, CTECOAI6, FE3Ri)-( 3OAS120, RPI, CTECOAI6, FE3Ri)-( FA140ACPHi, ACOAD6f, AGPAT140, ECOAH7)-( FA140ACPHi, ACOAD6f, AGPAT140, HACD7i)-( FA140ACPHi, ACOAD6f, AGPAT140, ACACT12)-( FA140ACPHi, ACOAD6f, G3PAT140, ECOAH7)-( FA140ACPHi, ACOAD6f, G3PAT140, HACD7i)-( FA140ACPHi, ACOAD6f…
Case 152	(3HAD100)-( 3HAD121)-( 3HAD141)-( 3HAD161)-( 3HAD181)-( 3HAD40)-( 3HAD60)-( 3HAD80)-( 3OAR100)-( 3OAR121)-( 3OAR141)-( 3OAR161)-( 3OAR181)-( 3OAR40)-( 3OAR60)-( 3OAR80)-( 3OAS100)-( 3OAS121)-( 3OAS141)-( 3OAS161)-( 3OAS181)-( 3OAS60)-( 3OAS80)-( AGMHE)-( AGPAT181)-( CBPS)-( CLPNS160pp)-( CLPNS161pp)-( CLPNS181pp)-( DASYN181)-( G1PTT)-( G3PAT160)-( G3PAT161)-( G3PAT181)-( GALUi)-( GLA)-( GMHEPAT)-…	(RNTR1c, NDPK8)-( PGPP161, 2AGPGAT161)-( PGPP161, PLIPA1G161pp)-( PGPP161, PGPP161pp)-( PGPP160, 2AGPGAT160)-( PGPP160, PLIPA1G160pp)-( PGPP160, PGPP160pp)-( PGPP181, 2AGPGAT181)-( PGPP181, PGPP181pp)-( PGPP181, PLIPA1G181pp)-( MTHFD, GART)-( MTHFC, GART)-( NDPK7, RNTR3c)-( NDPK5, RNTR2c)-( KAS15, KAS14)-( FLDR, NDPK8)-( EAR80x, EAR80y)-( EAR60x, EAR60y)-( EAR40x, EAR40y)-( EAR181x, EAR181y)-( EA…	(RNTR1c, TRDR, RNDR1b)-( FLDR, TRDR, RNDR1b)-( FLDR, TRDR, RNDR2b)-( FLDR, TRDR, RNDR3b)-( FLDR, RNDR3, GRXR)-( FLDR, RNDR3, GTHOr)-( FLDR, RNDR3, RNDR3b)-( FLDR, RNDR2, GRXR)-( FLDR, RNDR2, GTHOr)-( FLDR, RNDR2, RNDR2b)-( GHMT2r, GLYCL, GART)-( TRDR, RNTR2c, RNDR2b)-( TRDR, RNTR3c, RNDR3b)-( RNTR1c, RNDR1, GRXR)-( RNTR1c, RNDR1, GTHOr)-( RNTR1c, RNDR1, RNDR1b)-( RNDR3, RNTR3c, GRXR)-( RNDR3, RNT…	(PGI, TALA, TPI, HEX7)-( DHAPT, PFK, TPI, DHAK)-( DHAPT, FBA, TPI, DHAK)-( CYTK1, FLDR, NDPK3, NTP5)-( DHORD2, TRDR, FRD2, CAT)-( CYTK1, NDPK3, RNTR3c, NTP5)-( 3OAR120, RPI, CTECOAI6, FE3Ri)-( 3HAD120, RPI, CTECOAI6, FE3Ri)-( 3OAS120, RPI, CTECOAI6, FE3Ri)-( PGPP161, FACOAE161, AACPS3, ECOAH7)-( PGPP161, FACOAE161, AACPS3, HACD7i)-( PGPP161, FACOAE161, AACPS3, ACACT12)-( PGPP161, FACOAE161, ACOAD…
Case 153	(G1PTT)-( GLA)-( MAN6PI)-( TDPDRE)-( TDPDRR)-( TDPGDH)-( UDPG4E)-( UDPGD)	(PGPP161, 2AGPGAT161)-( PGPP161, PLIPA1G161pp)-( PGPP160, 2AGPGAT160)-( PGPP160, PLIPA1G160pp)-( PGPP181, 2AGPGAT181)-( PGPP181, PLIPA1G181pp)-( EAR80x, EAR80y)-( EAR60x, EAR60y)-( EAR40x, EAR40y)-( EAR181x, EAR181y)-( EAR161x, EAR161y)-( EAR141x, EAR141y)-( EAR121x, EAR121y)	(PGPP161, FACOAE161, CTECOAI7)-( PGPP160, FACOAE160, ACOAD7f)-( PGPP160, FACOAE160, ECOAH7)-( PGPP160, FACOAE160, HACD7i)-( PGPP160, FACOAE160, ACACT12)-( PGPP181, FACOAE181, ECOAH8)-( PGPP181, FACOAE181, HACD8i)-( PGPP181, FACOAE181, ACACT8r)-( PGPP181, FACOAE181, CTECOAI8)-( FA140ACPHi, ACOAD6f, FACOAE140)-( FA140ACPHi, FACOAE140, ECOAH6)-( FA140ACPHi, FACOAE140, HACD6i)-( FA140ACPHi, FACOAE140…	(CYTK1, FLDR, NDPK3, NTP5)-( DHORD2, TRDR, FRD2, CAT)-( CYTK1, NDPK3, RNTR3c, NTP5)-( PGPP161, FACOAE161, AACPS3, ECOAH7)-( PGPP161, FACOAE161, AACPS3, HACD7i)-( PGPP161, FACOAE161, AACPS3, ACACT12)-( PGPP161, FACOAE161, ACOAD7f, ECOAH7)-( PGPP161, FACOAE161, ACOAD7f, HACD7i)-( PGPP161, FACOAE161, ACOAD7f, ACACT12)-( PGPP161, FACOAE161, FACOAE160, ECOAH7)-( PGPP161, FACOAE161, FACOAE160, HACD7i)-…
Case 154	()	()	(NDPK3, RPI, NTD4)-( GAPD, TKT2, TPI)-( FGLU, MTHFC, PFL)-( FGLU, MTHFD, PFL)-( FORAMD, MTHFC, PFL)-( FORAMD, MTHFD, PFL)-( HISDr, MTHFC, PFL)-( HISDr, MTHFD, PFL)-( IZPN, MTHFC, PFL)-( IZPN, MTHFD, PFL)-( MTHFC, PFL, URCN)-( MTHFD, PFL, URCN)-( PGK, TKT2, TPI)-( CYTK1, CPK1, NTD4)	(PGM, TKT2, TPI, PGCD)-( PGM, TKT2, TPI, PSERT)-( PGM, TKT2, TPI, PSP_L)-( GARFT, PFL, URCN, FTHFD)-( GARFT, IZPN, PFL, FTHFD)-( GARFT, HISDr, PFL, FTHFD)-( GARFT, FORAMD, PFL, FTHFD)-( GARFT, FGLU, PFL, FTHFD)-( ENO, TKT2, TPI, PGCD)-( ENO, TKT2, TPI, PSERT)-( ENO, TKT2, TPI, PSP_L)-( NDPK3, RPI, CYTD, CYTDH)-( NDPK3, RPI, CYTD, RBK)-( GHMT2r, FGLU, GLYCL, PFL)-( GHMT2r, GLYCL, FORAMD, PFL)-( GH…
Case 155	()	(CYTK1, NTD4)	(NDPK3, RPI, NTD4)-( GAPD, TKT2, TPI)-( FGLU, MTHFC, PFL)-( FGLU, MTHFD, PFL)-( FORAMD, MTHFC, PFL)-( FORAMD, MTHFD, PFL)-( HISDr, MTHFC, PFL)-( HISDr, MTHFD, PFL)-( IZPN, MTHFC, PFL)-( IZPN, MTHFD, PFL)-( MTHFC, PFL, URCN)-( MTHFD, PFL, URCN)-( PGK, TKT2, TPI)	(PGM, TKT2, TPI, PGCD)-( PGM, TKT2, TPI, PSERT)-( PGM, TKT2, TPI, PSP_L)-( GARFT, PFL, URCN, FTHFD)-( GARFT, IZPN, PFL, FTHFD)-( GARFT, HISDr, PFL, FTHFD)-( GARFT, FORAMD, PFL, FTHFD)-( GARFT, FGLU, PFL, FTHFD)-( ENO, TKT2, TPI, PGCD)-( ENO, TKT2, TPI, PSERT)-( ENO, TKT2, TPI, PSP_L)-( NDPK3, TRDR, RNDR3b, NTD4)-( NDPK3, RPI, CYTD, CYTDH)-( NDPK3, RPI, CYTD, RBK)-( NDPK3, RNDR3, GRXR, NTD4)-( NDP…
Case 156	()	(CYTK1, NTD4)	()	(NDPK3, TRDR, RNDR3b, NTD4)-( NDPK3, RNDR3, GRXR, NTD4)-( NDPK3, RNDR3, GTHOr, NTD4)-( NDPK3, RNDR3, RNDR3b, NTD4)-( NDPK3, NDPK7, CYTK2, NTD4)-( NDPK3, NDPK7, DCYTD, NTD4)-( NDPK3, NDPK7, NTD3, NTD4)-( NDPK3, DCTPD, DCYTD, NTD4)-( NDPK3, DCTPD, NTD3, NTD4)
Case 157	(CBPS)	(FLDR, NDPK8)-( FLDR, NDPK5)-( FLDR, NDPK7)	(NDPK3, RPI, NTD4)-( FLDR, TRDR, RNDR1b)-( FLDR, TRDR, RNDR2b)-( FLDR, TRDR, RNDR3b)-( FLDR, RNDR3, GRXR)-( FLDR, RNDR3, GTHOr)-( FLDR, RNDR3, RNDR3b)-( FLDR, RNDR2, GRXR)-( FLDR, RNDR2, GTHOr)-( FLDR, RNDR2, RNDR2b)-( PGM, PPCK, PPS)-( PGK, PPCK, PPS)-( FLDR, RNDR1, GRXR)-( FLDR, RNDR1, GTHOr)-( FLDR, RNDR1, RNDR1b)-( GAPD, PPCK, PPS)-( GAPD, TKT2, TPI)-( FGLU, MTHFC, PFL)-( FGLU, MTHFD, PFL)-( …	(PGM, TKT2, TPI, PGCD)-( PGM, TKT2, TPI, PSERT)-( PGM, TKT2, TPI, PSP_L)-( GARFT, PFL, URCN, FTHFD)-( GARFT, IZPN, PFL, FTHFD)-( GARFT, HISDr, PFL, FTHFD)-( GARFT, FORAMD, PFL, FTHFD)-( GARFT, FGLU, PFL, FTHFD)-( ENO, TKT2, TPI, PGCD)-( ENO, TKT2, TPI, PSERT)-( ENO, TKT2, TPI, PSP_L)-( NDPK3, RPI, CYTD, CYTDH)-( NDPK3, RPI, CYTD, RBK)-( 3OAR120, RPI, CTECOAI6, FE3Ri)-( 3HAD120, RPI, CTECOAI6, FE3…
Case 158	(CBPS)-( GLA)-( UDPGD)	(PGPP161, 2AGPGAT161)-( PGPP161, PLIPA1G161pp)-( PGPP160, 2AGPGAT160)-( PGPP160, PLIPA1G160pp)-( PGPP181, 2AGPGAT181)-( PGPP181, PLIPA1G181pp)-( FLDR, NDPK8)-( CYTK1, NTD4)-( FLDR, NDPK5)-( FLDR, NDPK7)	(NDPK3, RPI, NTD4)-( FLDR, TRDR, RNDR1b)-( FLDR, TRDR, RNDR2b)-( FLDR, TRDR, RNDR3b)-( FLDR, RNDR3, GRXR)-( FLDR, RNDR3, GTHOr)-( FLDR, RNDR3, RNDR3b)-( FLDR, RNDR2, GRXR)-( FLDR, RNDR2, GTHOr)-( FLDR, RNDR2, RNDR2b)-( PGPP161, FACOAE161, CTECOAI7)-( PGPP160, FACOAE160, ACOAD7f)-( PGPP160, FACOAE160, ECOAH7)-( PGPP160, FACOAE160, HACD7i)-( PGPP160, FACOAE160, ACACT12)-( PGM, PPCK, PPS)-( PGK, PPC…	(PGM, TKT2, TPI, PGCD)-( PGM, TKT2, TPI, PSERT)-( PGM, TKT2, TPI, PSP_L)-( GARFT, PFL, URCN, FTHFD)-( GARFT, IZPN, PFL, FTHFD)-( GARFT, HISDr, PFL, FTHFD)-( GARFT, FORAMD, PFL, FTHFD)-( GARFT, FGLU, PFL, FTHFD)-( ENO, TKT2, TPI, PGCD)-( ENO, TKT2, TPI, PSERT)-( ENO, TKT2, TPI, PSP_L)-( CYTK1, FLDR, NDPK3, NTP5)-( NDPK3, TRDR, RNDR3b, NTD4)-( NDPK3, RPI, CYTD, CYTDH)-( NDPK3, RPI, CYTD, RBK)-( NDP…
Case 159	(GLA)-( UDPGD)	(PGPP161, 2AGPGAT161)-( PGPP161, PLIPA1G161pp)-( PGPP160, 2AGPGAT160)-( PGPP160, PLIPA1G160pp)-( PGPP181, 2AGPGAT181)-( PGPP181, PLIPA1G181pp)-( CYTK1, NTD4)	(PGPP161, FACOAE161, CTECOAI7)-( PGPP160, FACOAE160, ACOAD7f)-( PGPP160, FACOAE160, ECOAH7)-( PGPP160, FACOAE160, HACD7i)-( PGPP160, FACOAE160, ACACT12)-( PGPP181, FACOAE181, ECOAH8)-( PGPP181, FACOAE181, HACD8i)-( PGPP181, FACOAE181, ACACT8r)-( PGPP181, FACOAE181, CTECOAI8)-( FA140ACPHi, ACOAD6f, FACOAE140)-( FA140ACPHi, FACOAE140, ECOAH6)-( FA140ACPHi, FACOAE140, HACD6i)-( FA140ACPHi, FACOAE140…	(CYTK1, FLDR, NDPK3, NTP5)-( NDPK3, TRDR, RNDR3b, NTD4)-( NDPK3, RNDR3, GRXR, NTD4)-( NDPK3, RNDR3, GTHOr, NTD4)-( NDPK3, RNDR3, RNDR3b, NTD4)-( NDPK3, NDPK7, CYTK2, NTD4)-( NDPK3, NDPK7, DCYTD, NTD4)-( NDPK3, NDPK7, NTD3, NTD4)-( DHORD2, TRDR, FRD2, CAT)-( CYTK1, NDPK3, RNTR3c, NTP5)-( PGPP161, FACOAE161, AACPS3, ECOAH7)-( PGPP161, FACOAE161, AACPS3, HACD7i)-( PGPP161, FACOAE161, AACPS3, ACACT12…
Case 160	(CBPS)	(FLDR, NDPK8)-( FLDR, NDPK5)-( FLDR, NDPK7)	(FLDR, TRDR, RNDR1b)-( FLDR, TRDR, RNDR2b)-( FLDR, TRDR, RNDR3b)-( FLDR, RNDR3, GRXR)-( FLDR, RNDR3, GTHOr)-( FLDR, RNDR3, RNDR3b)-( FLDR, RNDR2, GRXR)-( FLDR, RNDR2, GTHOr)-( FLDR, RNDR2, RNDR2b)-( PGM, PPCK, PPS)-( PGK, PPCK, PPS)-( FLDR, RNDR1, GRXR)-( FLDR, RNDR1, GTHOr)-( FLDR, RNDR1, RNDR1b)-( GAPD, PPCK, PPS)	(3OAR120, RPI, CTECOAI6, FE3Ri)-( 3HAD120, RPI, CTECOAI6, FE3Ri)-( 3OAS120, RPI, CTECOAI6, FE3Ri)-( 3OAR120, AACPS3, CTECOAI6, FE3Ri)-( 3OAR120, ACOAD7f, CTECOAI6, FE3Ri)-( 3OAR120, FACOAE160, CTECOAI6, FE3Ri)-( 3OAR120, CTECOAI7, CTECOAI6, FE3Ri)-( 3HAD140, ACOAD6f, CTECOAI7, FE3Ri)-( 3HAD140, CTECOAI7, CTECOAI6, FE3Ri)-( 3HAD120, CTECOAI6, AACPS3, FE3Ri)-( 3HAD120, CTECOAI6, ACOAD7f, FE3Ri)-( 3…
Case 161	(CBPS)-( GLA)-( UDPGD)	(PGPP161, 2AGPGAT161)-( PGPP161, PLIPA1G161pp)-( PGPP160, 2AGPGAT160)-( PGPP160, PLIPA1G160pp)-( PGPP181, 2AGPGAT181)-( PGPP181, PLIPA1G181pp)-( FLDR, NDPK8)-( FLDR, NDPK5)-( FLDR, NDPK7)	(FLDR, TRDR, RNDR1b)-( FLDR, TRDR, RNDR2b)-( FLDR, TRDR, RNDR3b)-( FLDR, RNDR3, GRXR)-( FLDR, RNDR3, GTHOr)-( FLDR, RNDR3, RNDR3b)-( FLDR, RNDR2, GRXR)-( FLDR, RNDR2, GTHOr)-( FLDR, RNDR2, RNDR2b)-( PGPP161, FACOAE161, CTECOAI7)-( PGPP160, FACOAE160, ACOAD7f)-( PGPP160, FACOAE160, ECOAH7)-( PGPP160, FACOAE160, HACD7i)-( PGPP160, FACOAE160, ACACT12)-( PGM, PPCK, PPS)-( PGK, PPCK, PPS)-( PGPP181, F…	(CYTK1, FLDR, NDPK3, NTP5)-( DHORD2, TRDR, FRD2, CAT)-( CYTK1, NDPK3, RNTR3c, NTP5)-( 3OAR120, RPI, CTECOAI6, FE3Ri)-( 3HAD120, RPI, CTECOAI6, FE3Ri)-( 3OAS120, RPI, CTECOAI6, FE3Ri)-( PGPP161, FACOAE161, AACPS3, ECOAH7)-( PGPP161, FACOAE161, AACPS3, HACD7i)-( PGPP161, FACOAE161, AACPS3, ACACT12)-( PGPP161, FACOAE161, ACOAD7f, ECOAH7)-( PGPP161, FACOAE161, ACOAD7f, HACD7i)-( PGPP161, FACOAE161, A…
Case 162	(GLA)-( UDPGD)	(PGPP161, 2AGPGAT161)-( PGPP161, PLIPA1G161pp)-( PGPP160, 2AGPGAT160)-( PGPP160, PLIPA1G160pp)-( PGPP181, 2AGPGAT181)-( PGPP181, PLIPA1G181pp)	(PGPP161, FACOAE161, CTECOAI7)-( PGPP160, FACOAE160, ACOAD7f)-( PGPP160, FACOAE160, ECOAH7)-( PGPP160, FACOAE160, HACD7i)-( PGPP160, FACOAE160, ACACT12)-( PGPP181, FACOAE181, ECOAH8)-( PGPP181, FACOAE181, HACD8i)-( PGPP181, FACOAE181, ACACT8r)-( PGPP181, FACOAE181, CTECOAI8)-( FA140ACPHi, ACOAD6f, FACOAE140)-( FA140ACPHi, FACOAE140, ECOAH6)-( FA140ACPHi, FACOAE140, HACD6i)-( FA140ACPHi, FACOAE140…	(CYTK1, FLDR, NDPK3, NTP5)-( DHORD2, TRDR, FRD2, CAT)-( CYTK1, NDPK3, RNTR3c, NTP5)-( PGPP161, FACOAE161, AACPS3, ECOAH7)-( PGPP161, FACOAE161, AACPS3, HACD7i)-( PGPP161, FACOAE161, AACPS3, ACACT12)-( PGPP161, FACOAE161, ACOAD7f, ECOAH7)-( PGPP161, FACOAE161, ACOAD7f, HACD7i)-( PGPP161, FACOAE161, ACOAD7f, ACACT12)-( PGPP161, FACOAE161, FACOAE160, ECOAH7)-( PGPP161, FACOAE161, FACOAE160, HACD7i)-…
Case 163	(3OAR140)-( 3OAS140)-( AGPAT161)-( CTPS2)-( DASYN161)-( DTMPK)-( GLNS)-( HCO3E)-( LPADSS)-( PRAGSr)-( PSD161)-( PSSA161)-( TDSK)-( U23GAAT)-( UAGAAT)-( UHGADA)-( USHD)	(PPK, PPA)-( 3OAR120, AACPS7)-( 3OAR120, FACOAE120)-( 3OAS120, AACPS7)-( 3OAS120, FACOAE120)-( G3PAT161, ACPPAT161)-( G3PAT161, APG3PAT161)-( G3PD2, GAPP)	(RPE, TALA, DHQTi)-( RPE, TALA, PSCVT)-( URIDK2r, DUTPDP, DURIK1)-( TKT2, G6PDH2r, GLCDpp)-( TKT2, G6PDH2r, GNK)-( TKT2, PGL, GNK)-( TKT1, GND, DHQTi)-( TKT1, GND, PSCVT)-( TALA, GND, DHQTi)-( TALA, GND, PSCVT)-( RPE, G6PDH2r, GLCDpp)-( RPE, G6PDH2r, GNK)-( RPE, PGL, GNK)-( ECOAH6, ACOAD4f, 3OAR120)-( ECOAH6, ACOAD4f, 3OAS120)-( ECOAH6, ACOAD2f, 3OAR120)-( ECOAH6, ACOAD2f, 3OAS120)-( ECOAH6, ACOA…	(PGK, TKT1, TPI, DHQTi)-( PGK, TKT1, TPI, PSCVT)-( PGK, TALA, TPI, DHQTi)-( PGK, TALA, TPI, PSCVT)-( PGK, RPE, TPI, DHQTi)-( PGK, RPE, TPI, PSCVT)-( GAPD, TKT1, TPI, DHQTi)-( GAPD, TKT1, TPI, PSCVT)-( GAPD, TALA, TPI, DHQTi)-( GAPD, TALA, TPI, PSCVT)-( GAPD, RPE, TPI, DHQTi)-( GAPD, RPE, TPI, PSCVT)-( URIDK2r, DUTPDP, DURIPP, DCYTD)-( URIDK2r, DUTPDP, DURIPP, NTD3)-( TKT1, G6PDH2r, GLCDpp, DHQTi)…
Case 164	(3OAR140)-( 3OAS140)-( AGPAT161)-( ALAR)-( CTPS2)-( DASYN161)-( DTMPK)-( GLNS)-( GLUR)-( HCO3E)-( LPADSS)-( PRAGSr)-( PSD161)-( PSSA161)-( TDSK)-( U23GAAT)-( UAGAAT)-( UHGADA)-( USHD)	(PPK, PPA)-( 3OAR120, AACPS7)-( 3OAR120, FACOAE120)-( 3OAS120, AACPS7)-( 3OAS120, FACOAE120)-( G3PAT161, ACPPAT161)-( G3PAT161, APG3PAT161)-( G3PD2, GAPP)	(RPE, TALA, DHQTi)-( RPE, TALA, PSCVT)-( URIDK2r, DUTPDP, DURIK1)-( TKT2, G6PDH2r, GLCDpp)-( TKT2, G6PDH2r, GNK)-( TKT2, PGL, GNK)-( TKT1, GND, DHQTi)-( TKT1, GND, PSCVT)-( TALA, GND, DHQTi)-( TALA, GND, PSCVT)-( RPE, G6PDH2r, GLCDpp)-( RPE, G6PDH2r, GNK)-( RPE, PGL, GNK)-( EAR160x, EAR160y, AACPS3)-( EAR160x, EAR160y, FACOAE160)-( EAR120x, EAR120y, AACPS7)-( EAR120x, EAR120y, FACOAE120)-( ECOAH6…	(PGK, TKT1, TPI, DHQTi)-( PGK, TKT1, TPI, PSCVT)-( PGK, TALA, TPI, DHQTi)-( PGK, TALA, TPI, PSCVT)-( PGK, RPE, TPI, DHQTi)-( PGK, RPE, TPI, PSCVT)-( GAPD, TKT1, TPI, DHQTi)-( GAPD, TKT1, TPI, PSCVT)-( GAPD, TALA, TPI, DHQTi)-( GAPD, TALA, TPI, PSCVT)-( GAPD, RPE, TPI, DHQTi)-( GAPD, RPE, TPI, PSCVT)-( URIDK2r, DUTPDP, DURIPP, DCYTD)-( URIDK2r, DUTPDP, DURIPP, NTD3)-( TKT1, G6PDH2r, GLCDpp, DHQTi)…
Case 165	(ALAR)-( GLUR)	()	(EAR160x, EAR160y, AACPS3)-( EAR160x, EAR160y, FACOAE160)-( EAR120x, EAR120y, AACPS7)-( EAR120x, EAR120y, FACOAE120)-( ACOAD2f, EAR40x, EAR40y)-( ACOAD2f, EAR60x, EAR60y)-( ACOAD2f, EAR80x, EAR80y)-( ACOAD3f, EAR40x, EAR40y)-( ACOAD3f, EAR60x, EAR60y)-( ACOAD3f, EAR80x, EAR80y)-( FACOAE161, EAR161x, EAR161y)-( SUCOAS, ACCOAL, AKGDH)-( SUCOAS, PPCSCT, AKGDH)-( ACACT1r, EAR40x, EAR40y)-( ACACT1r, E…	(EAR160x, EAR160y, ACOAD7f, ECOAH8)-( EAR160x, EAR160y, ACOAD7f, ACACT8r)-( EAR140x, EAR140y, AACPS1, AACPS3)-( EAR140x, EAR140y, AACPS1, FACOAE160)-( EAR100x, EAR100y, AACPS7, AACPS8)-( EAR100x, EAR100y, AACPS7, FACOAE100)-( EAR100x, EAR100y, FACOAE120, AACPS8)-( EAR100x, EAR100y, FACOAE120, FACOAE100)-( ECOAH7, ACOAD7f, EAR161x, EAR161y)-( ACACT7r, ACOAD7f, EAR161x, EAR161y)-( HACD7, ACOAD7f, E…
Case 166	(3OAR140)-( 3OAS140)-( AGPAT161)-( CTPS2)-( DASYN161)-( DTMPK)-( GLNS)-( HCO3E)-( LPADSS)-( PRAGSr)-( PRASCSi)-( PSD161)-( PSSA161)-( TDSK)-( U23GAAT)-( UAGAAT)-( UHGADA)-( USHD)	(PPK, PPA)-( 3OAR120, AACPS7)-( 3OAR120, FACOAE120)-( 3OAS120, AACPS7)-( 3OAS120, FACOAE120)-( G3PAT161, ACPPAT161)-( G3PAT161, APG3PAT161)-( G3PD2, GAPP)	(RPE, TALA, DHQTi)-( RPE, TALA, PSCVT)-( URIDK2r, DUTPDP, DURIK1)-( TKT2, G6PDH2r, GLCDpp)-( TKT2, G6PDH2r, GNK)-( TKT2, PGL, GNK)-( TKT1, GND, DHQTi)-( TKT1, GND, PSCVT)-( TALA, GND, DHQTi)-( TALA, GND, PSCVT)-( RPE, G6PDH2r, GLCDpp)-( RPE, G6PDH2r, GNK)-( RPE, PGL, GNK)-( ECOAH6, ACOAD1fr, 3OAR120)-( ECOAH6, ACOAD1fr, 3OAS120)-( ECOAH6, ACOAD4f, 3OAR120)-( ECOAH6, ACOAD4f, 3OAS120)-( ECOAH6, AC…	(PGK, TKT1, TPI, DHQTi)-( PGK, TKT1, TPI, PSCVT)-( PGK, TALA, TPI, DHQTi)-( PGK, TALA, TPI, PSCVT)-( PGK, RPE, TPI, DHQTi)-( PGK, RPE, TPI, PSCVT)-( GAPD, TKT1, TPI, DHQTi)-( GAPD, TKT1, TPI, PSCVT)-( GAPD, TALA, TPI, DHQTi)-( GAPD, TALA, TPI, PSCVT)-( GAPD, RPE, TPI, DHQTi)-( GAPD, RPE, TPI, PSCVT)-( URIDK2r, DUTPDP, DURIPP, DCYTD)-( URIDK2r, DUTPDP, DURIPP, NTD3)-( TKT1, G6PDH2r, GLCDpp, DHQTi)…
Case 167	(3OAR140)-( 3OAS140)-( AGPAT161)-( ALAR)-( CTPS2)-( DASYN161)-( DTMPK)-( GLNS)-( GLUR)-( HCO3E)-( LPADSS)-( PRAGSr)-( PRASCSi)-( PSD161)-( PSSA161)-( TDSK)-( U23GAAT)-( UAGAAT)-( UHGADA)-( USHD)	(PPK, PPA)-( 3OAR120, AACPS7)-( 3OAR120, FACOAE120)-( 3OAS120, AACPS7)-( 3OAS120, FACOAE120)-( G3PAT161, ACPPAT161)-( G3PAT161, APG3PAT161)-( G3PD2, GAPP)	(RPE, TALA, DHQTi)-( RPE, TALA, PSCVT)-( URIDK2r, DUTPDP, DURIK1)-( TKT2, G6PDH2r, GLCDpp)-( TKT2, G6PDH2r, GNK)-( TKT2, PGL, GNK)-( TKT1, GND, DHQTi)-( TKT1, GND, PSCVT)-( TALA, GND, DHQTi)-( TALA, GND, PSCVT)-( RPE, G6PDH2r, GLCDpp)-( RPE, G6PDH2r, GNK)-( RPE, PGL, GNK)-( EAR160x, EAR160y, AACPS3)-( EAR160x, EAR160y, FACOAE160)-( EAR120x, EAR120y, AACPS7)-( EAR120x, EAR120y, FACOAE120)-( ECOAH6…	(PGK, TKT1, TPI, DHQTi)-( PGK, TKT1, TPI, PSCVT)-( PGK, TALA, TPI, DHQTi)-( PGK, TALA, TPI, PSCVT)-( PGK, RPE, TPI, DHQTi)-( PGK, RPE, TPI, PSCVT)-( GAPD, TKT1, TPI, DHQTi)-( GAPD, TKT1, TPI, PSCVT)-( GAPD, TALA, TPI, DHQTi)-( GAPD, TALA, TPI, PSCVT)-( GAPD, RPE, TPI, DHQTi)-( GAPD, RPE, TPI, PSCVT)-( URIDK2r, DUTPDP, DURIPP, DCYTD)-( URIDK2r, DUTPDP, DURIPP, NTD3)-( TKT1, G6PDH2r, GLCDpp, DHQTi)…
Case 168	(ALAR)-( GLUR)	()	(EAR160x, EAR160y, AACPS3)-( EAR160x, EAR160y, FACOAE160)-( EAR120x, EAR120y, AACPS7)-( EAR120x, EAR120y, FACOAE120)-( ACOAD1fr, EAR40x, EAR40y)-( ACOAD1fr, EAR60x, EAR60y)-( ACOAD1fr, EAR80x, EAR80y)-( CTECOAI7, EAR161x, EAR161y)-( ACOAD2f, EAR40x, EAR40y)-( ACOAD2f, EAR60x, EAR60y)-( ACOAD2f, EAR80x, EAR80y)-( ACOAD3f, EAR40x, EAR40y)-( ACOAD3f, EAR60x, EAR60y)-( ACOAD3f, EAR80x, EAR80y)-( FACO…	(EAR160x, EAR160y, ACOAD7f, ECOAH8)-( EAR160x, EAR160y, ACOAD7f, ACACT8r)-( EAR160x, EAR160y, ACOAD7f, CTECOAI8)-( EAR140x, EAR140y, AACPS1, AACPS3)-( EAR140x, EAR140y, AACPS1, FACOAE160)-( EAR100x, EAR100y, AACPS7, AACPS8)-( EAR100x, EAR100y, AACPS7, FACOAE100)-( EAR100x, EAR100y, FACOAE120, AACPS8)-( EAR100x, EAR100y, FACOAE120, FACOAE100)-( ECOAH7, ACOAD7f, EAR161x, EAR161y)-( ACACT7r, ACOAD7f…
Case 169	(PRASCSi)	()	(ECOAH6, ACOAD1fr, 3OAR120)-( ECOAH6, ACOAD1fr, 3OAS120)-( CTECOAI7, AACPS2, T2DECAI)-( CTECOAI7, AACPS2, 3OAS141)-( CTECOAI7, AACPS2, 3OAR121)-( CTECOAI7, AACPS2, 3HAD121)-( CTECOAI7, AACPS2, 3OAR141)-( CTECOAI7, AACPS2, 3OAS121)-( CTECOAI7, FACOAE141, T2DECAI)-( CTECOAI7, FACOAE141, 3OAS141)-( CTECOAI7, FACOAE141, 3OAR121)-( CTECOAI7, FACOAE141, 3HAD121)-( CTECOAI7, FACOAE141, 3OAR141)-( CTECOA…	(ACACT6r, ACOAD6f, CTECOAI7, T2DECAI)-( ACACT6r, ACOAD6f, CTECOAI7, 3OAS141)-( ACACT6r, ACOAD6f, CTECOAI7, 3OAR121)-( ACACT6r, ACOAD6f, CTECOAI7, 3HAD121)-( ACACT6r, ACOAD6f, CTECOAI7, 3OAR141)-( ACACT6r, ACOAD6f, CTECOAI7, 3OAS121)-( HACD6, ACOAD6f, CTECOAI7, T2DECAI)-( HACD6, ACOAD6f, CTECOAI7, 3OAS141)-( HACD6, ACOAD6f, CTECOAI7, 3OAR121)-( HACD6, ACOAD6f, CTECOAI7, 3HAD121)-( HACD6, ACOAD6f, …
Case 170	(PRASCSi)	()	(ECOAH6, ACOAD1fr, 3OAR120)-( ECOAH6, ACOAD1fr, 3OAS120)-( ACOAD1fr, EAR40x, EAR40y)-( ACOAD1fr, EAR60x, EAR60y)-( ACOAD1fr, EAR80x, EAR80y)-( CTECOAI7, AACPS2, T2DECAI)-( CTECOAI7, AACPS2, 3OAS141)-( CTECOAI7, AACPS2, 3OAR121)-( CTECOAI7, AACPS2, 3HAD121)-( CTECOAI7, AACPS2, 3OAR141)-( CTECOAI7, AACPS2, 3OAS121)-( CTECOAI7, EAR161x, EAR161y)-( CTECOAI7, FACOAE141, T2DECAI)-( CTECOAI7, FACOAE141,…	(EAR160x, EAR160y, ACOAD7f, CTECOAI8)-( ACACT6r, ACOAD6f, CTECOAI7, T2DECAI)-( ACACT6r, ACOAD6f, CTECOAI7, 3OAS141)-( ACACT6r, ACOAD6f, CTECOAI7, 3OAR121)-( ACACT6r, ACOAD6f, CTECOAI7, 3HAD121)-( ACACT6r, ACOAD6f, CTECOAI7, 3OAR141)-( ACACT6r, ACOAD6f, CTECOAI7, 3OAS121)-( HACD6, ACOAD6f, CTECOAI7, T2DECAI)-( HACD6, ACOAD6f, CTECOAI7, 3OAS141)-( HACD6, ACOAD6f, CTECOAI7, 3OAR121)-( HACD6, ACOAD6f…
Case 171	()	()	(ACOAD1fr, EAR40x, EAR40y)-( ACOAD1fr, EAR60x, EAR60y)-( ACOAD1fr, EAR80x, EAR80y)-( CTECOAI7, EAR161x, EAR161y)	(EAR160x, EAR160y, ACOAD7f, CTECOAI8)-( ECOAH6, ACOAD1fr, EAR100x, EAR100y)-( ECOAH6, ACOAD1fr, EAR120x, EAR120y)-( ACOAD1fr, EAR141x, 3OAR120, EAR141y)-( ACOAD1fr, EAR141x, 3OAS120, EAR141y)-( ACOAD1fr, 3OAR120, EAR121x, EAR121y)-( ACOAD1fr, EAR121x, 3OAS120, EAR121y)-( CTECOAI7, AACPS2, EAR141x, EAR141y)-( CTECOAI7, AACPS2, EAR121x, EAR121y)-( CTECOAI7, FACOAE141, EAR141x, EAR141y)-( CTECOAI7, …
Case 172	(3OAR140)-( 3OAS140)-( AGPAT161)-( CTPS2)-( DASYN161)-( DTMPK)-( GLNS)-( HCO3E)-( LPADSS)-( PRAGSr)-( PSD161)-( PSSA161)-( TDSK)-( U23GAAT)-( UAGAAT)-( UHGADA)-( USHD)	(PPK, PPA)-( 3OAR120, AACPS7)-( 3OAR120, FACOAE120)-( 3OAS120, AACPS7)-( 3OAS120, FACOAE120)-( G3PAT161, ACPPAT161)-( G3PAT161, APG3PAT161)-( G3PD2, GAPP)	(RPE, TALA, DHQTi)-( RPE, TALA, PSCVT)-( URIDK2r, DUTPDP, DURIK1)-( TKT2, G6PDH2r, GLCDpp)-( TKT2, G6PDH2r, GNK)-( TKT2, PGL, GNK)-( TKT1, GND, DHQTi)-( TKT1, GND, PSCVT)-( TALA, GND, DHQTi)-( TALA, GND, PSCVT)-( RPE, G6PDH2r, GLCDpp)-( RPE, G6PDH2r, GNK)-( RPE, PGL, GNK)-( ECOAH6, ACOAD4f, 3OAR120)-( ECOAH6, ACOAD4f, 3OAS120)-( ECOAH6, ACOAD2f, 3OAR120)-( ECOAH6, ACOAD2f, 3OAS120)-( ECOAH6, ACOA…	(PGK, TKT1, TPI, DHQTi)-( PGK, TKT1, TPI, PSCVT)-( PGK, TALA, TPI, DHQTi)-( PGK, TALA, TPI, PSCVT)-( PGK, RPE, TPI, DHQTi)-( PGK, RPE, TPI, PSCVT)-( GAPD, TKT1, TPI, DHQTi)-( GAPD, TKT1, TPI, PSCVT)-( GAPD, TALA, TPI, DHQTi)-( GAPD, TALA, TPI, PSCVT)-( GAPD, RPE, TPI, DHQTi)-( GAPD, RPE, TPI, PSCVT)-( ATPS4rpp, PGM, PTAr, AKGDH)-( ATPS4rpp, PGK, PTAr, AKGDH)-( ATPS4rpp, GAPD, PTAr, AKGDH)-( ATPS4…
Case 173	(3OAR140)-( 3OAS140)-( AGPAT161)-( ALAR)-( CTPS2)-( DASYN161)-( DTMPK)-( GLNS)-( GLUR)-( HCO3E)-( LPADSS)-( PRAGSr)-( PSD161)-( PSSA161)-( TDSK)-( U23GAAT)-( UAGAAT)-( UHGADA)-( USHD)	(PPK, PPA)-( 3OAR120, AACPS7)-( 3OAR120, FACOAE120)-( 3OAS120, AACPS7)-( 3OAS120, FACOAE120)-( G3PAT161, ACPPAT161)-( G3PAT161, APG3PAT161)-( G3PD2, GAPP)	(RPE, TALA, DHQTi)-( RPE, TALA, PSCVT)-( URIDK2r, DUTPDP, DURIK1)-( TKT2, G6PDH2r, GLCDpp)-( TKT2, G6PDH2r, GNK)-( TKT2, PGL, GNK)-( TKT1, GND, DHQTi)-( TKT1, GND, PSCVT)-( TALA, GND, DHQTi)-( TALA, GND, PSCVT)-( RPE, G6PDH2r, GLCDpp)-( RPE, G6PDH2r, GNK)-( RPE, PGL, GNK)-( EAR160x, EAR160y, AACPS3)-( EAR160x, EAR160y, FACOAE160)-( EAR120x, EAR120y, AACPS7)-( EAR120x, EAR120y, FACOAE120)-( ECOAH6…	(PGK, TKT1, TPI, DHQTi)-( PGK, TKT1, TPI, PSCVT)-( PGK, TALA, TPI, DHQTi)-( PGK, TALA, TPI, PSCVT)-( PGK, RPE, TPI, DHQTi)-( PGK, RPE, TPI, PSCVT)-( GAPD, TKT1, TPI, DHQTi)-( GAPD, TKT1, TPI, PSCVT)-( GAPD, TALA, TPI, DHQTi)-( GAPD, TALA, TPI, PSCVT)-( GAPD, RPE, TPI, DHQTi)-( GAPD, RPE, TPI, PSCVT)-( ATPS4rpp, PGM, PTAr, AKGDH)-( ATPS4rpp, PGK, PTAr, AKGDH)-( ATPS4rpp, GAPD, PTAr, AKGDH)-( ATPS4…
Case 174	(ALAR)-( GLUR)	()	(EAR160x, EAR160y, AACPS3)-( EAR160x, EAR160y, FACOAE160)-( EAR120x, EAR120y, AACPS7)-( EAR120x, EAR120y, FACOAE120)-( ACOAD2f, EAR40x, EAR40y)-( ACOAD2f, EAR60x, EAR60y)-( ACOAD2f, EAR80x, EAR80y)-( ACOAD3f, EAR40x, EAR40y)-( ACOAD3f, EAR60x, EAR60y)-( ACOAD3f, EAR80x, EAR80y)-( FACOAE161, EAR161x, EAR161y)-( SUCOAS, ACCOAL, AKGDH)-( SUCOAS, PPCSCT, AKGDH)-( ACACT1r, EAR40x, EAR40y)-( ACACT1r, E…	(EAR160x, EAR160y, ACOAD7f, ECOAH8)-( EAR160x, EAR160y, ACOAD7f, ACACT8r)-( EAR140x, EAR140y, AACPS1, AACPS3)-( EAR140x, EAR140y, AACPS1, FACOAE160)-( EAR100x, EAR100y, AACPS7, AACPS8)-( EAR100x, EAR100y, AACPS7, FACOAE100)-( EAR100x, EAR100y, FACOAE120, AACPS8)-( EAR100x, EAR100y, FACOAE120, FACOAE100)-( ECOAH7, ACOAD7f, EAR161x, EAR161y)-( ACACT7r, ACOAD7f, EAR161x, EAR161y)-( HACD7, ACOAD7f, E…
Case 175	(3OAR140)-( 3OAS140)-( AGPAT161)-( CTPS2)-( DASYN161)-( DTMPK)-( GLNS)-( HCO3E)-( LPADSS)-( PRAGSr)-( PRASCSi)-( PSD161)-( PSSA161)-( TDSK)-( U23GAAT)-( UAGAAT)-( UHGADA)-( USHD)	(PPK, PPA)-( 3OAR120, AACPS7)-( 3OAR120, FACOAE120)-( 3OAS120, AACPS7)-( 3OAS120, FACOAE120)-( G3PAT161, ACPPAT161)-( G3PAT161, APG3PAT161)-( G3PD2, GAPP)	(RPE, TALA, DHQTi)-( RPE, TALA, PSCVT)-( URIDK2r, DUTPDP, DURIK1)-( TKT2, G6PDH2r, GLCDpp)-( TKT2, G6PDH2r, GNK)-( TKT2, PGL, GNK)-( TKT1, GND, DHQTi)-( TKT1, GND, PSCVT)-( TALA, GND, DHQTi)-( TALA, GND, PSCVT)-( RPE, G6PDH2r, GLCDpp)-( RPE, G6PDH2r, GNK)-( RPE, PGL, GNK)-( ECOAH6, ACOAD1fr, 3OAR120)-( ECOAH6, ACOAD1fr, 3OAS120)-( ECOAH6, ACOAD4f, 3OAR120)-( ECOAH6, ACOAD4f, 3OAS120)-( ECOAH6, AC…	(PGK, TKT1, TPI, DHQTi)-( PGK, TKT1, TPI, PSCVT)-( PGK, TALA, TPI, DHQTi)-( PGK, TALA, TPI, PSCVT)-( PGK, RPE, TPI, DHQTi)-( PGK, RPE, TPI, PSCVT)-( GAPD, TKT1, TPI, DHQTi)-( GAPD, TKT1, TPI, PSCVT)-( GAPD, TALA, TPI, DHQTi)-( GAPD, TALA, TPI, PSCVT)-( GAPD, RPE, TPI, DHQTi)-( GAPD, RPE, TPI, PSCVT)-( ATPS4rpp, PGM, PTAr, AKGDH)-( ATPS4rpp, PGK, PTAr, AKGDH)-( ATPS4rpp, GAPD, PTAr, AKGDH)-( ATPS4…
Case 176	(3OAR140)-( 3OAS140)-( AGPAT161)-( ALAR)-( CTPS2)-( DASYN161)-( DTMPK)-( GLNS)-( GLUR)-( HCO3E)-( LPADSS)-( PRAGSr)-( PRASCSi)-( PSD161)-( PSSA161)-( TDSK)-( U23GAAT)-( UAGAAT)-( UHGADA)-( USHD)	(PPK, PPA)-( 3OAR120, AACPS7)-( 3OAR120, FACOAE120)-( 3OAS120, AACPS7)-( 3OAS120, FACOAE120)-( G3PAT161, ACPPAT161)-( G3PAT161, APG3PAT161)-( G3PD2, GAPP)	(RPE, TALA, DHQTi)-( RPE, TALA, PSCVT)-( URIDK2r, DUTPDP, DURIK1)-( TKT2, G6PDH2r, GLCDpp)-( TKT2, G6PDH2r, GNK)-( TKT2, PGL, GNK)-( TKT1, GND, DHQTi)-( TKT1, GND, PSCVT)-( TALA, GND, DHQTi)-( TALA, GND, PSCVT)-( RPE, G6PDH2r, GLCDpp)-( RPE, G6PDH2r, GNK)-( RPE, PGL, GNK)-( EAR160x, EAR160y, AACPS3)-( EAR160x, EAR160y, FACOAE160)-( EAR120x, EAR120y, AACPS7)-( EAR120x, EAR120y, FACOAE120)-( ECOAH6…	(PGK, TKT1, TPI, DHQTi)-( PGK, TKT1, TPI, PSCVT)-( PGK, TALA, TPI, DHQTi)-( PGK, TALA, TPI, PSCVT)-( PGK, RPE, TPI, DHQTi)-( PGK, RPE, TPI, PSCVT)-( GAPD, TKT1, TPI, DHQTi)-( GAPD, TKT1, TPI, PSCVT)-( GAPD, TALA, TPI, DHQTi)-( GAPD, TALA, TPI, PSCVT)-( GAPD, RPE, TPI, DHQTi)-( GAPD, RPE, TPI, PSCVT)-( ATPS4rpp, PGM, PTAr, AKGDH)-( ATPS4rpp, PGK, PTAr, AKGDH)-( ATPS4rpp, GAPD, PTAr, AKGDH)-( ATPS4…
Case 177	(ALAR)-( GLUR)	()	(EAR160x, EAR160y, AACPS3)-( EAR160x, EAR160y, FACOAE160)-( EAR120x, EAR120y, AACPS7)-( EAR120x, EAR120y, FACOAE120)-( ACOAD1fr, EAR40x, EAR40y)-( ACOAD1fr, EAR60x, EAR60y)-( ACOAD1fr, EAR80x, EAR80y)-( CTECOAI7, EAR161x, EAR161y)-( ACOAD2f, EAR40x, EAR40y)-( ACOAD2f, EAR60x, EAR60y)-( ACOAD2f, EAR80x, EAR80y)-( ACOAD3f, EAR40x, EAR40y)-( ACOAD3f, EAR60x, EAR60y)-( ACOAD3f, EAR80x, EAR80y)-( FACO…	(EAR160x, EAR160y, ACOAD7f, ECOAH8)-( EAR160x, EAR160y, ACOAD7f, ACACT8r)-( EAR160x, EAR160y, ACOAD7f, CTECOAI8)-( EAR140x, EAR140y, AACPS1, AACPS3)-( EAR140x, EAR140y, AACPS1, FACOAE160)-( EAR100x, EAR100y, AACPS7, AACPS8)-( EAR100x, EAR100y, AACPS7, FACOAE100)-( EAR100x, EAR100y, FACOAE120, AACPS8)-( EAR100x, EAR100y, FACOAE120, FACOAE100)-( ECOAH7, ACOAD7f, EAR161x, EAR161y)-( ACACT7r, ACOAD7f…
Case 178	(PRASCSi)	()	(ECOAH6, ACOAD1fr, 3OAR120)-( ECOAH6, ACOAD1fr, 3OAS120)-( CTECOAI7, AACPS2, T2DECAI)-( CTECOAI7, AACPS2, 3OAS141)-( CTECOAI7, AACPS2, 3OAR121)-( CTECOAI7, AACPS2, 3HAD121)-( CTECOAI7, AACPS2, 3OAR141)-( CTECOAI7, AACPS2, 3OAS121)-( CTECOAI7, FACOAE141, T2DECAI)-( CTECOAI7, FACOAE141, 3OAS141)-( CTECOAI7, FACOAE141, 3OAR121)-( CTECOAI7, FACOAE141, 3HAD121)-( CTECOAI7, FACOAE141, 3OAR141)-( CTECOA…	(ACACT6r, ACOAD6f, CTECOAI7, T2DECAI)-( ACACT6r, ACOAD6f, CTECOAI7, 3OAS141)-( ACACT6r, ACOAD6f, CTECOAI7, 3OAR121)-( ACACT6r, ACOAD6f, CTECOAI7, 3HAD121)-( ACACT6r, ACOAD6f, CTECOAI7, 3OAR141)-( ACACT6r, ACOAD6f, CTECOAI7, 3OAS121)-( HACD6, ACOAD6f, CTECOAI7, T2DECAI)-( HACD6, ACOAD6f, CTECOAI7, 3OAS141)-( HACD6, ACOAD6f, CTECOAI7, 3OAR121)-( HACD6, ACOAD6f, CTECOAI7, 3HAD121)-( HACD6, ACOAD6f, …
Case 179	(PRASCSi)	()	(ECOAH6, ACOAD1fr, 3OAR120)-( ECOAH6, ACOAD1fr, 3OAS120)-( ACOAD1fr, EAR40x, EAR40y)-( ACOAD1fr, EAR60x, EAR60y)-( ACOAD1fr, EAR80x, EAR80y)-( CTECOAI7, AACPS2, T2DECAI)-( CTECOAI7, AACPS2, 3OAS141)-( CTECOAI7, AACPS2, 3OAR121)-( CTECOAI7, AACPS2, 3HAD121)-( CTECOAI7, AACPS2, 3OAR141)-( CTECOAI7, AACPS2, 3OAS121)-( CTECOAI7, EAR161x, EAR161y)-( CTECOAI7, FACOAE141, T2DECAI)-( CTECOAI7, FACOAE141,…	(EAR160x, EAR160y, ACOAD7f, CTECOAI8)-( ACACT6r, ACOAD6f, CTECOAI7, T2DECAI)-( ACACT6r, ACOAD6f, CTECOAI7, 3OAS141)-( ACACT6r, ACOAD6f, CTECOAI7, 3OAR121)-( ACACT6r, ACOAD6f, CTECOAI7, 3HAD121)-( ACACT6r, ACOAD6f, CTECOAI7, 3OAR141)-( ACACT6r, ACOAD6f, CTECOAI7, 3OAS121)-( HACD6, ACOAD6f, CTECOAI7, T2DECAI)-( HACD6, ACOAD6f, CTECOAI7, 3OAS141)-( HACD6, ACOAD6f, CTECOAI7, 3OAR121)-( HACD6, ACOAD6f…
Case 180	()	()	(ACOAD1fr, EAR40x, EAR40y)-( ACOAD1fr, EAR60x, EAR60y)-( ACOAD1fr, EAR80x, EAR80y)-( CTECOAI7, EAR161x, EAR161y)	(EAR160x, EAR160y, ACOAD7f, CTECOAI8)-( ECOAH6, ACOAD1fr, EAR100x, EAR100y)-( ECOAH6, ACOAD1fr, EAR120x, EAR120y)-( ACOAD1fr, EAR141x, 3OAR120, EAR141y)-( ACOAD1fr, EAR141x, 3OAS120, EAR141y)-( ACOAD1fr, 3OAR120, EAR121x, EAR121y)-( ACOAD1fr, EAR121x, 3OAS120, EAR121y)-( CTECOAI7, AACPS2, EAR141x, EAR141y)-( CTECOAI7, AACPS2, EAR121x, EAR121y)-( CTECOAI7, FACOAE141, EAR141x, EAR141y)-( CTECOAI7, …
Case 181	()	()	()	()
Case 182	()	()	()	()
Case 183	()	()	()	()
Case 184	()	()	()	()
Case 185	()	()	()	()
Case 186	()	()	()	()
Case 187	()	()	()	()
Case 188	()	()	()	()
Case 189	()	()	()	()
Case 190	(3OAR140)-( 3OAS140)-( AGPAT161)-( CTPS2)-( DASYN161)-( DTMPK)-( G3PD2)-( GLNS)-( HCO3E)-( IMPD)-( LPADSS)-( PRAGSr)-( PSD161)-( PSSA161)-( TDSK)-( U23GAAT)-( UAGAAT)-( UHGADA)-( USHD)	(SUCOAS, AKGDH)-( PPK, PPA)-( NDPK1, ADK3)-( 3OAR120, AACPS7)-( 3OAR120, FACOAE120)-( 3OAS120, AACPS7)-( 3OAS120, FACOAE120)-( G3PAT161, ACPPAT161)-( G3PAT161, APG3PAT161)	(RPE, TALA, DHQTi)-( RPE, TALA, PSCVT)-( ADK1, NDPK1, R15BPK)-( ADK1, NDPK1, PPM)-( URIDK2r, DUTPDP, DURIK1)-( TKT2, G6PDH2r, GLCDpp)-( TKT2, G6PDH2r, GNK)-( TKT2, PGL, GNK)-( TKT1, GND, DHQTi)-( TKT1, GND, PSCVT)-( TALA, GND, DHQTi)-( TALA, GND, PSCVT)-( RPE, G6PDH2r, GLCDpp)-( RPE, G6PDH2r, GNK)-( RPE, PGL, GNK)-( ADK1, NDPK1, PRPPS)-( ECOAH6, HACD5, 3OAR120)-( ECOAH6, HACD5, 3OAS120)-( ECOAH6,…	(PGK, TKT1, TPI, DHQTi)-( PGK, TKT1, TPI, PSCVT)-( PGK, TALA, TPI, DHQTi)-( PGK, TALA, TPI, PSCVT)-( PGK, RPE, TPI, DHQTi)-( PGK, RPE, TPI, PSCVT)-( PGI, TKT1, TPI, HEX7)-( PGI, RPE, TPI, HEX7)-( GAPD, TKT1, TPI, DHQTi)-( GAPD, TKT1, TPI, PSCVT)-( GAPD, TALA, TPI, DHQTi)-( GAPD, TALA, TPI, PSCVT)-( GAPD, RPE, TPI, DHQTi)-( GAPD, RPE, TPI, PSCVT)-( PGI, TPI, HEX7, GND)-( URIDK2r, DUTPDP, DURIPP, D…
Case 191	(3OAR140)-( 3OAS140)-( AGPAT161)-( ALAR)-( CTPS2)-( DASYN161)-( DTMPK)-( G3PD2)-( GLNS)-( GLUR)-( HCO3E)-( IMPD)-( LPADSS)-( PRAGSr)-( PSD161)-( PSSA161)-( TDSK)-( U23GAAT)-( UAGAAT)-( UHGADA)-( USHD)	(SUCOAS, AKGDH)-( PPK, PPA)-( NDPK1, ADK3)-( 3OAR120, AACPS7)-( 3OAR120, FACOAE120)-( 3OAS120, AACPS7)-( 3OAS120, FACOAE120)-( G3PAT161, ACPPAT161)-( G3PAT161, APG3PAT161)	(RPE, TALA, DHQTi)-( RPE, TALA, PSCVT)-( ADK1, NDPK1, R15BPK)-( ADK1, NDPK1, PPM)-( URIDK2r, DUTPDP, DURIK1)-( TKT2, G6PDH2r, GLCDpp)-( TKT2, G6PDH2r, GNK)-( TKT2, PGL, GNK)-( TKT1, GND, DHQTi)-( TKT1, GND, PSCVT)-( TALA, GND, DHQTi)-( TALA, GND, PSCVT)-( RPE, G6PDH2r, GLCDpp)-( RPE, G6PDH2r, GNK)-( RPE, PGL, GNK)-( EAR160x, EAR160y, AACPS3)-( EAR160x, EAR160y, FACOAE160)-( EAR120x, EAR120y, AACP…	(PGK, TKT1, TPI, DHQTi)-( PGK, TKT1, TPI, PSCVT)-( PGK, TALA, TPI, DHQTi)-( PGK, TALA, TPI, PSCVT)-( PGK, RPE, TPI, DHQTi)-( PGK, RPE, TPI, PSCVT)-( PGI, TKT1, TPI, HEX7)-( PGI, RPE, TPI, HEX7)-( GAPD, TKT1, TPI, DHQTi)-( GAPD, TKT1, TPI, PSCVT)-( GAPD, TALA, TPI, DHQTi)-( GAPD, TALA, TPI, PSCVT)-( GAPD, RPE, TPI, DHQTi)-( GAPD, RPE, TPI, PSCVT)-( PGI, TPI, HEX7, GND)-( URIDK2r, DUTPDP, DURIPP, D…
Case 192	(ALAR)-( GLUR)	(SUCOAS, AKGDH)	(EAR160x, EAR160y, AACPS3)-( EAR160x, EAR160y, FACOAE160)-( EAR120x, EAR120y, AACPS7)-( EAR120x, EAR120y, FACOAE120)-( HACD3, EAR40y, EAR40x)-( HACD3, EAR60y, EAR60x)-( HACD3, EAR80y, EAR80x)-( HACD2, EAR40y, EAR40x)-( HACD2, EAR60y, EAR60x)-( HACD2, EAR80y, EAR80x)-( HACD1, EAR40x, EAR40y)-( HACD1, EAR60y, EAR60x)-( HACD1, EAR80y, EAR80x)-( FACOAE161, EAR161y, EAR161x)-( ECOAH3, EAR40y, EAR40x)-…	(EAR160x, EAR160y, ACOAD7f, ECOAH8)-( EAR160x, EAR160y, ACOAD7f, ACACT8r)-( EAR140x, EAR140y, AACPS1, AACPS3)-( EAR140x, EAR140y, AACPS1, FACOAE160)-( EAR100x, EAR100y, AACPS7, AACPS8)-( EAR100x, EAR100y, AACPS7, FACOAE100)-( EAR100x, EAR100y, FACOAE120, AACPS8)-( EAR100x, EAR100y, FACOAE120, FACOAE100)-( ECOAH6, HACD5, EAR120y, EAR120x)-( ECOAH6, HACD4, EAR100y, EAR100x)-( ECOAH6, HACD4, EAR120y…
Case 193	(3HAD121)-( 3OAR121)-( 3OAR140)-( 3OAR141)-( 3OAS121)-( 3OAS140)-( 3OAS141)-( AGPAT161)-( CTPS2)-( DASYN161)-( DTMPK)-( G3PAT160)-( G3PAT161)-( G3PAT181)-( G3PD2)-( GLNS)-( HCO3E)-( IMPD)-( LPADSS)-( PGSA161)-( PRAGSr)-( PRASCSi)-( PSD161)-( PSSA161)-( T2DECAI)-( TDSK)-( U23GAAT)-( UAGAAT)-( UHGADA)-( USHD)	(SUCOAS, AKGDH)-( PPK, PPA)-( PGPP161, PGPP161pp)-( NDPK5, RNTR2c)-( NDPK1, ADK3)-( DHORD2, DHORD5)-( 3OAR120, AACPS7)-( 3OAR120, FACOAE120)-( 3OAR120, ECOAH6)-( 3OAR120, HACD6i)-( 3OAS120, AACPS7)-( 3OAS120, FACOAE120)-( 3OAS120, ECOAH6)-( 3OAS120, HACD6i)	(RPE, TALA, DHQTi)-( RPE, TALA, PSCVT)-( ADK1, NDPK1, R15BPK)-( ADK1, NDPK1, PPM)-( URIDK2r, DUTPDP, DURIK1)-( TKT2, G6PDH2r, GLCDpp)-( TKT2, G6PDH2r, GNK)-( TKT2, PGL, GNK)-( TKT1, GND, DHQTi)-( TKT1, GND, PSCVT)-( TALA, GND, DHQTi)-( TALA, GND, PSCVT)-( RPE, G6PDH2r, GLCDpp)-( RPE, G6PDH2r, GNK)-( RPE, PGL, GNK)-( FA140ACPHi, FACOAE140, G3PAT140)-( ADK1, NDPK1, PRPPS)-( F6PA, FBA, TPI)-( F6PA, …	(PGK, TKT1, TPI, DHQTi)-( PGK, TKT1, TPI, PSCVT)-( PGK, TALA, TPI, DHQTi)-( PGK, TALA, TPI, PSCVT)-( PGK, RPE, TPI, DHQTi)-( PGK, RPE, TPI, PSCVT)-( PGI, TKT1, TPI, HEX7)-( PGI, TALA, TPI, HEX7)-( PGI, RPE, TPI, HEX7)-( GAPD, TKT1, TPI, DHQTi)-( GAPD, TKT1, TPI, PSCVT)-( GAPD, TALA, TPI, DHQTi)-( GAPD, TALA, TPI, PSCVT)-( GAPD, RPE, TPI, DHQTi)-( GAPD, RPE, TPI, PSCVT)-( DHAPT, PFK, TPI, DHAK)-( …
Case 194	(3HAD121)-( 3OAR121)-( 3OAR140)-( 3OAR141)-( 3OAS121)-( 3OAS140)-( 3OAS141)-( AGPAT161)-( ALAR)-( CTPS2)-( DASYN161)-( DTMPK)-( G1PTT)-( G3PAT160)-( G3PAT161)-( G3PAT181)-( G3PD2)-( GLNS)-( GLUR)-( HCO3E)-( IMPD)-( LPADSS)-( MAN6PI)-( PGSA161)-( PRAGSr)-( PRASCSi)-( PSD161)-( PSSA161)-( T2DECAI)-( TDPDRE)-( TDPDRR)-( TDPGDH)-( TDSK)-( U23GAAT)-( UAGAAT)-( UHGADA)-( USHD)	(SUCOAS, AKGDH)-( PPK, PPA)-( PGPP161, PGPP161pp)-( NDPK5, RNTR2c)-( NDPK1, ADK3)-( EAR80x, EAR80y)-( EAR60x, EAR60y)-( EAR40x, EAR40y)-( EAR181x, EAR181y)-( EAR161x, EAR161y)-( EAR141x, EAR141y)-( EAR121x, EAR121y)-( DHORD2, DHORD5)-( 3OAR120, AACPS7)-( 3OAR120, FACOAE120)-( 3OAR120, ECOAH6)-( 3OAR120, HACD6i)-( 3OAS120, AACPS7)-( 3OAS120, FACOAE120)-( 3OAS120, ECOAH6)-( 3OAS120, HACD6i)	(RPE, TALA, DHQTi)-( RPE, TALA, PSCVT)-( ADK1, NDPK1, R15BPK)-( ADK1, NDPK1, PPM)-( URIDK2r, DUTPDP, DURIK1)-( TKT2, G6PDH2r, GLCDpp)-( TKT2, G6PDH2r, GNK)-( TKT2, PGL, GNK)-( TKT1, GND, DHQTi)-( TKT1, GND, PSCVT)-( TALA, GND, DHQTi)-( TALA, GND, PSCVT)-( RPE, G6PDH2r, GLCDpp)-( RPE, G6PDH2r, GNK)-( RPE, PGL, GNK)-( FA140ACPHi, FACOAE140, G3PAT140)-( EAR160x, EAR160y, AACPS3)-( EAR160x, EAR160y, …	(PGK, TKT1, TPI, DHQTi)-( PGK, TKT1, TPI, PSCVT)-( PGK, TALA, TPI, DHQTi)-( PGK, TALA, TPI, PSCVT)-( PGK, RPE, TPI, DHQTi)-( PGK, RPE, TPI, PSCVT)-( PGI, TKT1, TPI, HEX7)-( PGI, TALA, TPI, HEX7)-( PGI, RPE, TPI, HEX7)-( GAPD, TKT1, TPI, DHQTi)-( GAPD, TKT1, TPI, PSCVT)-( GAPD, TALA, TPI, DHQTi)-( GAPD, TALA, TPI, PSCVT)-( GAPD, RPE, TPI, DHQTi)-( GAPD, RPE, TPI, PSCVT)-( DHAPT, PFK, TPI, DHAK)-( …
Case 195	(ALAR)-( G1PTT)-( GLUR)-( MAN6PI)-( TDPDRE)-( TDPDRR)-( TDPGDH)	(SUCOAS, AKGDH)-( EAR80x, EAR80y)-( EAR60x, EAR60y)-( EAR40x, EAR40y)-( EAR181x, EAR181y)-( EAR161x, EAR161y)-( EAR141x, EAR141y)-( EAR121x, EAR121y)	(EAR160x, EAR160y, AACPS3)-( EAR160x, EAR160y, FACOAE160)-( EAR140x, EAR140y, FACOAE140)-( EAR120x, EAR120y, AACPS7)-( EAR120x, EAR120y, FACOAE120)-( EAR120x, EAR120y, ECOAH6)-( EAR120x, EAR120y, HACD6i)-( EAR120x, EAR120y, ACACT9)-( EAR100x, EAR100y, ECOAH6)-( EAR100x, EAR100y, HACD6i)-( EAR100x, EAR100y, ACACT9)	(EAR160x, EAR160y, ACOAD7f, ECOAH8)-( EAR160x, EAR160y, ACOAD7f, HACD8i)-( EAR160x, EAR160y, ACOAD7f, ACACT8r)-( EAR160x, EAR160y, ACOAD7f, CTECOAI8)-( EAR160x, EAR160y, CTECOAI7, ECOAH8)-( EAR160x, EAR160y, CTECOAI7, HACD8i)-( EAR160x, EAR160y, CTECOAI7, ACACT8r)-( EAR160x, EAR160y, CTECOAI7, CTECOAI8)-( EAR140x, EAR140y, AACPS1, AACPS3)-( EAR140x, EAR140y, AACPS1, FACOAE160)-( EAR140x, EAR140y,…
Case 196	(3HAD121)-( 3OAR121)-( 3OAR141)-( 3OAS121)-( 3OAS141)-( G3PAT160)-( G3PAT161)-( G3PAT181)-( PGSA161)-( PRASCSi)-( T2DECAI)	(PGPP161, PGPP161pp)-( NDPK5, RNTR2c)-( DHORD2, DHORD5)-( 3OAR120, ECOAH6)-( 3OAR120, HACD6i)-( 3OAS120, ECOAH6)-( 3OAS120, HACD6i)	(FA140ACPHi, FACOAE140, G3PAT140)-( F6PA, FBA, TPI)-( F6PA, PFK, TPI)-( PFOR, FLDR, NDPK5)	(PGI, TALA, TPI, HEX7)-( DHAPT, PFK, TPI, DHAK)-( DHAPT, FBA, TPI, DHAK)-( FA140ACPHi, ACOAD6f, G3PAT140, ECOAH7)-( FA140ACPHi, ACOAD6f, G3PAT140, HACD7i)-( FA140ACPHi, ACOAD6f, G3PAT140, ACACT12)-( FA140ACPHi, G3PAT140, CTECOAI6, ECOAH7)-( FA140ACPHi, G3PAT140, CTECOAI6, HACD7i)-( FA140ACPHi, G3PAT140, CTECOAI6, ACACT12)-( 3OAR120, AGPAT141, FA141ACPHi, ECOAH7)-( 3OAR120, AGPAT141, FA141ACPHi, H…
Case 197	(3HAD121)-( 3OAR121)-( 3OAR141)-( 3OAS121)-( 3OAS141)-( G1PTT)-( G3PAT160)-( G3PAT161)-( G3PAT181)-( MAN6PI)-( PGSA161)-( PRASCSi)-( T2DECAI)-( TDPDRE)-( TDPDRR)-( TDPGDH)	(PGPP161, PGPP161pp)-( NDPK5, RNTR2c)-( EAR80x, EAR80y)-( EAR60x, EAR60y)-( EAR40x, EAR40y)-( EAR181x, EAR181y)-( EAR161x, EAR161y)-( EAR141x, EAR141y)-( EAR121x, EAR121y)-( DHORD2, DHORD5)-( 3OAR120, ECOAH6)-( 3OAR120, HACD6i)-( 3OAS120, ECOAH6)-( 3OAS120, HACD6i)	(FA140ACPHi, FACOAE140, G3PAT140)-( EAR140x, EAR140y, FACOAE140)-( EAR120x, EAR120y, ECOAH6)-( EAR120x, EAR120y, HACD6i)-( EAR120x, EAR120y, ACACT9)-( EAR100x, EAR100y, ECOAH6)-( EAR100x, EAR100y, HACD6i)-( EAR100x, EAR100y, ACACT9)-( F6PA, FBA, TPI)-( F6PA, PFK, TPI)-( PFOR, FLDR, NDPK5)	(PGI, TALA, TPI, HEX7)-( DHAPT, PFK, TPI, DHAK)-( DHAPT, FBA, TPI, DHAK)-( FA140ACPHi, ACOAD6f, G3PAT140, ECOAH7)-( FA140ACPHi, ACOAD6f, G3PAT140, HACD7i)-( FA140ACPHi, ACOAD6f, G3PAT140, ACACT12)-( FA140ACPHi, G3PAT140, CTECOAI6, ECOAH7)-( FA140ACPHi, G3PAT140, CTECOAI6, HACD7i)-( FA140ACPHi, G3PAT140, CTECOAI6, ACACT12)-( EAR160x, EAR160y, ACOAD7f, HACD8i)-( EAR160x, EAR160y, ACOAD7f, CTECOAI8)…
Case 198	(G1PTT)-( MAN6PI)-( TDPDRE)-( TDPDRR)-( TDPGDH)	(EAR80x, EAR80y)-( EAR60x, EAR60y)-( EAR40x, EAR40y)-( EAR181x, EAR181y)-( EAR161x, EAR161y)-( EAR141x, EAR141y)-( EAR121x, EAR121y)	(EAR140x, EAR140y, FACOAE140)-( EAR120x, EAR120y, ECOAH6)-( EAR120x, EAR120y, HACD6i)-( EAR120x, EAR120y, ACACT9)-( EAR100x, EAR100y, ECOAH6)-( EAR100x, EAR100y, HACD6i)-( EAR100x, EAR100y, ACACT9)	(EAR160x, EAR160y, ACOAD7f, HACD8i)-( EAR160x, EAR160y, ACOAD7f, CTECOAI8)-( EAR160x, EAR160y, CTECOAI7, ECOAH8)-( EAR160x, EAR160y, CTECOAI7, HACD8i)-( EAR160x, EAR160y, CTECOAI7, ACACT8r)-( EAR160x, EAR160y, CTECOAI7, CTECOAI8)-( EAR140x, EAR140y, ACOAD6f, ECOAH7)-( EAR140x, EAR140y, ACOAD6f, HACD7i)-( EAR140x, EAR140y, ACOAD6f, ACACT12)-( EAR140x, EAR140y, CTECOAI6, ECOAH7)-( EAR140x, EAR140y,…
Case 199	(3OAR140)-( 3OAS140)-( AGPAT161)-( CTPS2)-( DASYN161)-( DTMPK)-( G3PD2)-( GLNS)-( HCO3E)-( IMPD)-( LPADSS)-( PRAGSr)-( PSD161)-( PSSA161)-( TDSK)-( U23GAAT)-( UAGAAT)-( UHGADA)-( USHD)	(SUCOAS, AKGDH)-( PPK, PPA)-( NDPK1, ADK3)-( 3OAR120, AACPS7)-( 3OAR120, FACOAE120)-( 3OAS120, AACPS7)-( 3OAS120, FACOAE120)-( G3PAT161, ACPPAT161)-( G3PAT161, APG3PAT161)	(RPE, TALA, DHQTi)-( RPE, TALA, PSCVT)-( ADK1, NDPK1, R15BPK)-( ADK1, NDPK1, PPM)-( URIDK2r, DUTPDP, DURIK1)-( TKT2, G6PDH2r, GLCDpp)-( TKT2, G6PDH2r, GNK)-( TKT2, PGL, GNK)-( TKT1, GND, DHQTi)-( TKT1, GND, PSCVT)-( TALA, GND, DHQTi)-( TALA, GND, PSCVT)-( RPE, G6PDH2r, GLCDpp)-( RPE, G6PDH2r, GNK)-( RPE, PGL, GNK)-( ADK1, NDPK1, PRPPS)-( GAPD, TKT2, TPI)-( FGLU, MTHFC, PFL)-( FGLU, MTHFD, PFL)-( …	(PGK, TKT1, TPI, DHQTi)-( PGK, TKT1, TPI, PSCVT)-( PGK, TALA, TPI, DHQTi)-( PGK, TALA, TPI, PSCVT)-( PGK, RPE, TPI, DHQTi)-( PGK, RPE, TPI, PSCVT)-( PGI, TKT1, TPI, HEX7)-( PGI, RPE, TPI, HEX7)-( GARFT, PFL, URCN, FTHFD)-( GARFT, IZPN, PFL, FTHFD)-( GARFT, HISDr, PFL, FTHFD)-( GARFT, FORAMD, PFL, FTHFD)-( GARFT, FGLU, PFL, FTHFD)-( GAPD, TKT1, TPI, DHQTi)-( GAPD, TKT1, TPI, PSCVT)-( GAPD, TALA, T…
Case 200	(3OAR140)-( 3OAS140)-( AGPAT161)-( ALAR)-( CTPS2)-( DASYN161)-( DTMPK)-( G3PD2)-( GLNS)-( GLUR)-( HCO3E)-( IMPD)-( LPADSS)-( PRAGSr)-( PSD161)-( PSSA161)-( TDSK)-( U23GAAT)-( UAGAAT)-( UHGADA)-( USHD)	(SUCOAS, AKGDH)-( PPK, PPA)-( NDPK1, ADK3)-( 3OAR120, AACPS7)-( 3OAR120, FACOAE120)-( 3OAS120, AACPS7)-( 3OAS120, FACOAE120)-( G3PAT161, ACPPAT161)-( G3PAT161, APG3PAT161)	(RPE, TALA, DHQTi)-( RPE, TALA, PSCVT)-( ADK1, NDPK1, R15BPK)-( ADK1, NDPK1, PPM)-( URIDK2r, DUTPDP, DURIK1)-( TKT2, G6PDH2r, GLCDpp)-( TKT2, G6PDH2r, GNK)-( TKT2, PGL, GNK)-( TKT1, GND, DHQTi)-( TKT1, GND, PSCVT)-( TALA, GND, DHQTi)-( TALA, GND, PSCVT)-( RPE, G6PDH2r, GLCDpp)-( RPE, G6PDH2r, GNK)-( RPE, PGL, GNK)-( EAR160x, EAR160y, AACPS3)-( EAR160x, EAR160y, FACOAE160)-( EAR120x, EAR120y, AACP…	(PGK, TKT1, TPI, DHQTi)-( PGK, TKT1, TPI, PSCVT)-( PGK, TALA, TPI, DHQTi)-( PGK, TALA, TPI, PSCVT)-( PGK, RPE, TPI, DHQTi)-( PGK, RPE, TPI, PSCVT)-( PGI, TKT1, TPI, HEX7)-( PGI, RPE, TPI, HEX7)-( GARFT, PFL, URCN, FTHFD)-( GARFT, IZPN, PFL, FTHFD)-( GARFT, HISDr, PFL, FTHFD)-( GARFT, FORAMD, PFL, FTHFD)-( GARFT, FGLU, PFL, FTHFD)-( GAPD, TKT1, TPI, DHQTi)-( GAPD, TKT1, TPI, PSCVT)-( GAPD, TALA, T…
Case 201	(ALAR)-( GLUR)	(SUCOAS, AKGDH)	(EAR160x, EAR160y, AACPS3)-( EAR160x, EAR160y, FACOAE160)-( EAR120x, EAR120y, AACPS7)-( EAR120x, EAR120y, FACOAE120)-( HACD3, EAR40y, EAR40x)-( HACD3, EAR60y, EAR60x)-( HACD3, EAR80y, EAR80x)-( HACD2, EAR40y, EAR40x)-( HACD2, EAR60y, EAR60x)-( HACD2, EAR80y, EAR80x)-( HACD1, EAR40x, EAR40y)-( HACD1, EAR60y, EAR60x)-( HACD1, EAR80y, EAR80x)-( FACOAE161, EAR161y, EAR161x)-( ECOAH3, EAR40y, EAR40x)-…	(EAR160x, EAR160y, ACOAD7f, ECOAH8)-( EAR160x, EAR160y, ACOAD7f, ACACT8r)-( EAR140x, EAR140y, AACPS1, AACPS3)-( EAR140x, EAR140y, AACPS1, FACOAE160)-( EAR100x, EAR100y, AACPS7, AACPS8)-( EAR100x, EAR100y, AACPS7, FACOAE100)-( EAR100x, EAR100y, FACOAE120, AACPS8)-( EAR100x, EAR100y, FACOAE120, FACOAE100)-( ECOAH6, HACD5, EAR120y, EAR120x)-( ECOAH6, HACD4, EAR100y, EAR100x)-( ECOAH6, HACD4, EAR120y…
Case 202	(3HAD121)-( 3OAR121)-( 3OAR140)-( 3OAR141)-( 3OAS121)-( 3OAS140)-( 3OAS141)-( AGPAT161)-( CBPS)-( CTPS2)-( DASYN161)-( DTMPK)-( G3PAT160)-( G3PAT161)-( G3PAT181)-( G3PD2)-( GLNS)-( HCO3E)-( IMPD)-( LPADSS)-( PGSA161)-( PRAGSr)-( PRASCSi)-( PSD161)-( PSSA161)-( T2DECAI)-( TDSK)-( U23GAAT)-( UAGAAT)-( UHGADA)-( USHD)	(SUCOAS, AKGDH)-( PPK, PPA)-( PGPP161, PGPP161pp)-( NDPK5, RNTR2c)-( NDPK1, ADK3)-( DHORD2, DHORD5)-( 3OAR120, AACPS7)-( 3OAR120, FACOAE120)-( 3OAR120, ECOAH6)-( 3OAR120, HACD6i)-( 3OAS120, AACPS7)-( 3OAS120, FACOAE120)-( 3OAS120, ECOAH6)-( 3OAS120, HACD6i)-( FLDR, NDPK5)	(RPE, TALA, DHQTi)-( RPE, TALA, PSCVT)-( ADK1, NDPK1, R15BPK)-( ADK1, NDPK1, PPM)-( URIDK2r, DUTPDP, DURIK1)-( TKT2, G6PDH2r, GLCDpp)-( TKT2, G6PDH2r, GNK)-( TKT2, PGL, GNK)-( TKT1, GND, DHQTi)-( TKT1, GND, PSCVT)-( TALA, GND, DHQTi)-( TALA, GND, PSCVT)-( RPE, G6PDH2r, GLCDpp)-( RPE, G6PDH2r, GNK)-( RPE, PGL, GNK)-( PGK, PPCK, PPS)-( GAPD, PPCK, PPS)-( FA140ACPHi, FACOAE140, G3PAT140)-( ADK1, NDP…	(PGK, TKT1, TPI, DHQTi)-( PGK, TKT1, TPI, PSCVT)-( PGK, TALA, TPI, DHQTi)-( PGK, TALA, TPI, PSCVT)-( PGK, RPE, TPI, DHQTi)-( PGK, RPE, TPI, PSCVT)-( PGI, TKT1, TPI, HEX7)-( PGI, TALA, TPI, HEX7)-( PGI, RPE, TPI, HEX7)-( GARFT, PFL, URCN, FTHFD)-( GARFT, IZPN, PFL, FTHFD)-( GARFT, HISDr, PFL, FTHFD)-( GARFT, FORAMD, PFL, FTHFD)-( GARFT, FGLU, PFL, FTHFD)-( GAPD, TKT1, TPI, DHQTi)-( GAPD, TKT1, TPI…
Case 203	(3HAD121)-( 3OAR121)-( 3OAR140)-( 3OAR141)-( 3OAS121)-( 3OAS140)-( 3OAS141)-( AGPAT161)-( ALAR)-( CBPS)-( CTPS2)-( DASYN161)-( DTMPK)-( G1PTT)-( G3PAT160)-( G3PAT161)-( G3PAT181)-( G3PD2)-( GLA)-( GLNS)-( GLUR)-( HCO3E)-( HSK)-( IMPD)-( LPADSS)-( MAN6PI)-( PGSA161)-( PRAGSr)-( PRASCSi)-( PSD161)-( PSSA161)-( T2DECAI)-( TDPDRE)-( TDPDRR)-( TDPGDH)-( TDSK)-( THRS)-( U23GAAT)-( UAGAAT)-( UDPGD)-( UH…	(SUCOAS, AKGDH)-( PPK, PPA)-( SADT2, CYSTGL)-( SADT2, CYSTS)-( SADT2, DNAMTn2r)-( SADT2, ILETA)-( PGPP161, 2AGPGAT161)-( PGPP161, PLIPA1G161pp)-( PGPP161, PGPP161pp)-( PGPP160, 2AGPGAT160)-( PGPP160, PLIPA1G160pp)-( PGPP181, 2AGPGAT181)-( PGPP181, PLIPA1G181pp)-( NDPK5, RNTR2c)-( NDPK1, ADK3)-( EAR80x, EAR80y)-( EAR60x, EAR60y)-( EAR40x, EAR40y)-( EAR181x, EAR181y)-( EAR161x, EAR161y)-( EAR141x, …	(RPE, TALA, DHQTi)-( RPE, TALA, PSCVT)-( ADK1, NDPK1, R15BPK)-( ADK1, NDPK1, PPM)-( URIDK2r, DUTPDP, DURIK1)-( TKT2, G6PDH2r, GLCDpp)-( TKT2, G6PDH2r, GNK)-( TKT2, PGL, GNK)-( TKT1, GND, DHQTi)-( TKT1, GND, PSCVT)-( TALA, GND, DHQTi)-( TALA, GND, PSCVT)-( RPE, G6PDH2r, GLCDpp)-( RPE, G6PDH2r, GNK)-( RPE, PGL, GNK)-( PGPP161, FACOAE161, CTECOAI7)-( PGPP160, FACOAE160, ECOAH7)-( PGPP160, FACOAE160,…	(PGK, TKT1, TPI, DHQTi)-( PGK, TKT1, TPI, PSCVT)-( PGK, TALA, TPI, DHQTi)-( PGK, TALA, TPI, PSCVT)-( PGK, RPE, TPI, DHQTi)-( PGK, RPE, TPI, PSCVT)-( PGI, TKT1, TPI, HEX7)-( PGI, TALA, TPI, HEX7)-( PGI, RPE, TPI, HEX7)-( GARFT, PFL, URCN, FTHFD)-( GARFT, IZPN, PFL, FTHFD)-( GARFT, HISDr, PFL, FTHFD)-( GARFT, FORAMD, PFL, FTHFD)-( GARFT, FGLU, PFL, FTHFD)-( GAPD, TKT1, TPI, DHQTi)-( GAPD, TKT1, TPI…
Case 204	(ALAR)-( G1PTT)-( GLA)-( GLUR)-( HSK)-( MAN6PI)-( TDPDRE)-( TDPDRR)-( TDPGDH)-( THRS)-( UDPGD)	(SUCOAS, AKGDH)-( SADT2, CYSTGL)-( SADT2, CYSTS)-( SADT2, DNAMTn2r)-( PGPP161, 2AGPGAT161)-( PGPP161, PLIPA1G161pp)-( PGPP160, 2AGPGAT160)-( PGPP160, PLIPA1G160pp)-( PGPP181, 2AGPGAT181)-( PGPP181, PLIPA1G181pp)-( EAR80x, EAR80y)-( EAR60x, EAR60y)-( EAR40x, EAR40y)-( EAR181x, EAR181y)-( EAR161x, EAR161y)-( EAR141x, EAR141y)-( EAR121x, EAR121y)-( ADSK, CYSTGL)-( ADSK, CYSTS)-( ADSK, DNAMTn2r)	(PGPP161, FACOAE161, CTECOAI7)-( PGPP160, FACOAE160, ECOAH7)-( PGPP160, FACOAE160, HACD7i)-( PGPP160, FACOAE160, ACACT12)-( PGPP181, FACOAE181, ECOAH8)-( PGPP181, FACOAE181, HACD8i)-( PGPP181, FACOAE181, ACACT8r)-( PGPP181, FACOAE181, CTECOAI8)-( PAPSR, GRXR, CYSTGL)-( PAPSR, GRXR, CYSTS)-( PAPSR, GRXR, DNAMTn2r)-( PAPSR, GTHOr, CYSTGL)-( PAPSR, GTHOr, CYSTS)-( PAPSR, GTHOr, DNAMTn2r)-( PAPSR, PA…	(PGPP161, FACOAE161, AACPS3, ECOAH7)-( PGPP161, FACOAE161, AACPS3, HACD7i)-( PGPP161, FACOAE161, AACPS3, ACACT12)-( PGPP161, FACOAE161, ACOAD7f, ECOAH7)-( PGPP161, FACOAE161, ACOAD7f, HACD7i)-( PGPP161, FACOAE161, ACOAD7f, ACACT12)-( PGPP161, FACOAE161, FACOAE160, ECOAH7)-( PGPP161, FACOAE161, FACOAE160, HACD7i)-( PGPP161, FACOAE161, FACOAE160, ACACT12)-( PGPP160, FACOAE160, ACOAD6f, FACOAE140)-(…
Case 205	(3HAD121)-( 3OAR121)-( 3OAR141)-( 3OAS121)-( 3OAS141)-( CBPS)-( G3PAT160)-( G3PAT161)-( G3PAT181)-( PGSA161)-( PRASCSi)-( T2DECAI)	(PGPP161, PGPP161pp)-( NDPK5, RNTR2c)-( DHORD2, DHORD5)-( 3OAR120, ECOAH6)-( 3OAR120, HACD6i)-( 3OAS120, ECOAH6)-( 3OAS120, HACD6i)-( FLDR, NDPK5)	(PGK, PPCK, PPS)-( GAPD, PPCK, PPS)-( FA140ACPHi, FACOAE140, G3PAT140)-( F6PA, FBA, TPI)-( F6PA, PFK, TPI)	(PGI, TALA, TPI, HEX7)-( DHAPT, PFK, TPI, DHAK)-( DHAPT, FBA, TPI, DHAK)-( FA140ACPHi, ACOAD6f, G3PAT140, ECOAH7)-( FA140ACPHi, ACOAD6f, G3PAT140, HACD7i)-( FA140ACPHi, ACOAD6f, G3PAT140, ACACT12)-( FA140ACPHi, G3PAT140, CTECOAI6, ECOAH7)-( FA140ACPHi, G3PAT140, CTECOAI6, HACD7i)-( FA140ACPHi, G3PAT140, CTECOAI6, ACACT12)-( 3OAR120, AGPAT141, FA141ACPHi, ECOAH7)-( 3OAR120, AGPAT141, FA141ACPHi, H…
Case 206	(3HAD121)-( 3OAR121)-( 3OAR141)-( 3OAS121)-( 3OAS141)-( CBPS)-( G1PTT)-( G3PAT160)-( G3PAT161)-( G3PAT181)-( GLA)-( MAN6PI)-( PGSA161)-( PRASCSi)-( T2DECAI)-( TDPDRE)-( TDPDRR)-( TDPGDH)-( UDPGD)	(PGPP161, 2AGPGAT161)-( PGPP161, PLIPA1G161pp)-( PGPP161, PGPP161pp)-( PGPP160, 2AGPGAT160)-( PGPP160, PLIPA1G160pp)-( PGPP181, 2AGPGAT181)-( PGPP181, PLIPA1G181pp)-( NDPK5, RNTR2c)-( EAR80x, EAR80y)-( EAR60x, EAR60y)-( EAR40x, EAR40y)-( EAR181x, EAR181y)-( EAR161x, EAR161y)-( EAR141x, EAR141y)-( EAR121x, EAR121y)-( DHORD2, DHORD5)-( 3OAR120, ECOAH6)-( 3OAR120, HACD6i)-( 3OAS120, ECOAH6)-( 3OAS12…	(PGPP161, FACOAE161, CTECOAI7)-( PGPP160, FACOAE160, ECOAH7)-( PGPP160, FACOAE160, HACD7i)-( PGPP160, FACOAE160, ACACT12)-( PGK, PPCK, PPS)-( PGPP181, FACOAE181, ECOAH8)-( PGPP181, FACOAE181, HACD8i)-( PGPP181, FACOAE181, ACACT8r)-( PGPP181, FACOAE181, CTECOAI8)-( GAPD, PPCK, PPS)-( FA140ACPHi, ACOAD6f, FACOAE140)-( FA140ACPHi, FACOAE140, G3PAT140)-( FA140ACPHi, FACOAE140, ECOAH6)-( FA140ACPHi, F…	(PGI, TALA, TPI, HEX7)-( DHAPT, PFK, TPI, DHAK)-( DHAPT, FBA, TPI, DHAK)-( PGPP161, FACOAE161, AACPS3, ECOAH7)-( PGPP161, FACOAE161, AACPS3, HACD7i)-( PGPP161, FACOAE161, AACPS3, ACACT12)-( PGPP161, FACOAE161, ACOAD7f, ECOAH7)-( PGPP161, FACOAE161, ACOAD7f, HACD7i)-( PGPP161, FACOAE161, ACOAD7f, ACACT12)-( PGPP161, FACOAE161, FACOAE160, ECOAH7)-( PGPP161, FACOAE161, FACOAE160, HACD7i)-( PGPP161, …
Case 207	(G1PTT)-( GLA)-( MAN6PI)-( TDPDRE)-( TDPDRR)-( TDPGDH)-( UDPGD)	(PGPP161, 2AGPGAT161)-( PGPP161, PLIPA1G161pp)-( PGPP160, 2AGPGAT160)-( PGPP160, PLIPA1G160pp)-( PGPP181, 2AGPGAT181)-( PGPP181, PLIPA1G181pp)-( EAR80x, EAR80y)-( EAR60x, EAR60y)-( EAR40x, EAR40y)-( EAR181x, EAR181y)-( EAR161x, EAR161y)-( EAR141x, EAR141y)-( EAR121x, EAR121y)	(PGPP161, FACOAE161, CTECOAI7)-( PGPP160, FACOAE160, ECOAH7)-( PGPP160, FACOAE160, HACD7i)-( PGPP160, FACOAE160, ACACT12)-( PGPP181, FACOAE181, ECOAH8)-( PGPP181, FACOAE181, HACD8i)-( PGPP181, FACOAE181, ACACT8r)-( PGPP181, FACOAE181, CTECOAI8)-( FA140ACPHi, ACOAD6f, FACOAE140)-( FA140ACPHi, FACOAE140, ECOAH6)-( FA140ACPHi, FACOAE140, HACD6i)-( FA140ACPHi, FACOAE140, ACACT9)-( EAR140x, EAR140y, F…	(PGPP161, FACOAE161, AACPS3, ECOAH7)-( PGPP161, FACOAE161, AACPS3, HACD7i)-( PGPP161, FACOAE161, AACPS3, ACACT12)-( PGPP161, FACOAE161, ACOAD7f, ECOAH7)-( PGPP161, FACOAE161, ACOAD7f, HACD7i)-( PGPP161, FACOAE161, ACOAD7f, ACACT12)-( PGPP161, FACOAE161, FACOAE160, ECOAH7)-( PGPP161, FACOAE161, FACOAE160, HACD7i)-( PGPP161, FACOAE161, FACOAE160, ACACT12)-( PGPP160, FACOAE160, ACOAD6f, FACOAE140)-(…
Case 208	()	()	(GAPD, TKT2, TPI)-( FGLU, MTHFC, PFL)-( FGLU, MTHFD, PFL)-( FORAMD, MTHFC, PFL)-( FORAMD, MTHFD, PFL)-( HISDr, MTHFC, PFL)-( HISDr, MTHFD, PFL)-( IZPN, MTHFC, PFL)-( IZPN, MTHFD, PFL)-( MTHFC, PFL, URCN)-( MTHFD, PFL, URCN)-( PGK, TKT2, TPI)	(GARFT, PFL, URCN, FTHFD)-( GARFT, IZPN, PFL, FTHFD)-( GARFT, HISDr, PFL, FTHFD)-( GARFT, FORAMD, PFL, FTHFD)-( GARFT, FGLU, PFL, FTHFD)-( PGK, PPCK, TRSARr, PPS)-( GAPD, PPCK, TRSARr, PPS)
Case 209	()	()	(GAPD, TKT2, TPI)-( FGLU, MTHFC, PFL)-( FGLU, MTHFD, PFL)-( FORAMD, MTHFC, PFL)-( FORAMD, MTHFD, PFL)-( HISDr, MTHFC, PFL)-( HISDr, MTHFD, PFL)-( IZPN, MTHFC, PFL)-( IZPN, MTHFD, PFL)-( MTHFC, PFL, URCN)-( MTHFD, PFL, URCN)-( PGK, TKT2, TPI)	(GARFT, PFL, URCN, FTHFD)-( GARFT, IZPN, PFL, FTHFD)-( GARFT, HISDr, PFL, FTHFD)-( GARFT, FORAMD, PFL, FTHFD)-( GARFT, FGLU, PFL, FTHFD)-( PGK, PPCK, TRSARr, PPS)-( GAPD, PPCK, TRSARr, PPS)
Case 210	()	()	()	()
Case 211	(CBPS)	(FLDR, NDPK5)	(PGK, PPCK, PPS)-( GAPD, PPCK, PPS)-( GAPD, TKT2, TPI)-( FGLU, MTHFC, PFL)-( FGLU, MTHFD, PFL)-( FORAMD, MTHFC, PFL)-( FORAMD, MTHFD, PFL)-( HISDr, MTHFC, PFL)-( HISDr, MTHFD, PFL)-( IZPN, MTHFC, PFL)-( IZPN, MTHFD, PFL)-( MTHFC, PFL, URCN)-( MTHFD, PFL, URCN)-( PGK, TKT2, TPI)	(GARFT, PFL, URCN, FTHFD)-( GARFT, IZPN, PFL, FTHFD)-( GARFT, HISDr, PFL, FTHFD)-( GARFT, FORAMD, PFL, FTHFD)-( GARFT, FGLU, PFL, FTHFD)-( 3OAR120, AACPS3, CTECOAI6, FE3Ri)-( 3OAR120, ACOAD7f, CTECOAI6, FE3Ri)-( 3OAR120, FACOAE160, CTECOAI6, FE3Ri)-( 3OAS120, CTECOAI6, AACPS3, FE3Ri)-( 3OAS120, CTECOAI6, ACOAD7f, FE3Ri)-( 3OAS120, CTECOAI6, FACOAE160, FE3Ri)-( GAPD, RPE, TALA, TPI)-( PGK, RPE, TA…
Case 212	(CBPS)-( GLA)-( UDPGD)	(PGPP161, 2AGPGAT161)-( PGPP161, PLIPA1G161pp)-( PGPP160, 2AGPGAT160)-( PGPP160, PLIPA1G160pp)-( PGPP181, 2AGPGAT181)-( PGPP181, PLIPA1G181pp)-( FLDR, NDPK5)	(PGPP161, FACOAE161, CTECOAI7)-( PGPP160, FACOAE160, ECOAH7)-( PGPP160, FACOAE160, HACD7i)-( PGPP160, FACOAE160, ACACT12)-( PGK, PPCK, PPS)-( PGPP181, FACOAE181, ECOAH8)-( PGPP181, FACOAE181, HACD8i)-( PGPP181, FACOAE181, ACACT8r)-( PGPP181, FACOAE181, CTECOAI8)-( GAPD, PPCK, PPS)-( FA140ACPHi, ACOAD6f, FACOAE140)-( FA140ACPHi, FACOAE140, ECOAH6)-( FA140ACPHi, FACOAE140, HACD6i)-( FA140ACPHi, FAC…	(GARFT, PFL, URCN, FTHFD)-( GARFT, IZPN, PFL, FTHFD)-( GARFT, HISDr, PFL, FTHFD)-( GARFT, FORAMD, PFL, FTHFD)-( GARFT, FGLU, PFL, FTHFD)-( PGPP161, FACOAE161, AACPS3, ECOAH7)-( PGPP161, FACOAE161, AACPS3, HACD7i)-( PGPP161, FACOAE161, AACPS3, ACACT12)-( PGPP161, FACOAE161, ACOAD7f, ECOAH7)-( PGPP161, FACOAE161, ACOAD7f, HACD7i)-( PGPP161, FACOAE161, ACOAD7f, ACACT12)-( PGPP161, FACOAE161, FACOAE1…
Case 213	(GLA)-( UDPGD)	(PGPP161, 2AGPGAT161)-( PGPP161, PLIPA1G161pp)-( PGPP160, 2AGPGAT160)-( PGPP160, PLIPA1G160pp)-( PGPP181, 2AGPGAT181)-( PGPP181, PLIPA1G181pp)	(PGPP161, FACOAE161, CTECOAI7)-( PGPP160, FACOAE160, ECOAH7)-( PGPP160, FACOAE160, HACD7i)-( PGPP160, FACOAE160, ACACT12)-( PGPP181, FACOAE181, ECOAH8)-( PGPP181, FACOAE181, HACD8i)-( PGPP181, FACOAE181, ACACT8r)-( PGPP181, FACOAE181, CTECOAI8)-( FA140ACPHi, ACOAD6f, FACOAE140)-( FA140ACPHi, FACOAE140, ECOAH6)-( FA140ACPHi, FACOAE140, HACD6i)-( FA140ACPHi, FACOAE140, ACACT9)-( DHORD2, FRD2, QMO3)…	(PGPP161, FACOAE161, AACPS3, ECOAH7)-( PGPP161, FACOAE161, AACPS3, HACD7i)-( PGPP161, FACOAE161, AACPS3, ACACT12)-( PGPP161, FACOAE161, ACOAD7f, ECOAH7)-( PGPP161, FACOAE161, ACOAD7f, HACD7i)-( PGPP161, FACOAE161, ACOAD7f, ACACT12)-( PGPP161, FACOAE161, FACOAE160, ECOAH7)-( PGPP161, FACOAE161, FACOAE160, HACD7i)-( PGPP161, FACOAE161, FACOAE160, ACACT12)-( PGPP160, FACOAE160, ACOAD6f, FACOAE140)-(…
Case 214	(CBPS)	(FLDR, NDPK5)	(PGK, PPCK, PPS)-( GAPD, PPCK, PPS)	(3OAR120, AACPS3, CTECOAI6, FE3Ri)-( 3OAR120, ACOAD7f, CTECOAI6, FE3Ri)-( 3OAR120, FACOAE160, CTECOAI6, FE3Ri)-( 3OAS120, CTECOAI6, AACPS3, FE3Ri)-( 3OAS120, CTECOAI6, ACOAD7f, FE3Ri)-( 3OAS120, CTECOAI6, FACOAE160, FE3Ri)-( GAPD, RPE, TALA, TPI)-( PGK, RPE, TALA, TPI)
Case 215	(CBPS)-( GLA)-( UDPGD)	(PGPP161, 2AGPGAT161)-( PGPP161, PLIPA1G161pp)-( PGPP160, 2AGPGAT160)-( PGPP160, PLIPA1G160pp)-( PGPP181, 2AGPGAT181)-( PGPP181, PLIPA1G181pp)-( FLDR, NDPK5)	(PGPP161, FACOAE161, CTECOAI7)-( PGPP160, FACOAE160, ECOAH7)-( PGPP160, FACOAE160, HACD7i)-( PGPP160, FACOAE160, ACACT12)-( PGK, PPCK, PPS)-( PGPP181, FACOAE181, ECOAH8)-( PGPP181, FACOAE181, HACD8i)-( PGPP181, FACOAE181, ACACT8r)-( PGPP181, FACOAE181, CTECOAI8)-( GAPD, PPCK, PPS)-( FA140ACPHi, ACOAD6f, FACOAE140)-( FA140ACPHi, FACOAE140, ECOAH6)-( FA140ACPHi, FACOAE140, HACD6i)-( FA140ACPHi, FAC…	(PGPP161, FACOAE161, AACPS3, ECOAH7)-( PGPP161, FACOAE161, AACPS3, HACD7i)-( PGPP161, FACOAE161, AACPS3, ACACT12)-( PGPP161, FACOAE161, ACOAD7f, ECOAH7)-( PGPP161, FACOAE161, ACOAD7f, HACD7i)-( PGPP161, FACOAE161, ACOAD7f, ACACT12)-( PGPP161, FACOAE161, FACOAE160, ECOAH7)-( PGPP161, FACOAE161, FACOAE160, HACD7i)-( PGPP161, FACOAE161, FACOAE160, ACACT12)-( PGPP160, FACOAE160, ACOAD6f, FACOAE140)-(…
Case 216	(GLA)-( UDPGD)	(PGPP161, 2AGPGAT161)-( PGPP161, PLIPA1G161pp)-( PGPP160, 2AGPGAT160)-( PGPP160, PLIPA1G160pp)-( PGPP181, 2AGPGAT181)-( PGPP181, PLIPA1G181pp)	(PGPP161, FACOAE161, CTECOAI7)-( PGPP160, FACOAE160, ECOAH7)-( PGPP160, FACOAE160, HACD7i)-( PGPP160, FACOAE160, ACACT12)-( PGPP181, FACOAE181, ECOAH8)-( PGPP181, FACOAE181, HACD8i)-( PGPP181, FACOAE181, ACACT8r)-( PGPP181, FACOAE181, CTECOAI8)-( FA140ACPHi, ACOAD6f, FACOAE140)-( FA140ACPHi, FACOAE140, ECOAH6)-( FA140ACPHi, FACOAE140, HACD6i)-( FA140ACPHi, FACOAE140, ACACT9)-( DHORD2, FRD2, QMO3)…	(PGPP161, FACOAE161, AACPS3, ECOAH7)-( PGPP161, FACOAE161, AACPS3, HACD7i)-( PGPP161, FACOAE161, AACPS3, ACACT12)-( PGPP161, FACOAE161, ACOAD7f, ECOAH7)-( PGPP161, FACOAE161, ACOAD7f, HACD7i)-( PGPP161, FACOAE161, ACOAD7f, ACACT12)-( PGPP161, FACOAE161, FACOAE160, ECOAH7)-( PGPP161, FACOAE161, FACOAE160, HACD7i)-( PGPP161, FACOAE161, FACOAE160, ACACT12)-( PGPP160, FACOAE160, ACOAD6f, FACOAE140)-(…
Case 217	(G3PD2)-( IMPD)	(SUCOAS, AKGDH)-( NDPK1, ADK3)	(ADK1, NDPK1, R15BPK)-( ADK1, NDPK1, PPM)-( ADK1, NDPK1, PRPPS)-( ACOAD1f, ECOAH6, 3OAR120)-( ACOAD1f, ECOAH6, 3OAS120)-( FACOAE161, CTECOAI6_copy1, 3HAD121)-( FACOAE161, CTECOAI6_copy1, 3OAR121)-( FACOAE161, CTECOAI6_copy1, 3OAR141)-( FACOAE161, CTECOAI6_copy1, 3OAS121)-( FACOAE161, CTECOAI6_copy1, 3OAS141)-( FACOAE161, CTECOAI6_copy1, T2DECAI)-( CTECOAI7_copy1, AACPS2, 3HAD121)-( CTECOAI7_copy1…	(PGI, TKT1, TPI, HEX7)-( PGI, RPE, TPI, HEX7)-( PGI, TPI, HEX7, GND)-( PGK, TKT2, TPI, MECDPDH2)-( GAPD, TKT2, TPI, MECDPDH2)-( ACOAD6f, CTECOAI7_copy1, HACD6, 3HAD121)-( ACOAD6f, CTECOAI7_copy1, HACD6, 3OAR121)-( ACOAD6f, CTECOAI7_copy1, HACD6, 3OAR141)-( ACOAD6f, CTECOAI7_copy1, HACD6, 3OAS121)-( ACOAD6f, CTECOAI7_copy1, HACD6, 3OAS141)-( ACOAD6f, CTECOAI7_copy1, HACD6, T2DECAI)-( ACOAD6f, CTEC…
Case 218	(G3PD2)-( IMPD)	(SUCOAS, AKGDH)-( NDPK1, ADK3)	(ADK1, NDPK1, R15BPK)-( ADK1, NDPK1, PPM)-( ADK1, NDPK1, PRPPS)-( ACOAD1f, ECOAH6, 3OAR120)-( ACOAD1f, ECOAH6, 3OAS120)-( FACOAE161, CTECOAI6_copy1, 3HAD121)-( FACOAE161, CTECOAI6_copy1, 3OAR121)-( FACOAE161, CTECOAI6_copy1, 3OAR141)-( FACOAE161, CTECOAI6_copy1, 3OAS121)-( FACOAE161, CTECOAI6_copy1, 3OAS141)-( FACOAE161, CTECOAI6_copy1, T2DECAI)-( CTECOAI7_copy1, AACPS2, 3HAD121)-( CTECOAI7_copy1…	(PGI, TKT1, TPI, HEX7)-( PGI, RPE, TPI, HEX7)-( PGI, TPI, HEX7, GND)-( PGK, TKT2, TPI, MECDPDH2)-( GAPD, TKT2, TPI, MECDPDH2)-( ACOAD6f, CTECOAI7_copy1, HACD6, 3HAD121)-( ACOAD6f, CTECOAI7_copy1, HACD6, 3OAR121)-( ACOAD6f, CTECOAI7_copy1, HACD6, 3OAR141)-( ACOAD6f, CTECOAI7_copy1, HACD6, 3OAS121)-( ACOAD6f, CTECOAI7_copy1, HACD6, 3OAS141)-( ACOAD6f, CTECOAI7_copy1, HACD6, T2DECAI)-( ACOAD6f, CTEC…
Case 219	()	(SUCOAS, AKGDH)	(CTECOAI7_copy1, EAR161y, EAR161x)-( ACOAD1f, EAR40x, EAR40y)-( ACOAD1f, EAR60y, EAR60x)-( ACOAD1f, EAR80y, EAR80x)	(ACOAD1f, ECOAH6, EAR100y, EAR100x)-( ACOAD1f, ECOAH6, EAR120y, EAR120x)-( FACOAE161, CTECOAI6_copy1, EAR121y, EAR121x)-( FACOAE161, CTECOAI6_copy1, EAR141y, EAR141x)-( CTECOAI7_copy1, AACPS2, EAR121y, EAR121x)-( CTECOAI7_copy1, AACPS2, EAR141y, EAR141x)-( CTECOAI7_copy1, CTECOAI6_copy1, EAR121y, EAR121x)-( CTECOAI7_copy1, CTECOAI6_copy1, EAR141y, EAR141x)-( CTECOAI7_copy1, FACOAE141, EAR121y, EA…
Case 220	(3HAD121)-( 3OAR121)-( 3OAR141)-( 3OAS121)-( 3OAS141)-( G3PAT160)-( G3PAT161)-( G3PAT181)-( G3PD2)-( IMPD)-( PGSA161)-( T2DECAI)	(SUCOAS, AKGDH)-( PGPP161, PGPP161pp)-( NDPK5, RNTR2c)-( NDPK1, ADK3)-( DHORD2, DHORD5)-( 3OAR120, ECOAH6)-( 3OAR120, HACD6i)-( 3OAS120, ECOAH6)-( 3OAS120, HACD6i)	(ADK1, NDPK1, R15BPK)-( ADK1, NDPK1, PPM)-( FA140ACPHi, FACOAE140, G3PAT140)-( ADK1, NDPK1, PRPPS)-( F6PA, FBA, TPI)-( F6PA, PFK, TPI)-( PFOR, FLDR, NDPK5)	(PGI, TKT1, TPI, HEX7)-( PGI, TALA, TPI, HEX7)-( PGI, RPE, TPI, HEX7)-( DHAPT, PFK, TPI, DHAK)-( DHAPT, FBA, TPI, DHAK)-( PGI, TPI, HEX7, GND)-( FA140ACPHi, ACOAD6f, G3PAT140, ECOAH7)-( FA140ACPHi, ACOAD6f, G3PAT140, HACD7i)-( FA140ACPHi, ACOAD6f, G3PAT140, ACACT12)-( FA140ACPHi, G3PAT140, CTECOAI6, ECOAH7)-( FA140ACPHi, G3PAT140, CTECOAI6, HACD7i)-( FA140ACPHi, G3PAT140, CTECOAI6, ACACT12)-( 3OA…
Case 221	(3HAD121)-( 3OAR121)-( 3OAR141)-( 3OAS121)-( 3OAS141)-( G1PTT)-( G3PAT160)-( G3PAT161)-( G3PAT181)-( G3PD2)-( IMPD)-( MAN6PI)-( PGSA161)-( T2DECAI)-( TDPDRE)-( TDPDRR)-( TDPGDH)	(SUCOAS, AKGDH)-( PGPP161, PGPP161pp)-( NDPK5, RNTR2c)-( NDPK1, ADK3)-( EAR80x, EAR80y)-( EAR60x, EAR60y)-( EAR40x, EAR40y)-( EAR181x, EAR181y)-( EAR161x, EAR161y)-( EAR141x, EAR141y)-( EAR121x, EAR121y)-( DHORD2, DHORD5)-( 3OAR120, ECOAH6)-( 3OAR120, HACD6i)-( 3OAS120, ECOAH6)-( 3OAS120, HACD6i)	(ADK1, NDPK1, R15BPK)-( ADK1, NDPK1, PPM)-( FA140ACPHi, FACOAE140, G3PAT140)-( EAR140x, EAR140y, FACOAE140)-( EAR120x, EAR120y, ECOAH6)-( EAR120x, EAR120y, HACD6i)-( EAR120x, EAR120y, ACACT9)-( EAR100x, EAR100y, ECOAH6)-( EAR100x, EAR100y, HACD6i)-( EAR100x, EAR100y, ACACT9)-( ADK1, NDPK1, PRPPS)-( F6PA, FBA, TPI)-( F6PA, PFK, TPI)-( PFOR, FLDR, NDPK5)	(PGI, TKT1, TPI, HEX7)-( PGI, TALA, TPI, HEX7)-( PGI, RPE, TPI, HEX7)-( DHAPT, PFK, TPI, DHAK)-( DHAPT, FBA, TPI, DHAK)-( PGI, TPI, HEX7, GND)-( FA140ACPHi, ACOAD6f, G3PAT140, ECOAH7)-( FA140ACPHi, ACOAD6f, G3PAT140, HACD7i)-( FA140ACPHi, ACOAD6f, G3PAT140, ACACT12)-( FA140ACPHi, G3PAT140, CTECOAI6, ECOAH7)-( FA140ACPHi, G3PAT140, CTECOAI6, HACD7i)-( FA140ACPHi, G3PAT140, CTECOAI6, ACACT12)-( EAR…
Case 222	(G1PTT)-( MAN6PI)-( TDPDRE)-( TDPDRR)-( TDPGDH)	(SUCOAS, AKGDH)-( EAR80x, EAR80y)-( EAR60x, EAR60y)-( EAR40x, EAR40y)-( EAR181x, EAR181y)-( EAR161x, EAR161y)-( EAR141x, EAR141y)-( EAR121x, EAR121y)	(EAR140x, EAR140y, FACOAE140)-( EAR120x, EAR120y, ECOAH6)-( EAR120x, EAR120y, HACD6i)-( EAR120x, EAR120y, ACACT9)-( EAR100x, EAR100y, ECOAH6)-( EAR100x, EAR100y, HACD6i)-( EAR100x, EAR100y, ACACT9)	(EAR160x, EAR160y, ACOAD7f, HACD8i)-( EAR160x, EAR160y, CTECOAI7, ECOAH8)-( EAR160x, EAR160y, CTECOAI7, HACD8i)-( EAR160x, EAR160y, CTECOAI7, ACACT8r)-( EAR160x, EAR160y, CTECOAI7, CTECOAI8)-( EAR140x, EAR140y, ACOAD6f, ECOAH7)-( EAR140x, EAR140y, ACOAD6f, HACD7i)-( EAR140x, EAR140y, ACOAD6f, ACACT12)-( EAR140x, EAR140y, CTECOAI6, ECOAH7)-( EAR140x, EAR140y, CTECOAI6, HACD7i)-( EAR140x, EAR140y, …
Case 223	(3HAD121)-( 3OAR121)-( 3OAR141)-( 3OAS121)-( 3OAS141)-( G3PAT160)-( G3PAT161)-( G3PAT181)-( PGSA161)-( T2DECAI)	(PGPP161, PGPP161pp)-( NDPK5, RNTR2c)-( DHORD2, DHORD5)-( 3OAR120, ECOAH6)-( 3OAR120, HACD6i)-( 3OAS120, ECOAH6)-( 3OAS120, HACD6i)	(FA140ACPHi, FACOAE140, G3PAT140)-( F6PA, FBA, TPI)-( F6PA, PFK, TPI)-( PFOR, FLDR, NDPK5)	(PGI, TALA, TPI, HEX7)-( DHAPT, PFK, TPI, DHAK)-( DHAPT, FBA, TPI, DHAK)-( FA140ACPHi, ACOAD6f, G3PAT140, ECOAH7)-( FA140ACPHi, ACOAD6f, G3PAT140, HACD7i)-( FA140ACPHi, ACOAD6f, G3PAT140, ACACT12)-( FA140ACPHi, G3PAT140, CTECOAI6, ECOAH7)-( FA140ACPHi, G3PAT140, CTECOAI6, HACD7i)-( FA140ACPHi, G3PAT140, CTECOAI6, ACACT12)-( 3OAR120, AGPAT141, FA141ACPHi, ECOAH7)-( 3OAR120, AGPAT141, FA141ACPHi, H…
Case 224	(3HAD121)-( 3OAR121)-( 3OAR141)-( 3OAS121)-( 3OAS141)-( G1PTT)-( G3PAT160)-( G3PAT161)-( G3PAT181)-( MAN6PI)-( PGSA161)-( T2DECAI)-( TDPDRE)-( TDPDRR)-( TDPGDH)	(PGPP161, PGPP161pp)-( NDPK5, RNTR2c)-( EAR80x, EAR80y)-( EAR60x, EAR60y)-( EAR40x, EAR40y)-( EAR181x, EAR181y)-( EAR161x, EAR161y)-( EAR141x, EAR141y)-( EAR121x, EAR121y)-( DHORD2, DHORD5)-( 3OAR120, ECOAH6)-( 3OAR120, HACD6i)-( 3OAS120, ECOAH6)-( 3OAS120, HACD6i)	(FA140ACPHi, FACOAE140, G3PAT140)-( EAR140x, EAR140y, FACOAE140)-( EAR120x, EAR120y, ECOAH6)-( EAR120x, EAR120y, HACD6i)-( EAR120x, EAR120y, ACACT9)-( EAR100x, EAR100y, ECOAH6)-( EAR100x, EAR100y, HACD6i)-( EAR100x, EAR100y, ACACT9)-( F6PA, FBA, TPI)-( F6PA, PFK, TPI)-( PFOR, FLDR, NDPK5)	(PGI, TALA, TPI, HEX7)-( DHAPT, PFK, TPI, DHAK)-( DHAPT, FBA, TPI, DHAK)-( FA140ACPHi, ACOAD6f, G3PAT140, ECOAH7)-( FA140ACPHi, ACOAD6f, G3PAT140, HACD7i)-( FA140ACPHi, ACOAD6f, G3PAT140, ACACT12)-( FA140ACPHi, G3PAT140, CTECOAI6, ECOAH7)-( FA140ACPHi, G3PAT140, CTECOAI6, HACD7i)-( FA140ACPHi, G3PAT140, CTECOAI6, ACACT12)-( EAR160x, EAR160y, ACOAD7f, HACD8i)-( EAR160x, EAR160y, CTECOAI7, ECOAH8)-…
Case 225	(G1PTT)-( MAN6PI)-( TDPDRE)-( TDPDRR)-( TDPGDH)	(EAR80x, EAR80y)-( EAR60x, EAR60y)-( EAR40x, EAR40y)-( EAR181x, EAR181y)-( EAR161x, EAR161y)-( EAR141x, EAR141y)-( EAR121x, EAR121y)	(EAR140x, EAR140y, FACOAE140)-( EAR120x, EAR120y, ECOAH6)-( EAR120x, EAR120y, HACD6i)-( EAR120x, EAR120y, ACACT9)-( EAR100x, EAR100y, ECOAH6)-( EAR100x, EAR100y, HACD6i)-( EAR100x, EAR100y, ACACT9)	(EAR160x, EAR160y, ACOAD7f, HACD8i)-( EAR160x, EAR160y, CTECOAI7, ECOAH8)-( EAR160x, EAR160y, CTECOAI7, HACD8i)-( EAR160x, EAR160y, CTECOAI7, ACACT8r)-( EAR160x, EAR160y, CTECOAI7, CTECOAI8)-( EAR140x, EAR140y, ACOAD6f, ECOAH7)-( EAR140x, EAR140y, ACOAD6f, HACD7i)-( EAR140x, EAR140y, ACOAD6f, ACACT12)-( EAR140x, EAR140y, CTECOAI6, ECOAH7)-( EAR140x, EAR140y, CTECOAI6, HACD7i)-( EAR140x, EAR140y, …
Case 226	(G3PD2)-( IMPD)	(SUCOAS, AKGDH)-( NDPK1, ADK3)	(ADK1, NDPK1, R15BPK)-( ADK1, NDPK1, PPM)-( ADK1, NDPK1, PRPPS)-( GAPD, TKT2, TPI)-( FGLU, MTHFC, PFL)-( FGLU, MTHFD, PFL)-( FORAMD, MTHFC, PFL)-( FORAMD, MTHFD, PFL)-( HISDr, MTHFC, PFL)-( HISDr, MTHFD, PFL)-( IZPN, MTHFC, PFL)-( IZPN, MTHFD, PFL)-( MTHFC, PFL, URCN)-( MTHFD, PFL, URCN)-( PGK, TKT2, TPI)-( ACOAD1f, ECOAH6, 3OAR120)-( ACOAD1f, ECOAH6, 3OAS120)-( FACOAE161, CTECOAI6_copy1, 3HAD121…	(PGI, TKT1, TPI, HEX7)-( PGI, RPE, TPI, HEX7)-( GARFT, PFL, URCN, FTHFD)-( GARFT, IZPN, PFL, FTHFD)-( GARFT, HISDr, PFL, FTHFD)-( GARFT, FORAMD, PFL, FTHFD)-( GARFT, FGLU, PFL, FTHFD)-( PGI, TPI, HEX7, GND)-( ACOAD6f, CTECOAI7_copy1, HACD6, 3HAD121)-( ACOAD6f, CTECOAI7_copy1, HACD6, 3OAR121)-( ACOAD6f, CTECOAI7_copy1, HACD6, 3OAR141)-( ACOAD6f, CTECOAI7_copy1, HACD6, 3OAS121)-( ACOAD6f, CTECOAI7_…
Case 227	(G3PD2)-( IMPD)	(SUCOAS, AKGDH)-( NDPK1, ADK3)	(ADK1, NDPK1, R15BPK)-( ADK1, NDPK1, PPM)-( ADK1, NDPK1, PRPPS)-( GAPD, TKT2, TPI)-( FGLU, MTHFC, PFL)-( FGLU, MTHFD, PFL)-( FORAMD, MTHFC, PFL)-( FORAMD, MTHFD, PFL)-( HISDr, MTHFC, PFL)-( HISDr, MTHFD, PFL)-( IZPN, MTHFC, PFL)-( IZPN, MTHFD, PFL)-( MTHFC, PFL, URCN)-( MTHFD, PFL, URCN)-( PGK, TKT2, TPI)-( ACOAD1f, ECOAH6, 3OAR120)-( ACOAD1f, ECOAH6, 3OAS120)-( FACOAE161, CTECOAI6_copy1, 3HAD121…	(PGI, TKT1, TPI, HEX7)-( PGI, RPE, TPI, HEX7)-( GARFT, PFL, URCN, FTHFD)-( GARFT, IZPN, PFL, FTHFD)-( GARFT, HISDr, PFL, FTHFD)-( GARFT, FORAMD, PFL, FTHFD)-( GARFT, FGLU, PFL, FTHFD)-( PGI, TPI, HEX7, GND)-( ACOAD6f, CTECOAI7_copy1, HACD6, 3HAD121)-( ACOAD6f, CTECOAI7_copy1, HACD6, 3OAR121)-( ACOAD6f, CTECOAI7_copy1, HACD6, 3OAR141)-( ACOAD6f, CTECOAI7_copy1, HACD6, 3OAS121)-( ACOAD6f, CTECOAI7_…
Case 228	()	(SUCOAS, AKGDH)	(CTECOAI7_copy1, EAR161y, EAR161x)-( ACOAD1f, EAR40x, EAR40y)-( ACOAD1f, EAR60y, EAR60x)-( ACOAD1f, EAR80y, EAR80x)	(ACOAD1f, ECOAH6, EAR100y, EAR100x)-( ACOAD1f, ECOAH6, EAR120y, EAR120x)-( FACOAE161, CTECOAI6_copy1, EAR121y, EAR121x)-( FACOAE161, CTECOAI6_copy1, EAR141y, EAR141x)-( CTECOAI7_copy1, AACPS2, EAR121y, EAR121x)-( CTECOAI7_copy1, AACPS2, EAR141y, EAR141x)-( CTECOAI7_copy1, CTECOAI6_copy1, EAR121y, EAR121x)-( CTECOAI7_copy1, CTECOAI6_copy1, EAR141y, EAR141x)-( CTECOAI7_copy1, FACOAE141, EAR121y, EA…
Case 229	(3HAD121)-( 3OAR121)-( 3OAR141)-( 3OAS121)-( 3OAS141)-( CBPS)-( G3PAT160)-( G3PAT161)-( G3PAT181)-( G3PD2)-( IMPD)-( PGSA161)-( T2DECAI)	(SUCOAS, AKGDH)-( PGPP161, PGPP161pp)-( NDPK5, RNTR2c)-( NDPK1, ADK3)-( DHORD2, DHORD5)-( 3OAR120, ECOAH6)-( 3OAR120, HACD6i)-( 3OAS120, ECOAH6)-( 3OAS120, HACD6i)-( FLDR, NDPK5)	(ADK1, NDPK1, R15BPK)-( ADK1, NDPK1, PPM)-( PGK, PPCK, PPS)-( GAPD, PPCK, PPS)-( FA140ACPHi, FACOAE140, G3PAT140)-( ADK1, NDPK1, PRPPS)-( F6PA, FBA, TPI)-( F6PA, PFK, TPI)-( GAPD, TKT2, TPI)-( FGLU, MTHFC, PFL)-( FGLU, MTHFD, PFL)-( FORAMD, MTHFC, PFL)-( FORAMD, MTHFD, PFL)-( HISDr, MTHFC, PFL)-( HISDr, MTHFD, PFL)-( IZPN, MTHFC, PFL)-( IZPN, MTHFD, PFL)-( MTHFC, PFL, URCN)-( MTHFD, PFL, URCN)-( …	(PGI, TKT1, TPI, HEX7)-( PGI, TALA, TPI, HEX7)-( PGI, RPE, TPI, HEX7)-( GARFT, PFL, URCN, FTHFD)-( GARFT, IZPN, PFL, FTHFD)-( GARFT, HISDr, PFL, FTHFD)-( GARFT, FORAMD, PFL, FTHFD)-( GARFT, FGLU, PFL, FTHFD)-( DHAPT, PFK, TPI, DHAK)-( DHAPT, FBA, TPI, DHAK)-( PGI, TPI, HEX7, GND)-( FA140ACPHi, ACOAD6f, G3PAT140, ECOAH7)-( FA140ACPHi, ACOAD6f, G3PAT140, HACD7i)-( FA140ACPHi, ACOAD6f, G3PAT140, ACA…
Case 230	(3HAD121)-( 3OAR121)-( 3OAR141)-( 3OAS121)-( 3OAS141)-( CBPS)-( G1PTT)-( G3PAT160)-( G3PAT161)-( G3PAT181)-( G3PD2)-( GLA)-( IMPD)-( MAN6PI)-( PGSA161)-( T2DECAI)-( TDPDRE)-( TDPDRR)-( TDPGDH)-( UDPGD)	(SUCOAS, AKGDH)-( PGPP161, 2AGPGAT161)-( PGPP161, PLIPA1G161pp)-( PGPP161, PGPP161pp)-( PGPP160, 2AGPGAT160)-( PGPP160, PLIPA1G160pp)-( PGPP181, 2AGPGAT181)-( PGPP181, PLIPA1G181pp)-( NDPK5, RNTR2c)-( NDPK1, ADK3)-( EAR80x, EAR80y)-( EAR60x, EAR60y)-( EAR40x, EAR40y)-( EAR181x, EAR181y)-( EAR161x, EAR161y)-( EAR141x, EAR141y)-( EAR121x, EAR121y)-( DHORD2, DHORD5)-( 3OAR120, ECOAH6)-( 3OAR120, HAC…	(ADK1, NDPK1, R15BPK)-( ADK1, NDPK1, PPM)-( PGPP161, FACOAE161, CTECOAI7)-( PGPP160, FACOAE160, ECOAH7)-( PGPP160, FACOAE160, HACD7i)-( PGPP160, FACOAE160, ACACT12)-( PGK, PPCK, PPS)-( PGPP181, FACOAE181, ECOAH8)-( PGPP181, FACOAE181, HACD8i)-( PGPP181, FACOAE181, ACACT8r)-( PGPP181, FACOAE181, CTECOAI8)-( GAPD, PPCK, PPS)-( FA140ACPHi, ACOAD6f, FACOAE140)-( FA140ACPHi, FACOAE140, G3PAT140)-( FA1…	(PGI, TKT1, TPI, HEX7)-( PGI, TALA, TPI, HEX7)-( PGI, RPE, TPI, HEX7)-( GARFT, PFL, URCN, FTHFD)-( GARFT, IZPN, PFL, FTHFD)-( GARFT, HISDr, PFL, FTHFD)-( GARFT, FORAMD, PFL, FTHFD)-( GARFT, FGLU, PFL, FTHFD)-( DHAPT, PFK, TPI, DHAK)-( DHAPT, FBA, TPI, DHAK)-( PGI, TPI, HEX7, GND)-( PGPP161, FACOAE161, AACPS3, ECOAH7)-( PGPP161, FACOAE161, AACPS3, HACD7i)-( PGPP161, FACOAE161, AACPS3, ACACT12)-( P…
Case 231	(G1PTT)-( GLA)-( MAN6PI)-( TDPDRE)-( TDPDRR)-( TDPGDH)-( UDPGD)	(SUCOAS, AKGDH)-( PGPP161, 2AGPGAT161)-( PGPP161, PLIPA1G161pp)-( PGPP160, 2AGPGAT160)-( PGPP160, PLIPA1G160pp)-( PGPP181, 2AGPGAT181)-( PGPP181, PLIPA1G181pp)-( EAR80x, EAR80y)-( EAR60x, EAR60y)-( EAR40x, EAR40y)-( EAR181x, EAR181y)-( EAR161x, EAR161y)-( EAR141x, EAR141y)-( EAR121x, EAR121y)	(PGPP161, FACOAE161, CTECOAI7)-( PGPP160, FACOAE160, ECOAH7)-( PGPP160, FACOAE160, HACD7i)-( PGPP160, FACOAE160, ACACT12)-( PGPP181, FACOAE181, ECOAH8)-( PGPP181, FACOAE181, HACD8i)-( PGPP181, FACOAE181, ACACT8r)-( PGPP181, FACOAE181, CTECOAI8)-( FA140ACPHi, ACOAD6f, FACOAE140)-( FA140ACPHi, FACOAE140, ECOAH6)-( FA140ACPHi, FACOAE140, HACD6i)-( FA140ACPHi, FACOAE140, ACACT9)-( EAR140x, EAR140y, F…	(PGPP161, FACOAE161, AACPS3, ECOAH7)-( PGPP161, FACOAE161, AACPS3, HACD7i)-( PGPP161, FACOAE161, AACPS3, ACACT12)-( PGPP161, FACOAE161, ACOAD7f, ECOAH7)-( PGPP161, FACOAE161, ACOAD7f, HACD7i)-( PGPP161, FACOAE161, ACOAD7f, ACACT12)-( PGPP161, FACOAE161, FACOAE160, ECOAH7)-( PGPP161, FACOAE161, FACOAE160, HACD7i)-( PGPP161, FACOAE161, FACOAE160, ACACT12)-( PGPP160, FACOAE160, ACOAD6f, FACOAE140)-(…
Case 232	(3HAD121)-( 3OAR121)-( 3OAR141)-( 3OAS121)-( 3OAS141)-( CBPS)-( G3PAT160)-( G3PAT161)-( G3PAT181)-( PGSA161)-( T2DECAI)	(PGPP161, PGPP161pp)-( NDPK5, RNTR2c)-( DHORD2, DHORD5)-( 3OAR120, ECOAH6)-( 3OAR120, HACD6i)-( 3OAS120, ECOAH6)-( 3OAS120, HACD6i)-( FLDR, NDPK5)	(PGK, PPCK, PPS)-( GAPD, PPCK, PPS)-( FA140ACPHi, FACOAE140, G3PAT140)-( F6PA, FBA, TPI)-( F6PA, PFK, TPI)	(PGI, TALA, TPI, HEX7)-( DHAPT, PFK, TPI, DHAK)-( DHAPT, FBA, TPI, DHAK)-( FA140ACPHi, ACOAD6f, G3PAT140, ECOAH7)-( FA140ACPHi, ACOAD6f, G3PAT140, HACD7i)-( FA140ACPHi, ACOAD6f, G3PAT140, ACACT12)-( FA140ACPHi, G3PAT140, CTECOAI6, ECOAH7)-( FA140ACPHi, G3PAT140, CTECOAI6, HACD7i)-( FA140ACPHi, G3PAT140, CTECOAI6, ACACT12)-( 3OAR120, AGPAT141, FA141ACPHi, ECOAH7)-( 3OAR120, AGPAT141, FA141ACPHi, H…
Case 233	(3HAD121)-( 3OAR121)-( 3OAR141)-( 3OAS121)-( 3OAS141)-( CBPS)-( G1PTT)-( G3PAT160)-( G3PAT161)-( G3PAT181)-( GLA)-( MAN6PI)-( PGSA161)-( T2DECAI)-( TDPDRE)-( TDPDRR)-( TDPGDH)-( UDPGD)	(PGPP161, 2AGPGAT161)-( PGPP161, PLIPA1G161pp)-( PGPP161, PGPP161pp)-( PGPP160, 2AGPGAT160)-( PGPP160, PLIPA1G160pp)-( PGPP181, 2AGPGAT181)-( PGPP181, PLIPA1G181pp)-( NDPK5, RNTR2c)-( EAR80x, EAR80y)-( EAR60x, EAR60y)-( EAR40x, EAR40y)-( EAR181x, EAR181y)-( EAR161x, EAR161y)-( EAR141x, EAR141y)-( EAR121x, EAR121y)-( DHORD2, DHORD5)-( 3OAR120, ECOAH6)-( 3OAR120, HACD6i)-( 3OAS120, ECOAH6)-( 3OAS12…	(PGPP161, FACOAE161, CTECOAI7)-( PGPP160, FACOAE160, ECOAH7)-( PGPP160, FACOAE160, HACD7i)-( PGPP160, FACOAE160, ACACT12)-( PGK, PPCK, PPS)-( PGPP181, FACOAE181, ECOAH8)-( PGPP181, FACOAE181, HACD8i)-( PGPP181, FACOAE181, ACACT8r)-( PGPP181, FACOAE181, CTECOAI8)-( GAPD, PPCK, PPS)-( FA140ACPHi, ACOAD6f, FACOAE140)-( FA140ACPHi, FACOAE140, G3PAT140)-( FA140ACPHi, FACOAE140, ECOAH6)-( FA140ACPHi, F…	(PGI, TALA, TPI, HEX7)-( DHAPT, PFK, TPI, DHAK)-( DHAPT, FBA, TPI, DHAK)-( PGPP161, FACOAE161, AACPS3, ECOAH7)-( PGPP161, FACOAE161, AACPS3, HACD7i)-( PGPP161, FACOAE161, AACPS3, ACACT12)-( PGPP161, FACOAE161, ACOAD7f, ECOAH7)-( PGPP161, FACOAE161, ACOAD7f, HACD7i)-( PGPP161, FACOAE161, ACOAD7f, ACACT12)-( PGPP161, FACOAE161, FACOAE160, ECOAH7)-( PGPP161, FACOAE161, FACOAE160, HACD7i)-( PGPP161, …
Case 234	(G1PTT)-( GLA)-( MAN6PI)-( TDPDRE)-( TDPDRR)-( TDPGDH)-( UDPGD)	(PGPP161, 2AGPGAT161)-( PGPP161, PLIPA1G161pp)-( PGPP160, 2AGPGAT160)-( PGPP160, PLIPA1G160pp)-( PGPP181, 2AGPGAT181)-( PGPP181, PLIPA1G181pp)-( EAR80x, EAR80y)-( EAR60x, EAR60y)-( EAR40x, EAR40y)-( EAR181x, EAR181y)-( EAR161x, EAR161y)-( EAR141x, EAR141y)-( EAR121x, EAR121y)	(PGPP161, FACOAE161, CTECOAI7)-( PGPP160, FACOAE160, ECOAH7)-( PGPP160, FACOAE160, HACD7i)-( PGPP160, FACOAE160, ACACT12)-( PGPP181, FACOAE181, ECOAH8)-( PGPP181, FACOAE181, HACD8i)-( PGPP181, FACOAE181, ACACT8r)-( PGPP181, FACOAE181, CTECOAI8)-( FA140ACPHi, ACOAD6f, FACOAE140)-( FA140ACPHi, FACOAE140, ECOAH6)-( FA140ACPHi, FACOAE140, HACD6i)-( FA140ACPHi, FACOAE140, ACACT9)-( EAR140x, EAR140y, F…	(PGPP161, FACOAE161, AACPS3, ECOAH7)-( PGPP161, FACOAE161, AACPS3, HACD7i)-( PGPP161, FACOAE161, AACPS3, ACACT12)-( PGPP161, FACOAE161, ACOAD7f, ECOAH7)-( PGPP161, FACOAE161, ACOAD7f, HACD7i)-( PGPP161, FACOAE161, ACOAD7f, ACACT12)-( PGPP161, FACOAE161, FACOAE160, ECOAH7)-( PGPP161, FACOAE161, FACOAE160, HACD7i)-( PGPP161, FACOAE161, FACOAE160, ACACT12)-( PGPP160, FACOAE160, ACOAD6f, FACOAE140)-(…
Case 235	()	()	(GAPD, TKT2, TPI)-( FGLU, MTHFC, PFL)-( FGLU, MTHFD, PFL)-( FORAMD, MTHFC, PFL)-( FORAMD, MTHFD, PFL)-( HISDr, MTHFC, PFL)-( HISDr, MTHFD, PFL)-( IZPN, MTHFC, PFL)-( IZPN, MTHFD, PFL)-( MTHFC, PFL, URCN)-( MTHFD, PFL, URCN)-( PGK, TKT2, TPI)	(GARFT, PFL, URCN, FTHFD)-( GARFT, IZPN, PFL, FTHFD)-( GARFT, HISDr, PFL, FTHFD)-( GARFT, FORAMD, PFL, FTHFD)-( GARFT, FGLU, PFL, FTHFD)-( PGK, PPCK, TRSARr, PPS)-( GAPD, PPCK, TRSARr, PPS)
Case 236	()	()	(GAPD, TKT2, TPI)-( FGLU, MTHFC, PFL)-( FGLU, MTHFD, PFL)-( FORAMD, MTHFC, PFL)-( FORAMD, MTHFD, PFL)-( HISDr, MTHFC, PFL)-( HISDr, MTHFD, PFL)-( IZPN, MTHFC, PFL)-( IZPN, MTHFD, PFL)-( MTHFC, PFL, URCN)-( MTHFD, PFL, URCN)-( PGK, TKT2, TPI)	(GARFT, PFL, URCN, FTHFD)-( GARFT, IZPN, PFL, FTHFD)-( GARFT, HISDr, PFL, FTHFD)-( GARFT, FORAMD, PFL, FTHFD)-( GARFT, FGLU, PFL, FTHFD)-( PGK, PPCK, TRSARr, PPS)-( GAPD, PPCK, TRSARr, PPS)
Case 237	()	()	()	()
Case 238	(CBPS)	(FLDR, NDPK5)	(PGK, PPCK, PPS)-( GAPD, PPCK, PPS)-( GAPD, TKT2, TPI)-( FGLU, MTHFC, PFL)-( FGLU, MTHFD, PFL)-( FORAMD, MTHFC, PFL)-( FORAMD, MTHFD, PFL)-( HISDr, MTHFC, PFL)-( HISDr, MTHFD, PFL)-( IZPN, MTHFC, PFL)-( IZPN, MTHFD, PFL)-( MTHFC, PFL, URCN)-( MTHFD, PFL, URCN)-( PGK, TKT2, TPI)	(GARFT, PFL, URCN, FTHFD)-( GARFT, IZPN, PFL, FTHFD)-( GARFT, HISDr, PFL, FTHFD)-( GARFT, FORAMD, PFL, FTHFD)-( GARFT, FGLU, PFL, FTHFD)-( 3OAR120, AACPS3, CTECOAI6, FE3Ri)-( 3OAR120, ACOAD7f, CTECOAI6, FE3Ri)-( 3OAR120, FACOAE160, CTECOAI6, FE3Ri)-( 3OAS120, CTECOAI6, AACPS3, FE3Ri)-( 3OAS120, CTECOAI6, ACOAD7f, FE3Ri)-( 3OAS120, CTECOAI6, FACOAE160, FE3Ri)-( GAPD, RPE, TALA, TPI)-( PGK, RPE, TA…
Case 239	(CBPS)-( GLA)-( UDPGD)	(PGPP161, 2AGPGAT161)-( PGPP161, PLIPA1G161pp)-( PGPP160, 2AGPGAT160)-( PGPP160, PLIPA1G160pp)-( PGPP181, 2AGPGAT181)-( PGPP181, PLIPA1G181pp)-( FLDR, NDPK5)	(PGPP161, FACOAE161, CTECOAI7)-( PGPP160, FACOAE160, ECOAH7)-( PGPP160, FACOAE160, HACD7i)-( PGPP160, FACOAE160, ACACT12)-( PGK, PPCK, PPS)-( PGPP181, FACOAE181, ECOAH8)-( PGPP181, FACOAE181, HACD8i)-( PGPP181, FACOAE181, ACACT8r)-( PGPP181, FACOAE181, CTECOAI8)-( GAPD, PPCK, PPS)-( FA140ACPHi, ACOAD6f, FACOAE140)-( FA140ACPHi, FACOAE140, ECOAH6)-( FA140ACPHi, FACOAE140, HACD6i)-( FA140ACPHi, FAC…	(GARFT, PFL, URCN, FTHFD)-( GARFT, IZPN, PFL, FTHFD)-( GARFT, HISDr, PFL, FTHFD)-( GARFT, FORAMD, PFL, FTHFD)-( GARFT, FGLU, PFL, FTHFD)-( PGPP161, FACOAE161, AACPS3, ECOAH7)-( PGPP161, FACOAE161, AACPS3, HACD7i)-( PGPP161, FACOAE161, AACPS3, ACACT12)-( PGPP161, FACOAE161, ACOAD7f, ECOAH7)-( PGPP161, FACOAE161, ACOAD7f, HACD7i)-( PGPP161, FACOAE161, ACOAD7f, ACACT12)-( PGPP161, FACOAE161, FACOAE1…
Case 240	(GLA)-( UDPGD)	(PGPP161, 2AGPGAT161)-( PGPP161, PLIPA1G161pp)-( PGPP160, 2AGPGAT160)-( PGPP160, PLIPA1G160pp)-( PGPP181, 2AGPGAT181)-( PGPP181, PLIPA1G181pp)	(PGPP161, FACOAE161, CTECOAI7)-( PGPP160, FACOAE160, ECOAH7)-( PGPP160, FACOAE160, HACD7i)-( PGPP160, FACOAE160, ACACT12)-( PGPP181, FACOAE181, ECOAH8)-( PGPP181, FACOAE181, HACD8i)-( PGPP181, FACOAE181, ACACT8r)-( PGPP181, FACOAE181, CTECOAI8)-( FA140ACPHi, ACOAD6f, FACOAE140)-( FA140ACPHi, FACOAE140, ECOAH6)-( FA140ACPHi, FACOAE140, HACD6i)-( FA140ACPHi, FACOAE140, ACACT9)-( DHORD2, FRD2, QMO3)…	(PGPP161, FACOAE161, AACPS3, ECOAH7)-( PGPP161, FACOAE161, AACPS3, HACD7i)-( PGPP161, FACOAE161, AACPS3, ACACT12)-( PGPP161, FACOAE161, ACOAD7f, ECOAH7)-( PGPP161, FACOAE161, ACOAD7f, HACD7i)-( PGPP161, FACOAE161, ACOAD7f, ACACT12)-( PGPP161, FACOAE161, FACOAE160, ECOAH7)-( PGPP161, FACOAE161, FACOAE160, HACD7i)-( PGPP161, FACOAE161, FACOAE160, ACACT12)-( PGPP160, FACOAE160, ACOAD6f, FACOAE140)-(…
Case 241	(CBPS)	(FLDR, NDPK5)	(PGK, PPCK, PPS)-( GAPD, PPCK, PPS)	(3OAR120, AACPS3, CTECOAI6, FE3Ri)-( 3OAR120, ACOAD7f, CTECOAI6, FE3Ri)-( 3OAR120, FACOAE160, CTECOAI6, FE3Ri)-( 3OAS120, CTECOAI6, AACPS3, FE3Ri)-( 3OAS120, CTECOAI6, ACOAD7f, FE3Ri)-( 3OAS120, CTECOAI6, FACOAE160, FE3Ri)-( GAPD, RPE, TALA, TPI)-( PGK, RPE, TALA, TPI)
Case 242	(CBPS)-( GLA)-( UDPGD)	(PGPP161, 2AGPGAT161)-( PGPP161, PLIPA1G161pp)-( PGPP160, 2AGPGAT160)-( PGPP160, PLIPA1G160pp)-( PGPP181, 2AGPGAT181)-( PGPP181, PLIPA1G181pp)-( FLDR, NDPK5)	(PGPP161, FACOAE161, CTECOAI7)-( PGPP160, FACOAE160, ECOAH7)-( PGPP160, FACOAE160, HACD7i)-( PGPP160, FACOAE160, ACACT12)-( PGK, PPCK, PPS)-( PGPP181, FACOAE181, ECOAH8)-( PGPP181, FACOAE181, HACD8i)-( PGPP181, FACOAE181, ACACT8r)-( PGPP181, FACOAE181, CTECOAI8)-( GAPD, PPCK, PPS)-( FA140ACPHi, ACOAD6f, FACOAE140)-( FA140ACPHi, FACOAE140, ECOAH6)-( FA140ACPHi, FACOAE140, HACD6i)-( FA140ACPHi, FAC…	(PGPP161, FACOAE161, AACPS3, ECOAH7)-( PGPP161, FACOAE161, AACPS3, HACD7i)-( PGPP161, FACOAE161, AACPS3, ACACT12)-( PGPP161, FACOAE161, ACOAD7f, ECOAH7)-( PGPP161, FACOAE161, ACOAD7f, HACD7i)-( PGPP161, FACOAE161, ACOAD7f, ACACT12)-( PGPP161, FACOAE161, FACOAE160, ECOAH7)-( PGPP161, FACOAE161, FACOAE160, HACD7i)-( PGPP161, FACOAE161, FACOAE160, ACACT12)-( PGPP160, FACOAE160, ACOAD6f, FACOAE140)-(…
Case 243	(GLA)-( UDPGD)	(PGPP161, 2AGPGAT161)-( PGPP161, PLIPA1G161pp)-( PGPP160, 2AGPGAT160)-( PGPP160, PLIPA1G160pp)-( PGPP181, 2AGPGAT181)-( PGPP181, PLIPA1G181pp)	(PGPP161, FACOAE161, CTECOAI7)-( PGPP160, FACOAE160, ECOAH7)-( PGPP160, FACOAE160, HACD7i)-( PGPP160, FACOAE160, ACACT12)-( PGPP181, FACOAE181, ECOAH8)-( PGPP181, FACOAE181, HACD8i)-( PGPP181, FACOAE181, ACACT8r)-( PGPP181, FACOAE181, CTECOAI8)-( FA140ACPHi, ACOAD6f, FACOAE140)-( FA140ACPHi, FACOAE140, ECOAH6)-( FA140ACPHi, FACOAE140, HACD6i)-( FA140ACPHi, FACOAE140, ACACT9)-( DHORD2, FRD2, QMO3)…	(PGPP161, FACOAE161, AACPS3, ECOAH7)-( PGPP161, FACOAE161, AACPS3, HACD7i)-( PGPP161, FACOAE161, AACPS3, ACACT12)-( PGPP161, FACOAE161, ACOAD7f, ECOAH7)-( PGPP161, FACOAE161, ACOAD7f, HACD7i)-( PGPP161, FACOAE161, ACOAD7f, ACACT12)-( PGPP161, FACOAE161, FACOAE160, ECOAH7)-( PGPP161, FACOAE161, FACOAE160, HACD7i)-( PGPP161, FACOAE161, FACOAE160, ACACT12)-( PGPP160, FACOAE160, ACOAD6f, FACOAE140)-(…
Case 244	(A5PISO)-( ACCOAC)-( ADSL1r)-( ADSL2r)-( ADSS)-( AGPAT160)-( AICART)-( AIRC2)-( AIRC3)-( APRAUR)-( ASPCT)-( CHORS)-( DASYN160)-( DB4PS)-( DDPA)-( DHFR)-( DHORTS)-( DHPPDA2)-( DHQS)-( DPCOAK)-( FMNAT)-( G1PACT)-( GF6PTA)-( GK1)-( GLUPRT)-( GTPCII2)-( IMPC)-( KDOCT2)-( KDOPP)-( KDOPS)-( MCOATA)-( METAT)-( MTHFR2)-( NADK)-( NNATr)-( NNDPR)-( OMPDC)-( ORPT)-( PGAMT)-( PNTK)-( PPCDC)-( PPNCL2)-( PRAIS…	(3OAS141, 3OAR140)-( 3OAS141, 3OAS140)-( 3OAS121, 3OAR140)-( 3OAS121, 3OAS140)-( 3OAR141, 3OAR140)-( 3OAR141, 3OAS140)-( 3OAR121, 3OAR140)-( 3OAR121, 3OAS140)-( DASYN161, DAGK181)-( DASYN161, DESATPE160)-( DASYN161, DESATPG160)-( AGPAT161, DESATPE160)-( APPAT, PTPATi)-( CTPS1, CTPS2)-( TKT2, GND)-( T2DECAI, 3OAR140)-( T2DECAI, 3OAS140)-( RPE, GND)-( PSSA161, DESATPE160)-( PSD161, DESATPE160)-( PR…	(AGPAT161, DAGK161, DESATPG160)-( SUCD4, CTECOAI6, 3OAR140)-( SUCD4, CTECOAI6, 3OAS140)-( R15BPK, ADK1, ADK3)-( PRPPS, ADK1, ADK3)-( PGSA161, PSSA161, DAGK181)-( PGSA161, PSD161, DAGK181)-( GLCDpp, TKT2, PGL)-( GLCDpp, RPE, PGL)-( GHMT2r, MTHFD, GLYCL)-( GHMT2r, MTHFC, GLYCL)-( ADK1, ADK3, PPM)-( CTECOAI6, 3OAR140, ACOAD6f)-( CTECOAI6, 3OAR140, ECOAH7)-( CTECOAI6, 3OAR140, HACD7i)-( CTECOAI6, 3OA…	(SUCD4, ACOAD24f, 3OAR140, FA141ACPHi)-( SUCD4, ACOAD24f, 3OAR140, FACOAL141)-( SUCD4, ACOAD24f, 3OAS140, FA141ACPHi)-( SUCD4, ACOAD24f, 3OAS140, FACOAL141)-( RECOAH21, SUCD4, 3OAR140, FA141ACPHi)-( RECOAH21, SUCD4, 3OAR140, FACOAL141)-( RECOAH21, SUCD4, 3OAS140, FA141ACPHi)-( RECOAH21, SUCD4, 3OAS140, FACOAL141)-( PPK50r, PPK, IDPh_1, PPA)-( PPK2, PPK, IDPh_1, PPA)-( PGPP161, PSSA161, PGPP161pp,…
Case 245	(A5PISO)-( ACCOAC)-( ADSL1r)-( ADSL2r)-( ADSS)-( AGPAT160)-( AICART)-( AIRC2)-( AIRC3)-( ALAALAr)-( APRAUR)-( ASAD)-( ASPCT)-( ASPK)-( CAt6pp)-( CHORS)-( DAPE)-( DASYN160)-( DB4PS)-( DDPA)-( DHDPRy)-( DHDPS)-( DHFR)-( DHORTS)-( DHPPDA2)-( DHQS)-( DPCOAK)-( DPR)-( FMNAT)-( G1PACT)-( G1SAT)-( GF6PTA)-( GK1)-( GLUPRT)-( GLUTRR)-( GLUTRS)-( GTPCII2)-( HMBS)-( IMPC)-( KDOCT2)-( KDOPP)-( KDOPS)-( MCOAT…	(3OAS141, 3OAR140)-( 3OAS141, 3OAS140)-( 3OAS121, 3OAR140)-( 3OAS121, 3OAS140)-( 3OAR141, 3OAR140)-( 3OAR141, 3OAS140)-( 3OAR121, 3OAR140)-( 3OAR121, 3OAS140)-( DASYN161, DAGK181)-( DASYN161, DESATPE160)-( DASYN161, DESATPG160)-( ALAR, DLYSPYRAT)-( AGPAT161, DESATPE160)-( APPAT, PTPATi)-( CTPS1, CTPS2)-( TKT2, GND)-( T2DECAI, 3OAR140)-( T2DECAI, 3OAS140)-( RPE, GND)-( PSSA161, DESATPE160)-( PSD16…	(AGPAT161, DAGK161, DESATPG160)-( SUCD4, CTECOAI6, 3OAR140)-( SUCD4, CTECOAI6, 3OAS140)-( R15BPK, ADK1, ADK3)-( PRPPS, ADK1, ADK3)-( PGSA161, PSSA161, DAGK181)-( PGSA161, PSD161, DAGK181)-( METS, ACHBS, MCITD)-( METS, ACHBS, MCITL2)-( METS, ACHBS, MCITS)-( METS, ACHBS, MICITDr)-( KARA2, METS, MCITD)-( KARA2, METS, MCITL2)-( KARA2, METS, MCITS)-( KARA2, METS, MICITDr)-( GLUR, ALAR, 1PPDCRc)-( GLUR…	(SUCD4, ACOAD24f, ALAR, DLYSOXGAT)-( SUCD4, CTECOAI6, ALAR, DLYSOXGAT)-( RECOAH21, SUCD4, ALAR, DLYSOXGAT)-( GLUR, SUCD4, ACOAD24f, DLYSPYRAT)-( GLUR, SUCD4, CTECOAI6, DLYSPYRAT)-( GLUR, RECOAH21, SUCD4, DLYSPYRAT)-( 3HAACOAT141, SUCD4, ALAR, DLYSOXGAT)-( 3HAACOAT141, GLUR, SUCD4, DLYSPYRAT)-( SUCD4, ACOAD24f, 3OAR140, FA141ACPHi)-( SUCD4, ACOAD24f, 3OAR140, FACOAL141)-( SUCD4, ACOAD24f, 3OAS140,…
Case 246	(ALAALAr)-( ASAD)-( ASPK)-( CAt6pp)-( DAPE)-( DHDPRy)-( DHDPS)-( DPR)-( G1SAT)-( GLUTRR)-( GLUTRS)-( HMBS)-( MOHMT)-( MPTG)-( NADS1)-( PANTS)-( PAPPT3)-( PPBNGS)-( SDPDS)-( SDPTA)-( SHCHD2)-( SHCHF)-( THDPS)-( UAAGDS)-( UAGCVT)-( UAGPT3)-( UAMAGS)-( UAMAS)-( UAPGR)-( UDCPDP)-( UGMDDS)-( UPP3MT)-( UPP3S)	(ALAR, DLYSPYRAT)-( METS, CYSTGL)-( METS, CYSTS)-( GLUR, DLYSOXGAT)	(GLUR, ALAR, 1PPDCRc)-( GLUR, ALAR, GLCOASYNT)-( GLUR, ALAR, GLUTCOADHc)-( GLUR, ALAR, LPCOXc)-( GLUR, ALAR, LYSRC)-( GLUR, ALAR, OXOADLR)-( GLUR, ALAR, AADSACYCL)-( GLUR, ALAR, AASAD3)-( ALAR, DLYSOXGAT, 1PPDCRc)-( ALAR, DLYSOXGAT, GLCOASYNT)-( ALAR, DLYSOXGAT, GLUTCOADHc)-( ALAR, DLYSOXGAT, LPCOXc)-( ALAR, DLYSOXGAT, LYSRC)-( ALAR, DLYSOXGAT, OXOADLR)-( ALAR, DLYSOXGAT, AADSACYCL)-( ALAR, DLYSO…	(SUCD4, ACOAD24f, ALAR, DLYSOXGAT)-( SUCD4, CTECOAI6, ALAR, DLYSOXGAT)-( RECOAH21, SUCD4, ALAR, DLYSOXGAT)-( GLUR, SUCD4, ACOAD24f, DLYSPYRAT)-( GLUR, SUCD4, CTECOAI6, DLYSPYRAT)-( GLUR, RECOAH21, SUCD4, DLYSPYRAT)-( 3HAACOAT141, SUCD4, ALAR, DLYSOXGAT)-( 3HAACOAT141, GLUR, SUCD4, DLYSPYRAT)-( GLUR, ALAR, PDHcr, AKGDa)-( GLUR, ALAR, PDHcr, AKGDb_copy1)-( GLUR, ALAR, ECOAH1, HBCHLR)-( ALAR, DLYSOX…
Case 247	(A5PISO)-( ACCOAC)-( ADCL)-( ADCS)-( ADSL1r)-( ADSL2r)-( ADSS)-( AGPAT160)-( AICART)-( AIRC2)-( AIRC3)-( APRAUR)-( ASPCT)-( CHORS)-( DASYN160)-( DB4PS)-( DDPA)-( DHFR)-( DHFS)-( DHORTS)-( DHPPDA2)-( DHQS)-( DPCOAK)-( FMNAT)-( G1PACT)-( GF6PTA)-( GK1)-( GLUPRT)-( GTPCI)-( GTPCII2)-( IMPC)-( KDOCT2)-( KDOPP)-( KDOPS)-( MCOATA)-( METAT)-( MTHFR2)-( NADK)-( NNATr)-( NNDPR)-( OMPDC)-( ORPT)-( PGAMT)-(…	(3OAS141, 3OAR140)-( 3OAS141, 3OAS140)-( 3OAS121, 3OAR140)-( 3OAS121, 3OAS140)-( 3OAR141, 3OAR140)-( 3OAR141, 3OAS140)-( 3OAR121, 3OAR140)-( 3OAR121, 3OAS140)-( DASYN161, DAGK181)-( DASYN161, DESATPE160)-( DASYN161, DESATPG160)-( AGPAT161, DESATPE160)-( APPAT, PTPATi)-( CTPS1, CTPS2)-( TKT2, GND)-( T2DECAI, 3OAR140)-( T2DECAI, 3OAS140)-( RPE, GND)-( PSSA161, DESATPE160)-( PSD161, DESATPE160)-( PR…	(AGPAT161, DAGK161, DESATPG160)-( SUCD4, CTECOAI6, 3OAR140)-( SUCD4, CTECOAI6, 3OAS140)-( R15BPK, ADK1, ADK3)-( PRPPS, ADK1, ADK3)-( PGSA161, PSSA161, DAGK181)-( PGSA161, PSD161, DAGK181)-( GLCDpp, TKT2, PGL)-( GLCDpp, RPE, PGL)-( GHMT2r, MTHFD, GLYCL)-( GHMT2r, MTHFC, GLYCL)-( ADK1, ADK3, PPM)-( CTECOAI6, 3OAR140, ACOAD6f)-( CTECOAI6, 3OAR140, ECOAH7)-( CTECOAI6, 3OAR140, HACD7i)-( CTECOAI6, 3OA…	(SUCD4, ACOAD24f, 3OAR140, FA141ACPHi)-( SUCD4, ACOAD24f, 3OAR140, FACOAL141)-( SUCD4, ACOAD24f, 3OAS140, FA141ACPHi)-( SUCD4, ACOAD24f, 3OAS140, FACOAL141)-( RECOAH21, SUCD4, 3OAR140, FA141ACPHi)-( RECOAH21, SUCD4, 3OAR140, FACOAL141)-( RECOAH21, SUCD4, 3OAS140, FA141ACPHi)-( RECOAH21, SUCD4, 3OAS140, FACOAL141)-( PPK50r, PPK, IDPh_1, PPA)-( PPK2, PPK, IDPh_1, PPA)-( PGPP161, PSSA161, PGPP161pp,…
Case 248	(A5PISO)-( ACCOAC)-( ADCL)-( ADCS)-( ADSL1r)-( ADSL2r)-( ADSS)-( AGPAT160)-( AICART)-( AIRC2)-( AIRC3)-( ALAALAr)-( APRAUR)-( ASAD)-( ASPCT)-( ASPK)-( CAt6pp)-( CHORS)-( DAPE)-( DASYN160)-( DB4PS)-( DDPA)-( DHDPRy)-( DHDPS)-( DHFR)-( DHFS)-( DHORTS)-( DHPPDA2)-( DHQS)-( DPCOAK)-( DPR)-( FMNAT)-( G1PACT)-( G1SAT)-( GF6PTA)-( GK1)-( GLUPRT)-( GLUTRR)-( GLUTRS)-( GTPCI)-( GTPCII2)-( HMBS)-( IMPC)-( …	(3OAS141, 3OAR140)-( 3OAS141, 3OAS140)-( 3OAS121, 3OAR140)-( 3OAS121, 3OAS140)-( 3OAR141, 3OAR140)-( 3OAR141, 3OAS140)-( 3OAR121, 3OAR140)-( 3OAR121, 3OAS140)-( DASYN161, DAGK181)-( DASYN161, DESATPE160)-( DASYN161, DESATPG160)-( ALAR, DLYSPYRAT)-( AGPAT161, DESATPE160)-( APPAT, PTPATi)-( CTPS1, CTPS2)-( TKT2, GND)-( T2DECAI, 3OAR140)-( T2DECAI, 3OAS140)-( RPE, GND)-( PSSA161, DESATPE160)-( PSD16…	(AGPAT161, DAGK161, DESATPG160)-( SUCD4, CTECOAI6, 3OAR140)-( SUCD4, CTECOAI6, 3OAS140)-( R15BPK, ADK1, ADK3)-( PRPPS, ADK1, ADK3)-( PGSA161, PSSA161, DAGK181)-( PGSA161, PSD161, DAGK181)-( METS, ACHBS, MCITD)-( METS, ACHBS, MCITL2)-( METS, ACHBS, MCITS)-( METS, ACHBS, MICITDr)-( KARA2, METS, MCITD)-( KARA2, METS, MCITL2)-( KARA2, METS, MCITS)-( KARA2, METS, MICITDr)-( GLUR, ALAR, 1PPDCRc)-( GLUR…	(SUCD4, ACOAD24f, ALAR, DLYSOXGAT)-( SUCD4, CTECOAI6, ALAR, DLYSOXGAT)-( RECOAH21, SUCD4, ALAR, DLYSOXGAT)-( GLUR, SUCD4, ACOAD24f, DLYSPYRAT)-( GLUR, SUCD4, CTECOAI6, DLYSPYRAT)-( GLUR, RECOAH21, SUCD4, DLYSPYRAT)-( 3HAACOAT141, SUCD4, ALAR, DLYSOXGAT)-( 3HAACOAT141, GLUR, SUCD4, DLYSPYRAT)-( SUCD4, ACOAD24f, 3OAR140, FA141ACPHi)-( SUCD4, ACOAD24f, 3OAR140, FACOAL141)-( SUCD4, ACOAD24f, 3OAS140,…
Case 249	(ALAALAr)-( ASAD)-( ASPK)-( CAt6pp)-( DAPE)-( DHDPRy)-( DHDPS)-( DPR)-( G1SAT)-( GLUTRR)-( GLUTRS)-( HMBS)-( MOHMT)-( MPTG)-( NADS1)-( PANTS)-( PAPPT3)-( PPBNGS)-( SDPDS)-( SDPTA)-( SHCHD2)-( SHCHF)-( THDPS)-( UAAGDS)-( UAGCVT)-( UAGPT3)-( UAMAGS)-( UAMAS)-( UAPGR)-( UDCPDP)-( UGMDDS)-( UPP3MT)-( UPP3S)	(ALAR, DLYSPYRAT)-( METS, CYSTGL)-( METS, CYSTS)-( GLUR, DLYSOXGAT)	(GLUR, ALAR, 1PPDCRc)-( GLUR, ALAR, GLCOASYNT)-( GLUR, ALAR, GLUTCOADHc)-( GLUR, ALAR, LPCOXc)-( GLUR, ALAR, LYSRC)-( GLUR, ALAR, OXOADLR)-( GLUR, ALAR, AADSACYCL)-( GLUR, ALAR, AASAD3)-( ALAR, DLYSOXGAT, 1PPDCRc)-( ALAR, DLYSOXGAT, GLCOASYNT)-( ALAR, DLYSOXGAT, GLUTCOADHc)-( ALAR, DLYSOXGAT, LPCOXc)-( ALAR, DLYSOXGAT, LYSRC)-( ALAR, DLYSOXGAT, OXOADLR)-( ALAR, DLYSOXGAT, AADSACYCL)-( ALAR, DLYSO…	(SUCD4, ACOAD24f, ALAR, DLYSOXGAT)-( SUCD4, CTECOAI6, ALAR, DLYSOXGAT)-( RECOAH21, SUCD4, ALAR, DLYSOXGAT)-( GLUR, SUCD4, ACOAD24f, DLYSPYRAT)-( GLUR, SUCD4, CTECOAI6, DLYSPYRAT)-( GLUR, RECOAH21, SUCD4, DLYSPYRAT)-( 3HAACOAT141, SUCD4, ALAR, DLYSOXGAT)-( 3HAACOAT141, GLUR, SUCD4, DLYSPYRAT)-( GLUR, ALAR, PDHcr, AKGDa)-( GLUR, ALAR, PDHcr, AKGDb_copy1)-( GLUR, ALAR, ECOAH1, HBCHLR)-( ALAR, DLYSOX…
Case 250	(ADCL)-( ADCS)-( DHFS)-( GTPCI)	(ACOAD1fr, 3HAD80)-( ACOAD1fr, 3HAD40)-( ACOAD1fr, 3OAS60)-( ACOAD1fr, 3OAR60)-( ACOAD1fr, 3OAR80)-( ACOAD1fr, 3OAS80)-( ACOAD1fr, 3OAS100)-( ACOAD1fr, 3OAR40)-( ACOAD1fr, 3OAR100)-( ACOAD1fr, 3HAD60)-( ACOAD1fr, 3HAD100)-( CTECOAI7, 3OAS161)-( CTECOAI7, 3HAD161)-( CTECOAI7, 3OAR161)-( RPI, EDTXS1)-( RPI, EDTXS2)	(ECOAH6, ACOAD1fr, 3HAD120)-( ACOAD1fr, T2DECAI, 3OAR120)-( ACOAD1fr, T2DECAI, 3HAD120)-( ACOAD1fr, T2DECAI, 3OAS120)-( ACOAD1fr, 3OAS141, 3OAR120)-( ACOAD1fr, 3OAS141, 3HAD120)-( ACOAD1fr, 3OAS141, 3OAS120)-( ACOAD1fr, 3OAR121, 3OAR120)-( ACOAD1fr, 3OAR121, 3HAD120)-( ACOAD1fr, 3OAR121, 3OAS120)-( ACOAD1fr, 3OAR120, 3HAD121)-( ACOAD1fr, 3OAR120, 3OAR141)-( ACOAD1fr, 3OAR120, 3HAD141)-( ACOAD1fr,…	(ECOAH7, RPI, ACOAD6f, 3HAD140)-( ACACT6r, ACOAD6f, CTECOAI7, 3HAD141)-( ACACT6r, ACOAD6f, CTECOAI7, 3OAS100)-( ACACT6r, ACOAD6f, CTECOAI7, 3OAR100)-( ACACT6r, ACOAD6f, CTECOAI7, 3HAD100)-( HACD6, ACOAD6f, CTECOAI7, 3HAD141)-( HACD6, ACOAD6f, CTECOAI7, 3OAS100)-( HACD6, ACOAD6f, CTECOAI7, 3OAR100)-( HACD6, ACOAD6f, CTECOAI7, 3HAD100)-( ECOAH6, ACOAD6f, CTECOAI7, 3HAD141)-( ECOAH6, ACOAD6f, CTECOA…
Case 251	(ADCL)-( ADCS)-( DHFS)-( GTPCI)	(ACOAD1fr, 3HAD80)-( ACOAD1fr, 3HAD40)-( ACOAD1fr, 3OAS60)-( ACOAD1fr, 3OAR60)-( ACOAD1fr, 3OAR80)-( ACOAD1fr, 3OAS80)-( ACOAD1fr, 3OAS100)-( ACOAD1fr, 3OAR40)-( ACOAD1fr, 3OAR100)-( ACOAD1fr, 3HAD60)-( ACOAD1fr, 3HAD100)-( CTECOAI7, 3OAS161)-( CTECOAI7, 3HAD161)-( CTECOAI7, 3OAR161)-( RPI, EDTXS1)-( RPI, EDTXS2)	(ECOAH6, ACOAD1fr, 3HAD120)-( ACOAD1fr, T2DECAI, 3OAR120)-( ACOAD1fr, T2DECAI, 3HAD120)-( ACOAD1fr, T2DECAI, 3OAS120)-( ACOAD1fr, 3OAS141, 3OAR120)-( ACOAD1fr, 3OAS141, 3HAD120)-( ACOAD1fr, 3OAS141, 3OAS120)-( ACOAD1fr, 3OAR121, 3OAR120)-( ACOAD1fr, 3OAR121, 3HAD120)-( ACOAD1fr, 3OAR121, 3OAS120)-( ACOAD1fr, 3OAR120, 3HAD121)-( ACOAD1fr, 3OAR120, 3OAR141)-( ACOAD1fr, 3OAR120, 3HAD141)-( ACOAD1fr,…	(ECOAH7, RPI, ACOAD6f, 3HAD140)-( ACACT6r, ACOAD6f, CTECOAI7, 3HAD141)-( ACACT6r, ACOAD6f, CTECOAI7, 3OAS100)-( ACACT6r, ACOAD6f, CTECOAI7, 3OAR100)-( ACACT6r, ACOAD6f, CTECOAI7, 3HAD100)-( HACD6, ACOAD6f, CTECOAI7, 3HAD141)-( HACD6, ACOAD6f, CTECOAI7, 3OAS100)-( HACD6, ACOAD6f, CTECOAI7, 3OAR100)-( HACD6, ACOAD6f, CTECOAI7, 3HAD100)-( ECOAH6, ACOAD6f, CTECOAI7, 3HAD141)-( ECOAH6, ACOAD6f, CTECOA…
Case 252	()	()	()	(ACOAD1fr, EAR141x, 3HAD120, EAR141y)-( ACOAD1fr, 3HAD120, EAR121x, EAR121y)
Case 253	(A5PISO)-( ACCOAC)-( ADSL1r)-( ADSL2r)-( ADSS)-( AGPAT160)-( AICART)-( AIRC2)-( AIRC3)-( APRAUR)-( ASPCT)-( CHORS)-( DASYN160)-( DB4PS)-( DDPA)-( DHFR)-( DHORTS)-( DHPPDA2)-( DHQS)-( DPCOAK)-( FMNAT)-( G1PACT)-( GF6PTA)-( GK1)-( GLUPRT)-( GTPCII2)-( IMPC)-( KDOCT2)-( KDOPP)-( KDOPS)-( MCOATA)-( METAT)-( MTHFR2)-( NADK)-( NNATr)-( NNDPR)-( OMPDC)-( ORPT)-( PGAMT)-( PNTK)-( PPCDC)-( PPNCL2)-( PRAIS…	(3OAS141, 3OAR140)-( 3OAS141, 3OAS140)-( 3OAS121, 3OAR140)-( 3OAS121, 3OAS140)-( 3OAR141, 3OAR140)-( 3OAR141, 3OAS140)-( 3OAR121, 3OAR140)-( 3OAR121, 3OAS140)-( DASYN161, DAGK181)-( DASYN161, DESATPE160)-( DASYN161, DESATPG160)-( AGPAT161, DESATPE160)-( APPAT, PTPATi)-( CTPS1, CTPS2)-( TKT2, GND)-( T2DECAI, 3OAR140)-( T2DECAI, 3OAS140)-( RPE, GND)-( PSSA161, DESATPE160)-( PSD161, DESATPE160)-( PR…	(AGPAT161, DAGK161, DESATPG160)-( SUCD4, CTECOAI6, 3OAR140)-( SUCD4, CTECOAI6, 3OAS140)-( R15BPK, ADK1, ADK3)-( PRPPS, ADK1, ADK3)-( PGSA161, PSSA161, DAGK181)-( PGSA161, PSD161, DAGK181)-( GLCDpp, TKT2, PGL)-( GLCDpp, RPE, PGL)-( GHMT2r, MTHFD, GLYCL)-( GHMT2r, MTHFC, GLYCL)-( ADK1, ADK3, PPM)-( CTECOAI6, 3OAR140, ACOAD6f)-( CTECOAI6, 3OAR140, ECOAH7)-( CTECOAI6, 3OAR140, HACD7i)-( CTECOAI6, 3OA…	(SUCD4, ACOAD24f, 3OAR140, FA141ACPHi)-( SUCD4, ACOAD24f, 3OAR140, FACOAL141)-( SUCD4, ACOAD24f, 3OAS140, FA141ACPHi)-( SUCD4, ACOAD24f, 3OAS140, FACOAL141)-( RECOAH21, SUCD4, 3OAR140, FA141ACPHi)-( RECOAH21, SUCD4, 3OAR140, FACOAL141)-( RECOAH21, SUCD4, 3OAS140, FA141ACPHi)-( RECOAH21, SUCD4, 3OAS140, FACOAL141)-( PPK50r, PPK, IDPh_1, PPA)-( PPK2, PPK, IDPh_1, PPA)-( PGPP161, PSSA161, PGPP161pp,…
Case 254	(A5PISO)-( ACCOAC)-( ADSL1r)-( ADSL2r)-( ADSS)-( AGPAT160)-( AICART)-( AIRC2)-( AIRC3)-( ALAALAr)-( AMAOTr)-( AOXSr2)-( APRAUR)-( ASAD)-( ASPCT)-( ASPK)-( BTS5)-( CAt6pp)-( CDPMEK)-( CHORS)-( DAPE)-( DASYN160)-( DB4PS)-( DBTS)-( DDPA)-( DHDPRy)-( DHDPS)-( DHFR)-( DHORTS)-( DHPPDA2)-( DHQS)-( DMATT)-( DPCOAK)-( DPR)-( DXPRIi)-( DXPS)-( FCLT)-( FMNAT)-( G1PACT)-( G1SAT)-( GF6PTA)-( GK1)-( GLUPRT)-(…	(3OAS141, 3OAR140)-( 3OAS141, 3OAS140)-( 3OAS121, 3OAR140)-( 3OAS121, 3OAS140)-( 3OAR141, 3OAR140)-( 3OAR141, 3OAS140)-( 3OAR121, 3OAR140)-( 3OAR121, 3OAS140)-( DASYN161, DAGK181)-( DASYN161, DESATPE160)-( DASYN161, DESATPG160)-( CPPPGO, CPPPGO2)-( ALAR, DLYSPYRAT)-( AGPAT161, DESATPE160)-( APPAT, PTPATi)-( CTPS1, CTPS2)-( TKT2, GND)-( T2DECAI, 3OAR140)-( T2DECAI, 3OAS140)-( RPE, GND)-( PSSA161, …	(AGPAT161, DAGK161, DESATPG160)-( SUCD4, CTECOAI6, 3OAR140)-( SUCD4, CTECOAI6, 3OAS140)-( R15BPK, ADK1, ADK3)-( PRPPS, ADK1, ADK3)-( PGSA161, PSSA161, DAGK181)-( PGSA161, PSD161, DAGK181)-( METS, ACHBS, MCITD)-( METS, ACHBS, MCITL2)-( METS, ACHBS, MCITS)-( METS, ACHBS, MICITDr)-( KARA2, METS, MCITD)-( KARA2, METS, MCITL2)-( KARA2, METS, MCITS)-( KARA2, METS, MICITDr)-( GLUR, ALAR, 1PPDCRc)-( GLUR…	(SUCD4, ACOAD24f, ALAR, DLYSOXGAT)-( SUCD4, CTECOAI6, ALAR, DLYSOXGAT)-( RECOAH21, SUCD4, ALAR, DLYSOXGAT)-( GLUR, SUCD4, ACOAD24f, DLYSPYRAT)-( GLUR, SUCD4, CTECOAI6, DLYSPYRAT)-( GLUR, RECOAH21, SUCD4, DLYSPYRAT)-( 3HAACOAT141, SUCD4, ALAR, DLYSOXGAT)-( 3HAACOAT141, GLUR, SUCD4, DLYSPYRAT)-( SUCD4, ACOAD24f, 3OAR140, FA141ACPHi)-( SUCD4, ACOAD24f, 3OAR140, FACOAL141)-( SUCD4, ACOAD24f, 3OAS140,…
Case 255	(ALAALAr)-( AMAOTr)-( AOXSr2)-( ASAD)-( ASPK)-( BTS5)-( CAt6pp)-( CDPMEK)-( DAPE)-( DBTS)-( DHDPRy)-( DHDPS)-( DMATT)-( DPR)-( DXPRIi)-( DXPS)-( FCLT)-( G1SAT)-( GLUTRR)-( GLUTRS)-( GRTT)-( HBZOPT)-( HMBS)-( MALCOAMT)-( MCTP1App)-( MOHMT)-( MPTG)-( NADS1)-( OCTDPS)-( OGMEACPD)-( OGMEACPR)-( OGMEACPS)-( OPHBDC)-( OPMEACPD)-( OPMEACPR)-( OPMEACPS)-( PANTS)-( PAPPT3)-( PDX5PS)-( PMEACPE)-( PPBNGS)-(…	(CPPPGO, CPPPGO2)-( ALAR, DLYSPYRAT)-( METS, CYSTGL)-( METS, CYSTS)-( MEPCT, MEPCT_1)-( IPDPS, IPDDI)-( GLUR, DLYSOXGAT)-( DMPPS, IPDDI)-( DMPPS, IPDPS)-( I2FE2SR, S2FE2SR)-( I2FE2SR, SCYSDS)-( I4FE4ST, SCYSDS)-( I4FE4ST, S2FE2SS)-( I4FE4ST, S4FE4SR)-( I4FE4ST, S4FE4ST)-( I4FE4ST, S2FE2SS2)-( I2FE2ST, SCYSDS)-( I2FE2ST, S2FE2SS)-( I2FE2ST, S2FE2ST)-( RNTR3c2, NDPK7)-( RNTR1c2, NDPK8)-( ICYSDS, S2…	(GLUR, ALAR, 1PPDCRc)-( GLUR, ALAR, GLCOASYNT)-( GLUR, ALAR, GLUTCOADHc)-( GLUR, ALAR, LPCOXc)-( GLUR, ALAR, LYSRC)-( GLUR, ALAR, OXOADLR)-( GLUR, ALAR, AADSACYCL)-( GLUR, ALAR, AASAD3)-( ALAR, DLYSOXGAT, 1PPDCRc)-( ALAR, DLYSOXGAT, GLCOASYNT)-( ALAR, DLYSOXGAT, GLUTCOADHc)-( ALAR, DLYSOXGAT, LPCOXc)-( ALAR, DLYSOXGAT, LYSRC)-( ALAR, DLYSOXGAT, OXOADLR)-( ALAR, DLYSOXGAT, AADSACYCL)-( ALAR, DLYSO…	(SUCD4, ACOAD24f, ALAR, DLYSOXGAT)-( SUCD4, CTECOAI6, ALAR, DLYSOXGAT)-( RECOAH21, SUCD4, ALAR, DLYSOXGAT)-( GLUR, SUCD4, ACOAD24f, DLYSPYRAT)-( GLUR, SUCD4, CTECOAI6, DLYSPYRAT)-( GLUR, RECOAH21, SUCD4, DLYSPYRAT)-( 3HAACOAT141, SUCD4, ALAR, DLYSOXGAT)-( 3HAACOAT141, GLUR, SUCD4, DLYSPYRAT)-( GLUR, ALAR, PDHcr, AKGDa)-( GLUR, ALAR, PDHcr, AKGDb_copy1)-( GLUR, ALAR, ECOAH1, HBCHLR)-( ALAR, DLYSOX…
Case 256	(A5PISO)-( ACCOAC)-( ADCL)-( ADCS)-( ADSL1r)-( ADSL2r)-( ADSS)-( AGPAT160)-( AICART)-( AIRC2)-( AIRC3)-( APRAUR)-( ASPCT)-( CHORS)-( DASYN160)-( DB4PS)-( DDPA)-( DHFR)-( DHFS)-( DHORTS)-( DHPPDA2)-( DHQS)-( DPCOAK)-( FMNAT)-( G1PACT)-( GF6PTA)-( GK1)-( GLUPRT)-( GTPCI)-( GTPCII2)-( IMPC)-( KDOCT2)-( KDOPP)-( KDOPS)-( MCOATA)-( METAT)-( MTHFR2)-( NADK)-( NNATr)-( NNDPR)-( OMPDC)-( ORPT)-( PGAMT)-(…	(3OAS141, 3OAR140)-( 3OAS141, 3OAS140)-( 3OAS121, 3OAR140)-( 3OAS121, 3OAS140)-( 3OAR141, 3OAR140)-( 3OAR141, 3OAS140)-( 3OAR121, 3OAR140)-( 3OAR121, 3OAS140)-( DASYN161, DAGK181)-( DASYN161, DESATPE160)-( DASYN161, DESATPG160)-( AGPAT161, DESATPE160)-( APPAT, PTPATi)-( CTPS1, CTPS2)-( TKT2, GND)-( T2DECAI, 3OAR140)-( T2DECAI, 3OAS140)-( RPE, GND)-( PSSA161, DESATPE160)-( PSD161, DESATPE160)-( PR…	(AGPAT161, DAGK161, DESATPG160)-( SUCD4, CTECOAI6, 3OAR140)-( SUCD4, CTECOAI6, 3OAS140)-( R15BPK, ADK1, ADK3)-( PRPPS, ADK1, ADK3)-( PGSA161, PSSA161, DAGK181)-( PGSA161, PSD161, DAGK181)-( GLCDpp, TKT2, PGL)-( GLCDpp, RPE, PGL)-( GHMT2r, MTHFD, GLYCL)-( GHMT2r, MTHFC, GLYCL)-( ADK1, ADK3, PPM)-( CTECOAI6, 3OAR140, ACOAD6f)-( CTECOAI6, 3OAR140, ECOAH7)-( CTECOAI6, 3OAR140, HACD7i)-( CTECOAI6, 3OA…	(SUCD4, ACOAD24f, 3OAR140, FA141ACPHi)-( SUCD4, ACOAD24f, 3OAR140, FACOAL141)-( SUCD4, ACOAD24f, 3OAS140, FA141ACPHi)-( SUCD4, ACOAD24f, 3OAS140, FACOAL141)-( RECOAH21, SUCD4, 3OAR140, FA141ACPHi)-( RECOAH21, SUCD4, 3OAR140, FACOAL141)-( RECOAH21, SUCD4, 3OAS140, FA141ACPHi)-( RECOAH21, SUCD4, 3OAS140, FACOAL141)-( PPK50r, PPK, IDPh_1, PPA)-( PPK2, PPK, IDPh_1, PPA)-( PGPP161, PSSA161, PGPP161pp,…
Case 257	(A5PISO)-( ACCOAC)-( ADCL)-( ADCS)-( ADSL1r)-( ADSL2r)-( ADSS)-( AGPAT160)-( AICART)-( AIRC2)-( AIRC3)-( ALAALAr)-( AMAOTr)-( AOXSr2)-( APRAUR)-( ASAD)-( ASPCT)-( ASPK)-( BTS5)-( CAt6pp)-( CDPMEK)-( CHORS)-( DAPE)-( DASYN160)-( DB4PS)-( DBTS)-( DDPA)-( DHDPRy)-( DHDPS)-( DHFR)-( DHFS)-( DHORTS)-( DHPPDA2)-( DHQS)-( DMATT)-( DPCOAK)-( DPR)-( DXPRIi)-( DXPS)-( FCLT)-( FMNAT)-( G1PACT)-( G1SAT)-( GF…	(3OAS141, 3OAR140)-( 3OAS141, 3OAS140)-( 3OAS121, 3OAR140)-( 3OAS121, 3OAS140)-( 3OAR141, 3OAR140)-( 3OAR141, 3OAS140)-( 3OAR121, 3OAR140)-( 3OAR121, 3OAS140)-( DASYN161, DAGK181)-( DASYN161, DESATPE160)-( DASYN161, DESATPG160)-( CPPPGO, CPPPGO2)-( ALAR, DLYSPYRAT)-( AGPAT161, DESATPE160)-( APPAT, PTPATi)-( CTPS1, CTPS2)-( TKT2, GND)-( T2DECAI, 3OAR140)-( T2DECAI, 3OAS140)-( RPE, GND)-( PSSA161, …	(AGPAT161, DAGK161, DESATPG160)-( SUCD4, CTECOAI6, 3OAR140)-( SUCD4, CTECOAI6, 3OAS140)-( R15BPK, ADK1, ADK3)-( PRPPS, ADK1, ADK3)-( PGSA161, PSSA161, DAGK181)-( PGSA161, PSD161, DAGK181)-( METS, ACHBS, MCITD)-( METS, ACHBS, MCITL2)-( METS, ACHBS, MCITS)-( METS, ACHBS, MICITDr)-( KARA2, METS, MCITD)-( KARA2, METS, MCITL2)-( KARA2, METS, MCITS)-( KARA2, METS, MICITDr)-( GLUR, ALAR, 1PPDCRc)-( GLUR…	(SUCD4, ACOAD24f, ALAR, DLYSOXGAT)-( SUCD4, CTECOAI6, ALAR, DLYSOXGAT)-( RECOAH21, SUCD4, ALAR, DLYSOXGAT)-( GLUR, SUCD4, ACOAD24f, DLYSPYRAT)-( GLUR, SUCD4, CTECOAI6, DLYSPYRAT)-( GLUR, RECOAH21, SUCD4, DLYSPYRAT)-( 3HAACOAT141, SUCD4, ALAR, DLYSOXGAT)-( 3HAACOAT141, GLUR, SUCD4, DLYSPYRAT)-( SUCD4, ACOAD24f, 3OAR140, FA141ACPHi)-( SUCD4, ACOAD24f, 3OAR140, FACOAL141)-( SUCD4, ACOAD24f, 3OAS140,…
Case 258	(ALAALAr)-( AMAOTr)-( AOXSr2)-( ASAD)-( ASPK)-( BTS5)-( CAt6pp)-( CDPMEK)-( DAPE)-( DBTS)-( DHDPRy)-( DHDPS)-( DMATT)-( DPR)-( DXPRIi)-( DXPS)-( FCLT)-( G1SAT)-( GLUTRR)-( GLUTRS)-( GRTT)-( HBZOPT)-( HMBS)-( MALCOAMT)-( MCTP1App)-( MECDPDH5)-( MOHMT)-( MPTG)-( NADS1)-( OCTDPS)-( OGMEACPD)-( OGMEACPR)-( OGMEACPS)-( OPHBDC)-( OPMEACPD)-( OPMEACPR)-( OPMEACPS)-( PANTS)-( PAPPT3)-( PDX5PS)-( PMEACPE)…	(CPPPGO, CPPPGO2)-( ALAR, DLYSPYRAT)-( METS, CYSTGL)-( METS, CYSTS)-( MEPCT, MEPCT_1)-( IPDPS, IPDDI)-( GLUR, DLYSOXGAT)-( DMPPS, IPDDI)-( DMPPS, IPDPS)-( I2FE2SR, S2FE2SR)-( I2FE2SR, SCYSDS)-( I4FE4ST, SCYSDS)-( I4FE4ST, S2FE2SS)-( I4FE4ST, S4FE4SR)-( I4FE4ST, S4FE4ST)-( I4FE4ST, S2FE2SS2)-( I2FE2ST, SCYSDS)-( I2FE2ST, S2FE2SS)-( I2FE2ST, S2FE2ST)-( RNTR3c2, NDPK7)-( RNTR1c2, NDPK8)-( ICYSDS, S2…	(GLUR, ALAR, 1PPDCRc)-( GLUR, ALAR, GLCOASYNT)-( GLUR, ALAR, GLUTCOADHc)-( GLUR, ALAR, LPCOXc)-( GLUR, ALAR, LYSRC)-( GLUR, ALAR, OXOADLR)-( GLUR, ALAR, AADSACYCL)-( GLUR, ALAR, AASAD3)-( ALAR, DLYSOXGAT, 1PPDCRc)-( ALAR, DLYSOXGAT, GLCOASYNT)-( ALAR, DLYSOXGAT, GLUTCOADHc)-( ALAR, DLYSOXGAT, LPCOXc)-( ALAR, DLYSOXGAT, LYSRC)-( ALAR, DLYSOXGAT, OXOADLR)-( ALAR, DLYSOXGAT, AADSACYCL)-( ALAR, DLYSO…	(SUCD4, ACOAD24f, ALAR, DLYSOXGAT)-( SUCD4, CTECOAI6, ALAR, DLYSOXGAT)-( RECOAH21, SUCD4, ALAR, DLYSOXGAT)-( GLUR, SUCD4, ACOAD24f, DLYSPYRAT)-( GLUR, SUCD4, CTECOAI6, DLYSPYRAT)-( GLUR, RECOAH21, SUCD4, DLYSPYRAT)-( 3HAACOAT141, SUCD4, ALAR, DLYSOXGAT)-( 3HAACOAT141, GLUR, SUCD4, DLYSPYRAT)-( GLUR, ALAR, PDHcr, AKGDa)-( GLUR, ALAR, PDHcr, AKGDb_copy1)-( GLUR, ALAR, ECOAH1, HBCHLR)-( ALAR, DLYSOX…
Case 259	(ADCL)-( ADCS)-( DHFS)-( GTPCI)	(ACOAD1fr, 3HAD80)-( ACOAD1fr, 3HAD40)-( ACOAD1fr, 3OAS60)-( ACOAD1fr, 3OAR60)-( ACOAD1fr, 3OAR80)-( ACOAD1fr, 3OAS80)-( ACOAD1fr, 3OAS100)-( ACOAD1fr, 3OAR40)-( ACOAD1fr, 3OAR100)-( ACOAD1fr, 3HAD60)-( ACOAD1fr, 3HAD100)-( CTECOAI7, 3OAS161)-( CTECOAI7, 3HAD161)-( CTECOAI7, 3OAR161)-( RPI, EDTXS1)-( RPI, EDTXS2)	(ECOAH6, ACOAD1fr, 3HAD120)-( ACOAD1fr, T2DECAI, 3OAR120)-( ACOAD1fr, T2DECAI, 3HAD120)-( ACOAD1fr, T2DECAI, 3OAS120)-( ACOAD1fr, 3OAS141, 3OAR120)-( ACOAD1fr, 3OAS141, 3HAD120)-( ACOAD1fr, 3OAS141, 3OAS120)-( ACOAD1fr, 3OAR121, 3OAR120)-( ACOAD1fr, 3OAR121, 3HAD120)-( ACOAD1fr, 3OAR121, 3OAS120)-( ACOAD1fr, 3OAR120, 3HAD121)-( ACOAD1fr, 3OAR120, 3OAR141)-( ACOAD1fr, 3OAR120, 3HAD141)-( ACOAD1fr,…	(ECOAH7, RPI, ACOAD6f, 3HAD140)-( ACACT6r, ACOAD6f, CTECOAI7, 3HAD141)-( ACACT6r, ACOAD6f, CTECOAI7, 3OAS100)-( ACACT6r, ACOAD6f, CTECOAI7, 3OAR100)-( ACACT6r, ACOAD6f, CTECOAI7, 3HAD100)-( ACACT7r, RPI, ACOAD6f, 3HAD140)-( HACD7, RPI, ACOAD6f, 3HAD140)-( HACD6, ACOAD6f, CTECOAI7, 3HAD141)-( HACD6, ACOAD6f, CTECOAI7, 3OAS100)-( HACD6, ACOAD6f, CTECOAI7, 3OAR100)-( HACD6, ACOAD6f, CTECOAI7, 3HAD10…
Case 260	(ADCL)-( ADCS)-( DHFS)-( GTPCI)-( MECDPDH5)	(ACOAD1fr, 3HAD80)-( ACOAD1fr, 3HAD40)-( ACOAD1fr, 3OAS60)-( ACOAD1fr, 3OAR60)-( ACOAD1fr, 3OAR80)-( ACOAD1fr, 3OAS80)-( ACOAD1fr, 3OAS100)-( ACOAD1fr, 3OAR40)-( ACOAD1fr, 3OAR100)-( ACOAD1fr, 3HAD60)-( ACOAD1fr, 3HAD100)-( CTECOAI7, 3OAS161)-( CTECOAI7, 3HAD161)-( CTECOAI7, 3OAR161)-( POR5, FLDR2)-( RPI, EDTXS1)-( RPI, EDTXS2)	(ACACT6r, ACOAD1fr, 3HAD120)-( HACD6, ACOAD1fr, 3HAD120)-( HACD6, ACOAD4f, 3HAD120)-( HACD6, ACOAD2f, 3HAD120)-( HACD6, ACOAD3f, 3HAD120)-( HACD6, ACOAD5f, 3OAR120)-( HACD6, ACOAD5f, 3HAD120)-( HACD6, ACOAD5f, 3OAS120)-( HACD6, ACACT1r, 3HAD120)-( HACD6, HACD3, 3HAD120)-( HACD6, ACACT5r, 3HAD120)-( HACD6, ECOAH5, 3HAD120)-( HACD6, HACD2, 3HAD120)-( HACD6, HACD1, 3HAD120)-( HACD6, ACACT4r, 3HAD120…	(ECOAH7, RPI, ACOAD6f, 3HAD140)-( ACACT6r, ACOAD6f, CTECOAI7, 3HAD141)-( ACACT6r, ACOAD6f, CTECOAI7, 3OAS100)-( ACACT6r, ACOAD6f, CTECOAI7, 3OAR100)-( ACACT6r, ACOAD6f, CTECOAI7, 3HAD100)-( ACACT7r, RPI, ACOAD6f, 3HAD140)-( HACD7, RPI, ACOAD6f, 3HAD140)-( HACD7, FACOAE160, ACOAD6f, 3HAD140)-( HACD7, AACPS3, ACOAD6f, 3HAD140)-( HACD6, ACOAD6f, CTECOAI7, 3HAD141)-( HACD6, ACOAD6f, CTECOAI7, 3OAS100…
Case 261	(MECDPDH5)	(POR5, FLDR2)	(ACACT6r, ACOAD1fr, 3HAD120)-( HACD6, ACOAD1fr, 3HAD120)-( HACD6, ACOAD4f, 3HAD120)-( HACD6, ACOAD2f, 3HAD120)-( HACD6, ACOAD3f, 3HAD120)-( HACD6, ACOAD5f, 3OAR120)-( HACD6, ACOAD5f, 3HAD120)-( HACD6, ACOAD5f, 3OAS120)-( HACD6, ACACT1r, 3HAD120)-( HACD6, HACD3, 3HAD120)-( HACD6, ACACT5r, 3HAD120)-( HACD6, ECOAH5, 3HAD120)-( HACD6, HACD2, 3HAD120)-( HACD6, HACD1, 3HAD120)-( HACD6, ACACT4r, 3HAD120…	(HACD7, FACOAE160, ACOAD6f, 3HAD140)-( HACD7, AACPS3, ACOAD6f, 3HAD140)-( ECOAH7, CTECOAI7, 3OAR160, HACD8)-( ECOAH7, CTECOAI7, 3OAS160, HACD8)-( ECOAH7, CTECOAI7, 3HAD160, HACD8)-( ACACT7r, ACOAD1fr, 3HAD120, CTECOAI6)-( ACACT7r, CTECOAI7, 3OAR160, HACD8)-( ACACT7r, CTECOAI7, 3OAS160, HACD8)-( ACACT7r, CTECOAI7, 3HAD160, HACD8)-( ACACT7r, ACOAD4f, 3HAD120, CTECOAI6)-( ACACT7r, ACOAD2f, 3HAD120, …
Case 262	()	()	()	()
Case 263	(AMAOTr)-( AOXSr2)-( BTS5)-( CDPMEK)-( DBTS)-( DMATT)-( DXPRIi)-( DXPS)-( FCLT)-( GRTT)-( HBZOPT)-( MALCOAMT)-( MCTP1App)-( OCTDPS)-( OGMEACPD)-( OGMEACPR)-( OGMEACPS)-( OPHBDC)-( OPMEACPD)-( OPMEACPR)-( OPMEACPS)-( PDX5PS)-( PMEACPE)-( TMPK)-( UDCPDPS)-( UPPDC1)	(CPPPGO, CPPPGO2)-( MEPCT, MEPCT_1)-( IPDPS, IPDDI)-( DMPPS, IPDDI)-( DMPPS, IPDPS)-( I2FE2SR, S2FE2SR)-( I2FE2SR, SCYSDS)-( I4FE4ST, SCYSDS)-( I4FE4ST, S2FE2SS)-( I4FE4ST, S4FE4SR)-( I4FE4ST, S4FE4ST)-( I4FE4ST, S2FE2SS2)-( I2FE2ST, SCYSDS)-( I2FE2ST, S2FE2SS)-( I2FE2ST, S2FE2ST)-( RNTR3c2, NDPK7)-( RNTR1c2, NDPK8)-( ICYSDS, S2FE2SR)-( ICYSDS, SCYSDS)-( ICYSDS, S2FE2SS)-( ICYSDS, S4FE4SR)-( ICYS…	(I2FE2ST, I4FE4ST, S2FE2SR)-( I2FE2ST, I2FE2SS2, S2FE2SR)-( I4FE4SR, I2FE2ST, S2FE2SR)-( ACACT6r, ACOAD4f, 3HAD120)-( ACACT6r, ACOAD2f, 3HAD120)-( ACACT6r, ACOAD3f, 3HAD120)-( ACACT6r, ACOAD5f, 3OAR120)-( ACACT6r, ACOAD5f, 3HAD120)-( ACACT6r, ACOAD5f, 3OAS120)-( ACACT6r, ACACT1r, 3HAD120)-( ACACT6r, HACD3, 3HAD120)-( ACACT5r, ACACT6r, 3HAD120)-( ECOAH5, ACACT6r, 3HAD120)-( HACD2, ACACT6r, 3HAD120…	(ACACT7r, FACOAE160, ACOAD6f, 3HAD140)-( AACPS3, ACACT7r, ACOAD6f, 3HAD140)-( NDPK3, CYTK1, RNTR3c2, NTP5)-( POR5, TRDR, FLDR2, RNDR2b)-( POR5, TRDR, FLDR2, RNDR1b)-( POR5, TRDR, FLDR2, RNDR3b)-( POR5, FLDR2, RNDR1, GRXR)-( POR5, FLDR2, RNDR1, GTHOr)-( POR5, FLDR2, RNDR1, RNDR1b)-( POR5, FLDR2, RNDR2, GRXR)-( POR5, FLDR2, RNDR2, GTHOr)-( POR5, FLDR2, RNDR2, RNDR2b)-( POR5, FLDR2, RNDR3, GRXR)-( P…
Case 264	(AMAOTr)-( AOXSr2)-( BTS5)-( CDPMEK)-( DBTS)-( DMATT)-( DXPRIi)-( DXPS)-( FCLT)-( GRTT)-( HBZOPT)-( MALCOAMT)-( MCTP1App)-( OCTDPS)-( OGMEACPD)-( OGMEACPR)-( OGMEACPS)-( OPHBDC)-( OPMEACPD)-( OPMEACPR)-( OPMEACPS)-( PDX5PS)-( PMEACPE)-( TMPK)-( UDCPDPS)-( UPPDC1)	(CPPPGO, CPPPGO2)-( MEPCT, MEPCT_1)-( IPDPS, IPDDI)-( DMPPS, IPDDI)-( DMPPS, IPDPS)-( I2FE2SR, S2FE2SR)-( I2FE2SR, SCYSDS)-( I4FE4ST, SCYSDS)-( I4FE4ST, S2FE2SS)-( I4FE4ST, S4FE4SR)-( I4FE4ST, S4FE4ST)-( I4FE4ST, S2FE2SS2)-( I2FE2ST, SCYSDS)-( I2FE2ST, S2FE2SS)-( I2FE2ST, S2FE2ST)-( RNTR3c2, NDPK7)-( RNTR1c2, NDPK8)-( ICYSDS, S2FE2SR)-( ICYSDS, SCYSDS)-( ICYSDS, S2FE2SS)-( ICYSDS, S4FE4SR)-( ICYS…	(I2FE2ST, I4FE4ST, S2FE2SR)-( I2FE2ST, I2FE2SS2, S2FE2SR)-( I4FE4SR, I2FE2ST, S2FE2SR)-( ACACT6r, ACOAD4f, 3HAD120)-( ACACT6r, ACOAD2f, 3HAD120)-( ACACT6r, ACOAD3f, 3HAD120)-( ACACT6r, ACOAD5f, 3OAR120)-( ACACT6r, ACOAD5f, 3HAD120)-( ACACT6r, ACOAD5f, 3OAS120)-( ACACT6r, ACACT1r, 3HAD120)-( ACACT6r, HACD3, 3HAD120)-( ACACT5r, ACACT6r, 3HAD120)-( ECOAH5, ACACT6r, 3HAD120)-( HACD2, ACACT6r, 3HAD120…	(ACACT7r, FACOAE160, ACOAD6f, 3HAD140)-( AACPS3, ACACT7r, ACOAD6f, 3HAD140)-( NDPK3, CYTK1, RNTR3c2, NTP5)-( POR5, TRDR, FLDR2, RNDR2b)-( POR5, TRDR, FLDR2, RNDR1b)-( POR5, TRDR, FLDR2, RNDR3b)-( POR5, FLDR2, RNDR1, GRXR)-( POR5, FLDR2, RNDR1, GTHOr)-( POR5, FLDR2, RNDR1, RNDR1b)-( POR5, FLDR2, RNDR2, GRXR)-( POR5, FLDR2, RNDR2, GTHOr)-( POR5, FLDR2, RNDR2, RNDR2b)-( POR5, FLDR2, RNDR3, GRXR)-( P…
Case 265	()	()	(RPI, PETNT161pp, DAGK181)-( RPI, PETNT161pp, PETNT181pp)-( RPI, DAGK161, DAGK181)-( RPI, DAGK161, PETNT181pp)	(ACACT7r, RPI, ACOAD6f, 3HAD140)-( HACD7, RPI, ACOAD6f, 3HAD140)-( ACOAD6f, CTECOAI7, 3HAD140, HACD8)
Case 266	(AMAOTr)-( AOXSr2)-( BTS5)-( CDPMEK)-( DBTS)-( DMATT)-( DXPRIi)-( DXPS)-( FCLT)-( GRTT)-( HBZOPT)-( MALCOAMT)-( MCTP1App)-( MECDPDH5)-( OCTDPS)-( OGMEACPD)-( OGMEACPR)-( OGMEACPS)-( OPHBDC)-( OPMEACPD)-( OPMEACPR)-( OPMEACPS)-( PDX5PS)-( PMEACPE)-( TMPK)-( UDCPDPS)-( UPPDC1)	(CPPPGO, CPPPGO2)-( MEPCT, MEPCT_1)-( IPDPS, IPDDI)-( DMPPS, IPDDI)-( DMPPS, IPDPS)-( I2FE2SR, S2FE2SR)-( I2FE2SR, SCYSDS)-( I4FE4ST, SCYSDS)-( I4FE4ST, S2FE2SS)-( I4FE4ST, S4FE4SR)-( I4FE4ST, S4FE4ST)-( I4FE4ST, S2FE2SS2)-( I2FE2ST, SCYSDS)-( I2FE2ST, S2FE2SS)-( I2FE2ST, S2FE2ST)-( RNTR3c2, NDPK7)-( RNTR1c2, NDPK8)-( ICYSDS, S2FE2SR)-( ICYSDS, SCYSDS)-( ICYSDS, S2FE2SS)-( ICYSDS, S4FE4SR)-( ICYS…	(SULR, CYSTGL, CYSabcpp)-( SULR, CYSTS, CYSabcpp)-( SULR, CYSabcpp, 3AIBT2)-( SULR, CYSabcpp, CYTDH)-( SULR, CYSabcpp, DHPM2)-( SULR, CYSabcpp, MCITD)-( SULR, CYSabcpp, MCITL2)-( SULR, CYSabcpp, MCITS)-( SULR, CYSabcpp, MCSNAH)-( SULR, CYSabcpp, MICITDr)-( SULR, CYSabcpp, MMTSAO)-( SULR, CYSabcpp, NTD4)-( SULR, CYSabcpp, RBK)-( SULR, CYSabcpp, BUP)-( SULR, CYSabcpp, CYTOM)-( SULR, CYSabcpp, DURAD…	(ACACT7r, RPI, ACOAD6f, 3HAD140)-( ACACT7r, FACOAE160, ACOAD6f, 3HAD140)-( AACPS3, ACACT7r, ACOAD6f, 3HAD140)-( NDPK3, CYTK1, RNTR3c2, NTP5)-( HACD7, RPI, ACOAD6f, 3HAD140)-( HACD7, FACOAE160, ACOAD6f, 3HAD140)-( HACD7, AACPS3, ACOAD6f, 3HAD140)-( ACOAD6f, CTECOAI7, 3HAD140, HACD8)-( ECOAH7, CTECOAI7, 3OAR160, HACD8)-( ECOAH7, CTECOAI7, 3OAS160, HACD8)-( ECOAH7, CTECOAI7, 3HAD160, HACD8)-( ACACT7…
Case 267	(AMAOTr)-( AOXSr2)-( BTS5)-( CDPMEK)-( DBTS)-( DMATT)-( DXPRIi)-( DXPS)-( FCLT)-( GRTT)-( HBZOPT)-( MALCOAMT)-( MCTP1App)-( MECDPDH5)-( OCTDPS)-( OGMEACPD)-( OGMEACPR)-( OGMEACPS)-( OPHBDC)-( OPMEACPD)-( OPMEACPR)-( OPMEACPS)-( PDX5PS)-( PMEACPE)-( TMPK)-( UDCPDPS)-( UPPDC1)	(CPPPGO, CPPPGO2)-( MEPCT, MEPCT_1)-( IPDPS, IPDDI)-( DMPPS, IPDDI)-( DMPPS, IPDPS)-( I2FE2SR, S2FE2SR)-( I2FE2SR, SCYSDS)-( I4FE4ST, SCYSDS)-( I4FE4ST, S2FE2SS)-( I4FE4ST, S4FE4SR)-( I4FE4ST, S4FE4ST)-( I4FE4ST, S2FE2SS2)-( I2FE2ST, SCYSDS)-( I2FE2ST, S2FE2SS)-( I2FE2ST, S2FE2ST)-( RNTR3c2, NDPK7)-( RNTR1c2, NDPK8)-( ICYSDS, S2FE2SR)-( ICYSDS, SCYSDS)-( ICYSDS, S2FE2SS)-( ICYSDS, S4FE4SR)-( ICYS…	(SULR, CYSTGL, CYSabcpp)-( SULR, CYSTS, CYSabcpp)-( SULR, CYSabcpp, 3AIBT2)-( SULR, CYSabcpp, CYTDH)-( SULR, CYSabcpp, DHPM2)-( SULR, CYSabcpp, MCITD)-( SULR, CYSabcpp, MCITL2)-( SULR, CYSabcpp, MCITS)-( SULR, CYSabcpp, MCSNAH)-( SULR, CYSabcpp, MICITDr)-( SULR, CYSabcpp, MMTSAO)-( SULR, CYSabcpp, NTD4)-( SULR, CYSabcpp, RBK)-( SULR, CYSabcpp, BUP)-( SULR, CYSabcpp, CYTOM)-( SULR, CYSabcpp, DURAD…	(ACACT7r, FACOAE160, ACOAD6f, 3HAD140)-( AACPS3, ACACT7r, ACOAD6f, 3HAD140)-( NDPK3, CYTK1, RNTR3c2, NTP5)-( HACD7, FACOAE160, ACOAD6f, 3HAD140)-( HACD7, AACPS3, ACOAD6f, 3HAD140)-( ECOAH7, CTECOAI7, 3OAR160, HACD8)-( ECOAH7, CTECOAI7, 3OAS160, HACD8)-( ECOAH7, CTECOAI7, 3HAD160, HACD8)-( ACACT7r, ACOAD1fr, 3HAD120, CTECOAI6)-( ACACT7r, CTECOAI7, 3OAR160, HACD8)-( ACACT7r, CTECOAI7, 3OAS160, HACD…
Case 268	()	()	(RPI, PETNT161pp, DAGK181)-( RPI, PETNT161pp, PETNT181pp)-( RPI, DAGK161, DAGK181)-( RPI, DAGK161, PETNT181pp)	(ACACT7r, RPI, ACOAD6f, 3HAD140)-( HACD7, RPI, ACOAD6f, 3HAD140)-( ACOAD6f, CTECOAI7, 3HAD140, HACD8)
Case 269	(MECDPDH5)	(POR5, FLDR2)	(ACACT6r, ACOAD1fr, 3HAD120)-( HACD6, ACOAD1fr, 3HAD120)-( HACD6, ACOAD4f, 3HAD120)-( HACD6, ACOAD2f, 3HAD120)-( HACD6, ACOAD3f, 3HAD120)-( HACD6, ACOAD5f, 3OAR120)-( HACD6, ACOAD5f, 3HAD120)-( HACD6, ACOAD5f, 3OAS120)-( HACD6, ACACT1r, 3HAD120)-( HACD6, HACD3, 3HAD120)-( HACD6, ACACT5r, 3HAD120)-( HACD6, ECOAH5, 3HAD120)-( HACD6, HACD2, 3HAD120)-( HACD6, HACD1, 3HAD120)-( HACD6, ACACT4r, 3HAD120…	(ACACT7r, RPI, ACOAD6f, 3HAD140)-( HACD7, RPI, ACOAD6f, 3HAD140)-( HACD7, FACOAE160, ACOAD6f, 3HAD140)-( HACD7, AACPS3, ACOAD6f, 3HAD140)-( ACOAD6f, CTECOAI7, 3HAD140, HACD8)-( ECOAH7, CTECOAI7, 3OAR160, HACD8)-( ECOAH7, CTECOAI7, 3OAS160, HACD8)-( ECOAH7, CTECOAI7, 3HAD160, HACD8)-( ACACT7r, ACOAD1fr, 3HAD120, CTECOAI6)-( ACACT7r, CTECOAI7, 3OAR160, HACD8)-( ACACT7r, CTECOAI7, 3OAS160, HACD8)-( …
Case 270	(MECDPDH5)	(POR5, FLDR2)	(ACACT6r, ACOAD1fr, 3HAD120)-( HACD6, ACOAD1fr, 3HAD120)-( HACD6, ACOAD4f, 3HAD120)-( HACD6, ACOAD2f, 3HAD120)-( HACD6, ACOAD3f, 3HAD120)-( HACD6, ACOAD5f, 3OAR120)-( HACD6, ACOAD5f, 3HAD120)-( HACD6, ACOAD5f, 3OAS120)-( HACD6, ACACT1r, 3HAD120)-( HACD6, HACD3, 3HAD120)-( HACD6, ACACT5r, 3HAD120)-( HACD6, ECOAH5, 3HAD120)-( HACD6, HACD2, 3HAD120)-( HACD6, HACD1, 3HAD120)-( HACD6, ACACT4r, 3HAD120…	(HACD7, FACOAE160, ACOAD6f, 3HAD140)-( HACD7, AACPS3, ACOAD6f, 3HAD140)-( ECOAH7, CTECOAI7, 3OAR160, HACD8)-( ECOAH7, CTECOAI7, 3OAS160, HACD8)-( ECOAH7, CTECOAI7, 3HAD160, HACD8)-( ACACT7r, ACOAD1fr, 3HAD120, CTECOAI6)-( ACACT7r, CTECOAI7, 3OAR160, HACD8)-( ACACT7r, CTECOAI7, 3OAS160, HACD8)-( ACACT7r, CTECOAI7, 3HAD160, HACD8)-( ACACT7r, ACOAD4f, 3HAD120, CTECOAI6)-( ACACT7r, ACOAD2f, 3HAD120, …
Case 271	(A5PISO)-( ACCOAC)-( ADSL1r)-( ADSL2r)-( ADSS)-( AGPAT160)-( AICART)-( AIRC2)-( AIRC3)-( APRAUR)-( ASPCT)-( CHORS)-( DASYN160)-( DB4PS)-( DDPA)-( DHFR)-( DHORTS)-( DHPPDA2)-( DHQS)-( DPCOAK)-( FMNAT)-( G1PACT)-( GF6PTA)-( GK1)-( GLUPRT)-( GMPS2)-( GTPCII2)-( IMPC)-( KDOCT2)-( KDOPP)-( KDOPS)-( MCOATA)-( METAT)-( MTHFR2)-( NADK)-( NDPK2)-( NDPK4)-( NNATr)-( NNDPR)-( OMPDC)-( ORPT)-( PGAMT)-( PNTK)…	(3OAS141, 3OAR140)-( 3OAS141, 3OAS140)-( 3OAS121, 3OAR140)-( 3OAS121, 3OAS140)-( 3OAR141, 3OAR140)-( 3OAR141, 3OAS140)-( 3OAR121, 3OAR140)-( 3OAR121, 3OAS140)-( DASYN161, DAGK181)-( DASYN161, DESATPE160)-( DASYN161, DESATPG160)-( AGPAT161, DESATPE160)-( APPAT, PTPATi)-( CTPS1, CTPS2)-( TKT2, GND)-( T2DECAI, 3OAR140)-( T2DECAI, 3OAS140)-( RPE, GND)-( PSSA161, DESATPE160)-( PSD161, DESATPE160)-( PR…	(AGPAT161, DAGK161, DESATPG160)-( SUCD4, CTECOAI6, 3OAR140)-( SUCD4, CTECOAI6, 3OAS140)-( R15BPK, ADK1, ADK3)-( PRPPS, ADK1, ADK3)-( PGSA161, PSSA161, DAGK181)-( PGSA161, PSD161, DAGK181)-( GLCDpp, TKT2, PGL)-( GLCDpp, RPE, PGL)-( GHMT2r, MTHFD, GLYCL)-( GHMT2r, MTHFC, GLYCL)-( G3PD2, TPI, G3PD5)-( ADK1, ADK3, PPM)-( CTECOAI6, 3OAR140, ACOAD6f)-( CTECOAI6, 3OAR140, ECOAH7)-( CTECOAI6, 3OAR140, HA…	(PPK50r, R15BPK, ADK1, NDPK1)-( PPK50r, PRPPS, ADK1, NDPK1)-( PPK50_B, R15BPK, ADK1, NDPK1)-( PPK50_B, PRPPS, ADK1, NDPK1)-( PGK, TKT2, TPI, FBA)-( G3PD2, PGK, TKT2, FBA)-( G3PD2, PGK, TKT2, FBP)-( SUCD4, ACOAD24f, 3OAR140, FA141ACPHi)-( SUCD4, ACOAD24f, 3OAR140, FACOAL141)-( SUCD4, ACOAD24f, 3OAS140, FA141ACPHi)-( SUCD4, ACOAD24f, 3OAS140, FACOAL141)-( RECOAH21, SUCD4, 3OAR140, FA141ACPHi)-( REC…
Case 272	(A5PISO)-( ACCOAC)-( ADSL1r)-( ADSL2r)-( ADSS)-( AGPAT160)-( AICART)-( AIRC2)-( AIRC3)-( ALAALAr)-( APRAUR)-( ASAD)-( ASPCT)-( ASPK)-( CAt6pp)-( CHORS)-( DAPE)-( DASYN160)-( DB4PS)-( DDPA)-( DHDPRy)-( DHDPS)-( DHFR)-( DHORTS)-( DHPPDA2)-( DHQS)-( DPCOAK)-( DPR)-( FMNAT)-( G1PACT)-( G1SAT)-( GF6PTA)-( GK1)-( GLUPRT)-( GLUTRR)-( GLUTRS)-( GMPS2)-( GTPCII2)-( HMBS)-( IMPC)-( KDOCT2)-( KDOPP)-( KDOPS…	(3OAS141, 3OAR140)-( 3OAS141, 3OAS140)-( 3OAS121, 3OAR140)-( 3OAS121, 3OAS140)-( 3OAR141, 3OAR140)-( 3OAR141, 3OAS140)-( 3OAR121, 3OAR140)-( 3OAR121, 3OAS140)-( DASYN161, DAGK181)-( DASYN161, DESATPE160)-( DASYN161, DESATPG160)-( ALAR, DLYSPYRAT)-( AGPAT161, DESATPE160)-( APPAT, PTPATi)-( CTPS1, CTPS2)-( TKT2, GND)-( T2DECAI, 3OAR140)-( T2DECAI, 3OAS140)-( RPE, GND)-( PSSA161, DESATPE160)-( PSD16…	(AGPAT161, DAGK161, DESATPG160)-( SUCD4, CTECOAI6, 3OAR140)-( SUCD4, CTECOAI6, 3OAS140)-( R15BPK, ADK1, ADK3)-( PRPPS, ADK1, ADK3)-( PGSA161, PSSA161, DAGK181)-( PGSA161, PSD161, DAGK181)-( METS, ACHBS, MCITD)-( METS, ACHBS, MCITL2)-( METS, ACHBS, MCITS)-( METS, ACHBS, MICITDr)-( KARA2, METS, MCITD)-( KARA2, METS, MCITL2)-( KARA2, METS, MCITS)-( KARA2, METS, MICITDr)-( GLUR, ALAR, 1PPDCRc)-( GLUR…	(SUCD4, ACOAD24f, ALAR, DLYSOXGAT)-( SUCD4, CTECOAI6, ALAR, DLYSOXGAT)-( RECOAH21, SUCD4, ALAR, DLYSOXGAT)-( PPK50r, R15BPK, ADK1, NDPK1)-( PPK50r, PRPPS, ADK1, NDPK1)-( PPK50_B, R15BPK, ADK1, NDPK1)-( PPK50_B, PRPPS, ADK1, NDPK1)-( PGK, TKT2, TPI, FBA)-( GLUR, SUCD4, ACOAD24f, DLYSPYRAT)-( GLUR, SUCD4, CTECOAI6, DLYSPYRAT)-( GLUR, RECOAH21, SUCD4, DLYSPYRAT)-( G3PD2, PGK, TKT2, FBA)-( G3PD2, PGK…
Case 273	(ALAALAr)-( ASAD)-( ASPK)-( CAt6pp)-( DAPE)-( DHDPRy)-( DHDPS)-( DPR)-( G1SAT)-( GLUTRR)-( GLUTRS)-( HMBS)-( MOHMT)-( MPTG)-( NADS1)-( PANTS)-( PAPPT3)-( PPBNGS)-( SDPDS)-( SDPTA)-( SHCHD2)-( SHCHF)-( THDPS)-( UAAGDS)-( UAGCVT)-( UAGPT3)-( UAMAGS)-( UAMAS)-( UAPGR)-( UDCPDP)-( UGMDDS)-( UPP3MT)-( UPP3S)	(ALAR, DLYSPYRAT)-( METS, CYSTGL)-( METS, CYSTS)-( GLUR, DLYSOXGAT)	(GLUR, ALAR, 1PPDCRc)-( GLUR, ALAR, GLCOASYNT)-( GLUR, ALAR, GLUTCOADHc)-( GLUR, ALAR, LPCOXc)-( GLUR, ALAR, LYSRC)-( GLUR, ALAR, OXOADLR)-( GLUR, ALAR, AADSACYCL)-( GLUR, ALAR, AASAD3)-( ALAR, DLYSOXGAT, 1PPDCRc)-( ALAR, DLYSOXGAT, GLCOASYNT)-( ALAR, DLYSOXGAT, GLUTCOADHc)-( ALAR, DLYSOXGAT, LPCOXc)-( ALAR, DLYSOXGAT, LYSRC)-( ALAR, DLYSOXGAT, OXOADLR)-( ALAR, DLYSOXGAT, AADSACYCL)-( ALAR, DLYSO…	(SUCD4, ACOAD24f, ALAR, DLYSOXGAT)-( SUCD4, CTECOAI6, ALAR, DLYSOXGAT)-( RECOAH21, SUCD4, ALAR, DLYSOXGAT)-( GLUR, SUCD4, ACOAD24f, DLYSPYRAT)-( GLUR, SUCD4, CTECOAI6, DLYSPYRAT)-( GLUR, RECOAH21, SUCD4, DLYSPYRAT)-( 3HAACOAT141, SUCD4, ALAR, DLYSOXGAT)-( 3HAACOAT141, GLUR, SUCD4, DLYSPYRAT)-( GLUR, ALAR, PDHcr, AKGDa)-( GLUR, ALAR, PDHcr, AKGDb_copy1)-( GLUR, ALAR, ECOAH1, HBCHLR)-( ALAR, DLYSOX…
Case 274	(3HAD100)-( 3HAD141)-( 3HAD161)-( 3HAD181)-( 3HAD40)-( 3HAD60)-( 3HAD80)-( 3OAR100)-( 3OAR161)-( 3OAR181)-( 3OAR40)-( 3OAR60)-( 3OAR80)-( 3OAS100)-( 3OAS161)-( 3OAS181)-( 3OAS60)-( 3OAS80)-( A5PISO)-( ACCOAC)-( ADCL)-( ADCS)-( ADSL1r)-( ADSL2r)-( ADSS)-( AGMHE)-( AGPAT140)-( AGPAT160)-( AGPAT181)-( AICART)-( AIRC2)-( AIRC3)-( APRAUR)-( ASPCT)-( CHORS)-( CLPNS140pp)-( CLPNS160pp)-( CLPNS161pp)-( C…	(3OAS141, ECOAH26)-( 3OAS141, HACD21i)-( 3OAS141, KAT21)-( 3OAS141, ACOAD23f)-( 3OAS141, 3OAR140)-( 3OAS141, 3OAS140)-( 3OAS121, ECOAH26)-( 3OAS121, HACD21i)-( 3OAS121, KAT21)-( 3OAS121, ACOAD23f)-( 3OAS121, 3OAR140)-( 3OAS121, 3OAS140)-( 3OAS120, ACACT9)-( 3OAR141, ECOAH26)-( 3OAR141, HACD21i)-( 3OAR141, KAT21)-( 3OAR141, ACOAD23f)-( 3OAR141, 3OAR140)-( 3OAR141, 3OAS140)-( 3OAR121, ECOAH26)-( 3O…	(AGPAT161, DAGK161, DESATPG160)-( CTECOAI6, 3OAS120, ACOAD6f)-( CTECOAI6, 3OAS120, ECOAH7)-( CTECOAI6, 3OAS120, HACD7i)-( CTECOAI6, 3OAS120, ACACT12)-( CTECOAI6, 3OAR120, ACOAD6f)-( CTECOAI6, 3OAR120, ECOAH7)-( CTECOAI6, 3OAR120, HACD7i)-( CTECOAI6, 3OAR120, ACACT12)-( SUCD4, CTECOAI6, 3OAR140)-( SUCD4, CTECOAI6, 3OAS140)-( RECOAH6, 3OAS120, ECOAH6)-( RECOAH6, 3OAS120, HACD6i)-( RECOAH6, 3OAR120,…	(PPK50r, R15BPK, ADK1, NDPK1)-( PPK50r, PRPPS, ADK1, NDPK1)-( PPK50_B, R15BPK, ADK1, NDPK1)-( PPK50_B, PRPPS, ADK1, NDPK1)-( PGK, TKT2, TPI, FBA)-( G3PD2, PGK, TKT2, FBA)-( G3PD2, PGK, TKT2, FBP)-( DAGK161, 3OAS141, ETHAAL, DESATPG160)-( DAGK161, 3OAS141, GPDDA2, DESATPG160)-( DAGK161, 3OAS141, LPLIPAL1E161pp, DESATPG160)-( DAGK161, 3OAS121, ETHAAL, DESATPG160)-( DAGK161, 3OAS121, GPDDA2, DESATPG…
Case 275	(3HAD100)-( 3HAD141)-( 3HAD161)-( 3HAD181)-( 3HAD40)-( 3HAD60)-( 3HAD80)-( 3OAR100)-( 3OAR161)-( 3OAR181)-( 3OAR40)-( 3OAR60)-( 3OAR80)-( 3OAS100)-( 3OAS161)-( 3OAS181)-( 3OAS60)-( 3OAS80)-( A5PISO)-( ACCOAC)-( ADCL)-( ADCS)-( ADSL1r)-( ADSL2r)-( ADSS)-( AGMHE)-( AGPAT140)-( AGPAT160)-( AGPAT180)-( AGPAT181)-( AICART)-( AIRC2)-( AIRC3)-( ALAALAr)-( APRAUR)-( ASAD)-( ASPCT)-( ASPK)-( CAt6pp)-( CHO…	(3OAS141, ECOAH26)-( 3OAS141, HACD21i)-( 3OAS141, KAT21)-( 3OAS141, ACOAD23f)-( 3OAS141, 3OAR140)-( 3OAS141, 3OAS140)-( 3OAS121, ECOAH26)-( 3OAS121, HACD21i)-( 3OAS121, KAT21)-( 3OAS121, ACOAD23f)-( 3OAS121, 3OAR140)-( 3OAS121, 3OAS140)-( 3OAS120, ACACT9)-( 3OAR141, ECOAH26)-( 3OAR141, HACD21i)-( 3OAR141, KAT21)-( 3OAR141, ACOAD23f)-( 3OAR141, 3OAR140)-( 3OAR141, 3OAS140)-( 3OAR121, ECOAH26)-( 3O…	(AGPAT161, DAGK161, DESATPG160)-( VALTA, ACLS, VALDHr)-( CTECOAI6, 3OAS120, ACOAD6f)-( CTECOAI6, 3OAS120, ECOAH7)-( CTECOAI6, 3OAS120, HACD7i)-( CTECOAI6, 3OAS120, ACACT12)-( CTECOAI6, 3OAR120, ACOAD6f)-( CTECOAI6, 3OAR120, ECOAH7)-( CTECOAI6, 3OAR120, HACD7i)-( CTECOAI6, 3OAR120, ACACT12)-( SUCD4, CTECOAI6, 3OAR140)-( SUCD4, CTECOAI6, 3OAS140)-( RECOAH6, 3OAS120, ECOAH6)-( RECOAH6, 3OAS120, HACD…	(SUCD4, ACOAD24f, ALAR, DLYSOXGAT)-( SUCD4, CTECOAI6, ALAR, DLYSOXGAT)-( RECOAH21, SUCD4, ALAR, DLYSOXGAT)-( PPK50r, R15BPK, ADK1, NDPK1)-( PPK50r, PRPPS, ADK1, NDPK1)-( PPK50_B, R15BPK, ADK1, NDPK1)-( PPK50_B, PRPPS, ADK1, NDPK1)-( PGK, TKT2, TPI, FBA)-( GLUR, SUCD4, ACOAD24f, DLYSPYRAT)-( GLUR, SUCD4, CTECOAI6, DLYSPYRAT)-( GLUR, RECOAH21, SUCD4, DLYSPYRAT)-( G3PD2, PGK, TKT2, FBA)-( G3PD2, PGK…
Case 276	(AGPAT180)-( ALAALAr)-( ASAD)-( ASPK)-( CAt6pp)-( CLPNS180pp)-( DAPE)-( DASYN180)-( DHDPRy)-( DHDPS)-( DPR)-( G1SAT)-( GLUTRR)-( GLUTRS)-( HMBS)-( MOHMT)-( MPTG)-( NADS1)-( PANTS)-( PAPPT3)-( PGSA180)-( PPBNGS)-( PSD180)-( PSSA180)-( SDPDS)-( SDPTA)-( SHCHD2)-( SHCHF)-( THDPS)-( UAAGDS)-( UAGCVT)-( UAGPT3)-( UAMAGS)-( UAMAS)-( UAPGR)-( UDCPDP)-( UDCPDPpp)-( UDPG4E)-( UGMDDS)-( UPP3MT)-( UPP3S)	(ALAR, DLYSPYRAT)-( PGPP180, PGPP180pp)-( METS, CYSTGL)-( METS, CYSTS)-( GLUR, DLYSOXGAT)-( G3PAT180, ACPPAT180)-( G3PAT180, APG3PAT180)-( 3OAS180, ACOAD8f)-( 3OAS180, AACPS6)-( 3OAS180, FACOAE180)-( 3OAS180, CTECOAI8)-( 3OAR180, ACOAD8f)-( 3OAR180, AACPS6)-( 3OAR180, FACOAE180)-( 3OAR180, CTECOAI8)-( 3HAD180, ACOAD8f)-( 3HAD180, AACPS6)-( 3HAD180, FACOAE180)-( 3HAD180, CTECOAI8)	(GLUR, ALAR, 1PPDCRc)-( GLUR, ALAR, GLCOASYNT)-( GLUR, ALAR, GLUTCOADHc)-( GLUR, ALAR, LPCOXc)-( GLUR, ALAR, LYSRC)-( GLUR, ALAR, OXOADLR)-( GLUR, ALAR, AADSACYCL)-( GLUR, ALAR, AASAD3)-( ALAR, DLYSOXGAT, 1PPDCRc)-( ALAR, DLYSOXGAT, GLCOASYNT)-( ALAR, DLYSOXGAT, GLUTCOADHc)-( ALAR, DLYSOXGAT, LPCOXc)-( ALAR, DLYSOXGAT, LYSRC)-( ALAR, DLYSOXGAT, OXOADLR)-( ALAR, DLYSOXGAT, AADSACYCL)-( ALAR, DLYSO…	(SUCD4, ACOAD24f, ALAR, DLYSOXGAT)-( SUCD4, CTECOAI6, ALAR, DLYSOXGAT)-( RECOAH21, SUCD4, ALAR, DLYSOXGAT)-( GLUR, SUCD4, ACOAD24f, DLYSPYRAT)-( GLUR, SUCD4, CTECOAI6, DLYSPYRAT)-( GLUR, RECOAH21, SUCD4, DLYSPYRAT)-( 3HAACOAT141, SUCD4, ALAR, DLYSOXGAT)-( 3HAACOAT141, GLUR, SUCD4, DLYSPYRAT)-( GLUR, ALAR, PDHcr, AKGDa)-( GLUR, ALAR, PDHcr, AKGDb_copy1)-( GLUR, ALAR, ECOAH1, HBCHLR)-( ALAR, DLYSOX…
Case 277	(3HAD100)-( 3HAD141)-( 3HAD161)-( 3HAD181)-( 3HAD40)-( 3HAD60)-( 3HAD80)-( 3OAR100)-( 3OAR161)-( 3OAR181)-( 3OAR40)-( 3OAR60)-( 3OAR80)-( 3OAS100)-( 3OAS161)-( 3OAS181)-( 3OAS60)-( 3OAS80)-( ADCL)-( ADCS)-( AGMHE)-( AGPAT140)-( AGPAT181)-( CLPNS140pp)-( CLPNS160pp)-( CLPNS161pp)-( CLPNS181pp)-( DASYN140)-( DASYN181)-( DHFS)-( GALUi)-( GMHEPAT)-( GMHEPK)-( GMHEPPA)-( GTPCI)-( PGMT)-( PGSA140)-( PG…	(3OAS141, ECOAH26)-( 3OAS141, HACD21i)-( 3OAS141, KAT21)-( 3OAS141, ACOAD23f)-( 3OAS121, ECOAH26)-( 3OAS121, HACD21i)-( 3OAS121, KAT21)-( 3OAS121, ACOAD23f)-( 3OAS120, ACACT9)-( 3OAR141, ECOAH26)-( 3OAR141, HACD21i)-( 3OAR141, KAT21)-( 3OAR141, ACOAD23f)-( 3OAR121, ECOAH26)-( 3OAR121, HACD21i)-( 3OAR121, KAT21)-( 3OAR121, ACOAD23f)-( 3OAR120, ACACT9)-( T2DECAI, ECOAH26)-( T2DECAI, HACD21i)-( T2DE…	(CTECOAI6, 3OAS120, ACOAD6f)-( CTECOAI6, 3OAS120, ECOAH7)-( CTECOAI6, 3OAS120, HACD7i)-( CTECOAI6, 3OAS120, ACACT12)-( CTECOAI6, 3OAR120, ACOAD6f)-( CTECOAI6, 3OAR120, ECOAH7)-( CTECOAI6, 3OAR120, HACD7i)-( CTECOAI6, 3OAR120, ACACT12)-( RECOAH6, 3OAS120, ECOAH6)-( RECOAH6, 3OAS120, HACD6i)-( RECOAH6, 3OAR120, ECOAH6)-( RECOAH6, 3OAR120, HACD6i)-( RECOAH21, 3OAS141, ECOAH27)-( RECOAH21, 3OAS141, H…	(DAGK161, 3OAS141, ETHAAL, DESATPG160)-( DAGK161, 3OAS141, GPDDA2, DESATPG160)-( DAGK161, 3OAS141, LPLIPAL1E161pp, DESATPG160)-( DAGK161, 3OAS121, ETHAAL, DESATPG160)-( DAGK161, 3OAS121, GPDDA2, DESATPG160)-( DAGK161, 3OAS121, LPLIPAL1E161pp, DESATPG160)-( DAGK161, 3OAR141, ETHAAL, DESATPG160)-( DAGK161, 3OAR141, GPDDA2, DESATPG160)-( DAGK161, 3OAR141, LPLIPAL1E161pp, DESATPG160)-( DAGK161, 3OAR1…
Case 278	(3HAD100)-( 3HAD141)-( 3HAD161)-( 3HAD181)-( 3HAD40)-( 3HAD60)-( 3HAD80)-( 3OAR100)-( 3OAR161)-( 3OAR181)-( 3OAR40)-( 3OAR60)-( 3OAR80)-( 3OAS100)-( 3OAS161)-( 3OAS181)-( 3OAS60)-( 3OAS80)-( ADCL)-( ADCS)-( AGMHE)-( AGPAT140)-( AGPAT180)-( AGPAT181)-( CLPNS140pp)-( CLPNS160pp)-( CLPNS161pp)-( CLPNS180pp)-( CLPNS181pp)-( DASYN140)-( DASYN180)-( DASYN181)-( DHFS)-( GALUi)-( GMHEPAT)-( GMHEPK)-( GMH…	(3OAS141, ECOAH26)-( 3OAS141, HACD21i)-( 3OAS141, KAT21)-( 3OAS141, ACOAD23f)-( 3OAS121, ECOAH26)-( 3OAS121, HACD21i)-( 3OAS121, KAT21)-( 3OAS121, ACOAD23f)-( 3OAS120, ACACT9)-( 3OAR141, ECOAH26)-( 3OAR141, HACD21i)-( 3OAR141, KAT21)-( 3OAR141, ACOAD23f)-( 3OAR121, ECOAH26)-( 3OAR121, HACD21i)-( 3OAR121, KAT21)-( 3OAR121, ACOAD23f)-( 3OAR120, ACACT9)-( T2DECAI, ECOAH26)-( T2DECAI, HACD21i)-( T2DE…	(CTECOAI6, 3OAS120, ACOAD6f)-( CTECOAI6, 3OAS120, ECOAH7)-( CTECOAI6, 3OAS120, HACD7i)-( CTECOAI6, 3OAS120, ACACT12)-( CTECOAI6, 3OAR120, ACOAD6f)-( CTECOAI6, 3OAR120, ECOAH7)-( CTECOAI6, 3OAR120, HACD7i)-( CTECOAI6, 3OAR120, ACACT12)-( RECOAH6, 3OAS120, ECOAH6)-( RECOAH6, 3OAS120, HACD6i)-( RECOAH6, 3OAR120, ECOAH6)-( RECOAH6, 3OAR120, HACD6i)-( RECOAH21, 3OAS141, ECOAH27)-( RECOAH21, 3OAS141, H…	(DAGK161, 3OAS141, ETHAAL, DESATPG160)-( DAGK161, 3OAS141, GPDDA2, DESATPG160)-( DAGK161, 3OAS141, LPLIPAL1E161pp, DESATPG160)-( DAGK161, 3OAS121, ETHAAL, DESATPG160)-( DAGK161, 3OAS121, GPDDA2, DESATPG160)-( DAGK161, 3OAS121, LPLIPAL1E161pp, DESATPG160)-( DAGK161, 3OAR141, ETHAAL, DESATPG160)-( DAGK161, 3OAR141, GPDDA2, DESATPG160)-( DAGK161, 3OAR141, LPLIPAL1E161pp, DESATPG160)-( DAGK161, 3OAR1…
Case 279	(AGPAT180)-( CLPNS180pp)-( DASYN180)-( PGSA180)-( PSD180)-( PSSA180)-( UDCPDPpp)-( UDPG4E)	(PGPP180, PGPP180pp)-( G3PAT180, ACPPAT180)-( G3PAT180, APG3PAT180)-( 3OAS180, ACOAD8f)-( 3OAS180, AACPS6)-( 3OAS180, FACOAE180)-( 3OAS180, CTECOAI8)-( 3OAR180, ACOAD8f)-( 3OAR180, AACPS6)-( 3OAR180, FACOAE180)-( 3OAR180, CTECOAI8)-( 3HAD180, ACOAD8f)-( 3HAD180, AACPS6)-( 3HAD180, FACOAE180)-( 3HAD180, CTECOAI8)	()	(CYTK1, NDPK3, TRDR, RNDR3b)-( CYTK1, NDPK3, NDPK7, DCYTD)-( CYTK1, NDPK3, NDPK7, CYTK2)-( CYTK1, NDPK3, NDPK7, NTD3)-( CYTK1, NDPK3, RNDR3, GTHOr)-( CYTK1, NDPK3, RNDR3, GRXR)-( CYTK1, NDPK3, RNDR3, RNDR3b)
Case 280	(A5PISO)-( ACCOAC)-( ADSL1r)-( ADSL2r)-( ADSS)-( AGPAT160)-( AICART)-( AIRC2)-( AIRC3)-( APRAUR)-( ASPCT)-( CHORS)-( DASYN160)-( DB4PS)-( DDPA)-( DHFR)-( DHORTS)-( DHPPDA2)-( DHQS)-( DPCOAK)-( FMNAT)-( G1PACT)-( GF6PTA)-( GK1)-( GLUPRT)-( GMPS2)-( GTPCII2)-( IMPC)-( KDOCT2)-( KDOPP)-( KDOPS)-( MCOATA)-( METAT)-( MTHFR2)-( NADK)-( NDPK2)-( NDPK4)-( NNATr)-( NNDPR)-( OMPDC)-( ORPT)-( PGAMT)-( PNTK)…	(3OAS141, 3OAR140)-( 3OAS141, 3OAS140)-( 3OAS121, 3OAR140)-( 3OAS121, 3OAS140)-( 3OAR141, 3OAR140)-( 3OAR141, 3OAS140)-( 3OAR121, 3OAR140)-( 3OAR121, 3OAS140)-( DASYN161, DAGK181)-( DASYN161, DESATPE160)-( DASYN161, DESATPG160)-( AGPAT161, DESATPE160)-( APPAT, PTPATi)-( CTPS1, CTPS2)-( TKT2, GND)-( T2DECAI, 3OAR140)-( T2DECAI, 3OAS140)-( RPE, GND)-( PSSA161, DESATPE160)-( PSD161, DESATPE160)-( PR…	(AGPAT161, DAGK161, DESATPG160)-( SUCD4, CTECOAI6, 3OAR140)-( SUCD4, CTECOAI6, 3OAS140)-( R15BPK, ADK1, ADK3)-( PRPPS, ADK1, ADK3)-( PGSA161, PSSA161, DAGK181)-( PGSA161, PSD161, DAGK181)-( GLCDpp, TKT2, PGL)-( GLCDpp, RPE, PGL)-( GHMT2r, MTHFD, GLYCL)-( GHMT2r, MTHFC, GLYCL)-( G3PD2, TPI, G3PD5)-( CBMKr, OCBT2i, CBPS)-( ADK1, ADK3, PPM)-( CTECOAI6, 3OAR140, ACOAD6f)-( CTECOAI6, 3OAR140, ECOAH7)-…	(PPK50r, R15BPK, ADK1, NDPK1)-( PPK50r, PRPPS, ADK1, NDPK1)-( PPK50_B, R15BPK, ADK1, NDPK1)-( PPK50_B, PRPPS, ADK1, NDPK1)-( PGK, TKT2, TPI, FBA)-( PGK, TKT2, TPI, FBP)-( G3PD2, PGK, TKT2, FBA)-( G3PD2, PGK, TKT2, FBP)-( SUCD4, ACOAD24f, 3OAR140, FA141ACPHi)-( SUCD4, ACOAD24f, 3OAR140, FACOAL141)-( SUCD4, ACOAD24f, 3OAS140, FA141ACPHi)-( SUCD4, ACOAD24f, 3OAS140, FACOAL141)-( RECOAH21, SUCD4, 3OA…
Case 281	(A5PISO)-( ACCOAC)-( ADSL1r)-( ADSL2r)-( ADSS)-( AGPAT160)-( AICART)-( AIRC2)-( AIRC3)-( ALAALAr)-( AMAOTr)-( AOXSr2)-( APRAUR)-( ASAD)-( ASPCT)-( ASPK)-( BMOCOS)-( BMOGDS1)-( BMOGDS2)-( BTS5)-( CAt6pp)-( CDPMEK)-( CHORS)-( CPMPS)-( DAPE)-( DASYN160)-( DB4PS)-( DBTS)-( DDPA)-( DHDPRy)-( DHDPS)-( DHFR)-( DHORTS)-( DHPPDA2)-( DHQS)-( DMATT)-( DPCOAK)-( DPR)-( DXPRIi)-( DXPS)-( E4PD)-( FCLT)-( FMNAT…	(3OAS141, 3OAR140)-( 3OAS141, 3OAS140)-( 3OAS121, 3OAR140)-( 3OAS121, 3OAS140)-( 3OAR141, 3OAR140)-( 3OAR141, 3OAS140)-( 3OAR121, 3OAR140)-( 3OAR121, 3OAS140)-( DASYN161, DAGK181)-( DASYN161, DESATPE160)-( DASYN161, DESATPG160)-( CPPPGO, CPPPGO2)-( ALAR, DLYSPYRAT)-( AGPAT161, DESATPE160)-( APPAT, PTPATi)-( CTPS1, CTPS2)-( TKT2, GND)-( T2DECAI, 3OAR140)-( T2DECAI, 3OAS140)-( RPE, GND)-( PSSA161, …	(AGPAT161, DAGK161, DESATPG160)-( SUCD4, CTECOAI6, 3OAR140)-( SUCD4, CTECOAI6, 3OAS140)-( R15BPK, ADK1, ADK3)-( PRPPS, ADK1, ADK3)-( PGSA161, PSSA161, DAGK181)-( PGSA161, PSD161, DAGK181)-( METS, ACHBS, MCITD)-( METS, ACHBS, MCITL2)-( METS, ACHBS, MCITS)-( METS, ACHBS, MICITDr)-( KARA2, METS, MCITD)-( KARA2, METS, MCITL2)-( KARA2, METS, MCITS)-( KARA2, METS, MICITDr)-( GLUR, ALAR, 1PPDCRc)-( GLUR…	(SUCD4, ACOAD24f, ALAR, DLYSOXGAT)-( SUCD4, CTECOAI6, ALAR, DLYSOXGAT)-( RECOAH21, SUCD4, ALAR, DLYSOXGAT)-( PPK50r, R15BPK, ADK1, NDPK1)-( PPK50r, PRPPS, ADK1, NDPK1)-( PPK50_B, R15BPK, ADK1, NDPK1)-( PPK50_B, PRPPS, ADK1, NDPK1)-( PGK, TKT2, TPI, FBA)-( PGK, TKT2, TPI, FBP)-( GLUR, SUCD4, ACOAD24f, DLYSPYRAT)-( GLUR, SUCD4, CTECOAI6, DLYSPYRAT)-( GLUR, RECOAH21, SUCD4, DLYSPYRAT)-( G3PD2, PGK, …
Case 282	(ALAALAr)-( AMAOTr)-( AOXSr2)-( ASAD)-( ASPK)-( BMOCOS)-( BMOGDS1)-( BMOGDS2)-( BTS5)-( CAt6pp)-( CDPMEK)-( CPMPS)-( DAPE)-( DBTS)-( DHDPRy)-( DHDPS)-( DMATT)-( DPR)-( DXPRIi)-( DXPS)-( E4PD)-( FCLT)-( G1SAT)-( GLUTRR)-( GLUTRS)-( GRTT)-( HBZOPT)-( HMBS)-( I2FE2SR)-( I2FE2ST)-( I4FE4ST)-( ICYSDS)-( MALCOAMT)-( MCTP1App)-( MOADSUx)-( MOCOS)-( MOHMT)-( MPTAT)-( MPTG)-( MPTS)-( MPTSS)-( NADS1)-( OCT…	(CPPPGO, CPPPGO2)-( ALAR, DLYSPYRAT)-( PRASCSi_copy1, PRASCSi_copy2)-( METS, CYSTGL)-( METS, CYSTS)-( MEPCT, MEPCT_1)-( IPDPS, IPDDI)-( GLUR, DLYSOXGAT)-( DMPPS, IPDDI)-( CYTK1, NTD4)-( DMPPS, IPDPS)-( MECDPDH2, MECDPDH5)-( TMK, AMPMS2)-( TMK, PMPK)-( TMK, TMPPP)-( RNTR3c2, NDPK7)-( RNTR1c2, NDPK8)-( PPPGO3, PPPGO)	(GLUR, ALAR, 1PPDCRc)-( GLUR, ALAR, GLCOASYNT)-( GLUR, ALAR, GLUTCOADHc)-( GLUR, ALAR, LPCOXc)-( GLUR, ALAR, LYSRC)-( GLUR, ALAR, OXOADLR)-( GLUR, ALAR, AADSACYCL)-( GLUR, ALAR, AASAD3)-( ALAR, DLYSOXGAT, 1PPDCRc)-( ALAR, DLYSOXGAT, GLCOASYNT)-( ALAR, DLYSOXGAT, GLUTCOADHc)-( ALAR, DLYSOXGAT, LPCOXc)-( ALAR, DLYSOXGAT, LYSRC)-( ALAR, DLYSOXGAT, OXOADLR)-( ALAR, DLYSOXGAT, AADSACYCL)-( ALAR, DLYSO…	(SUCD4, ACOAD24f, ALAR, DLYSOXGAT)-( SUCD4, CTECOAI6, ALAR, DLYSOXGAT)-( RECOAH21, SUCD4, ALAR, DLYSOXGAT)-( GLUR, SUCD4, ACOAD24f, DLYSPYRAT)-( GLUR, SUCD4, CTECOAI6, DLYSPYRAT)-( GLUR, RECOAH21, SUCD4, DLYSPYRAT)-( 3HAACOAT141, SUCD4, ALAR, DLYSOXGAT)-( 3HAACOAT141, GLUR, SUCD4, DLYSPYRAT)-( GLUR, ALAR, PDHcr, AKGDa)-( GLUR, ALAR, PDHcr, AKGDb_copy1)-( GLUR, ALAR, ECOAH1, HBCHLR)-( ALAR, DLYSOX…
Case 283	(3HAD100)-( 3HAD141)-( 3HAD161)-( 3HAD181)-( 3HAD40)-( 3HAD60)-( 3HAD80)-( 3OAR100)-( 3OAR161)-( 3OAR181)-( 3OAR40)-( 3OAR60)-( 3OAR80)-( 3OAS100)-( 3OAS161)-( 3OAS181)-( 3OAS60)-( 3OAS80)-( A5PISO)-( ACCOAC)-( ADCL)-( ADCS)-( ADSL1r)-( ADSL2r)-( ADSS)-( AGMHE)-( AGPAT140)-( AGPAT160)-( AGPAT181)-( AICART)-( AIRC2)-( AIRC3)-( APRAUR)-( ASPCT)-( CHORS)-( CLPNS140pp)-( CLPNS160pp)-( CLPNS161pp)-( C…	(3OAS141, ECOAH26)-( 3OAS141, HACD21i)-( 3OAS141, KAT21)-( 3OAS141, ACOAD23f)-( 3OAS141, 3OAR140)-( 3OAS141, 3OAS140)-( 3OAS121, ECOAH26)-( 3OAS121, HACD21i)-( 3OAS121, KAT21)-( 3OAS121, ACOAD23f)-( 3OAS121, 3OAR140)-( 3OAS121, 3OAS140)-( 3OAS120, ACACT9)-( 3OAR141, ECOAH26)-( 3OAR141, HACD21i)-( 3OAR141, KAT21)-( 3OAR141, ACOAD23f)-( 3OAR141, 3OAR140)-( 3OAR141, 3OAS140)-( 3OAR121, ECOAH26)-( 3O…	(AGPAT161, DAGK161, DESATPG160)-( CTECOAI6, 3OAS120, ACOAD6f)-( CTECOAI6, 3OAS120, ECOAH7)-( CTECOAI6, 3OAS120, HACD7i)-( CTECOAI6, 3OAS120, CTECOAI7)-( CTECOAI6, 3OAS120, ACACT12)-( CTECOAI6, 3OAR120, ACOAD6f)-( CTECOAI6, 3OAR120, ECOAH7)-( CTECOAI6, 3OAR120, HACD7i)-( CTECOAI6, 3OAR120, CTECOAI7)-( CTECOAI6, 3OAR120, ACACT12)-( SUCD4, CTECOAI6, 3OAR140)-( SUCD4, CTECOAI6, 3OAS140)-( RECOAH6, 3O…	(PPK50r, R15BPK, ADK1, NDPK1)-( PPK50r, PRPPS, ADK1, NDPK1)-( PPK50_B, R15BPK, ADK1, NDPK1)-( PPK50_B, PRPPS, ADK1, NDPK1)-( PGK, TKT2, TPI, FBA)-( PGK, TKT2, TPI, FBP)-( G3PD2, PGK, TKT2, FBA)-( G3PD2, PGK, TKT2, FBP)-( DAGK161, 3OAS141, ETHAAL, DESATPG160)-( DAGK161, 3OAS141, GPDDA2, DESATPG160)-( DAGK161, 3OAS141, LPLIPAL1E161pp, DESATPG160)-( DAGK161, 3OAS121, ETHAAL, DESATPG160)-( DAGK161, 3…
Case 284	(3HAD100)-( 3HAD120)-( 3HAD140)-( 3HAD141)-( 3HAD160)-( 3HAD161)-( 3HAD180)-( 3HAD181)-( 3HAD40)-( 3HAD60)-( 3HAD80)-( 3OAR100)-( 3OAR160)-( 3OAR161)-( 3OAR180)-( 3OAR181)-( 3OAR40)-( 3OAR60)-( 3OAR80)-( 3OAS100)-( 3OAS160)-( 3OAS161)-( 3OAS180)-( 3OAS181)-( 3OAS60)-( 3OAS80)-( A5PISO)-( ACBIPGT)-( ACCOAC)-( ADCL)-( ADCPS1)-( ADCS)-( ADCYRS)-( ADOCBIK)-( ADOCBLS)-( ADSL1r)-( ADSL2r)-( ADSS)-( AGM…	(3OAS141, ECOAH26)-( 3OAS141, HACD21i)-( 3OAS141, KAT21)-( 3OAS141, ACOAD23f)-( 3OAS141, 3OAR140)-( 3OAS141, 3OAS140)-( 3OAS121, ECOAH26)-( 3OAS121, HACD21i)-( 3OAS121, KAT21)-( 3OAS121, ACOAD23f)-( 3OAS121, 3OAR140)-( 3OAS121, 3OAS140)-( 3OAS120, 3HAACOAT120)-( 3OAS120, ACOAD5f)-( 3OAS120, ACACT9)-( 3OAR141, ECOAH26)-( 3OAR141, HACD21i)-( 3OAR141, KAT21)-( 3OAR141, ACOAD23f)-( 3OAR141, 3OAR140)-…	(AGPAT161, DAGK161, DESATPG160)-( VALTA, ACLS, VALDHr)-( THRA, ACALD, ETHAAL)-( THRA, ACALD, GPDDA2)-( CTECOAI6, 3OAS120, ACOAD6f)-( CTECOAI6, 3OAS120, ECOAH7)-( CTECOAI6, 3OAS120, HACD7i)-( CTECOAI6, 3OAS120, CTECOAI7)-( CTECOAI6, 3OAS120, ACACT12)-( CTECOAI6, 3OAR120, ACOAD6f)-( CTECOAI6, 3OAR120, ECOAH7)-( CTECOAI6, 3OAR120, HACD7i)-( CTECOAI6, 3OAR120, CTECOAI7)-( CTECOAI6, 3OAR120, ACACT12)-…	(SUCD4, ACOAD24f, ALAR, DLYSOXGAT)-( SUCD4, CTECOAI6, ALAR, DLYSOXGAT)-( RECOAH21, SUCD4, ALAR, DLYSOXGAT)-( PPK50r, R15BPK, ADK1, NDPK1)-( PPK50r, PRPPS, ADK1, NDPK1)-( PPK50_B, R15BPK, ADK1, NDPK1)-( PPK50_B, PRPPS, ADK1, NDPK1)-( PGPP181, CTECOAI6, ACOAD24f, CTECOAI7)-( PGPP181, RECOAH6, SUCD4, ECOAH6)-( PGPP181, RECOAH6, SUCD4, HACD6i)-( PGPP181, RECOAH6, SUCD4, RHACOAR140)-( PGPP180, RECOAH6…
Case 285	(3HAD120)-( 3HAD140)-( 3HAD160)-( 3HAD180)-( 3OAR160)-( 3OAR180)-( 3OAS160)-( 3OAS180)-( ACBIPGT)-( ADCPS1)-( ADCYRS)-( ADOCBIK)-( ADOCBLS)-( AGPAT180)-( AHCi)-( ALAALAr)-( ALATRS)-( AMAOTr)-( AMPMS2)-( AOXSr2)-( ASAD)-( ASNS1)-( ASP3H)-( ASPK)-( ATHRDHr)-( BACCL)-( BLUB)-( BMOCOS)-( BMOGDS1)-( BMOGDS2)-( BTS5)-( CAt6pp)-( CDPMEK)-( CFAS160E)-( CFAS160G)-( CLPNS180pp)-( COCHL)-( CPMPS)-( CYRDAAT)…	(3OAS120, 3HAACOAT120)-( 3OAS120, ACOAD5f)-( 3OAR120, 3HAACOAT120)-( 3OAR120, ACOAD5f)-( DURAD, CSPMDDC)-( DURAD, CSPMDDH)-( DURAD, GGDAPAH)-( DURAD, GGDAPDxr)-( DURAD, GGDAPO)-( DURAD, GGDAPS)-( DURAD, GGGABADxr)-( DURAD, GGGABAH)-( DURAD, GGSPMDO)-( DURAD, GGSPMDS)-( DURAD, ABTA)-( DAGK161, DAGK181)-( CPPPGO, CPPPGO2)-( ALAR, DLYSPYRAT)-( ADNK1, RBK)-( MECDPS_copy2, MECDPS_copy1)-( GLNS_copy2, …	(THRA, ACALD, ETHAAL)-( THRA, ACALD, GPDDA2)-( SUCDi, SUCOAS, ACS2)-( SUCDi, SUCOAS, PPCSCT)-( PPK2, PPK50r, PPA2)-( PGI, TKT1, FBA)-( PGI, TKT1, FBP)-( PGI, TALA, FBA)-( PGI, TALA, FBP)-( PGI, RPE, FBA)-( PGI, RPE, FBP)-( MTHFD, URCN, FDMO2)-( MTHFD, URCN, METGL)-( MTHFD, NFORGLUAH2, FDMO2)-( MTHFD, NFORGLUAH2, METGL)-( MTHFC, URCN, FDMO2)-( MTHFC, URCN, METGL)-( MTHFC, NFORGLUAH2, FDMO2)-( MTHF…	(SUCD4, ACOAD24f, ALAR, DLYSOXGAT)-( SUCD4, CTECOAI6, ALAR, DLYSOXGAT)-( RECOAH21, SUCD4, ALAR, DLYSOXGAT)-( PGPP181, CTECOAI6, ACOAD24f, CTECOAI7)-( PGPP181, RECOAH6, SUCD4, ECOAH6)-( PGPP181, RECOAH6, SUCD4, HACD6i)-( PGPP181, RECOAH6, SUCD4, RHACOAR140)-( PGPP180, RECOAH6, SUCD4, ECOAH6)-( PGPP180, RECOAH6, SUCD4, HACD6i)-( PGPP180, RECOAH6, SUCD4, RHACOAR140)-( PGPP160, RECOAH6, SUCD4, ECOAH6…
Case 286	(3HAD100)-( 3HAD141)-( 3HAD161)-( 3HAD181)-( 3HAD40)-( 3HAD60)-( 3HAD80)-( 3OAR100)-( 3OAR161)-( 3OAR181)-( 3OAR40)-( 3OAR60)-( 3OAR80)-( 3OAS100)-( 3OAS161)-( 3OAS181)-( 3OAS60)-( 3OAS80)-( ADCL)-( ADCS)-( AGMHE)-( AGPAT140)-( AGPAT181)-( CLPNS140pp)-( CLPNS160pp)-( CLPNS161pp)-( CLPNS181pp)-( DASYN140)-( DASYN181)-( DHFS)-( GALUi)-( GMHEPAT)-( GMHEPK)-( GMHEPPA)-( GTPCI)-( PGMT)-( PGSA140)-( PG…	(3OAS141, ECOAH26)-( 3OAS141, HACD21i)-( 3OAS141, KAT21)-( 3OAS141, ACOAD23f)-( 3OAS121, ECOAH26)-( 3OAS121, HACD21i)-( 3OAS121, KAT21)-( 3OAS121, ACOAD23f)-( 3OAS120, ACACT9)-( 3OAR141, ECOAH26)-( 3OAR141, HACD21i)-( 3OAR141, KAT21)-( 3OAR141, ACOAD23f)-( 3OAR121, ECOAH26)-( 3OAR121, HACD21i)-( 3OAR121, KAT21)-( 3OAR121, ACOAD23f)-( 3OAR120, ACACT9)-( T2DECAI, ECOAH26)-( T2DECAI, HACD21i)-( T2DE…	(CTECOAI6, 3OAS120, ACOAD6f)-( CTECOAI6, 3OAS120, ECOAH7)-( CTECOAI6, 3OAS120, HACD7i)-( CTECOAI6, 3OAS120, CTECOAI7)-( CTECOAI6, 3OAS120, ACACT12)-( CTECOAI6, 3OAR120, ACOAD6f)-( CTECOAI6, 3OAR120, ECOAH7)-( CTECOAI6, 3OAR120, HACD7i)-( CTECOAI6, 3OAR120, CTECOAI7)-( CTECOAI6, 3OAR120, ACACT12)-( RECOAH6, 3OAS120, ECOAH6)-( RECOAH6, 3OAS120, HACD6i)-( RECOAH6, 3OAR120, ECOAH6)-( RECOAH6, 3OAR120…	(DAGK161, 3OAS141, ETHAAL, DESATPG160)-( DAGK161, 3OAS141, GPDDA2, DESATPG160)-( DAGK161, 3OAS141, LPLIPAL1E161pp, DESATPG160)-( DAGK161, 3OAS121, ETHAAL, DESATPG160)-( DAGK161, 3OAS121, GPDDA2, DESATPG160)-( DAGK161, 3OAS121, LPLIPAL1E161pp, DESATPG160)-( DAGK161, 3OAR141, ETHAAL, DESATPG160)-( DAGK161, 3OAR141, GPDDA2, DESATPG160)-( DAGK161, 3OAR141, LPLIPAL1E161pp, DESATPG160)-( DAGK161, 3OAR1…
Case 287	(3HAD100)-( 3HAD120)-( 3HAD140)-( 3HAD141)-( 3HAD160)-( 3HAD161)-( 3HAD180)-( 3HAD181)-( 3HAD40)-( 3HAD60)-( 3HAD80)-( 3OAR100)-( 3OAR160)-( 3OAR161)-( 3OAR180)-( 3OAR181)-( 3OAR40)-( 3OAR60)-( 3OAR80)-( 3OAS100)-( 3OAS160)-( 3OAS161)-( 3OAS180)-( 3OAS181)-( 3OAS60)-( 3OAS80)-( ACBIPGT)-( ADCL)-( ADCPS1)-( ADCS)-( ADCYRS)-( ADOCBIK)-( ADOCBLS)-( AGMHE)-( AGPAT140)-( AGPAT180)-( AGPAT181)-( AHCi)-…	(3OAS141, ECOAH26)-( 3OAS141, HACD21i)-( 3OAS141, KAT21)-( 3OAS141, ACOAD23f)-( 3OAS121, ECOAH26)-( 3OAS121, HACD21i)-( 3OAS121, KAT21)-( 3OAS121, ACOAD23f)-( 3OAS120, 3HAACOAT120)-( 3OAS120, ACOAD5f)-( 3OAS120, ACACT9)-( 3OAR141, ECOAH26)-( 3OAR141, HACD21i)-( 3OAR141, KAT21)-( 3OAR141, ACOAD23f)-( 3OAR121, ECOAH26)-( 3OAR121, HACD21i)-( 3OAR121, KAT21)-( 3OAR121, ACOAD23f)-( 3OAR120, 3HAACOAT12…	(THRA, ACALD, ETHAAL)-( THRA, ACALD, GPDDA2)-( CTECOAI6, 3OAS120, ACOAD6f)-( CTECOAI6, 3OAS120, ECOAH7)-( CTECOAI6, 3OAS120, HACD7i)-( CTECOAI6, 3OAS120, CTECOAI7)-( CTECOAI6, 3OAS120, ACACT12)-( CTECOAI6, 3OAR120, ACOAD6f)-( CTECOAI6, 3OAR120, ECOAH7)-( CTECOAI6, 3OAR120, HACD7i)-( CTECOAI6, 3OAR120, CTECOAI7)-( CTECOAI6, 3OAR120, ACACT12)-( SUCDi, SUCOAS, ACS2)-( SUCDi, SUCOAS, PPCSCT)-( RECOAH…	(PGPP181, CTECOAI6, ACOAD24f, CTECOAI7)-( PGPP181, RECOAH6, SUCD4, ECOAH6)-( PGPP181, RECOAH6, SUCD4, HACD6i)-( PGPP181, RECOAH6, SUCD4, RHACOAR140)-( PGPP180, RECOAH6, SUCD4, ECOAH6)-( PGPP180, RECOAH6, SUCD4, HACD6i)-( PGPP180, RECOAH6, SUCD4, RHACOAR140)-( PGPP160, RECOAH6, SUCD4, ECOAH6)-( PGPP160, RECOAH6, SUCD4, HACD6i)-( PGPP160, RECOAH6, SUCD4, RHACOAR140)-( GLCDpp, PGK, TPI, PGL)-( GLCDp…
Case 288	(3HAD120)-( 3HAD140)-( 3HAD160)-( 3HAD180)-( 3OAR160)-( 3OAR180)-( 3OAS160)-( 3OAS180)-( ACBIPGT)-( ADCPS1)-( ADCYRS)-( ADOCBIK)-( ADOCBLS)-( AGPAT180)-( AHCi)-( ALATRS)-( ASNS1)-( ASP3H)-( ATHRDHr)-( BACCL)-( BLUB)-( CFAS160E)-( CFAS160G)-( CLPNS180pp)-( COCHL)-( CYRDAAT)-( CYRDAR)-( DABAAT2)-( DASYN180)-( DHNPA_1)-( DHNPTE)-( DMQMT)-( EDTXS1_kt)-( EDTXS2_kt)-( FBACS)-( FBACabcpp)-( FE3DCITCH)-(…	(3OAS120, 3HAACOAT120)-( 3OAS120, ACOAD5f)-( 3OAR120, 3HAACOAT120)-( 3OAR120, ACOAD5f)-( DURAD, CSPMDDC)-( DURAD, CSPMDDH)-( DURAD, GGDAPAH)-( DURAD, GGDAPDxr)-( DURAD, GGDAPO)-( DURAD, GGDAPS)-( DURAD, GGGABADxr)-( DURAD, GGGABAH)-( DURAD, GGSPMDO)-( DURAD, GGSPMDS)-( DURAD, ABTA)-( DAGK161, DAGK181)-( ADNK1, RBK)-( MECDPS_copy2, MECDPS_copy1)-( GLNS_copy2, GLNS_copy1)-( AGPOP, NDPK5)-( UPPN, CS…	(THRA, ACALD, ETHAAL)-( THRA, ACALD, GPDDA2)-( SUCDi, SUCOAS, ACS2)-( SUCDi, SUCOAS, PPCSCT)-( PPK2, PPK50r, PPA2)-( PGI, TKT1, FBA)-( PGI, TKT1, FBP)-( PGI, TALA, FBA)-( PGI, TALA, FBP)-( PGI, RPE, FBA)-( PGI, RPE, FBP)-( MTHFD, URCN, FDMO2)-( MTHFD, URCN, METGL)-( MTHFD, NFORGLUAH2, FDMO2)-( MTHFD, NFORGLUAH2, METGL)-( MTHFC, URCN, FDMO2)-( MTHFC, URCN, METGL)-( MTHFC, NFORGLUAH2, FDMO2)-( MTHF…	(PGPP181, CTECOAI6, ACOAD24f, CTECOAI7)-( PGPP181, RECOAH6, SUCD4, ECOAH6)-( PGPP181, RECOAH6, SUCD4, HACD6i)-( PGPP181, RECOAH6, SUCD4, RHACOAR140)-( PGPP180, RECOAH6, SUCD4, ECOAH6)-( PGPP180, RECOAH6, SUCD4, HACD6i)-( PGPP180, RECOAH6, SUCD4, RHACOAR140)-( PGPP160, RECOAH6, SUCD4, ECOAH6)-( PGPP160, RECOAH6, SUCD4, HACD6i)-( PGPP160, RECOAH6, SUCD4, RHACOAR140)-( GLCDpp, PGK, TPI, PGL)-( GLCDp…
Case 289	()	()	(NDPK3, RPI, CYTD)-( NDPK3, RPI, NTD4)-( CYTK1, RPI, CYTD)-( PGI, TPI, RPI)-( CYTK1, CPK1, NTD4)	(PGK, TKT2, TPI, FBP)-( PGI, PGK, RPI, EDA)-( PGI, PGK, RPI, EDD)-( GAPD, PGI, RPI, EDA)-( GAPD, PGI, RPI, EDD)-( FBA, PGI, RPI, F6PA)-( FBA, PGI, RPI, GLYCDx)-( PGI, RPI, FBP, F6PA)-( PGI, RPI, FBP, GLYCDx)-( PGM, PPCK, TRSARr, PPS)-( CYTK1, NDPK3, NTD4, DRPA)-( CYTK1, NDPK3, NTD4, DURIPP)-( CYTK1, NDPK3, NTD4, PPM2)
Case 290	(AMAOTr)-( AOXSr2)-( BMOCOS)-( BMOGDS1)-( BMOGDS2)-( BTS5)-( CDPMEK)-( CPMPS)-( DBTS)-( DMATT)-( DXPRIi)-( DXPS)-( E4PD)-( FCLT)-( GRTT)-( HBZOPT)-( I2FE2SR)-( I2FE2ST)-( I4FE4ST)-( ICYSDS)-( MALCOAMT)-( MCTP1App)-( MOADSUx)-( MOCOS)-( MPTAT)-( MPTS)-( MPTSS)-( OCTDPS)-( OGMEACPD)-( OGMEACPR)-( OGMEACPS)-( OHPBAT)-( OPHBDC)-( OPMEACPD)-( OPMEACPR)-( OPMEACPS)-( PDX5PS)-( PERD)-( PMEACPE)-( TMPK)-…	(CPPPGO, CPPPGO2)-( PRASCSi_copy1, PRASCSi_copy2)-( MEPCT, MEPCT_1)-( IPDPS, IPDDI)-( DMPPS, IPDDI)-( CYTK1, NTD4)-( DMPPS, IPDPS)-( MECDPDH2, MECDPDH5)-( TMK, AMPMS2)-( TMK, PMPK)-( TMK, TMPPP)-( RNTR3c2, NDPK7)-( RNTR1c2, NDPK8)-( PPPGO3, PPPGO)	(RNTR3c2, TRDR, RNDR3b)-( RNTR2c2, TRDR, RNDR2b)-( RNTR1c2, TRDR, RNDR1b)-( POR5, MECDPDH2, FLDR2)-( NDPK3, RPI, CYTD)-( NDPK3, RPI, NTD4)-( CYTK1, RPI, CYTD)-( ACACT6r, HACD5, 3HAD120)-( ACACT6r, HACD4, 3HAD120)-( ACACT6r, HACD3, 3HAD120)-( ACACT6r, HACD2, 3HAD120)-( ACACT6r, HACD1, 3HAD120)-( ACACT6r, ECOAH5, 3HAD120)-( ACACT6r, ECOAH4, 3HAD120)-( ACACT6r, ECOAH3, 3HAD120)-( ACACT6r, ECOAH2, 3H…	(PGK, TKT2, TPI, FBP)-( PGI, PGK, RPI, EDA)-( PGI, PGK, RPI, EDD)-( GAPD, PGI, RPI, EDA)-( GAPD, PGI, RPI, EDD)-( FBA, PGI, RPI, F6PA)-( FBA, PGI, RPI, GLYCDx)-( FBA, PGI, RPE, F6PA)-( FBA, PGI, RPE, GLYCDx)-( FBA, PGI, TKT1, F6PA)-( FBA, PGI, TKT1, GLYCDx)-( CYTK1, NDPK3, RNTR3c2, NTP5)-( ACACT7r, ACOAD6f, FACOAE160, 3HAD140)-( AACPS3, ACACT7r, ACOAD6f, 3HAD140)-( POR5, TRDR, FLDR2, RNDR2b)-( PO…
Case 291	(AMAOTr)-( AOXSr2)-( BMOCOS)-( BMOGDS1)-( BMOGDS2)-( BTS5)-( CDPMEK)-( CPMPS)-( DBTS)-( DMATT)-( DXPRIi)-( DXPS)-( E4PD)-( FCLT)-( GRTT)-( HBZOPT)-( I2FE2SR)-( I2FE2ST)-( I4FE4ST)-( ICYSDS)-( MALCOAMT)-( MCTP1App)-( MOADSUx)-( MOCOS)-( MPTAT)-( MPTS)-( MPTSS)-( OCTDPS)-( OGMEACPD)-( OGMEACPR)-( OGMEACPS)-( OHPBAT)-( OPHBDC)-( OPMEACPD)-( OPMEACPR)-( OPMEACPS)-( PDX5PS)-( PERD)-( PMEACPE)-( TMPK)-…	(CPPPGO, CPPPGO2)-( PRASCSi_copy1, PRASCSi_copy2)-( MEPCT, MEPCT_1)-( IPDPS, IPDDI)-( DMPPS, IPDDI)-( CYTK1, NTD4)-( DMPPS, IPDPS)-( MECDPDH2, MECDPDH5)-( TMK, AMPMS2)-( TMK, PMPK)-( TMK, TMPPP)-( RNTR3c2, NDPK7)-( RNTR1c2, NDPK8)-( PPPGO3, PPPGO)	(RNTR3c2, TRDR, RNDR3b)-( RNTR2c2, TRDR, RNDR2b)-( RNTR1c2, TRDR, RNDR1b)-( POR5, MECDPDH2, FLDR2)-( ACACT6r, HACD5, 3HAD120)-( ACACT6r, HACD4, 3HAD120)-( ACACT6r, HACD3, 3HAD120)-( ACACT6r, HACD2, 3HAD120)-( ACACT6r, HACD1, 3HAD120)-( ACACT6r, ECOAH5, 3HAD120)-( ACACT6r, ECOAH4, 3HAD120)-( ACACT6r, ECOAH3, 3HAD120)-( ACACT6r, ECOAH2, 3HAD120)-( ACACT6r, ECOAH1, 3HAD120)-( ACACT6r, ACOAD5f, 3HAD1…	(FBA, PGI, RPE, F6PA)-( FBA, PGI, RPE, GLYCDx)-( FBA, PGI, TKT1, F6PA)-( FBA, PGI, TKT1, GLYCDx)-( CYTK1, NDPK3, RNTR3c2, NTP5)-( ACACT7r, ACOAD6f, FACOAE160, 3HAD140)-( AACPS3, ACACT7r, ACOAD6f, 3HAD140)-( POR5, TRDR, FLDR2, RNDR2b)-( POR5, TRDR, FLDR2, RNDR1b)-( POR5, TRDR, FLDR2, RNDR3b)-( PGI, RPE, FBP, F6PA)-( PGI, RPE, FBP, GLYCDx)-( PGI, TKT1, FBP, F6PA)-( PGI, TKT1, FBP, GLYCDx)-( NDPK3, …
Case 292	(RPI)	(FLDR, NDPK7)-( FLDR, NDPK8)	(CTECOAI6, 3OAS120, CTECOAI7)-( CTECOAI6, 3OAR120, CTECOAI7)-( PGM, PPCK, PPS)-( FLDR, TRDR, RNDR1b)-( FLDR, TRDR, RNDR2b)-( FLDR, TRDR, RNDR3b)-( FLDR, RNDR1, GRXR)-( FLDR, RNDR1, GTHOr)-( FLDR, RNDR1, RNDR1b)-( FLDR, RNDR2, GRXR)-( FLDR, RNDR2, GTHOr)-( FLDR, RNDR2, RNDR2b)-( FLDR, RNDR3, GRXR)-( FLDR, RNDR3, GTHOr)-( FLDR, RNDR3, RNDR3b)-( CYTK1, CPK1, NTD4)-( 3HAD140, ACOAD6f, CTECOAI7)-( 3HA…	(PGK, TKT2, TPI, FBP)-( PGK, PPCK, GLYCK, PPS)-( FBA, PGI, TKT1, HEX7)-( FBA, PGI, TKT1, XYLI2)-( FBA, PGI, TALA, HEX7)-( FBA, PGI, TALA, XYLI2)-( FBA, PGI, RPE, HEX7)-( FBA, PGI, RPE, XYLI2)-( PGI, TKT1, HEX7, FBP)-( PGI, TKT1, XYLI2, FBP)-( PGI, TALA, HEX7, FBP)-( PGI, TALA, XYLI2, FBP)-( PGI, RPE, HEX7, FBP)-( PGI, RPE, XYLI2, FBP)-( FBA, PGI, HEX7, GND)-( FBA, PGI, XYLI2, GND)-( CYTK1, NDPK3,…
Case 293	(3HAD120)-( 3HAD140)-( 3HAD160)-( 3HAD180)-( 3OAR160)-( 3OAR180)-( 3OAS160)-( 3OAS180)-( ACBIPGT)-( ADCPS1)-( ADCYRS)-( ADOCBIK)-( ADOCBLS)-( AHCi)-( ALATRS)-( AMAOTr)-( AMPMS2)-( AOXSr2)-( ASNS1)-( ASP3H)-( ATHRDHr)-( BACCL)-( BLUB)-( BMOCOS)-( BMOGDS1)-( BMOGDS2)-( BTS5)-( CDPMEK)-( CFAS160E)-( CFAS160G)-( COCHL)-( CPMPS)-( CYRDAAT)-( CYRDAR)-( DABAAT2)-( DBTS)-( DHNPA_1)-( DHNPTE)-( DMATT)-( D…	(3OAS120, 3HAACOAT120)-( 3OAS120, ACOAD5f)-( 3OAR120, 3HAACOAT120)-( 3OAR120, ACOAD5f)-( DURAD, CSPMDDC)-( DURAD, CSPMDDH)-( DURAD, GGDAPAH)-( DURAD, GGDAPDxr)-( DURAD, GGDAPO)-( DURAD, GGDAPS)-( DURAD, GGGABADxr)-( DURAD, GGGABAH)-( DURAD, GGSPMDO)-( DURAD, GGSPMDS)-( DURAD, ABTA)-( DAGK161, DAGK181)-( CPPPGO, CPPPGO2)-( ADNK1, RBK)-( MECDPS_copy2, MECDPS_copy1)-( GLNS_copy2, GLNS_copy1)-( AGPOP…	(THRA, ACALD, ETHAAL)-( THRA, ACALD, GPDDA2)-( CTECOAI6, 3OAS120, CTECOAI7)-( CTECOAI6, 3OAR120, CTECOAI7)-( SUCDi, SUCOAS, ACS2)-( SUCDi, SUCOAS, PPCSCT)-( PPK2, PPK50r, PPA2)-( PGI, TKT1, FBA)-( PGI, TKT1, FBP)-( PGI, TALA, FBA)-( PGI, TALA, FBP)-( PGI, RPE, FBA)-( PGI, RPE, FBP)-( MTHFD, URCN, FDMO2)-( MTHFD, URCN, METGL)-( MTHFD, NFORGLUAH2, FDMO2)-( MTHFD, NFORGLUAH2, METGL)-( MTHFC, URCN, F…	(PGPP181, CTECOAI6, ACOAD24f, CTECOAI7)-( PGPP181, RECOAH6, SUCD4, ECOAH6)-( PGPP181, RECOAH6, SUCD4, HACD6i)-( PGPP181, RECOAH6, SUCD4, RHACOAR140)-( PGPP180, RECOAH6, SUCD4, ECOAH6)-( PGPP180, RECOAH6, SUCD4, HACD6i)-( PGPP180, RECOAH6, SUCD4, RHACOAR140)-( PGPP160, RECOAH6, SUCD4, ECOAH6)-( PGPP160, RECOAH6, SUCD4, HACD6i)-( PGPP160, RECOAH6, SUCD4, RHACOAR140)-( PGK, TKT2, TPI, FBP)-( GLCDpp,…
Case 294	(3HAD120)-( 3HAD140)-( 3HAD160)-( 3HAD180)-( 3OAR160)-( 3OAR180)-( 3OAS160)-( 3OAS180)-( ACBIPGT)-( ADCPS1)-( ADCYRS)-( ADOCBIK)-( ADOCBLS)-( AHCi)-( ALATRS)-( AMAOTr)-( AMPMS2)-( AOXSr2)-( ASNS1)-( ASP3H)-( ATHRDHr)-( BACCL)-( BLUB)-( BMOCOS)-( BMOGDS1)-( BMOGDS2)-( BTS5)-( CDPMEK)-( CFAS160E)-( CFAS160G)-( COCHL)-( CPMPS)-( CYRDAAT)-( CYRDAR)-( DABAAT2)-( DBTS)-( DHNPA_1)-( DHNPTE)-( DMATT)-( D…	(3OAS120, 3HAACOAT120)-( 3OAS120, ACOAD5f)-( 3OAR120, 3HAACOAT120)-( 3OAR120, ACOAD5f)-( DURAD, CSPMDDC)-( DURAD, CSPMDDH)-( DURAD, GGDAPAH)-( DURAD, GGDAPDxr)-( DURAD, GGDAPO)-( DURAD, GGDAPS)-( DURAD, GGGABADxr)-( DURAD, GGGABAH)-( DURAD, GGSPMDO)-( DURAD, GGSPMDS)-( DURAD, ABTA)-( DAGK161, DAGK181)-( CPPPGO, CPPPGO2)-( ADNK1, RBK)-( MECDPS_copy2, MECDPS_copy1)-( GLNS_copy2, GLNS_copy1)-( AGPOP…	(THRA, ACALD, ETHAAL)-( THRA, ACALD, GPDDA2)-( SUCDi, SUCOAS, ACS2)-( SUCDi, SUCOAS, PPCSCT)-( PPK2, PPK50r, PPA2)-( PGI, TKT1, FBA)-( PGI, TKT1, FBP)-( PGI, TALA, FBA)-( PGI, TALA, FBP)-( PGI, RPE, FBA)-( PGI, RPE, FBP)-( MTHFD, URCN, FDMO2)-( MTHFD, URCN, METGL)-( MTHFD, NFORGLUAH2, FDMO2)-( MTHFD, NFORGLUAH2, METGL)-( MTHFC, URCN, FDMO2)-( MTHFC, URCN, METGL)-( MTHFC, NFORGLUAH2, FDMO2)-( MTHF…	(PGPP181, CTECOAI6, ACOAD24f, CTECOAI7)-( PGPP181, RECOAH6, SUCD4, ECOAH6)-( PGPP181, RECOAH6, SUCD4, HACD6i)-( PGPP181, RECOAH6, SUCD4, RHACOAR140)-( PGPP180, RECOAH6, SUCD4, ECOAH6)-( PGPP180, RECOAH6, SUCD4, HACD6i)-( PGPP180, RECOAH6, SUCD4, RHACOAR140)-( PGPP160, RECOAH6, SUCD4, ECOAH6)-( PGPP160, RECOAH6, SUCD4, HACD6i)-( PGPP160, RECOAH6, SUCD4, RHACOAR140)-( GLCDpp, HEX1, PGM, GLXCL)-( GL…
Case 295	(RPI)	(FLDR, NDPK7)-( FLDR, NDPK8)	(CTECOAI6, 3OAS120, CTECOAI7)-( CTECOAI6, 3OAR120, CTECOAI7)-( PGM, PPCK, PPS)-( FLDR, TRDR, RNDR1b)-( FLDR, TRDR, RNDR2b)-( FLDR, TRDR, RNDR3b)-( FLDR, RNDR1, GRXR)-( FLDR, RNDR1, GTHOr)-( FLDR, RNDR1, RNDR1b)-( FLDR, RNDR2, GRXR)-( FLDR, RNDR2, GTHOr)-( FLDR, RNDR2, RNDR2b)-( FLDR, RNDR3, GRXR)-( FLDR, RNDR3, GTHOr)-( FLDR, RNDR3, RNDR3b)-( 3HAD140, ACOAD6f, CTECOAI7)-( 3HAD140, CTECOAI6, CTECO…	(PGK, PPCK, GLYCK, PPS)-( FBA, PGI, TKT1, HEX7)-( FBA, PGI, TKT1, XYLI2)-( FBA, PGI, TALA, HEX7)-( FBA, PGI, TALA, XYLI2)-( FBA, PGI, RPE, HEX7)-( FBA, PGI, RPE, XYLI2)-( PGI, TKT1, HEX7, FBP)-( PGI, TKT1, XYLI2, FBP)-( PGI, TALA, HEX7, FBP)-( PGI, TALA, XYLI2, FBP)-( PGI, RPE, HEX7, FBP)-( PGI, RPE, XYLI2, FBP)-( FBA, PGI, HEX7, GND)-( FBA, PGI, XYLI2, GND)-( PGI, HEX7, GND, FBP)-( PGI, XYLI2, G…
Case 296	(3HAD120)-( 3HAD140)-( 3HAD160)-( 3HAD180)-( 3OAR160)-( 3OAR180)-( 3OAS160)-( 3OAS180)-( ACBIPGT)-( ADCPS1)-( ADCYRS)-( ADOCBIK)-( ADOCBLS)-( AHCi)-( ALATRS)-( ASNS1)-( ASP3H)-( ATHRDHr)-( BACCL)-( BLUB)-( CFAS160E)-( CFAS160G)-( COCHL)-( CYRDAAT)-( CYRDAR)-( DABAAT2)-( DHNPA_1)-( DHNPTE)-( DMQMT)-( EDTXS1_kt)-( EDTXS2_kt)-( FBACS)-( FBACabcpp)-( FE3DCITCH)-( FEROpp)-( FLDR2)-( GCALDD)-( GTHS)-( …	(3OAS120, 3HAACOAT120)-( 3OAS120, ACOAD5f)-( 3OAR120, 3HAACOAT120)-( 3OAR120, ACOAD5f)-( DURAD, CSPMDDC)-( DURAD, CSPMDDH)-( DURAD, GGDAPAH)-( DURAD, GGDAPDxr)-( DURAD, GGDAPO)-( DURAD, GGDAPS)-( DURAD, GGGABADxr)-( DURAD, GGGABAH)-( DURAD, GGSPMDO)-( DURAD, GGSPMDS)-( DURAD, ABTA)-( DAGK161, DAGK181)-( ADNK1, RBK)-( MECDPS_copy2, MECDPS_copy1)-( GLNS_copy2, GLNS_copy1)-( AGPOP, NDPK5)-( UPPN, CS…	(THRA, ACALD, ETHAAL)-( THRA, ACALD, GPDDA2)-( CTECOAI6, 3OAS120, CTECOAI7)-( CTECOAI6, 3OAR120, CTECOAI7)-( SUCDi, SUCOAS, ACS2)-( SUCDi, SUCOAS, PPCSCT)-( PPK2, PPK50r, PPA2)-( PGI, TKT1, FBA)-( PGI, TKT1, FBP)-( PGI, TALA, FBA)-( PGI, TALA, FBP)-( PGI, RPE, FBA)-( PGI, RPE, FBP)-( MTHFD, URCN, FDMO2)-( MTHFD, URCN, METGL)-( MTHFD, NFORGLUAH2, FDMO2)-( MTHFD, NFORGLUAH2, METGL)-( MTHFC, URCN, F…	(PGPP181, CTECOAI6, ACOAD24f, CTECOAI7)-( PGPP181, RECOAH6, SUCD4, ECOAH6)-( PGPP181, RECOAH6, SUCD4, HACD6i)-( PGPP181, RECOAH6, SUCD4, RHACOAR140)-( PGPP180, RECOAH6, SUCD4, ECOAH6)-( PGPP180, RECOAH6, SUCD4, HACD6i)-( PGPP180, RECOAH6, SUCD4, RHACOAR140)-( PGPP160, RECOAH6, SUCD4, ECOAH6)-( PGPP160, RECOAH6, SUCD4, HACD6i)-( PGPP160, RECOAH6, SUCD4, RHACOAR140)-( GLCDpp, HEX1, PGM, GLXCL)-( GL…
Case 297	(3HAD120)-( 3HAD140)-( 3HAD160)-( 3HAD180)-( 3OAR160)-( 3OAR180)-( 3OAS160)-( 3OAS180)-( ACBIPGT)-( ADCPS1)-( ADCYRS)-( ADOCBIK)-( ADOCBLS)-( AHCi)-( ALATRS)-( ASNS1)-( ASP3H)-( ATHRDHr)-( BACCL)-( BLUB)-( CFAS160E)-( CFAS160G)-( COCHL)-( CYRDAAT)-( CYRDAR)-( DABAAT2)-( DHNPA_1)-( DHNPTE)-( DMQMT)-( EDTXS1_kt)-( EDTXS2_kt)-( FBACS)-( FBACabcpp)-( FE3DCITCH)-( FEROpp)-( FLDR2)-( GCALDD)-( GTHS)-( …	(3OAS120, 3HAACOAT120)-( 3OAS120, ACOAD5f)-( 3OAR120, 3HAACOAT120)-( 3OAR120, ACOAD5f)-( DURAD, CSPMDDC)-( DURAD, CSPMDDH)-( DURAD, GGDAPAH)-( DURAD, GGDAPDxr)-( DURAD, GGDAPO)-( DURAD, GGDAPS)-( DURAD, GGGABADxr)-( DURAD, GGGABAH)-( DURAD, GGSPMDO)-( DURAD, GGSPMDS)-( DURAD, ABTA)-( DAGK161, DAGK181)-( ADNK1, RBK)-( MECDPS_copy2, MECDPS_copy1)-( GLNS_copy2, GLNS_copy1)-( AGPOP, NDPK5)-( UPPN, CS…	(THRA, ACALD, ETHAAL)-( THRA, ACALD, GPDDA2)-( SUCDi, SUCOAS, ACS2)-( SUCDi, SUCOAS, PPCSCT)-( PPK2, PPK50r, PPA2)-( PGI, TKT1, FBA)-( PGI, TKT1, FBP)-( PGI, TALA, FBA)-( PGI, TALA, FBP)-( PGI, RPE, FBA)-( PGI, RPE, FBP)-( MTHFD, URCN, FDMO2)-( MTHFD, URCN, METGL)-( MTHFD, NFORGLUAH2, FDMO2)-( MTHFD, NFORGLUAH2, METGL)-( MTHFC, URCN, FDMO2)-( MTHFC, URCN, METGL)-( MTHFC, NFORGLUAH2, FDMO2)-( MTHF…	(PGPP181, CTECOAI6, ACOAD24f, CTECOAI7)-( PGPP181, RECOAH6, SUCD4, ECOAH6)-( PGPP181, RECOAH6, SUCD4, HACD6i)-( PGPP181, RECOAH6, SUCD4, RHACOAR140)-( PGPP180, RECOAH6, SUCD4, ECOAH6)-( PGPP180, RECOAH6, SUCD4, HACD6i)-( PGPP180, RECOAH6, SUCD4, RHACOAR140)-( PGPP160, RECOAH6, SUCD4, ECOAH6)-( PGPP160, RECOAH6, SUCD4, HACD6i)-( PGPP160, RECOAH6, SUCD4, RHACOAR140)-( GLCDpp, HEX1, PGM, GLXCL)-( GL…
Case 298	(GMPS2)-( NDPK2)-( NDPK4)	(G3PD2, GLXCL)-( G3PD2, GLYALDDr)-( CTECOAI7_copy1, 3HAD161)-( CTECOAI7_copy1, 3OAR161)-( CTECOAI7_copy1, 3OAS161)-( ACOAD1f, 3HAD100)-( ACOAD1f, 3HAD40)-( ACOAD1f, 3HAD60)-( ACOAD1f, 3HAD80)-( ACOAD1f, 3OAR100)-( ACOAD1f, 3OAR40)-( ACOAD1f, 3OAR60)-( ACOAD1f, 3OAR80)-( ACOAD1f, 3OAS100)-( ACOAD1f, 3OAS60)-( ACOAD1f, 3OAS80)	(G3PD2, TPI, G3PD5)-( PPK50r, NDPK1, ADK3)-( PPK50_B, NDPK1, ADK3)-( IMPD, INSH, ADD)-( IMPD, RBK, ADD)-( G3PD2, TRSARr, HPYRI)-( ACOAD1f, ECOAH6, 3HAD120)-( FACOAE161, CTECOAI6_copy1, 3HAD100)-( FACOAE161, CTECOAI6_copy1, 3HAD141)-( FACOAE161, CTECOAI6_copy1, 3OAR100)-( FACOAE161, CTECOAI6_copy1, 3OAS100)-( CTECOAI7_copy1, AACPS2, 3HAD100)-( CTECOAI7_copy1, AACPS2, 3HAD141)-( CTECOAI7_copy1, AAC…	(PPK50r, R15BPK, ADK1, NDPK1)-( PPK50r, PRPPS, ADK1, NDPK1)-( PPK50_B, R15BPK, ADK1, NDPK1)-( PPK50_B, PRPPS, ADK1, NDPK1)-( PGK, TKT2, TPI, FBA)-( G3PD2, PGK, TKT2, FBA)-( G3PD2, PGK, TKT2, FBP)-( PPK50r, ADK1, NDPK1, PPM)-( PPK50_B, ADK1, NDPK1, PPM)-( CBMKr, ARGDI, ARGDr, CBPS)-( IMPD, RBK, AMPN, CPPPGO2)-( IMPD, NTD11, ADD, ADA)-( G3PD2, ICL, GLYO1, ALLTAMH)-( G3PD2, ICL, GLYO1, ALLTN)-( G3PD…
Case 299	(GMPS2)-( NDPK2)-( NDPK4)	(G3PD2, GLXCL)-( G3PD2, GLYALDDr)-( CTECOAI7_copy1, 3HAD161)-( CTECOAI7_copy1, 3OAR161)-( CTECOAI7_copy1, 3OAS161)-( ACOAD1f, 3HAD100)-( ACOAD1f, 3HAD40)-( ACOAD1f, 3HAD60)-( ACOAD1f, 3HAD80)-( ACOAD1f, 3OAR100)-( ACOAD1f, 3OAR40)-( ACOAD1f, 3OAR60)-( ACOAD1f, 3OAR80)-( ACOAD1f, 3OAS100)-( ACOAD1f, 3OAS60)-( ACOAD1f, 3OAS80)	(G3PD2, TPI, G3PD5)-( PPK50r, NDPK1, ADK3)-( PPK50_B, NDPK1, ADK3)-( IMPD, INSH, ADD)-( IMPD, RBK, ADD)-( G3PD2, TRSARr, HPYRI)-( ACOAD1f, ECOAH6, 3HAD120)-( FACOAE161, CTECOAI6_copy1, 3HAD100)-( FACOAE161, CTECOAI6_copy1, 3HAD141)-( FACOAE161, CTECOAI6_copy1, 3OAR100)-( FACOAE161, CTECOAI6_copy1, 3OAS100)-( CTECOAI7_copy1, AACPS2, 3HAD100)-( CTECOAI7_copy1, AACPS2, 3HAD141)-( CTECOAI7_copy1, AAC…	(PPK50r, R15BPK, ADK1, NDPK1)-( PPK50r, PRPPS, ADK1, NDPK1)-( PPK50_B, R15BPK, ADK1, NDPK1)-( PPK50_B, PRPPS, ADK1, NDPK1)-( PGK, TKT2, TPI, FBA)-( G3PD2, PGK, TKT2, FBA)-( G3PD2, PGK, TKT2, FBP)-( PPK50r, ADK1, NDPK1, PPM)-( PPK50_B, ADK1, NDPK1, PPM)-( CBMKr, ARGDI, ARGDr, CBPS)-( IMPD, RBK, AMPN, CPPPGO2)-( IMPD, NTD11, ADD, ADA)-( G3PD2, ICL, GLYO1, ALLTAMH)-( G3PD2, ICL, GLYO1, ALLTN)-( G3PD…
Case 300	()	()	()	(ACOAD1f, 3HAD120, EAR121y, EAR121x)-( ACOAD1f, 3HAD120, EAR141y, EAR141x)
Case 301	(3HAD100)-( 3HAD141)-( 3HAD161)-( 3HAD181)-( 3HAD40)-( 3HAD60)-( 3HAD80)-( 3OAR100)-( 3OAR161)-( 3OAR181)-( 3OAR40)-( 3OAR60)-( 3OAR80)-( 3OAS100)-( 3OAS161)-( 3OAS181)-( 3OAS60)-( 3OAS80)-( AGMHE)-( AGPAT140)-( AGPAT181)-( CLPNS140pp)-( CLPNS160pp)-( CLPNS161pp)-( CLPNS181pp)-( DASYN140)-( DASYN181)-( GALUi)-( GMHEPAT)-( GMHEPK)-( GMHEPPA)-( GMPS2)-( NDPK2)-( NDPK4)-( PGMT)-( PGSA140)-( PGSA160)…	(3OAS141, ECOAH26)-( 3OAS141, HACD21i)-( 3OAS141, KAT21)-( 3OAS141, ACOAD23f)-( 3OAS121, ECOAH26)-( 3OAS121, HACD21i)-( 3OAS121, KAT21)-( 3OAS121, ACOAD23f)-( 3OAS120, ACACT9)-( 3OAR141, ECOAH26)-( 3OAR141, HACD21i)-( 3OAR141, KAT21)-( 3OAR141, ACOAD23f)-( 3OAR121, ECOAH26)-( 3OAR121, HACD21i)-( 3OAR121, KAT21)-( 3OAR121, ACOAD23f)-( 3OAR120, ACACT9)-( T2DECAI, ECOAH26)-( T2DECAI, HACD21i)-( T2DE…	(CTECOAI6, 3OAS120, ACOAD6f)-( CTECOAI6, 3OAS120, ECOAH7)-( CTECOAI6, 3OAS120, HACD7i)-( CTECOAI6, 3OAS120, ACACT12)-( CTECOAI6, 3OAR120, ACOAD6f)-( CTECOAI6, 3OAR120, ECOAH7)-( CTECOAI6, 3OAR120, HACD7i)-( CTECOAI6, 3OAR120, ACACT12)-( RECOAH6, 3OAS120, ECOAH6)-( RECOAH6, 3OAS120, HACD6i)-( RECOAH6, 3OAR120, ECOAH6)-( RECOAH6, 3OAR120, HACD6i)-( RECOAH21, 3OAS141, ECOAH27)-( RECOAH21, 3OAS141, H…	(PPK50r, R15BPK, ADK1, NDPK1)-( PPK50r, PRPPS, ADK1, NDPK1)-( PPK50_B, R15BPK, ADK1, NDPK1)-( PPK50_B, PRPPS, ADK1, NDPK1)-( PGK, TKT2, TPI, FBA)-( G3PD2, PGK, TKT2, FBA)-( G3PD2, PGK, TKT2, FBP)-( DAGK161, 3OAS141, ETHAAL, DESATPG160)-( DAGK161, 3OAS141, GPDDA2, DESATPG160)-( DAGK161, 3OAS141, LPLIPAL1E161pp, DESATPG160)-( DAGK161, 3OAS121, ETHAAL, DESATPG160)-( DAGK161, 3OAS121, GPDDA2, DESATPG…
Case 302	(3HAD100)-( 3HAD141)-( 3HAD161)-( 3HAD181)-( 3HAD40)-( 3HAD60)-( 3HAD80)-( 3OAR100)-( 3OAR161)-( 3OAR181)-( 3OAR40)-( 3OAR60)-( 3OAR80)-( 3OAS100)-( 3OAS161)-( 3OAS181)-( 3OAS60)-( 3OAS80)-( AGMHE)-( AGPAT140)-( AGPAT180)-( AGPAT181)-( CLPNS140pp)-( CLPNS160pp)-( CLPNS161pp)-( CLPNS180pp)-( CLPNS181pp)-( DASYN140)-( DASYN180)-( DASYN181)-( GALUi)-( GMHEPAT)-( GMHEPK)-( GMHEPPA)-( GMPS2)-( NDPK2)-…	(3OAS141, ECOAH26)-( 3OAS141, HACD21i)-( 3OAS141, KAT21)-( 3OAS141, ACOAD23f)-( 3OAS121, ECOAH26)-( 3OAS121, HACD21i)-( 3OAS121, KAT21)-( 3OAS121, ACOAD23f)-( 3OAS120, ACACT9)-( 3OAR141, ECOAH26)-( 3OAR141, HACD21i)-( 3OAR141, KAT21)-( 3OAR141, ACOAD23f)-( 3OAR121, ECOAH26)-( 3OAR121, HACD21i)-( 3OAR121, KAT21)-( 3OAR121, ACOAD23f)-( 3OAR120, ACACT9)-( T2DECAI, ECOAH26)-( T2DECAI, HACD21i)-( T2DE…	(CTECOAI6, 3OAS120, ACOAD6f)-( CTECOAI6, 3OAS120, ECOAH7)-( CTECOAI6, 3OAS120, HACD7i)-( CTECOAI6, 3OAS120, ACACT12)-( CTECOAI6, 3OAR120, ACOAD6f)-( CTECOAI6, 3OAR120, ECOAH7)-( CTECOAI6, 3OAR120, HACD7i)-( CTECOAI6, 3OAR120, ACACT12)-( RECOAH6, 3OAS120, ECOAH6)-( RECOAH6, 3OAS120, HACD6i)-( RECOAH6, 3OAR120, ECOAH6)-( RECOAH6, 3OAR120, HACD6i)-( RECOAH21, 3OAS141, ECOAH27)-( RECOAH21, 3OAS141, H…	(PPK50r, R15BPK, ADK1, NDPK1)-( PPK50r, PRPPS, ADK1, NDPK1)-( PPK50_B, R15BPK, ADK1, NDPK1)-( PPK50_B, PRPPS, ADK1, NDPK1)-( PGK, TKT2, TPI, FBA)-( G3PD2, PGK, TKT2, FBA)-( G3PD2, PGK, TKT2, FBP)-( DAGK161, 3OAS141, ETHAAL, DESATPG160)-( DAGK161, 3OAS141, GPDDA2, DESATPG160)-( DAGK161, 3OAS141, LPLIPAL1E161pp, DESATPG160)-( DAGK161, 3OAS121, ETHAAL, DESATPG160)-( DAGK161, 3OAS121, GPDDA2, DESATPG…
Case 303	(AGPAT180)-( CLPNS180pp)-( DASYN180)-( PGSA180)-( PSD180)-( PSSA180)-( UDCPDPpp)-( UDPG4E)	(PGPP180, PGPP180pp)-( G3PAT180, ACPPAT180)-( G3PAT180, APG3PAT180)-( 3OAS180, ACOAD8f)-( 3OAS180, AACPS6)-( 3OAS180, FACOAE180)-( 3OAS180, CTECOAI8)-( 3OAR180, ACOAD8f)-( 3OAR180, AACPS6)-( 3OAR180, FACOAE180)-( 3OAR180, CTECOAI8)-( 3HAD180, ACOAD8f)-( 3HAD180, AACPS6)-( 3HAD180, FACOAE180)-( 3HAD180, CTECOAI8)	()	(CYTK1, NDPK3, TRDR, RNDR3b)-( CYTK1, NDPK3, NDPK7, DCYTD)-( CYTK1, NDPK3, NDPK7, CYTK2)-( CYTK1, NDPK3, NDPK7, NTD3)-( CYTK1, NDPK3, RNDR3, GTHOr)-( CYTK1, NDPK3, RNDR3, GRXR)-( CYTK1, NDPK3, RNDR3, RNDR3b)
Case 304	(3HAD100)-( 3HAD141)-( 3HAD161)-( 3HAD181)-( 3HAD40)-( 3HAD60)-( 3HAD80)-( 3OAR100)-( 3OAR161)-( 3OAR181)-( 3OAR40)-( 3OAR60)-( 3OAR80)-( 3OAS100)-( 3OAS161)-( 3OAS181)-( 3OAS60)-( 3OAS80)-( AGMHE)-( AGPAT140)-( AGPAT181)-( CLPNS140pp)-( CLPNS160pp)-( CLPNS161pp)-( CLPNS181pp)-( DASYN140)-( DASYN181)-( GALUi)-( GMHEPAT)-( GMHEPK)-( GMHEPPA)-( PGMT)-( PGSA140)-( PGSA160)-( PGSA181)-( PSD140)-( PSD…	(3OAS141, ECOAH26)-( 3OAS141, HACD21i)-( 3OAS141, KAT21)-( 3OAS141, ACOAD23f)-( 3OAS121, ECOAH26)-( 3OAS121, HACD21i)-( 3OAS121, KAT21)-( 3OAS121, ACOAD23f)-( 3OAS120, ACACT9)-( 3OAR141, ECOAH26)-( 3OAR141, HACD21i)-( 3OAR141, KAT21)-( 3OAR141, ACOAD23f)-( 3OAR121, ECOAH26)-( 3OAR121, HACD21i)-( 3OAR121, KAT21)-( 3OAR121, ACOAD23f)-( 3OAR120, ACACT9)-( T2DECAI, ECOAH26)-( T2DECAI, HACD21i)-( T2DE…	(CTECOAI6, 3OAS120, ACOAD6f)-( CTECOAI6, 3OAS120, ECOAH7)-( CTECOAI6, 3OAS120, HACD7i)-( CTECOAI6, 3OAS120, ACACT12)-( CTECOAI6, 3OAR120, ACOAD6f)-( CTECOAI6, 3OAR120, ECOAH7)-( CTECOAI6, 3OAR120, HACD7i)-( CTECOAI6, 3OAR120, ACACT12)-( RECOAH6, 3OAS120, ECOAH6)-( RECOAH6, 3OAS120, HACD6i)-( RECOAH6, 3OAR120, ECOAH6)-( RECOAH6, 3OAR120, HACD6i)-( RECOAH21, 3OAS141, ECOAH27)-( RECOAH21, 3OAS141, H…	(DAGK161, 3OAS141, ETHAAL, DESATPG160)-( DAGK161, 3OAS141, GPDDA2, DESATPG160)-( DAGK161, 3OAS141, LPLIPAL1E161pp, DESATPG160)-( DAGK161, 3OAS121, ETHAAL, DESATPG160)-( DAGK161, 3OAS121, GPDDA2, DESATPG160)-( DAGK161, 3OAS121, LPLIPAL1E161pp, DESATPG160)-( DAGK161, 3OAR141, ETHAAL, DESATPG160)-( DAGK161, 3OAR141, GPDDA2, DESATPG160)-( DAGK161, 3OAR141, LPLIPAL1E161pp, DESATPG160)-( DAGK161, 3OAR1…
Case 305	(3HAD100)-( 3HAD141)-( 3HAD161)-( 3HAD181)-( 3HAD40)-( 3HAD60)-( 3HAD80)-( 3OAR100)-( 3OAR161)-( 3OAR181)-( 3OAR40)-( 3OAR60)-( 3OAR80)-( 3OAS100)-( 3OAS161)-( 3OAS181)-( 3OAS60)-( 3OAS80)-( AGMHE)-( AGPAT140)-( AGPAT180)-( AGPAT181)-( CLPNS140pp)-( CLPNS160pp)-( CLPNS161pp)-( CLPNS180pp)-( CLPNS181pp)-( DASYN140)-( DASYN180)-( DASYN181)-( GALUi)-( GMHEPAT)-( GMHEPK)-( GMHEPPA)-( PGMT)-( PGSA140)…	(3OAS141, ECOAH26)-( 3OAS141, HACD21i)-( 3OAS141, KAT21)-( 3OAS141, ACOAD23f)-( 3OAS121, ECOAH26)-( 3OAS121, HACD21i)-( 3OAS121, KAT21)-( 3OAS121, ACOAD23f)-( 3OAS120, ACACT9)-( 3OAR141, ECOAH26)-( 3OAR141, HACD21i)-( 3OAR141, KAT21)-( 3OAR141, ACOAD23f)-( 3OAR121, ECOAH26)-( 3OAR121, HACD21i)-( 3OAR121, KAT21)-( 3OAR121, ACOAD23f)-( 3OAR120, ACACT9)-( T2DECAI, ECOAH26)-( T2DECAI, HACD21i)-( T2DE…	(CTECOAI6, 3OAS120, ACOAD6f)-( CTECOAI6, 3OAS120, ECOAH7)-( CTECOAI6, 3OAS120, HACD7i)-( CTECOAI6, 3OAS120, ACACT12)-( CTECOAI6, 3OAR120, ACOAD6f)-( CTECOAI6, 3OAR120, ECOAH7)-( CTECOAI6, 3OAR120, HACD7i)-( CTECOAI6, 3OAR120, ACACT12)-( RECOAH6, 3OAS120, ECOAH6)-( RECOAH6, 3OAS120, HACD6i)-( RECOAH6, 3OAR120, ECOAH6)-( RECOAH6, 3OAR120, HACD6i)-( RECOAH21, 3OAS141, ECOAH27)-( RECOAH21, 3OAS141, H…	(DAGK161, 3OAS141, ETHAAL, DESATPG160)-( DAGK161, 3OAS141, GPDDA2, DESATPG160)-( DAGK161, 3OAS141, LPLIPAL1E161pp, DESATPG160)-( DAGK161, 3OAS121, ETHAAL, DESATPG160)-( DAGK161, 3OAS121, GPDDA2, DESATPG160)-( DAGK161, 3OAS121, LPLIPAL1E161pp, DESATPG160)-( DAGK161, 3OAR141, ETHAAL, DESATPG160)-( DAGK161, 3OAR141, GPDDA2, DESATPG160)-( DAGK161, 3OAR141, LPLIPAL1E161pp, DESATPG160)-( DAGK161, 3OAR1…
Case 306	(AGPAT180)-( CLPNS180pp)-( DASYN180)-( PGSA180)-( PSD180)-( PSSA180)-( UDCPDPpp)-( UDPG4E)	(PGPP180, PGPP180pp)-( G3PAT180, ACPPAT180)-( G3PAT180, APG3PAT180)-( 3OAS180, ACOAD8f)-( 3OAS180, AACPS6)-( 3OAS180, FACOAE180)-( 3OAS180, CTECOAI8)-( 3OAR180, ACOAD8f)-( 3OAR180, AACPS6)-( 3OAR180, FACOAE180)-( 3OAR180, CTECOAI8)-( 3HAD180, ACOAD8f)-( 3HAD180, AACPS6)-( 3HAD180, FACOAE180)-( 3HAD180, CTECOAI8)	()	(CYTK1, NDPK3, TRDR, RNDR3b)-( CYTK1, NDPK3, NDPK7, DCYTD)-( CYTK1, NDPK3, NDPK7, CYTK2)-( CYTK1, NDPK3, NDPK7, NTD3)-( CYTK1, NDPK3, RNDR3, GTHOr)-( CYTK1, NDPK3, RNDR3, GRXR)-( CYTK1, NDPK3, RNDR3, RNDR3b)
Case 307	(GMPS2)-( NDPK2)-( NDPK4)	(G3PD2, GLXCL)-( G3PD2, GLYALDDr)-( CTECOAI7_copy1, 3HAD161)-( CTECOAI7_copy1, 3OAR161)-( CTECOAI7_copy1, 3OAS161)-( ACOAD1f, 3HAD100)-( ACOAD1f, 3HAD40)-( ACOAD1f, 3HAD60)-( ACOAD1f, 3HAD80)-( ACOAD1f, 3OAR100)-( ACOAD1f, 3OAR40)-( ACOAD1f, 3OAR60)-( ACOAD1f, 3OAR80)-( ACOAD1f, 3OAS100)-( ACOAD1f, 3OAS60)-( ACOAD1f, 3OAS80)	(G3PD2, TPI, G3PD5)-( CBMKr, OCBT2i, CBPS)-( PPK50r, NDPK1, ADK3)-( PPK50_B, NDPK1, ADK3)-( IMPD, INSH, ADD)-( IMPD, RBK, ADD)-( G3PD2, TRSARr, HPYRI)-( NDPK3, RPI, CYTD)-( NDPK3, RPI, NTD4)-( CYTK1, RPI, CYTD)-( ACOAD1f, ECOAH6, 3HAD120)-( FACOAE161, CTECOAI6_copy1, 3HAD100)-( FACOAE161, CTECOAI6_copy1, 3HAD141)-( FACOAE161, CTECOAI6_copy1, 3OAR100)-( FACOAE161, CTECOAI6_copy1, 3OAS100)-( CTECOA…	(PPK50r, R15BPK, ADK1, NDPK1)-( PPK50r, PRPPS, ADK1, NDPK1)-( PPK50_B, R15BPK, ADK1, NDPK1)-( PPK50_B, PRPPS, ADK1, NDPK1)-( PGK, TKT2, TPI, FBA)-( PGK, TKT2, TPI, FBP)-( G3PD2, PGK, TKT2, FBA)-( G3PD2, PGK, TKT2, FBP)-( PPK50r, ADK1, NDPK1, PPM)-( PPK50_B, ADK1, NDPK1, PPM)-( CBMKr, ARGDI, ARGDr, CBPS)-( IMPD, RBK, AMPN, CPPPGO2)-( IMPD, NTD11, ADD, ADA)-( G3PD2, ICL, GLYO1, ALLTAMH)-( G3PD2, IC…
Case 308	(BMOCOS)-( BMOGDS1)-( BMOGDS2)-( CPMPS)-( E4PD)-( GMPS2)-( I2FE2SR)-( I2FE2ST)-( I4FE4ST)-( MOADSUx)-( MOCOS)-( MPTAT)-( MPTS)-( MPTSS)-( NDPK2)-( NDPK4)-( OHPBAT)-( PERD)	(PRASCSi_copy1, PRASCSi_copy2)-( G3PD2, GLXCL)-( G3PD2, GLYALDDr)-( CYTK1, NTD4)-( CTECOAI7_copy1, 3HAD161)-( CTECOAI7_copy1, 3OAR161)-( CTECOAI7_copy1, 3OAS161)-( ACOAD1f, 3HAD100)-( ACOAD1f, 3HAD40)-( ACOAD1f, 3HAD60)-( ACOAD1f, 3HAD80)-( ACOAD1f, 3OAR100)-( ACOAD1f, 3OAR40)-( ACOAD1f, 3OAR60)-( ACOAD1f, 3OAR80)-( ACOAD1f, 3OAS100)-( ACOAD1f, 3OAS60)-( ACOAD1f, 3OAS80)	(G3PD2, TPI, G3PD5)-( CBMKr, OCBT2i, CBPS)-( PPK50r, NDPK1, ADK3)-( PPK50_B, NDPK1, ADK3)-( IMPD, INSH, ADD)-( IMPD, RBK, ADD)-( G3PD2, TRSARr, HPYRI)-( NDPK3, RPI, CYTD)-( NDPK3, RPI, NTD4)-( CYTK1, RPI, CYTD)-( ACOAD1f, ECOAH6, 3HAD120)-( ACACT6r, ACOAD1f, 3HAD120)-( NDPK3, NTD4, DRPA)-( NDPK3, NTD4, PPM2)-( FACOAE161, CTECOAI6_copy1, 3HAD100)-( FACOAE161, CTECOAI6_copy1, 3HAD141)-( FACOAE161, …	(PPK50r, R15BPK, ADK1, NDPK1)-( PPK50r, PRPPS, ADK1, NDPK1)-( PPK50_B, R15BPK, ADK1, NDPK1)-( PPK50_B, PRPPS, ADK1, NDPK1)-( PGK, TKT2, TPI, FBA)-( PGK, TKT2, TPI, FBP)-( G3PD2, PGK, TKT2, FBA)-( G3PD2, PGK, TKT2, FBP)-( PPK50r, ADK1, NDPK1, PPM)-( PPK50_B, ADK1, NDPK1, PPM)-( CBMKr, ARGDI, ARGDr, CBPS)-( IMPD, RBK, AMPN, CPPPGO2)-( IMPD, NTD11, ADD, ADA)-( G3PD2, ICL, GLYO1, ALLTAMH)-( G3PD2, IC…
Case 309	(BMOCOS)-( BMOGDS1)-( BMOGDS2)-( CPMPS)-( E4PD)-( I2FE2SR)-( I2FE2ST)-( I4FE4ST)-( MOADSUx)-( MOCOS)-( MPTAT)-( MPTS)-( MPTSS)-( OHPBAT)-( PERD)	(PRASCSi_copy1, PRASCSi_copy2)-( CYTK1, NTD4)	(ACACT6r, ACOAD1f, 3HAD120)-( NDPK3, NTD4, DRPA)-( NDPK3, NTD4, PPM2)	(FBA, PGI, RPE, F6PA)-( FBA, PGI, RPE, GLYCDx)-( FBA, PGI, TKT1, F6PA)-( FBA, PGI, TKT1, GLYCDx)-( PGI, RPE, FBP, F6PA)-( PGI, RPE, FBP, GLYCDx)-( PGI, TKT1, FBP, F6PA)-( PGI, TKT1, FBP, GLYCDx)-( NDPK3, TRDR, NTD4, RNDR3b)-( FBA, PGI, GND, F6PA)-( FBA, PGI, GND, GLYCDx)-( PGI, GND, FBP, F6PA)-( PGI, GND, FBP, GLYCDx)-( NDPK3, NTD4, DURIPP, NTD5)-( NDPK3, NTD4, DURIPP, TMDPP)-( NDPK3, DCTPD, NTD4…
Case 310	(3HAD100)-( 3HAD141)-( 3HAD161)-( 3HAD181)-( 3HAD40)-( 3HAD60)-( 3HAD80)-( 3OAR100)-( 3OAR161)-( 3OAR181)-( 3OAR40)-( 3OAR60)-( 3OAR80)-( 3OAS100)-( 3OAS161)-( 3OAS181)-( 3OAS60)-( 3OAS80)-( AGMHE)-( AGPAT140)-( AGPAT181)-( CLPNS140pp)-( CLPNS160pp)-( CLPNS161pp)-( CLPNS181pp)-( DASYN140)-( DASYN181)-( GALUi)-( GMHEPAT)-( GMHEPK)-( GMHEPPA)-( GMPS2)-( NDPK2)-( NDPK4)-( PGMT)-( PGSA140)-( PGSA160)…	(3OAS141, ECOAH26)-( 3OAS141, HACD21i)-( 3OAS141, KAT21)-( 3OAS141, ACOAD23f)-( 3OAS121, ECOAH26)-( 3OAS121, HACD21i)-( 3OAS121, KAT21)-( 3OAS121, ACOAD23f)-( 3OAS120, ACACT9)-( 3OAR141, ECOAH26)-( 3OAR141, HACD21i)-( 3OAR141, KAT21)-( 3OAR141, ACOAD23f)-( 3OAR121, ECOAH26)-( 3OAR121, HACD21i)-( 3OAR121, KAT21)-( 3OAR121, ACOAD23f)-( 3OAR120, ACACT9)-( T2DECAI, ECOAH26)-( T2DECAI, HACD21i)-( T2DE…	(CTECOAI6, 3OAS120, ACOAD6f)-( CTECOAI6, 3OAS120, ECOAH7)-( CTECOAI6, 3OAS120, HACD7i)-( CTECOAI6, 3OAS120, CTECOAI7)-( CTECOAI6, 3OAS120, ACACT12)-( CTECOAI6, 3OAR120, ACOAD6f)-( CTECOAI6, 3OAR120, ECOAH7)-( CTECOAI6, 3OAR120, HACD7i)-( CTECOAI6, 3OAR120, CTECOAI7)-( CTECOAI6, 3OAR120, ACACT12)-( RECOAH6, 3OAS120, ECOAH6)-( RECOAH6, 3OAS120, HACD6i)-( RECOAH6, 3OAR120, ECOAH6)-( RECOAH6, 3OAR120…	(PPK50r, R15BPK, ADK1, NDPK1)-( PPK50r, PRPPS, ADK1, NDPK1)-( PPK50_B, R15BPK, ADK1, NDPK1)-( PPK50_B, PRPPS, ADK1, NDPK1)-( PGK, TKT2, TPI, FBA)-( PGK, TKT2, TPI, FBP)-( G3PD2, PGK, TKT2, FBA)-( G3PD2, PGK, TKT2, FBP)-( DAGK161, 3OAS141, ETHAAL, DESATPG160)-( DAGK161, 3OAS141, GPDDA2, DESATPG160)-( DAGK161, 3OAS141, LPLIPAL1E161pp, DESATPG160)-( DAGK161, 3OAS121, ETHAAL, DESATPG160)-( DAGK161, 3…
Case 311	(3HAD100)-( 3HAD120)-( 3HAD140)-( 3HAD141)-( 3HAD160)-( 3HAD161)-( 3HAD180)-( 3HAD181)-( 3HAD40)-( 3HAD60)-( 3HAD80)-( 3OAR100)-( 3OAR160)-( 3OAR161)-( 3OAR180)-( 3OAR181)-( 3OAR40)-( 3OAR60)-( 3OAR80)-( 3OAS100)-( 3OAS160)-( 3OAS161)-( 3OAS180)-( 3OAS181)-( 3OAS60)-( 3OAS80)-( ACBIPGT)-( ADCPS1)-( ADCYRS)-( ADOCBIK)-( ADOCBLS)-( AGMHE)-( AGPAT140)-( AGPAT180)-( AGPAT181)-( AHCi)-( ALATRS)-( ASNS…	(3OAS141, ECOAH26)-( 3OAS141, HACD21i)-( 3OAS141, KAT21)-( 3OAS141, ACOAD23f)-( 3OAS121, ECOAH26)-( 3OAS121, HACD21i)-( 3OAS121, KAT21)-( 3OAS121, ACOAD23f)-( 3OAS120, 3HAACOAT120)-( 3OAS120, ACOAD5f)-( 3OAS120, ACACT9)-( 3OAR141, ECOAH26)-( 3OAR141, HACD21i)-( 3OAR141, KAT21)-( 3OAR141, ACOAD23f)-( 3OAR121, ECOAH26)-( 3OAR121, HACD21i)-( 3OAR121, KAT21)-( 3OAR121, ACOAD23f)-( 3OAR120, 3HAACOAT12…	(THRA, ACALD, ETHAAL)-( THRA, ACALD, GPDDA2)-( CTECOAI6, 3OAS120, ACOAD6f)-( CTECOAI6, 3OAS120, ECOAH7)-( CTECOAI6, 3OAS120, HACD7i)-( CTECOAI6, 3OAS120, CTECOAI7)-( CTECOAI6, 3OAS120, ACACT12)-( CTECOAI6, 3OAR120, ACOAD6f)-( CTECOAI6, 3OAR120, ECOAH7)-( CTECOAI6, 3OAR120, HACD7i)-( CTECOAI6, 3OAR120, CTECOAI7)-( CTECOAI6, 3OAR120, ACACT12)-( SUCDi, SUCOAS, ACS2)-( SUCDi, SUCOAS, PPCSCT)-( RECOAH…	(PPK50r, R15BPK, ADK1, NDPK1)-( PPK50r, PRPPS, ADK1, NDPK1)-( PPK50_B, R15BPK, ADK1, NDPK1)-( PPK50_B, PRPPS, ADK1, NDPK1)-( PGPP181, CTECOAI6, ACOAD24f, CTECOAI7)-( PGPP181, RECOAH6, SUCD4, ECOAH6)-( PGPP181, RECOAH6, SUCD4, HACD6i)-( PGPP181, RECOAH6, SUCD4, RHACOAR140)-( PGPP180, RECOAH6, SUCD4, ECOAH6)-( PGPP180, RECOAH6, SUCD4, HACD6i)-( PGPP180, RECOAH6, SUCD4, RHACOAR140)-( PGPP160, RECOAH…
Case 312	(3HAD120)-( 3HAD140)-( 3HAD160)-( 3HAD180)-( 3OAR160)-( 3OAR180)-( 3OAS160)-( 3OAS180)-( ACBIPGT)-( ADCPS1)-( ADCYRS)-( ADOCBIK)-( ADOCBLS)-( AGPAT180)-( AHCi)-( ALATRS)-( ASNS1)-( ASP3H)-( ATHRDHr)-( BACCL)-( BLUB)-( BMOCOS)-( BMOGDS1)-( BMOGDS2)-( CFAS160E)-( CFAS160G)-( CLPNS180pp)-( COCHL)-( CPMPS)-( CYRDAAT)-( CYRDAR)-( DABAAT2)-( DASYN180)-( DHNPA_1)-( DHNPTE)-( DMQMT)-( E4PD)-( EDTXS1_kt)-…	(3OAS120, 3HAACOAT120)-( 3OAS120, ACOAD5f)-( 3OAR120, 3HAACOAT120)-( 3OAR120, ACOAD5f)-( DURAD, CSPMDDC)-( DURAD, CSPMDDH)-( DURAD, GGDAPAH)-( DURAD, GGDAPDxr)-( DURAD, GGDAPO)-( DURAD, GGDAPS)-( DURAD, GGGABADxr)-( DURAD, GGGABAH)-( DURAD, GGSPMDO)-( DURAD, GGSPMDS)-( DURAD, ABTA)-( DAGK161, DAGK181)-( ADNK1, RBK)-( MECDPS_copy2, MECDPS_copy1)-( GLNS_copy2, GLNS_copy1)-( AGPOP, NDPK5)-( UPPN, CS…	(THRA, ACALD, ETHAAL)-( THRA, ACALD, GPDDA2)-( SUCDi, SUCOAS, ACS2)-( SUCDi, SUCOAS, PPCSCT)-( PPK2, PPK50r, PPA2)-( PGI, TKT1, FBA)-( PGI, TKT1, FBP)-( PGI, TALA, FBA)-( PGI, TALA, FBP)-( PGI, RPE, FBA)-( PGI, RPE, FBP)-( MTHFD, URCN, FDMO2)-( MTHFD, URCN, METGL)-( MTHFD, NFORGLUAH2, FDMO2)-( MTHFD, NFORGLUAH2, METGL)-( MTHFC, URCN, FDMO2)-( MTHFC, URCN, METGL)-( MTHFC, NFORGLUAH2, FDMO2)-( MTHF…	(PGPP181, CTECOAI6, ACOAD24f, CTECOAI7)-( PGPP181, RECOAH6, SUCD4, ECOAH6)-( PGPP181, RECOAH6, SUCD4, HACD6i)-( PGPP181, RECOAH6, SUCD4, RHACOAR140)-( PGPP180, RECOAH6, SUCD4, ECOAH6)-( PGPP180, RECOAH6, SUCD4, HACD6i)-( PGPP180, RECOAH6, SUCD4, RHACOAR140)-( PGPP160, RECOAH6, SUCD4, ECOAH6)-( PGPP160, RECOAH6, SUCD4, HACD6i)-( PGPP160, RECOAH6, SUCD4, RHACOAR140)-( GLCDpp, PGK, TPI, PGL)-( GLCDp…
Case 313	(3HAD100)-( 3HAD141)-( 3HAD161)-( 3HAD181)-( 3HAD40)-( 3HAD60)-( 3HAD80)-( 3OAR100)-( 3OAR161)-( 3OAR181)-( 3OAR40)-( 3OAR60)-( 3OAR80)-( 3OAS100)-( 3OAS161)-( 3OAS181)-( 3OAS60)-( 3OAS80)-( AGMHE)-( AGPAT140)-( AGPAT181)-( CLPNS140pp)-( CLPNS160pp)-( CLPNS161pp)-( CLPNS181pp)-( DASYN140)-( DASYN181)-( GALUi)-( GMHEPAT)-( GMHEPK)-( GMHEPPA)-( PGMT)-( PGSA140)-( PGSA160)-( PGSA181)-( PSD140)-( PSD…	(3OAS141, ECOAH26)-( 3OAS141, HACD21i)-( 3OAS141, KAT21)-( 3OAS141, ACOAD23f)-( 3OAS121, ECOAH26)-( 3OAS121, HACD21i)-( 3OAS121, KAT21)-( 3OAS121, ACOAD23f)-( 3OAS120, ACACT9)-( 3OAR141, ECOAH26)-( 3OAR141, HACD21i)-( 3OAR141, KAT21)-( 3OAR141, ACOAD23f)-( 3OAR121, ECOAH26)-( 3OAR121, HACD21i)-( 3OAR121, KAT21)-( 3OAR121, ACOAD23f)-( 3OAR120, ACACT9)-( T2DECAI, ECOAH26)-( T2DECAI, HACD21i)-( T2DE…	(CTECOAI6, 3OAS120, ACOAD6f)-( CTECOAI6, 3OAS120, ECOAH7)-( CTECOAI6, 3OAS120, HACD7i)-( CTECOAI6, 3OAS120, CTECOAI7)-( CTECOAI6, 3OAS120, ACACT12)-( CTECOAI6, 3OAR120, ACOAD6f)-( CTECOAI6, 3OAR120, ECOAH7)-( CTECOAI6, 3OAR120, HACD7i)-( CTECOAI6, 3OAR120, CTECOAI7)-( CTECOAI6, 3OAR120, ACACT12)-( RECOAH6, 3OAS120, ECOAH6)-( RECOAH6, 3OAS120, HACD6i)-( RECOAH6, 3OAR120, ECOAH6)-( RECOAH6, 3OAR120…	(DAGK161, 3OAS141, ETHAAL, DESATPG160)-( DAGK161, 3OAS141, GPDDA2, DESATPG160)-( DAGK161, 3OAS141, LPLIPAL1E161pp, DESATPG160)-( DAGK161, 3OAS121, ETHAAL, DESATPG160)-( DAGK161, 3OAS121, GPDDA2, DESATPG160)-( DAGK161, 3OAS121, LPLIPAL1E161pp, DESATPG160)-( DAGK161, 3OAR141, ETHAAL, DESATPG160)-( DAGK161, 3OAR141, GPDDA2, DESATPG160)-( DAGK161, 3OAR141, LPLIPAL1E161pp, DESATPG160)-( DAGK161, 3OAR1…
Case 314	(3HAD100)-( 3HAD120)-( 3HAD140)-( 3HAD141)-( 3HAD160)-( 3HAD161)-( 3HAD180)-( 3HAD181)-( 3HAD40)-( 3HAD60)-( 3HAD80)-( 3OAR100)-( 3OAR160)-( 3OAR161)-( 3OAR180)-( 3OAR181)-( 3OAR40)-( 3OAR60)-( 3OAR80)-( 3OAS100)-( 3OAS160)-( 3OAS161)-( 3OAS180)-( 3OAS181)-( 3OAS60)-( 3OAS80)-( ACBIPGT)-( ADCPS1)-( ADCYRS)-( ADOCBIK)-( ADOCBLS)-( AGMHE)-( AGPAT140)-( AGPAT180)-( AGPAT181)-( AHCi)-( ALATRS)-( ASNS…	(3OAS141, ECOAH26)-( 3OAS141, HACD21i)-( 3OAS141, KAT21)-( 3OAS141, ACOAD23f)-( 3OAS121, ECOAH26)-( 3OAS121, HACD21i)-( 3OAS121, KAT21)-( 3OAS121, ACOAD23f)-( 3OAS120, 3HAACOAT120)-( 3OAS120, ACOAD5f)-( 3OAS120, ACACT9)-( 3OAR141, ECOAH26)-( 3OAR141, HACD21i)-( 3OAR141, KAT21)-( 3OAR141, ACOAD23f)-( 3OAR121, ECOAH26)-( 3OAR121, HACD21i)-( 3OAR121, KAT21)-( 3OAR121, ACOAD23f)-( 3OAR120, 3HAACOAT12…	(THRA, ACALD, ETHAAL)-( THRA, ACALD, GPDDA2)-( CTECOAI6, 3OAS120, ACOAD6f)-( CTECOAI6, 3OAS120, ECOAH7)-( CTECOAI6, 3OAS120, HACD7i)-( CTECOAI6, 3OAS120, CTECOAI7)-( CTECOAI6, 3OAS120, ACACT12)-( CTECOAI6, 3OAR120, ACOAD6f)-( CTECOAI6, 3OAR120, ECOAH7)-( CTECOAI6, 3OAR120, HACD7i)-( CTECOAI6, 3OAR120, CTECOAI7)-( CTECOAI6, 3OAR120, ACACT12)-( SUCDi, SUCOAS, ACS2)-( SUCDi, SUCOAS, PPCSCT)-( RECOAH…	(PGPP181, CTECOAI6, ACOAD24f, CTECOAI7)-( PGPP181, RECOAH6, SUCD4, ECOAH6)-( PGPP181, RECOAH6, SUCD4, HACD6i)-( PGPP181, RECOAH6, SUCD4, RHACOAR140)-( PGPP180, RECOAH6, SUCD4, ECOAH6)-( PGPP180, RECOAH6, SUCD4, HACD6i)-( PGPP180, RECOAH6, SUCD4, RHACOAR140)-( PGPP160, RECOAH6, SUCD4, ECOAH6)-( PGPP160, RECOAH6, SUCD4, HACD6i)-( PGPP160, RECOAH6, SUCD4, RHACOAR140)-( GLCDpp, PGK, TPI, PGL)-( GLCDp…
Case 315	(3HAD120)-( 3HAD140)-( 3HAD160)-( 3HAD180)-( 3OAR160)-( 3OAR180)-( 3OAS160)-( 3OAS180)-( ACBIPGT)-( ADCPS1)-( ADCYRS)-( ADOCBIK)-( ADOCBLS)-( AGPAT180)-( AHCi)-( ALATRS)-( ASNS1)-( ASP3H)-( ATHRDHr)-( BACCL)-( BLUB)-( CFAS160E)-( CFAS160G)-( CLPNS180pp)-( COCHL)-( CYRDAAT)-( CYRDAR)-( DABAAT2)-( DASYN180)-( DHNPA_1)-( DHNPTE)-( DMQMT)-( EDTXS1_kt)-( EDTXS2_kt)-( FBACS)-( FBACabcpp)-( FE3DCITCH)-(…	(3OAS120, 3HAACOAT120)-( 3OAS120, ACOAD5f)-( 3OAR120, 3HAACOAT120)-( 3OAR120, ACOAD5f)-( DURAD, CSPMDDC)-( DURAD, CSPMDDH)-( DURAD, GGDAPAH)-( DURAD, GGDAPDxr)-( DURAD, GGDAPO)-( DURAD, GGDAPS)-( DURAD, GGGABADxr)-( DURAD, GGGABAH)-( DURAD, GGSPMDO)-( DURAD, GGSPMDS)-( DURAD, ABTA)-( DAGK161, DAGK181)-( ADNK1, RBK)-( MECDPS_copy2, MECDPS_copy1)-( GLNS_copy2, GLNS_copy1)-( AGPOP, NDPK5)-( UPPN, CS…	(THRA, ACALD, ETHAAL)-( THRA, ACALD, GPDDA2)-( SUCDi, SUCOAS, ACS2)-( SUCDi, SUCOAS, PPCSCT)-( PPK2, PPK50r, PPA2)-( PGI, TKT1, FBA)-( PGI, TKT1, FBP)-( PGI, TALA, FBA)-( PGI, TALA, FBP)-( PGI, RPE, FBA)-( PGI, RPE, FBP)-( MTHFD, URCN, FDMO2)-( MTHFD, URCN, METGL)-( MTHFD, NFORGLUAH2, FDMO2)-( MTHFD, NFORGLUAH2, METGL)-( MTHFC, URCN, FDMO2)-( MTHFC, URCN, METGL)-( MTHFC, NFORGLUAH2, FDMO2)-( MTHF…	(PGPP181, CTECOAI6, ACOAD24f, CTECOAI7)-( PGPP181, RECOAH6, SUCD4, ECOAH6)-( PGPP181, RECOAH6, SUCD4, HACD6i)-( PGPP181, RECOAH6, SUCD4, RHACOAR140)-( PGPP180, RECOAH6, SUCD4, ECOAH6)-( PGPP180, RECOAH6, SUCD4, HACD6i)-( PGPP180, RECOAH6, SUCD4, RHACOAR140)-( PGPP160, RECOAH6, SUCD4, ECOAH6)-( PGPP160, RECOAH6, SUCD4, HACD6i)-( PGPP160, RECOAH6, SUCD4, RHACOAR140)-( GLCDpp, PGK, TPI, PGL)-( GLCDp…
Case 316	()	()	(NDPK3, RPI, CYTD)-( NDPK3, RPI, NTD4)-( CYTK1, RPI, CYTD)-( PGI, TPI, RPI)-( CYTK1, CPK1, NTD4)	(PGK, TKT2, TPI, FBP)-( PGI, PGK, RPI, EDA)-( PGI, PGK, RPI, EDD)-( GAPD, PGI, RPI, EDA)-( GAPD, PGI, RPI, EDD)-( FBA, PGI, RPI, F6PA)-( FBA, PGI, RPI, GLYCDx)-( PGI, RPI, FBP, F6PA)-( PGI, RPI, FBP, GLYCDx)-( PGM, PPCK, TRSARr, PPS)-( CYTK1, NDPK3, NTD4, DRPA)-( CYTK1, NDPK3, NTD4, DURIPP)-( CYTK1, NDPK3, NTD4, PPM2)
Case 317	(BMOCOS)-( BMOGDS1)-( BMOGDS2)-( CPMPS)-( E4PD)-( I2FE2SR)-( I2FE2ST)-( I4FE4ST)-( MOADSUx)-( MOCOS)-( MPTAT)-( MPTS)-( MPTSS)-( OHPBAT)-( PERD)	(PRASCSi_copy1, PRASCSi_copy2)-( CYTK1, NTD4)	(NDPK3, RPI, CYTD)-( NDPK3, RPI, NTD4)-( CYTK1, RPI, CYTD)-( ACACT6r, ACOAD1f, 3HAD120)-( NDPK3, NTD4, DRPA)-( NDPK3, NTD4, PPM2)-( PGI, TPI, RPI)	(PGK, TKT2, TPI, FBP)-( PGI, PGK, RPI, EDA)-( PGI, PGK, RPI, EDD)-( GAPD, PGI, RPI, EDA)-( GAPD, PGI, RPI, EDD)-( FBA, PGI, RPI, F6PA)-( FBA, PGI, RPI, GLYCDx)-( FBA, PGI, RPE, F6PA)-( FBA, PGI, RPE, GLYCDx)-( FBA, PGI, TKT1, F6PA)-( FBA, PGI, TKT1, GLYCDx)-( PGI, RPI, FBP, F6PA)-( PGI, RPI, FBP, GLYCDx)-( PGI, RPE, FBP, F6PA)-( PGI, RPE, FBP, GLYCDx)-( PGI, TKT1, FBP, F6PA)-( PGI, TKT1, FBP, GLY…
Case 318	(BMOCOS)-( BMOGDS1)-( BMOGDS2)-( CPMPS)-( E4PD)-( I2FE2SR)-( I2FE2ST)-( I4FE4ST)-( MOADSUx)-( MOCOS)-( MPTAT)-( MPTS)-( MPTSS)-( OHPBAT)-( PERD)	(PRASCSi_copy1, PRASCSi_copy2)-( CYTK1, NTD4)	(ACACT6r, ACOAD1f, 3HAD120)-( NDPK3, NTD4, DRPA)-( NDPK3, NTD4, PPM2)	(FBA, PGI, RPE, F6PA)-( FBA, PGI, RPE, GLYCDx)-( FBA, PGI, TKT1, F6PA)-( FBA, PGI, TKT1, GLYCDx)-( PGI, RPE, FBP, F6PA)-( PGI, RPE, FBP, GLYCDx)-( PGI, TKT1, FBP, F6PA)-( PGI, TKT1, FBP, GLYCDx)-( NDPK3, TRDR, NTD4, RNDR3b)-( FBA, PGI, GND, F6PA)-( FBA, PGI, GND, GLYCDx)-( PGI, GND, FBP, F6PA)-( PGI, GND, FBP, GLYCDx)-( NDPK3, NTD4, DURIPP, NTD5)-( NDPK3, NTD4, DURIPP, TMDPP)-( NDPK3, DCTPD, NTD4…
Case 319	(RPI)	(FLDR, NDPK7)-( FLDR, NDPK8)	(CTECOAI6, 3OAS120, CTECOAI7)-( CTECOAI6, 3OAR120, CTECOAI7)-( PGM, PPCK, PPS)-( FLDR, TRDR, RNDR1b)-( FLDR, TRDR, RNDR2b)-( FLDR, TRDR, RNDR3b)-( FLDR, RNDR1, GRXR)-( FLDR, RNDR1, GTHOr)-( FLDR, RNDR1, RNDR1b)-( FLDR, RNDR2, GRXR)-( FLDR, RNDR2, GTHOr)-( FLDR, RNDR2, RNDR2b)-( FLDR, RNDR3, GRXR)-( FLDR, RNDR3, GTHOr)-( FLDR, RNDR3, RNDR3b)-( CYTK1, CPK1, NTD4)-( 3HAD140, ACOAD6f, CTECOAI7)-( 3HA…	(PGK, TKT2, TPI, FBP)-( PGK, PPCK, GLYCK, PPS)-( FBA, PGI, TKT1, HEX7)-( FBA, PGI, TKT1, XYLI2)-( FBA, PGI, TALA, HEX7)-( FBA, PGI, TALA, XYLI2)-( FBA, PGI, RPE, HEX7)-( FBA, PGI, RPE, XYLI2)-( PGI, TKT1, HEX7, FBP)-( PGI, TKT1, XYLI2, FBP)-( PGI, TALA, HEX7, FBP)-( PGI, TALA, XYLI2, FBP)-( PGI, RPE, HEX7, FBP)-( PGI, RPE, XYLI2, FBP)-( FBA, PGI, HEX7, GND)-( FBA, PGI, XYLI2, GND)-( CYTK1, NDPK3,…
Case 320	(3HAD120)-( 3HAD140)-( 3HAD160)-( 3HAD180)-( 3OAR160)-( 3OAR180)-( 3OAS160)-( 3OAS180)-( ACBIPGT)-( ADCPS1)-( ADCYRS)-( ADOCBIK)-( ADOCBLS)-( AHCi)-( ALATRS)-( ASNS1)-( ASP3H)-( ATHRDHr)-( BACCL)-( BLUB)-( BMOCOS)-( BMOGDS1)-( BMOGDS2)-( CFAS160E)-( CFAS160G)-( COCHL)-( CPMPS)-( CYRDAAT)-( CYRDAR)-( DABAAT2)-( DHNPA_1)-( DHNPTE)-( DMQMT)-( E4PD)-( EDTXS1_kt)-( EDTXS2_kt)-( FBACS)-( FBACabcpp)-( F…	(3OAS120, 3HAACOAT120)-( 3OAS120, ACOAD5f)-( 3OAR120, 3HAACOAT120)-( 3OAR120, ACOAD5f)-( DURAD, CSPMDDC)-( DURAD, CSPMDDH)-( DURAD, GGDAPAH)-( DURAD, GGDAPDxr)-( DURAD, GGDAPO)-( DURAD, GGDAPS)-( DURAD, GGGABADxr)-( DURAD, GGGABAH)-( DURAD, GGSPMDO)-( DURAD, GGSPMDS)-( DURAD, ABTA)-( DAGK161, DAGK181)-( ADNK1, RBK)-( MECDPS_copy2, MECDPS_copy1)-( GLNS_copy2, GLNS_copy1)-( AGPOP, NDPK5)-( UPPN, CS…	(THRA, ACALD, ETHAAL)-( THRA, ACALD, GPDDA2)-( CTECOAI6, 3OAS120, CTECOAI7)-( CTECOAI6, 3OAR120, CTECOAI7)-( SUCDi, SUCOAS, ACS2)-( SUCDi, SUCOAS, PPCSCT)-( PPK2, PPK50r, PPA2)-( PGI, TKT1, FBA)-( PGI, TKT1, FBP)-( PGI, TALA, FBA)-( PGI, TALA, FBP)-( PGI, RPE, FBA)-( PGI, RPE, FBP)-( MTHFD, URCN, FDMO2)-( MTHFD, URCN, METGL)-( MTHFD, NFORGLUAH2, FDMO2)-( MTHFD, NFORGLUAH2, METGL)-( MTHFC, URCN, F…	(PGPP181, CTECOAI6, ACOAD24f, CTECOAI7)-( PGPP181, RECOAH6, SUCD4, ECOAH6)-( PGPP181, RECOAH6, SUCD4, HACD6i)-( PGPP181, RECOAH6, SUCD4, RHACOAR140)-( PGPP180, RECOAH6, SUCD4, ECOAH6)-( PGPP180, RECOAH6, SUCD4, HACD6i)-( PGPP180, RECOAH6, SUCD4, RHACOAR140)-( PGPP160, RECOAH6, SUCD4, ECOAH6)-( PGPP160, RECOAH6, SUCD4, HACD6i)-( PGPP160, RECOAH6, SUCD4, RHACOAR140)-( PGK, TKT2, TPI, FBP)-( GLCDpp,…
Case 321	(3HAD120)-( 3HAD140)-( 3HAD160)-( 3HAD180)-( 3OAR160)-( 3OAR180)-( 3OAS160)-( 3OAS180)-( ACBIPGT)-( ADCPS1)-( ADCYRS)-( ADOCBIK)-( ADOCBLS)-( AHCi)-( ALATRS)-( ASNS1)-( ASP3H)-( ATHRDHr)-( BACCL)-( BLUB)-( BMOCOS)-( BMOGDS1)-( BMOGDS2)-( CFAS160E)-( CFAS160G)-( COCHL)-( CPMPS)-( CYRDAAT)-( CYRDAR)-( DABAAT2)-( DHNPA_1)-( DHNPTE)-( DMQMT)-( E4PD)-( EDTXS1_kt)-( EDTXS2_kt)-( FBACS)-( FBACabcpp)-( F…	(3OAS120, 3HAACOAT120)-( 3OAS120, ACOAD5f)-( 3OAR120, 3HAACOAT120)-( 3OAR120, ACOAD5f)-( DURAD, CSPMDDC)-( DURAD, CSPMDDH)-( DURAD, GGDAPAH)-( DURAD, GGDAPDxr)-( DURAD, GGDAPO)-( DURAD, GGDAPS)-( DURAD, GGGABADxr)-( DURAD, GGGABAH)-( DURAD, GGSPMDO)-( DURAD, GGSPMDS)-( DURAD, ABTA)-( DAGK161, DAGK181)-( ADNK1, RBK)-( MECDPS_copy2, MECDPS_copy1)-( GLNS_copy2, GLNS_copy1)-( AGPOP, NDPK5)-( UPPN, CS…	(THRA, ACALD, ETHAAL)-( THRA, ACALD, GPDDA2)-( SUCDi, SUCOAS, ACS2)-( SUCDi, SUCOAS, PPCSCT)-( PPK2, PPK50r, PPA2)-( PGI, TKT1, FBA)-( PGI, TKT1, FBP)-( PGI, TALA, FBA)-( PGI, TALA, FBP)-( PGI, RPE, FBA)-( PGI, RPE, FBP)-( MTHFD, URCN, FDMO2)-( MTHFD, URCN, METGL)-( MTHFD, NFORGLUAH2, FDMO2)-( MTHFD, NFORGLUAH2, METGL)-( MTHFC, URCN, FDMO2)-( MTHFC, URCN, METGL)-( MTHFC, NFORGLUAH2, FDMO2)-( MTHF…	(PGPP181, CTECOAI6, ACOAD24f, CTECOAI7)-( PGPP181, RECOAH6, SUCD4, ECOAH6)-( PGPP181, RECOAH6, SUCD4, HACD6i)-( PGPP181, RECOAH6, SUCD4, RHACOAR140)-( PGPP180, RECOAH6, SUCD4, ECOAH6)-( PGPP180, RECOAH6, SUCD4, HACD6i)-( PGPP180, RECOAH6, SUCD4, RHACOAR140)-( PGPP160, RECOAH6, SUCD4, ECOAH6)-( PGPP160, RECOAH6, SUCD4, HACD6i)-( PGPP160, RECOAH6, SUCD4, RHACOAR140)-( GLCDpp, HEX1, PGM, GLXCL)-( GL…
Case 322	(RPI)	(FLDR, NDPK7)-( FLDR, NDPK8)	(CTECOAI6, 3OAS120, CTECOAI7)-( CTECOAI6, 3OAR120, CTECOAI7)-( PGM, PPCK, PPS)-( FLDR, TRDR, RNDR1b)-( FLDR, TRDR, RNDR2b)-( FLDR, TRDR, RNDR3b)-( FLDR, RNDR1, GRXR)-( FLDR, RNDR1, GTHOr)-( FLDR, RNDR1, RNDR1b)-( FLDR, RNDR2, GRXR)-( FLDR, RNDR2, GTHOr)-( FLDR, RNDR2, RNDR2b)-( FLDR, RNDR3, GRXR)-( FLDR, RNDR3, GTHOr)-( FLDR, RNDR3, RNDR3b)-( 3HAD140, ACOAD6f, CTECOAI7)-( 3HAD140, CTECOAI6, CTECO…	(PGK, PPCK, GLYCK, PPS)-( FBA, PGI, TKT1, HEX7)-( FBA, PGI, TKT1, XYLI2)-( FBA, PGI, TALA, HEX7)-( FBA, PGI, TALA, XYLI2)-( FBA, PGI, RPE, HEX7)-( FBA, PGI, RPE, XYLI2)-( PGI, TKT1, HEX7, FBP)-( PGI, TKT1, XYLI2, FBP)-( PGI, TALA, HEX7, FBP)-( PGI, TALA, XYLI2, FBP)-( PGI, RPE, HEX7, FBP)-( PGI, RPE, XYLI2, FBP)-( FBA, PGI, HEX7, GND)-( FBA, PGI, XYLI2, GND)-( PGI, HEX7, GND, FBP)-( PGI, XYLI2, G…
Case 323	(3HAD120)-( 3HAD140)-( 3HAD160)-( 3HAD180)-( 3OAR160)-( 3OAR180)-( 3OAS160)-( 3OAS180)-( ACBIPGT)-( ADCPS1)-( ADCYRS)-( ADOCBIK)-( ADOCBLS)-( AHCi)-( ALATRS)-( ASNS1)-( ASP3H)-( ATHRDHr)-( BACCL)-( BLUB)-( CFAS160E)-( CFAS160G)-( COCHL)-( CYRDAAT)-( CYRDAR)-( DABAAT2)-( DHNPA_1)-( DHNPTE)-( DMQMT)-( EDTXS1_kt)-( EDTXS2_kt)-( FBACS)-( FBACabcpp)-( FE3DCITCH)-( FEROpp)-( FLDR2)-( GCALDD)-( GTHS)-( …	(3OAS120, 3HAACOAT120)-( 3OAS120, ACOAD5f)-( 3OAR120, 3HAACOAT120)-( 3OAR120, ACOAD5f)-( DURAD, CSPMDDC)-( DURAD, CSPMDDH)-( DURAD, GGDAPAH)-( DURAD, GGDAPDxr)-( DURAD, GGDAPO)-( DURAD, GGDAPS)-( DURAD, GGGABADxr)-( DURAD, GGGABAH)-( DURAD, GGSPMDO)-( DURAD, GGSPMDS)-( DURAD, ABTA)-( DAGK161, DAGK181)-( ADNK1, RBK)-( MECDPS_copy2, MECDPS_copy1)-( GLNS_copy2, GLNS_copy1)-( AGPOP, NDPK5)-( UPPN, CS…	(THRA, ACALD, ETHAAL)-( THRA, ACALD, GPDDA2)-( CTECOAI6, 3OAS120, CTECOAI7)-( CTECOAI6, 3OAR120, CTECOAI7)-( SUCDi, SUCOAS, ACS2)-( SUCDi, SUCOAS, PPCSCT)-( PPK2, PPK50r, PPA2)-( PGI, TKT1, FBA)-( PGI, TKT1, FBP)-( PGI, TALA, FBA)-( PGI, TALA, FBP)-( PGI, RPE, FBA)-( PGI, RPE, FBP)-( MTHFD, URCN, FDMO2)-( MTHFD, URCN, METGL)-( MTHFD, NFORGLUAH2, FDMO2)-( MTHFD, NFORGLUAH2, METGL)-( MTHFC, URCN, F…	(PGPP181, CTECOAI6, ACOAD24f, CTECOAI7)-( PGPP181, RECOAH6, SUCD4, ECOAH6)-( PGPP181, RECOAH6, SUCD4, HACD6i)-( PGPP181, RECOAH6, SUCD4, RHACOAR140)-( PGPP180, RECOAH6, SUCD4, ECOAH6)-( PGPP180, RECOAH6, SUCD4, HACD6i)-( PGPP180, RECOAH6, SUCD4, RHACOAR140)-( PGPP160, RECOAH6, SUCD4, ECOAH6)-( PGPP160, RECOAH6, SUCD4, HACD6i)-( PGPP160, RECOAH6, SUCD4, RHACOAR140)-( GLCDpp, HEX1, PGM, GLXCL)-( GL…
Case 324	(3HAD120)-( 3HAD140)-( 3HAD160)-( 3HAD180)-( 3OAR160)-( 3OAR180)-( 3OAS160)-( 3OAS180)-( ACBIPGT)-( ADCPS1)-( ADCYRS)-( ADOCBIK)-( ADOCBLS)-( AHCi)-( ALATRS)-( ASNS1)-( ASP3H)-( ATHRDHr)-( BACCL)-( BLUB)-( CFAS160E)-( CFAS160G)-( COCHL)-( CYRDAAT)-( CYRDAR)-( DABAAT2)-( DHNPA_1)-( DHNPTE)-( DMQMT)-( EDTXS1_kt)-( EDTXS2_kt)-( FBACS)-( FBACabcpp)-( FE3DCITCH)-( FEROpp)-( FLDR2)-( GCALDD)-( GTHS)-( …	(3OAS120, 3HAACOAT120)-( 3OAS120, ACOAD5f)-( 3OAR120, 3HAACOAT120)-( 3OAR120, ACOAD5f)-( DURAD, CSPMDDC)-( DURAD, CSPMDDH)-( DURAD, GGDAPAH)-( DURAD, GGDAPDxr)-( DURAD, GGDAPO)-( DURAD, GGDAPS)-( DURAD, GGGABADxr)-( DURAD, GGGABAH)-( DURAD, GGSPMDO)-( DURAD, GGSPMDS)-( DURAD, ABTA)-( DAGK161, DAGK181)-( ADNK1, RBK)-( MECDPS_copy2, MECDPS_copy1)-( GLNS_copy2, GLNS_copy1)-( AGPOP, NDPK5)-( UPPN, CS…	(THRA, ACALD, ETHAAL)-( THRA, ACALD, GPDDA2)-( SUCDi, SUCOAS, ACS2)-( SUCDi, SUCOAS, PPCSCT)-( PPK2, PPK50r, PPA2)-( PGI, TKT1, FBA)-( PGI, TKT1, FBP)-( PGI, TALA, FBA)-( PGI, TALA, FBP)-( PGI, RPE, FBA)-( PGI, RPE, FBP)-( MTHFD, URCN, FDMO2)-( MTHFD, URCN, METGL)-( MTHFD, NFORGLUAH2, FDMO2)-( MTHFD, NFORGLUAH2, METGL)-( MTHFC, URCN, FDMO2)-( MTHFC, URCN, METGL)-( MTHFC, NFORGLUAH2, FDMO2)-( MTHF…	(PGPP181, CTECOAI6, ACOAD24f, CTECOAI7)-( PGPP181, RECOAH6, SUCD4, ECOAH6)-( PGPP181, RECOAH6, SUCD4, HACD6i)-( PGPP181, RECOAH6, SUCD4, RHACOAR140)-( PGPP180, RECOAH6, SUCD4, ECOAH6)-( PGPP180, RECOAH6, SUCD4, HACD6i)-( PGPP180, RECOAH6, SUCD4, RHACOAR140)-( PGPP160, RECOAH6, SUCD4, ECOAH6)-( PGPP160, RECOAH6, SUCD4, HACD6i)-( PGPP160, RECOAH6, SUCD4, RHACOAR140)-( GLCDpp, HEX1, PGM, GLXCL)-( GL…
Case 325	(3OAR140)-( 3OAS140)-( A5PISO)-( ACCOAC)-( ADSL1r)-( ADSL2r)-( ADSS)-( AGPAT160)-( AGPAT161)-( AICART)-( AIRC2)-( AIRC3)-( APRAUR)-( ASPCT)-( CHORS)-( CTPS2)-( DASYN160)-( DASYN161)-( DB4PS)-( DDPA)-( DHFR)-( DHORTS)-( DHPPDA2)-( DHQS)-( DHQTi)-( DPCOAK)-( DTMPK)-( FMNAT)-( G1PACT)-( GF6PTA)-( GK1)-( GLNS)-( GLUPRT)-( GTPCII2)-( HCO3E)-( IMPC)-( KDOCT2)-( KDOPP)-( KDOPS)-( LPADSS)-( MCOATA)-( MET…	(ACOAD4f, 3OAS100)-( ACOAD4f, 3OAR100)-( ACOAD4f, 3HAD100)-( ACOAD2f, 3HAD80)-( ACOAD2f, 3HAD40)-( ACOAD2f, 3OAS60)-( ACOAD2f, 3OAR60)-( ACOAD2f, 3OAR80)-( ACOAD2f, 3OAS80)-( ACOAD2f, 3OAS100)-( ACOAD2f, 3OAR40)-( ACOAD2f, 3OAR100)-( ACOAD2f, 3HAD60)-( ACOAD2f, 3HAD100)-( ACOAD3f, 3HAD80)-( ACOAD3f, 3HAD40)-( ACOAD3f, 3OAS60)-( ACOAD3f, 3OAR60)-( ACOAD3f, 3OAR80)-( ACOAD3f, 3OAS80)-( ACOAD3f, 3OA…	(ECOAH7, ACOAD7f, 3OAS161)-( ECOAH7, ACOAD7f, 3HAD161)-( ECOAH7, ACOAD7f, 3OAR161)-( ACACT7r, ACOAD7f, 3OAS161)-( ACACT7r, ACOAD7f, 3HAD161)-( ACACT7r, ACOAD7f, 3OAR161)-( ADK1, PRPPS, ADK3)-( HACD7, ACOAD7f, 3OAS161)-( HACD7, ACOAD7f, 3HAD161)-( HACD7, ACOAD7f, 3OAR161)-( TALA, TKT2, PFK_3)-( TALA, TKT2, FBA3)-( ECOAH6, ACOAD4f, 3OAR120)-( ECOAH6, ACOAD4f, 3HAD120)-( ECOAH6, ACOAD4f, 3OAS120)-( …	(FACOAE160, ECOAH7, ACOAD6f, 3HAD140)-( ACACT6r, FACOAE161, ACOAD6f, T2DECAI)-( ACACT6r, FACOAE161, ACOAD6f, 3OAS141)-( ACACT6r, FACOAE161, ACOAD6f, 3OAR121)-( ACACT6r, FACOAE161, ACOAD6f, 3HAD121)-( ACACT6r, FACOAE161, ACOAD6f, 3OAR141)-( ACACT6r, FACOAE161, ACOAD6f, 3HAD141)-( ACACT6r, FACOAE161, ACOAD6f, 3OAS121)-( ACACT6r, FACOAE161, ACOAD6f, 3OAS100)-( ACACT6r, FACOAE161, ACOAD6f, 3OAR100)-(…
Case 326	(3OAR140)-( 3OAS140)-( A5PISO)-( ACCOAC)-( ADSL1r)-( ADSL2r)-( ADSS)-( AGPAT160)-( AGPAT161)-( AHCYSNS)-( AICART)-( AIRC2)-( AIRC3)-( ALAALAr)-( ALAR)-( APRAUR)-( ASAD)-( ASP1DC)-( ASPCT)-( ASPK)-( CAt6pp)-( CHORS)-( CTPS2)-( DAPE)-( DASYN160)-( DASYN161)-( DB4PS)-( DDPA)-( DHDPRy)-( DHDPS)-( DHFR)-( DHORTS)-( DHPPDA2)-( DHQS)-( DHQTi)-( DPCOAK)-( DPR)-( DTMPK)-( FMNAT)-( G1PACT)-( G1SAT)-( GF6PT…	(ACOAD4f, 3OAS100)-( ACOAD4f, 3OAR100)-( ACOAD4f, 3HAD100)-( ACOAD2f, 3HAD80)-( ACOAD2f, 3HAD40)-( ACOAD2f, 3OAS60)-( ACOAD2f, 3OAR60)-( ACOAD2f, 3OAR80)-( ACOAD2f, 3OAS80)-( ACOAD2f, 3OAS100)-( ACOAD2f, 3OAR40)-( ACOAD2f, 3OAR100)-( ACOAD2f, 3HAD60)-( ACOAD2f, 3HAD100)-( ACOAD3f, 3HAD80)-( ACOAD3f, 3HAD40)-( ACOAD3f, 3OAS60)-( ACOAD3f, 3OAR60)-( ACOAD3f, 3OAR80)-( ACOAD3f, 3OAS80)-( ACOAD3f, 3OA…	(ECOAH7, ACOAD7f, 3OAS161)-( ECOAH7, ACOAD7f, 3HAD161)-( ECOAH7, ACOAD7f, 3OAR161)-( ACACT7r, ACOAD7f, 3OAS161)-( ACACT7r, ACOAD7f, 3HAD161)-( ACACT7r, ACOAD7f, 3OAR161)-( ADK1, PRPPS, ADK3)-( HACD7, ACOAD7f, 3OAS161)-( HACD7, ACOAD7f, 3HAD161)-( HACD7, ACOAD7f, 3OAR161)-( TALA, TKT2, PFK_3)-( TALA, TKT2, FBA3)-( ECOAH6, ACOAD4f, 3OAR120)-( ECOAH6, ACOAD4f, 3HAD120)-( ECOAH6, ACOAD4f, 3OAS120)-( …	(FACOAE160, ECOAH7, ACOAD6f, 3HAD140)-( ACACT6r, FACOAE161, ACOAD6f, T2DECAI)-( ACACT6r, FACOAE161, ACOAD6f, 3OAS141)-( ACACT6r, FACOAE161, ACOAD6f, 3OAR121)-( ACACT6r, FACOAE161, ACOAD6f, 3HAD121)-( ACACT6r, FACOAE161, ACOAD6f, 3OAR141)-( ACACT6r, FACOAE161, ACOAD6f, 3HAD141)-( ACACT6r, FACOAE161, ACOAD6f, 3OAS121)-( ACACT6r, FACOAE161, ACOAD6f, 3OAS100)-( ACACT6r, FACOAE161, ACOAD6f, 3OAR100)-(…
Case 327	(AHCYSNS)-( ALAALAr)-( ALAR)-( ASAD)-( ASP1DC)-( ASPK)-( CAt6pp)-( DAPE)-( DHDPRy)-( DHDPS)-( DPR)-( G1SAT)-( GLUR)-( GLUTRR)-( GLUTRS)-( HMBS)-( METS)-( MOHMT)-( MPTG)-( NADS1)-( PANTS)-( PAPPT3)-( PPBNGS)-( RHCCE)-( SDPDS)-( SDPTA)-( SHCHD2)-( SHCHF)-( THDPS)-( UAAGDS)-( UAGCVT)-( UAGPT3)-( UAMAGS)-( UAMAS)-( UAPGR)-( UDCPDP)-( UGMDDS)-( UPP3MT)-( UPP3S)	()	(ACOAD2f, EAR40x, EAR40y)-( ACOAD2f, EAR60x, EAR60y)-( ACOAD2f, EAR80x, EAR80y)-( ACOAD3f, EAR40x, EAR40y)-( ACOAD3f, EAR60x, EAR60y)-( ACOAD3f, EAR80x, EAR80y)-( FACOAE120, EAR120x, EAR120y)-( FACOAE161, EAR161x, EAR161y)-( AACPS7, EAR120x, EAR120y)-( SUCOAS, ACCOAL, AKGDH)-( SUCOAS, PPCSCT, AKGDH)-( ACACT1r, EAR40x, EAR40y)-( ACACT1r, EAR60x, EAR60y)-( ACACT1r, EAR80x, EAR80y)-( HACD3, EAR40x, …	(ECOAH7, ACOAD7f, EAR161x, EAR161y)-( ACACT7r, ACOAD7f, EAR161x, EAR161y)-( HACD7, ACOAD7f, EAR161x, EAR161y)-( ECOAH6, ACOAD4f, EAR100x, EAR100y)-( ECOAH6, ACOAD4f, EAR120x, EAR120y)-( ECOAH6, ACOAD2f, EAR100x, EAR100y)-( ECOAH6, ACOAD2f, EAR120x, EAR120y)-( ECOAH6, ACOAD3f, EAR100x, EAR100y)-( ECOAH6, ACOAD3f, EAR120x, EAR120y)-( ECOAH6, ACOAD5f, EAR120x, EAR120y)-( ECOAH6, ACACT1r, EAR100x, EA…
Case 328	(3OAR140)-( 3OAS140)-( A5PISO)-( ACCOAC)-( ADCL)-( ADCS)-( ADSL1r)-( ADSL2r)-( ADSS)-( AGPAT160)-( AGPAT161)-( AICART)-( AIRC2)-( AIRC3)-( APRAUR)-( ASPCT)-( CHORS)-( CTPS2)-( DASYN160)-( DASYN161)-( DB4PS)-( DDPA)-( DHFR)-( DHFS)-( DHNPA2r)-( DHORTS)-( DHPPDA2)-( DHPS2)-( DHQS)-( DHQTi)-( DNTPPA)-( DPCOAK)-( DTMPK)-( FMNAT)-( G1PACT)-( GF6PTA)-( GK1)-( GLNS)-( GLUPRT)-( GTPCI)-( GTPCII2)-( HCO3E…	(ACOAD1fr, 3HAD80)-( ACOAD1fr, 3HAD40)-( ACOAD1fr, 3OAS60)-( ACOAD1fr, 3OAR60)-( ACOAD1fr, 3OAR80)-( ACOAD1fr, 3OAS80)-( ACOAD1fr, 3OAS100)-( ACOAD1fr, 3OAR40)-( ACOAD1fr, 3OAR100)-( ACOAD1fr, 3HAD60)-( ACOAD1fr, 3HAD100)-( CTECOAI7, 3OAS161)-( CTECOAI7, 3HAD161)-( CTECOAI7, 3OAR161)-( ACOAD4f, 3OAS100)-( ACOAD4f, 3OAR100)-( ACOAD4f, 3HAD100)-( ACOAD2f, 3HAD80)-( ACOAD2f, 3HAD40)-( ACOAD2f, 3OAS6…	(ECOAH7, ACOAD7f, 3OAS161)-( ECOAH7, ACOAD7f, 3HAD161)-( ECOAH7, ACOAD7f, 3OAR161)-( ACACT7r, ACOAD7f, 3OAS161)-( ACACT7r, ACOAD7f, 3HAD161)-( ACACT7r, ACOAD7f, 3OAR161)-( ADK1, PRPPS, ADK3)-( HACD7, ACOAD7f, 3OAS161)-( HACD7, ACOAD7f, 3HAD161)-( HACD7, ACOAD7f, 3OAR161)-( TALA, TKT2, PFK_3)-( TALA, TKT2, FBA3)-( ECOAH6, ACOAD1fr, 3OAR120)-( ECOAH6, ACOAD1fr, 3HAD120)-( ECOAH6, ACOAD1fr, 3OAS120)…	(ECOAH7, RPI, ACOAD6f, 3HAD140)-( FACOAE160, ECOAH7, ACOAD6f, 3HAD140)-( ACACT6r, ACOAD6f, CTECOAI7, T2DECAI)-( ACACT6r, ACOAD6f, CTECOAI7, 3OAS141)-( ACACT6r, ACOAD6f, CTECOAI7, 3OAR121)-( ACACT6r, ACOAD6f, CTECOAI7, 3HAD121)-( ACACT6r, ACOAD6f, CTECOAI7, 3OAR141)-( ACACT6r, ACOAD6f, CTECOAI7, 3HAD141)-( ACACT6r, ACOAD6f, CTECOAI7, 3OAS121)-( ACACT6r, ACOAD6f, CTECOAI7, 3OAS100)-( ACACT6r, ACOAD…
Case 329	(3OAR140)-( 3OAS140)-( A5PISO)-( ACCOAC)-( ADCL)-( ADCS)-( ADSL1r)-( ADSL2r)-( ADSS)-( AGPAT160)-( AGPAT161)-( AHCYSNS)-( AICART)-( AIRC2)-( AIRC3)-( ALAALAr)-( ALAR)-( APRAUR)-( ASAD)-( ASP1DC)-( ASPCT)-( ASPK)-( CAt6pp)-( CHORS)-( CTPS2)-( DAPE)-( DASYN160)-( DASYN161)-( DB4PS)-( DDPA)-( DHDPRy)-( DHDPS)-( DHFR)-( DHFS)-( DHNPA2r)-( DHORTS)-( DHPPDA2)-( DHPS2)-( DHQS)-( DHQTi)-( DNTPPA)-( DPCOA…	(ACOAD1fr, 3HAD80)-( ACOAD1fr, 3HAD40)-( ACOAD1fr, 3OAS60)-( ACOAD1fr, 3OAR60)-( ACOAD1fr, 3OAR80)-( ACOAD1fr, 3OAS80)-( ACOAD1fr, 3OAS100)-( ACOAD1fr, 3OAR40)-( ACOAD1fr, 3OAR100)-( ACOAD1fr, 3HAD60)-( ACOAD1fr, 3HAD100)-( CTECOAI7, 3OAS161)-( CTECOAI7, 3HAD161)-( CTECOAI7, 3OAR161)-( ACOAD4f, 3OAS100)-( ACOAD4f, 3OAR100)-( ACOAD4f, 3HAD100)-( ACOAD2f, 3HAD80)-( ACOAD2f, 3HAD40)-( ACOAD2f, 3OAS6…	(ECOAH7, ACOAD7f, 3OAS161)-( ECOAH7, ACOAD7f, 3HAD161)-( ECOAH7, ACOAD7f, 3OAR161)-( ACACT7r, ACOAD7f, 3OAS161)-( ACACT7r, ACOAD7f, 3HAD161)-( ACACT7r, ACOAD7f, 3OAR161)-( ADK1, PRPPS, ADK3)-( HACD7, ACOAD7f, 3OAS161)-( HACD7, ACOAD7f, 3HAD161)-( HACD7, ACOAD7f, 3OAR161)-( TALA, TKT2, PFK_3)-( TALA, TKT2, FBA3)-( ECOAH6, ACOAD1fr, 3OAR120)-( ECOAH6, ACOAD1fr, 3HAD120)-( ECOAH6, ACOAD1fr, 3OAS120)…	(ECOAH7, RPI, ACOAD6f, 3HAD140)-( FACOAE160, ECOAH7, ACOAD6f, 3HAD140)-( ACACT6r, ACOAD6f, CTECOAI7, T2DECAI)-( ACACT6r, ACOAD6f, CTECOAI7, 3OAS141)-( ACACT6r, ACOAD6f, CTECOAI7, 3OAR121)-( ACACT6r, ACOAD6f, CTECOAI7, 3HAD121)-( ACACT6r, ACOAD6f, CTECOAI7, 3OAR141)-( ACACT6r, ACOAD6f, CTECOAI7, 3HAD141)-( ACACT6r, ACOAD6f, CTECOAI7, 3OAS121)-( ACACT6r, ACOAD6f, CTECOAI7, 3OAS100)-( ACACT6r, ACOAD…
Case 330	(AHCYSNS)-( ALAALAr)-( ALAR)-( ASAD)-( ASP1DC)-( ASPK)-( CAt6pp)-( DAPE)-( DHDPRy)-( DHDPS)-( DPR)-( G1SAT)-( GLUR)-( GLUTRR)-( GLUTRS)-( HMBS)-( METS)-( MOHMT)-( MPTG)-( NADS1)-( PANTS)-( PAPPT3)-( PPA)-( PPBNGS)-( RHCCE)-( SDPDS)-( SDPTA)-( SHCHD2)-( SHCHF)-( THDPS)-( UAAGDS)-( UAGCVT)-( UAGPT3)-( UAMAGS)-( UAMAS)-( UAPGR)-( UDCPDP)-( UGMDDS)-( UPP3MT)-( UPP3S)	()	(ACOAD1fr, EAR40x, EAR40y)-( ACOAD1fr, EAR60x, EAR60y)-( ACOAD1fr, EAR80x, EAR80y)-( CTECOAI7, EAR161x, EAR161y)-( ACOAD2f, EAR40x, EAR40y)-( ACOAD2f, EAR60x, EAR60y)-( ACOAD2f, EAR80x, EAR80y)-( ACOAD3f, EAR40x, EAR40y)-( ACOAD3f, EAR60x, EAR60y)-( ACOAD3f, EAR80x, EAR80y)-( FACOAE120, EAR120x, EAR120y)-( FACOAE161, EAR161x, EAR161y)-( AACPS7, EAR120x, EAR120y)-( SUCOAS, ACCOAL, AKGDH)-( SUCOAS,…	(ECOAH7, ACOAD7f, EAR161x, EAR161y)-( ACACT7r, ACOAD7f, EAR161x, EAR161y)-( HACD7, ACOAD7f, EAR161x, EAR161y)-( ECOAH6, ACOAD1fr, EAR100x, EAR100y)-( ECOAH6, ACOAD1fr, EAR120x, EAR120y)-( ECOAH6, ACOAD4f, EAR100x, EAR100y)-( ECOAH6, ACOAD4f, EAR120x, EAR120y)-( ECOAH6, ACOAD2f, EAR100x, EAR100y)-( ECOAH6, ACOAD2f, EAR120x, EAR120y)-( ECOAH6, ACOAD3f, EAR100x, EAR100y)-( ECOAH6, ACOAD3f, EAR120x, …
Case 331	(ADCL)-( ADCS)-( DHFS)-( DHNPA2r)-( DHPS2)-( DNTPPA)-( GTPCI)-( HPPK2)-( PRASCSi)	(ACOAD1fr, 3HAD80)-( ACOAD1fr, 3HAD40)-( ACOAD1fr, 3OAS60)-( ACOAD1fr, 3OAR60)-( ACOAD1fr, 3OAR80)-( ACOAD1fr, 3OAS80)-( ACOAD1fr, 3OAS100)-( ACOAD1fr, 3OAR40)-( ACOAD1fr, 3OAR100)-( ACOAD1fr, 3HAD60)-( ACOAD1fr, 3HAD100)-( CTECOAI7, 3OAS161)-( CTECOAI7, 3HAD161)-( CTECOAI7, 3OAR161)-( RPI, EDTXS1)-( RPI, EDTXS2)	(ECOAH6, ACOAD1fr, 3OAR120)-( ECOAH6, ACOAD1fr, 3HAD120)-( ECOAH6, ACOAD1fr, 3OAS120)-( ACOAD1fr, T2DECAI, 3OAR120)-( ACOAD1fr, T2DECAI, 3HAD120)-( ACOAD1fr, T2DECAI, 3OAS120)-( ACOAD1fr, 3OAS141, 3OAR120)-( ACOAD1fr, 3OAS141, 3HAD120)-( ACOAD1fr, 3OAS141, 3OAS120)-( ACOAD1fr, 3OAR121, 3OAR120)-( ACOAD1fr, 3OAR121, 3HAD120)-( ACOAD1fr, 3OAR121, 3OAS120)-( ACOAD1fr, 3OAR120, 3HAD121)-( ACOAD1fr, 3…	(ECOAH7, RPI, ACOAD6f, 3HAD140)-( ACACT6r, ACOAD6f, CTECOAI7, T2DECAI)-( ACACT6r, ACOAD6f, CTECOAI7, 3OAS141)-( ACACT6r, ACOAD6f, CTECOAI7, 3OAR121)-( ACACT6r, ACOAD6f, CTECOAI7, 3HAD121)-( ACACT6r, ACOAD6f, CTECOAI7, 3OAR141)-( ACACT6r, ACOAD6f, CTECOAI7, 3HAD141)-( ACACT6r, ACOAD6f, CTECOAI7, 3OAS121)-( ACACT6r, ACOAD6f, CTECOAI7, 3OAS100)-( ACACT6r, ACOAD6f, CTECOAI7, 3OAR100)-( ACACT6r, ACOAD…
Case 332	(ADCL)-( ADCS)-( DHFS)-( DHNPA2r)-( DHPS2)-( DNTPPA)-( GTPCI)-( HPPK2)-( PPA)-( PRASCSi)	(ACOAD1fr, 3HAD80)-( ACOAD1fr, 3HAD40)-( ACOAD1fr, 3OAS60)-( ACOAD1fr, 3OAR60)-( ACOAD1fr, 3OAR80)-( ACOAD1fr, 3OAS80)-( ACOAD1fr, 3OAS100)-( ACOAD1fr, 3OAR40)-( ACOAD1fr, 3OAR100)-( ACOAD1fr, 3HAD60)-( ACOAD1fr, 3HAD100)-( CTECOAI7, 3OAS161)-( CTECOAI7, 3HAD161)-( CTECOAI7, 3OAR161)-( RPI, EDTXS1)-( RPI, EDTXS2)	(ECOAH6, ACOAD1fr, 3OAR120)-( ECOAH6, ACOAD1fr, 3HAD120)-( ECOAH6, ACOAD1fr, 3OAS120)-( ACOAD1fr, T2DECAI, 3OAR120)-( ACOAD1fr, T2DECAI, 3HAD120)-( ACOAD1fr, T2DECAI, 3OAS120)-( ACOAD1fr, 3OAS141, 3OAR120)-( ACOAD1fr, 3OAS141, 3HAD120)-( ACOAD1fr, 3OAS141, 3OAS120)-( ACOAD1fr, 3OAR121, 3OAR120)-( ACOAD1fr, 3OAR121, 3HAD120)-( ACOAD1fr, 3OAR121, 3OAS120)-( ACOAD1fr, 3OAR120, 3HAD121)-( ACOAD1fr, 3…	(ECOAH7, RPI, ACOAD6f, 3HAD140)-( ACACT6r, ACOAD6f, CTECOAI7, T2DECAI)-( ACACT6r, ACOAD6f, CTECOAI7, 3OAS141)-( ACACT6r, ACOAD6f, CTECOAI7, 3OAR121)-( ACACT6r, ACOAD6f, CTECOAI7, 3HAD121)-( ACACT6r, ACOAD6f, CTECOAI7, 3OAR141)-( ACACT6r, ACOAD6f, CTECOAI7, 3HAD141)-( ACACT6r, ACOAD6f, CTECOAI7, 3OAS121)-( ACACT6r, ACOAD6f, CTECOAI7, 3OAS100)-( ACACT6r, ACOAD6f, CTECOAI7, 3OAR100)-( ACACT6r, ACOAD…
Case 333	(PPA)	()	(ACOAD1fr, EAR40x, EAR40y)-( ACOAD1fr, EAR60x, EAR60y)-( ACOAD1fr, EAR80x, EAR80y)-( CTECOAI7, EAR161x, EAR161y)	(ECOAH6, ACOAD1fr, EAR100x, EAR100y)-( ECOAH6, ACOAD1fr, EAR120x, EAR120y)-( ACOAD1fr, EAR141x, 3OAR120, EAR141y)-( ACOAD1fr, EAR141x, 3HAD120, EAR141y)-( ACOAD1fr, EAR141x, 3OAS120, EAR141y)-( ACOAD1fr, 3OAR120, EAR121x, EAR121y)-( ACOAD1fr, 3HAD120, EAR121x, EAR121y)-( ACOAD1fr, EAR121x, 3OAS120, EAR121y)-( CTECOAI7, AACPS2, EAR141x, EAR141y)-( CTECOAI7, AACPS2, EAR121x, EAR121y)-( CTECOAI7, FA…
Case 334	(3OAR140)-( 3OAS140)-( A5PISO)-( ACCOAC)-( ADSL1r)-( ADSL2r)-( ADSS)-( AGPAT160)-( AGPAT161)-( AICART)-( AIRC2)-( AIRC3)-( APRAUR)-( ASPCT)-( CHORS)-( CTPS2)-( DASYN160)-( DASYN161)-( DB4PS)-( DDPA)-( DHFR)-( DHORTS)-( DHPPDA2)-( DHQS)-( DHQTi)-( DPCOAK)-( DTMPK)-( FMNAT)-( G1PACT)-( GF6PTA)-( GK1)-( GLNS)-( GLUPRT)-( GTPCII2)-( HCO3E)-( IMPC)-( KDOCT2)-( KDOPP)-( KDOPS)-( LPADSS)-( MCOATA)-( MET…	(ACOAD4f, 3OAS100)-( ACOAD4f, 3OAR100)-( ACOAD4f, 3HAD100)-( ACOAD2f, 3HAD80)-( ACOAD2f, 3HAD40)-( ACOAD2f, 3OAS60)-( ACOAD2f, 3OAR60)-( ACOAD2f, 3OAR80)-( ACOAD2f, 3OAS80)-( ACOAD2f, 3OAS100)-( ACOAD2f, 3OAR40)-( ACOAD2f, 3OAR100)-( ACOAD2f, 3HAD60)-( ACOAD2f, 3HAD100)-( ACOAD3f, 3HAD80)-( ACOAD3f, 3HAD40)-( ACOAD3f, 3OAS60)-( ACOAD3f, 3OAR60)-( ACOAD3f, 3OAR80)-( ACOAD3f, 3OAS80)-( ACOAD3f, 3OA…	(ECOAH7, ACOAD7f, 3OAS161)-( ECOAH7, ACOAD7f, 3HAD161)-( ECOAH7, ACOAD7f, 3OAR161)-( ACACT7r, ACOAD7f, 3OAS161)-( ACACT7r, ACOAD7f, 3HAD161)-( ACACT7r, ACOAD7f, 3OAR161)-( ADK1, PRPPS, ADK3)-( HACD7, ACOAD7f, 3OAS161)-( HACD7, ACOAD7f, 3HAD161)-( HACD7, ACOAD7f, 3OAR161)-( TALA, TKT2, PFK_3)-( TALA, TKT2, FBA3)-( ECOAH6, ACOAD4f, 3OAR120)-( ECOAH6, ACOAD4f, 3HAD120)-( ECOAH6, ACOAD4f, 3OAS120)-( …	(FACOAE160, ECOAH7, ACOAD6f, 3HAD140)-( ACACT6r, FACOAE161, ACOAD6f, T2DECAI)-( ACACT6r, FACOAE161, ACOAD6f, 3OAS141)-( ACACT6r, FACOAE161, ACOAD6f, 3OAR121)-( ACACT6r, FACOAE161, ACOAD6f, 3HAD121)-( ACACT6r, FACOAE161, ACOAD6f, 3OAR141)-( ACACT6r, FACOAE161, ACOAD6f, 3HAD141)-( ACACT6r, FACOAE161, ACOAD6f, 3OAS121)-( ACACT6r, FACOAE161, ACOAD6f, 3OAS100)-( ACACT6r, FACOAE161, ACOAD6f, 3OAR100)-(…
Case 335	(3OAR140)-( 3OAS140)-( 5DOAN)-( A5PISO)-( ACCOAC)-( ADSL1r)-( ADSL2r)-( ADSS)-( AGPAT160)-( AGPAT161)-( AHCYSNS)-( AICART)-( AIRC2)-( AIRC3)-( ALAALAr)-( ALAR)-( AMAOTr)-( AOXSr2)-( APRAUR)-( ASAD)-( ASP1DC)-( ASPCT)-( ASPK)-( BTS5)-( CAt6pp)-( CDPMEK)-( CHORS)-( CHRPL)-( CTPS2)-( DAPE)-( DASYN160)-( DASYN161)-( DB4PS)-( DBTS)-( DDPA)-( DHDPRy)-( DHDPS)-( DHFR)-( DHORTS)-( DHPPDA2)-( DHQS)-( DHQT…	(I2FE2SR, S2FE2SR)-( I2FE2SR, SCYSDS)-( I4FE4ST, SCYSDS)-( I4FE4ST, S2FE2SS)-( I4FE4ST, S4FE4SR)-( I4FE4ST, S4FE4ST)-( I4FE4ST, S2FE2SS2)-( I2FE2SS2, SCYSDS)-( I2FE2SS2, S2FE2SS)-( I2FE2SS2, S4FE4SR)-( I2FE2SS2, S4FE4ST)-( I2FE2SS2, S2FE2SS2)-( I2FE2ST, SCYSDS)-( I2FE2ST, S2FE2SS)-( I2FE2ST, S2FE2ST)-( I2FE2SS, SCYSDS)-( I2FE2SS, S2FE2SS)-( I2FE2SS, S4FE4SR)-( I2FE2SS, S2FE2ST)-( I2FE2SS, S4FE4ST…	(I2FE2ST, I4FE4ST, S2FE2SR)-( I2FE2ST, I2FE2SS2, S2FE2SR)-( I4FE4SR, I2FE2ST, S2FE2SR)-( ECOAH7, ACOAD7f, 3OAS161)-( ECOAH7, ACOAD7f, 3HAD161)-( ECOAH7, ACOAD7f, 3OAR161)-( ACACT6r, ACOAD4f, 3OAR120)-( ACACT6r, ACOAD4f, 3HAD120)-( ACACT6r, ACOAD4f, 3OAS120)-( ACACT6r, ACOAD2f, 3OAR120)-( ACACT6r, ACOAD2f, 3HAD120)-( ACACT6r, ACOAD2f, 3OAS120)-( ACACT6r, ACOAD3f, 3OAR120)-( ACACT6r, ACOAD3f, 3HAD1…	(FACOAE160, ECOAH7, ACOAD6f, 3HAD140)-( ACACT6r, FACOAE161, ACOAD6f, T2DECAI)-( ACACT6r, FACOAE161, ACOAD6f, 3OAS141)-( ACACT6r, FACOAE161, ACOAD6f, 3OAR121)-( ACACT6r, FACOAE161, ACOAD6f, 3HAD121)-( ACACT6r, FACOAE161, ACOAD6f, 3OAR141)-( ACACT6r, FACOAE161, ACOAD6f, 3HAD141)-( ACACT6r, FACOAE161, ACOAD6f, 3OAS121)-( ACACT6r, FACOAE161, ACOAD6f, 3OAS100)-( ACACT6r, FACOAE161, ACOAD6f, 3OAR100)-(…
Case 336	(5DOAN)-( AHCYSNS)-( ALAALAr)-( ALAR)-( AMAOTr)-( AOXSr2)-( ASAD)-( ASP1DC)-( ASPK)-( BTS5)-( CAt6pp)-( CDPMEK)-( CHRPL)-( DAPE)-( DBTS)-( DHDPRy)-( DHDPS)-( DMATT)-( DPR)-( DXPRIi)-( DXPS)-( EGMEACPR)-( EPMEACPR)-( FCLT)-( G1SAT)-( GLUR)-( GLUTRR)-( GLUTRS)-( GRTT)-( HBZOPT)-( HMBS)-( MALCOAMT)-( MCTP1App)-( MECDPS)-( MEPCT)-( METS)-( MOHMT)-( MPTG)-( NADS1)-( OCTDPS)-( OGMEACPD)-( OGMEACPR)-( O…	(I2FE2SR, S2FE2SR)-( I2FE2SR, SCYSDS)-( I4FE4ST, SCYSDS)-( I4FE4ST, S2FE2SS)-( I4FE4ST, S4FE4SR)-( I4FE4ST, S4FE4ST)-( I4FE4ST, S2FE2SS2)-( I2FE2SS2, SCYSDS)-( I2FE2SS2, S2FE2SS)-( I2FE2SS2, S4FE4SR)-( I2FE2SS2, S4FE4ST)-( I2FE2SS2, S2FE2SS2)-( I2FE2ST, SCYSDS)-( I2FE2ST, S2FE2SS)-( I2FE2ST, S2FE2ST)-( I2FE2SS, SCYSDS)-( I2FE2SS, S2FE2SS)-( I2FE2SS, S4FE4SR)-( I2FE2SS, S2FE2ST)-( I2FE2SS, S4FE4ST…	(I2FE2ST, I4FE4ST, S2FE2SR)-( I2FE2ST, I2FE2SS2, S2FE2SR)-( I4FE4SR, I2FE2ST, S2FE2SR)-( ACACT6r, ACOAD4f, 3OAR120)-( ACACT6r, ACOAD4f, 3HAD120)-( ACACT6r, ACOAD4f, 3OAS120)-( ACACT6r, ACOAD2f, 3OAR120)-( ACACT6r, ACOAD2f, 3HAD120)-( ACACT6r, ACOAD2f, 3OAS120)-( ACACT6r, ACOAD3f, 3OAR120)-( ACACT6r, ACOAD3f, 3HAD120)-( ACACT6r, ACOAD3f, 3OAS120)-( ACACT6r, ACOAD5f, 3OAR120)-( ACACT6r, ACOAD5f, 3H…	(ACACT7r, FACOAE160, ACOAD6f, 3HAD140)-( AACPS3, ACACT7r, ACOAD6f, 3HAD140)-( NDPK3, CYTK1, RNTR3c2, NTP5)-( ECOAH7, ACOAD7f, EAR161x, EAR161y)-( ACACT6r, ACOAD4f, EAR100x, EAR100y)-( ACACT6r, ACOAD4f, EAR120x, EAR120y)-( ACACT6r, ACOAD2f, EAR100x, EAR100y)-( ACACT6r, ACOAD2f, EAR120x, EAR120y)-( ACACT6r, ACOAD3f, EAR100x, EAR100y)-( ACACT6r, ACOAD3f, EAR120x, EAR120y)-( ACACT6r, ACOAD5f, EAR120x…
Case 337	(3OAR140)-( 3OAS140)-( A5PISO)-( ACCOAC)-( ADCL)-( ADCS)-( ADSL1r)-( ADSL2r)-( ADSS)-( AGPAT160)-( AGPAT161)-( AICART)-( AIRC2)-( AIRC3)-( APRAUR)-( ASPCT)-( CHORS)-( CTPS2)-( DASYN160)-( DASYN161)-( DB4PS)-( DDPA)-( DHFR)-( DHFS)-( DHNPA2r)-( DHORTS)-( DHPPDA2)-( DHPS2)-( DHQS)-( DHQTi)-( DNTPPA)-( DPCOAK)-( DTMPK)-( FMNAT)-( G1PACT)-( GF6PTA)-( GK1)-( GLNS)-( GLUPRT)-( GTPCI)-( GTPCII2)-( HCO3E…	(ACOAD1fr, 3HAD80)-( ACOAD1fr, 3HAD40)-( ACOAD1fr, 3OAS60)-( ACOAD1fr, 3OAR60)-( ACOAD1fr, 3OAR80)-( ACOAD1fr, 3OAS80)-( ACOAD1fr, 3OAS100)-( ACOAD1fr, 3OAR40)-( ACOAD1fr, 3OAR100)-( ACOAD1fr, 3HAD60)-( ACOAD1fr, 3HAD100)-( CTECOAI7, 3OAS161)-( CTECOAI7, 3HAD161)-( CTECOAI7, 3OAR161)-( ACOAD4f, 3OAS100)-( ACOAD4f, 3OAR100)-( ACOAD4f, 3HAD100)-( ACOAD2f, 3HAD80)-( ACOAD2f, 3HAD40)-( ACOAD2f, 3OAS6…	(ECOAH7, ACOAD7f, 3OAS161)-( ECOAH7, ACOAD7f, 3HAD161)-( ECOAH7, ACOAD7f, 3OAR161)-( ACACT7r, ACOAD7f, 3OAS161)-( ACACT7r, ACOAD7f, 3HAD161)-( ACACT7r, ACOAD7f, 3OAR161)-( ADK1, PRPPS, ADK3)-( HACD7, ACOAD7f, 3OAS161)-( HACD7, ACOAD7f, 3HAD161)-( HACD7, ACOAD7f, 3OAR161)-( TALA, TKT2, PFK_3)-( TALA, TKT2, FBA3)-( ECOAH6, ACOAD1fr, 3OAR120)-( ECOAH6, ACOAD1fr, 3HAD120)-( ECOAH6, ACOAD1fr, 3OAS120)…	(ECOAH7, RPI, ACOAD6f, 3HAD140)-( FACOAE160, ECOAH7, ACOAD6f, 3HAD140)-( ACACT6r, ACOAD6f, CTECOAI7, T2DECAI)-( ACACT6r, ACOAD6f, CTECOAI7, 3OAS141)-( ACACT6r, ACOAD6f, CTECOAI7, 3OAR121)-( ACACT6r, ACOAD6f, CTECOAI7, 3HAD121)-( ACACT6r, ACOAD6f, CTECOAI7, 3OAR141)-( ACACT6r, ACOAD6f, CTECOAI7, 3HAD141)-( ACACT6r, ACOAD6f, CTECOAI7, 3OAS121)-( ACACT6r, ACOAD6f, CTECOAI7, 3OAS100)-( ACACT6r, ACOAD…
Case 338	(3OAR140)-( 3OAS140)-( 5DOAN)-( A5PISO)-( ACCOAC)-( ADCL)-( ADCS)-( ADSL1r)-( ADSL2r)-( ADSS)-( AGPAT160)-( AGPAT161)-( AHCYSNS)-( AICART)-( AIRC2)-( AIRC3)-( ALAALAr)-( ALAR)-( AMAOTr)-( AOXSr2)-( APRAUR)-( ASAD)-( ASP1DC)-( ASPCT)-( ASPK)-( BTS5)-( CAt6pp)-( CDPMEK)-( CHORS)-( CHRPL)-( CTPS2)-( DAPE)-( DASYN160)-( DASYN161)-( DB4PS)-( DBTS)-( DDPA)-( DHDPRy)-( DHDPS)-( DHFR)-( DHFS)-( DHNPA2r)-…	(I2FE2SR, S2FE2SR)-( I2FE2SR, SCYSDS)-( ACOAD1fr, 3HAD80)-( ACOAD1fr, 3HAD40)-( ACOAD1fr, 3OAS60)-( ACOAD1fr, 3OAR60)-( ACOAD1fr, 3OAR80)-( ACOAD1fr, 3OAS80)-( ACOAD1fr, 3OAS100)-( ACOAD1fr, 3OAR40)-( ACOAD1fr, 3OAR100)-( ACOAD1fr, 3HAD60)-( ACOAD1fr, 3HAD100)-( I4FE4ST, SCYSDS)-( I4FE4ST, S2FE2SS)-( I4FE4ST, S4FE4SR)-( I4FE4ST, S4FE4ST)-( I4FE4ST, S2FE2SS2)-( I2FE2SS2, SCYSDS)-( I2FE2SS2, S2FE2S…	(I2FE2ST, I4FE4ST, S2FE2SR)-( I2FE2ST, I2FE2SS2, S2FE2SR)-( I4FE4SR, I2FE2ST, S2FE2SR)-( ECOAH7, ACOAD7f, 3OAS161)-( ECOAH7, ACOAD7f, 3HAD161)-( ECOAH7, ACOAD7f, 3OAR161)-( ACACT6r, ACOAD1fr, 3OAR120)-( ACACT6r, ACOAD1fr, 3HAD120)-( ACACT6r, ACOAD1fr, 3OAS120)-( ACACT6r, ACOAD4f, 3OAR120)-( ACACT6r, ACOAD4f, 3HAD120)-( ACACT6r, ACOAD4f, 3OAS120)-( ACACT6r, ACOAD2f, 3OAR120)-( ACACT6r, ACOAD2f, 3H…	(ECOAH7, RPI, ACOAD6f, 3HAD140)-( FACOAE160, ECOAH7, ACOAD6f, 3HAD140)-( ACACT6r, ACOAD6f, CTECOAI7, T2DECAI)-( ACACT6r, ACOAD6f, CTECOAI7, 3OAS141)-( ACACT6r, ACOAD6f, CTECOAI7, 3OAR121)-( ACACT6r, ACOAD6f, CTECOAI7, 3HAD121)-( ACACT6r, ACOAD6f, CTECOAI7, 3OAR141)-( ACACT6r, ACOAD6f, CTECOAI7, 3HAD141)-( ACACT6r, ACOAD6f, CTECOAI7, 3OAS121)-( ACACT6r, ACOAD6f, CTECOAI7, 3OAS100)-( ACACT6r, ACOAD…
Case 339	(5DOAN)-( AHCYSNS)-( ALAALAr)-( ALAR)-( AMAOTr)-( AOXSr2)-( ASAD)-( ASP1DC)-( ASPK)-( BTS5)-( CAt6pp)-( CDPMEK)-( CHRPL)-( DAPE)-( DBTS)-( DHDPRy)-( DHDPS)-( DMATT)-( DPR)-( DXPRIi)-( DXPS)-( EGMEACPR)-( EPMEACPR)-( FCLT)-( G1SAT)-( GLUR)-( GLUTRR)-( GLUTRS)-( GRTT)-( HBZOPT)-( HMBS)-( MALCOAMT)-( MCTP1App)-( MECDPDH5)-( MECDPS)-( MEPCT)-( METS)-( MOHMT)-( MPTG)-( NADS1)-( OCTDPS)-( OGMEACPD)-( O…	(I2FE2SR, S2FE2SR)-( I2FE2SR, SCYSDS)-( I4FE4ST, SCYSDS)-( I4FE4ST, S2FE2SS)-( I4FE4ST, S4FE4SR)-( I4FE4ST, S4FE4ST)-( I4FE4ST, S2FE2SS2)-( I2FE2SS2, SCYSDS)-( I2FE2SS2, S2FE2SS)-( I2FE2SS2, S4FE4SR)-( I2FE2SS2, S4FE4ST)-( I2FE2SS2, S2FE2SS2)-( I2FE2ST, SCYSDS)-( I2FE2ST, S2FE2SS)-( I2FE2ST, S2FE2ST)-( I2FE2SS, SCYSDS)-( I2FE2SS, S2FE2SS)-( I2FE2SS, S4FE4SR)-( I2FE2SS, S2FE2ST)-( I2FE2SS, S4FE4ST…	(I2FE2ST, I4FE4ST, S2FE2SR)-( I2FE2ST, I2FE2SS2, S2FE2SR)-( I4FE4SR, I2FE2ST, S2FE2SR)-( ACACT6r, ACOAD1fr, 3OAR120)-( ACACT6r, ACOAD1fr, 3HAD120)-( ACACT6r, ACOAD1fr, 3OAS120)-( ACACT6r, ACOAD4f, 3OAR120)-( ACACT6r, ACOAD4f, 3HAD120)-( ACACT6r, ACOAD4f, 3OAS120)-( ACACT6r, ACOAD2f, 3OAR120)-( ACACT6r, ACOAD2f, 3HAD120)-( ACACT6r, ACOAD2f, 3OAS120)-( ACACT6r, ACOAD3f, 3OAR120)-( ACACT6r, ACOAD3f,…	(ACACT7r, FACOAE160, ACOAD6f, 3HAD140)-( AACPS3, ACACT7r, ACOAD6f, 3HAD140)-( NDPK3, CYTK1, RNTR3c2, NTP5)-( HACD7, FACOAE160, ACOAD6f, 3HAD140)-( HACD7, AACPS3, ACOAD6f, 3HAD140)-( ECOAH7, CTECOAI7, 3OAR160, HACD8)-( ECOAH7, CTECOAI7, 3OAS160, HACD8)-( ECOAH7, CTECOAI7, 3HAD160, HACD8)-( ECOAH7, ACOAD7f, EAR161x, EAR161y)-( ACACT6r, ACOAD1fr, EAR100x, EAR100y)-( ACACT6r, ACOAD1fr, EAR120x, EAR12…
Case 340	(ADCL)-( ADCS)-( DHFS)-( DHNPA2r)-( DHPS2)-( DNTPPA)-( GTPCI)-( HPPK2)-( PRASCSi)	(ACOAD1fr, 3HAD80)-( ACOAD1fr, 3HAD40)-( ACOAD1fr, 3OAS60)-( ACOAD1fr, 3OAR60)-( ACOAD1fr, 3OAR80)-( ACOAD1fr, 3OAS80)-( ACOAD1fr, 3OAS100)-( ACOAD1fr, 3OAR40)-( ACOAD1fr, 3OAR100)-( ACOAD1fr, 3HAD60)-( ACOAD1fr, 3HAD100)-( CTECOAI7, 3OAS161)-( CTECOAI7, 3HAD161)-( CTECOAI7, 3OAR161)-( RPI, EDTXS1)-( RPI, EDTXS2)	(ECOAH6, ACOAD1fr, 3OAR120)-( ECOAH6, ACOAD1fr, 3HAD120)-( ECOAH6, ACOAD1fr, 3OAS120)-( ACOAD1fr, T2DECAI, 3OAR120)-( ACOAD1fr, T2DECAI, 3HAD120)-( ACOAD1fr, T2DECAI, 3OAS120)-( ACOAD1fr, 3OAS141, 3OAR120)-( ACOAD1fr, 3OAS141, 3HAD120)-( ACOAD1fr, 3OAS141, 3OAS120)-( ACOAD1fr, 3OAR121, 3OAR120)-( ACOAD1fr, 3OAR121, 3HAD120)-( ACOAD1fr, 3OAR121, 3OAS120)-( ACOAD1fr, 3OAR120, 3HAD121)-( ACOAD1fr, 3…	(ECOAH7, RPI, ACOAD6f, 3HAD140)-( ACACT6r, ACOAD6f, CTECOAI7, T2DECAI)-( ACACT6r, ACOAD6f, CTECOAI7, 3OAS141)-( ACACT6r, ACOAD6f, CTECOAI7, 3OAR121)-( ACACT6r, ACOAD6f, CTECOAI7, 3HAD121)-( ACACT6r, ACOAD6f, CTECOAI7, 3OAR141)-( ACACT6r, ACOAD6f, CTECOAI7, 3HAD141)-( ACACT6r, ACOAD6f, CTECOAI7, 3OAS121)-( ACACT6r, ACOAD6f, CTECOAI7, 3OAS100)-( ACACT6r, ACOAD6f, CTECOAI7, 3OAR100)-( ACACT6r, ACOAD…
Case 341	(ADCL)-( ADCS)-( DHFS)-( DHNPA2r)-( DHPS2)-( DNTPPA)-( GTPCI)-( HPPK2)-( MECDPDH5)-( PMDPHT)-( PPA)-( PRASCSi)	(ACOAD1fr, 3HAD80)-( ACOAD1fr, 3HAD40)-( ACOAD1fr, 3OAS60)-( ACOAD1fr, 3OAR60)-( ACOAD1fr, 3OAR80)-( ACOAD1fr, 3OAS80)-( ACOAD1fr, 3OAS100)-( ACOAD1fr, 3OAR40)-( ACOAD1fr, 3OAR100)-( ACOAD1fr, 3HAD60)-( ACOAD1fr, 3HAD100)-( CTECOAI7, 3OAS161)-( CTECOAI7, 3HAD161)-( CTECOAI7, 3OAR161)-( POR5, FLDR2)-( RPI, EDTXS1)-( RPI, EDTXS2)-( DUTPDP, DURIK1)	(ACACT6r, ACOAD1fr, 3OAR120)-( ACACT6r, ACOAD1fr, 3HAD120)-( ACACT6r, ACOAD1fr, 3OAS120)-( HACD6, ACOAD1fr, 3OAR120)-( HACD6, ACOAD1fr, 3HAD120)-( HACD6, ACOAD1fr, 3OAS120)-( HACD6, ACOAD4f, 3OAR120)-( HACD6, ACOAD4f, 3HAD120)-( HACD6, ACOAD4f, 3OAS120)-( HACD6, ACOAD2f, 3OAR120)-( HACD6, ACOAD2f, 3HAD120)-( HACD6, ACOAD2f, 3OAS120)-( HACD6, ACOAD3f, 3OAR120)-( HACD6, ACOAD3f, 3HAD120)-( HACD6, A…	(ECOAH7, RPI, ACOAD6f, 3HAD140)-( ACACT6r, ACOAD6f, CTECOAI7, T2DECAI)-( ACACT6r, ACOAD6f, CTECOAI7, 3OAS141)-( ACACT6r, ACOAD6f, CTECOAI7, 3OAR121)-( ACACT6r, ACOAD6f, CTECOAI7, 3HAD121)-( ACACT6r, ACOAD6f, CTECOAI7, 3OAR141)-( ACACT6r, ACOAD6f, CTECOAI7, 3HAD141)-( ACACT6r, ACOAD6f, CTECOAI7, 3OAS121)-( ACACT6r, ACOAD6f, CTECOAI7, 3OAS100)-( ACACT6r, ACOAD6f, CTECOAI7, 3OAR100)-( ACACT6r, ACOAD…
Case 342	(MECDPDH5)-( PMDPHT)-( PPA)	(POR5, FLDR2)-( DUTPDP, DURIK1)	(ACACT6r, ACOAD1fr, 3OAR120)-( ACACT6r, ACOAD1fr, 3HAD120)-( ACACT6r, ACOAD1fr, 3OAS120)-( HACD6, ACOAD1fr, 3OAR120)-( HACD6, ACOAD1fr, 3HAD120)-( HACD6, ACOAD1fr, 3OAS120)-( HACD6, ACOAD4f, 3OAR120)-( HACD6, ACOAD4f, 3HAD120)-( HACD6, ACOAD4f, 3OAS120)-( HACD6, ACOAD2f, 3OAR120)-( HACD6, ACOAD2f, 3HAD120)-( HACD6, ACOAD2f, 3OAS120)-( HACD6, ACOAD3f, 3OAR120)-( HACD6, ACOAD3f, 3HAD120)-( HACD6, A…	(HACD7, FACOAE160, ACOAD6f, 3HAD140)-( HACD7, AACPS3, ACOAD6f, 3HAD140)-( ECOAH7, CTECOAI7, 3OAR160, HACD8)-( ECOAH7, CTECOAI7, 3OAS160, HACD8)-( ECOAH7, CTECOAI7, 3HAD160, HACD8)-( ACACT6r, ACOAD1fr, EAR100x, EAR100y)-( ACACT6r, ACOAD1fr, EAR120x, EAR120y)-( ACACT7r, ACOAD1fr, 3OAR120, CTECOAI6)-( ACACT7r, ACOAD1fr, 3HAD120, CTECOAI6)-( ACACT7r, ACOAD1fr, 3OAS120, CTECOAI6)-( ACACT7r, CTECOAI7, …
Case 343	()	()	()	(RPE, TALA, PFK_3, UAG2E)-( RPE, TALA, PFK_3, TDPADGAT)-( RPE, TALA, PFK_3, TDPAGTA)-( RPE, TALA, PFK_3, UACMAMO)-( RPE, TALA, PFK_3, ACMAMUT)-( RPE, TALA, PFK_3, ACGAMT)-( RPE, TALA, PFK_3, AADDGT)-( RPE, TALA, PFK_3, ECAP1pp)-( RPE, TALA, PFK_3, ECAP2pp)-( RPE, TALA, PFK_3, ECA4OALpp)-( RPE, TALA, PFK_3, ECAtpp)-( RPE, TALA, PFK_3, ECAP3pp)-( RPE, TALA, FBA3, UAG2E)-( RPE, TALA, FBA3, TDPADGAT)…
Case 344	(5DOAN)-( AMAOTr)-( AOXSr2)-( BTS5)-( CDPMEK)-( CHRPL)-( DBTS)-( DMATT)-( DXPRIi)-( DXPS)-( EGMEACPR)-( EPMEACPR)-( FCLT)-( GRTT)-( HBZOPT)-( MALCOAMT)-( MCTP1App)-( MECDPS)-( MEPCT)-( OCTDPS)-( OGMEACPD)-( OGMEACPR)-( OGMEACPS)-( OPHBDC)-( OPMEACPD)-( OPMEACPR)-( OPMEACPS)-( PDX5PS)-( PMEACPE)-( TMPK)-( UDCPDPS)-( UPPDC1)	(I2FE2SR, S2FE2SR)-( I2FE2SR, SCYSDS)-( I4FE4ST, SCYSDS)-( I4FE4ST, S2FE2SS)-( I4FE4ST, S4FE4SR)-( I4FE4ST, S4FE4ST)-( I4FE4ST, S2FE2SS2)-( I2FE2SS2, SCYSDS)-( I2FE2SS2, S2FE2SS)-( I2FE2SS2, S4FE4SR)-( I2FE2SS2, S4FE4ST)-( I2FE2SS2, S2FE2SS2)-( I2FE2ST, SCYSDS)-( I2FE2ST, S2FE2SS)-( I2FE2ST, S2FE2ST)-( I2FE2SS, SCYSDS)-( I2FE2SS, S2FE2SS)-( I2FE2SS, S4FE4SR)-( I2FE2SS, S2FE2ST)-( I2FE2SS, S4FE4ST…	(I2FE2ST, I4FE4ST, S2FE2SR)-( I2FE2ST, I2FE2SS2, S2FE2SR)-( I4FE4SR, I2FE2ST, S2FE2SR)-( ACACT6r, ACOAD4f, 3OAR120)-( ACACT6r, ACOAD4f, 3HAD120)-( ACACT6r, ACOAD4f, 3OAS120)-( ACACT6r, ACOAD2f, 3OAR120)-( ACACT6r, ACOAD2f, 3HAD120)-( ACACT6r, ACOAD2f, 3OAS120)-( ACACT6r, ACOAD3f, 3OAR120)-( ACACT6r, ACOAD3f, 3HAD120)-( ACACT6r, ACOAD3f, 3OAS120)-( ACACT6r, ACOAD5f, 3OAR120)-( ACACT6r, ACOAD5f, 3H…	(ACACT7r, FACOAE160, ACOAD6f, 3HAD140)-( AACPS3, ACACT7r, ACOAD6f, 3HAD140)-( NDPK3, CYTK1, RNTR3c2, NTP5)-( ACACT6r, ACOAD4f, EAR100x, EAR100y)-( ACACT6r, ACOAD4f, EAR120x, EAR120y)-( ACACT6r, ACOAD2f, EAR100x, EAR100y)-( ACACT6r, ACOAD2f, EAR120x, EAR120y)-( ACACT6r, ACOAD3f, EAR100x, EAR100y)-( ACACT6r, ACOAD3f, EAR120x, EAR120y)-( ACACT6r, ACOAD5f, EAR120x, EAR120y)-( ACACT6r, ACACT1r, EAR100…
Case 345	(5DOAN)-( AMAOTr)-( AOXSr2)-( BTS5)-( CDPMEK)-( CHRPL)-( DBTS)-( DMATT)-( DXPRIi)-( DXPS)-( EGMEACPR)-( EPMEACPR)-( FCLT)-( GRTT)-( HBZOPT)-( MALCOAMT)-( MCTP1App)-( MECDPS)-( MEPCT)-( OCTDPS)-( OGMEACPD)-( OGMEACPR)-( OGMEACPS)-( OPHBDC)-( OPMEACPD)-( OPMEACPR)-( OPMEACPS)-( PDX5PS)-( PMEACPE)-( TMPK)-( UDCPDPS)-( UPPDC1)	(I2FE2SR, S2FE2SR)-( I2FE2SR, SCYSDS)-( I4FE4ST, SCYSDS)-( I4FE4ST, S2FE2SS)-( I4FE4ST, S4FE4SR)-( I4FE4ST, S4FE4ST)-( I4FE4ST, S2FE2SS2)-( I2FE2SS2, SCYSDS)-( I2FE2SS2, S2FE2SS)-( I2FE2SS2, S4FE4SR)-( I2FE2SS2, S4FE4ST)-( I2FE2SS2, S2FE2SS2)-( I2FE2ST, SCYSDS)-( I2FE2ST, S2FE2SS)-( I2FE2ST, S2FE2ST)-( I2FE2SS, SCYSDS)-( I2FE2SS, S2FE2SS)-( I2FE2SS, S4FE4SR)-( I2FE2SS, S2FE2ST)-( I2FE2SS, S4FE4ST…	(I2FE2ST, I4FE4ST, S2FE2SR)-( I2FE2ST, I2FE2SS2, S2FE2SR)-( I4FE4SR, I2FE2ST, S2FE2SR)-( ACACT6r, ACOAD4f, 3OAR120)-( ACACT6r, ACOAD4f, 3HAD120)-( ACACT6r, ACOAD4f, 3OAS120)-( ACACT6r, ACOAD2f, 3OAR120)-( ACACT6r, ACOAD2f, 3HAD120)-( ACACT6r, ACOAD2f, 3OAS120)-( ACACT6r, ACOAD3f, 3OAR120)-( ACACT6r, ACOAD3f, 3HAD120)-( ACACT6r, ACOAD3f, 3OAS120)-( ACACT6r, ACOAD5f, 3OAR120)-( ACACT6r, ACOAD5f, 3H…	(ACACT7r, FACOAE160, ACOAD6f, 3HAD140)-( AACPS3, ACACT7r, ACOAD6f, 3HAD140)-( NDPK3, CYTK1, RNTR3c2, NTP5)-( ACACT6r, ACOAD4f, EAR100x, EAR100y)-( ACACT6r, ACOAD4f, EAR120x, EAR120y)-( ACACT6r, ACOAD2f, EAR100x, EAR100y)-( ACACT6r, ACOAD2f, EAR120x, EAR120y)-( ACACT6r, ACOAD3f, EAR100x, EAR100y)-( ACACT6r, ACOAD3f, EAR120x, EAR120y)-( ACACT6r, ACOAD5f, EAR120x, EAR120y)-( ACACT6r, ACACT1r, EAR100…
Case 346	()	()	(RPI, PETNT161pp, DAGK181)-( RPI, PETNT161pp, PETNT181pp)-( RPI, DAGK161, DAGK181)-( RPI, DAGK161, PETNT181pp)	(ACACT7r, RPI, ACOAD6f, 3HAD140)-( HACD7, RPI, ACOAD6f, 3HAD140)-( ACOAD6f, CTECOAI7, 3HAD140, HACD8)-( RPE, TALA, PFK_3, UAG2E)-( RPE, TALA, PFK_3, TDPADGAT)-( RPE, TALA, PFK_3, TDPAGTA)-( RPE, TALA, PFK_3, UACMAMO)-( RPE, TALA, PFK_3, ACMAMUT)-( RPE, TALA, PFK_3, ACGAMT)-( RPE, TALA, PFK_3, AADDGT)-( RPE, TALA, PFK_3, ECAP1pp)-( RPE, TALA, PFK_3, ECAP2pp)-( RPE, TALA, PFK_3, ECA4OALpp)-( RPE, T…
Case 347	(5DOAN)-( AMAOTr)-( AOXSr2)-( BTS5)-( CDPMEK)-( CHRPL)-( DBTS)-( DMATT)-( DXPRIi)-( DXPS)-( EGMEACPR)-( EPMEACPR)-( FCLT)-( GRTT)-( HBZOPT)-( MALCOAMT)-( MCTP1App)-( MECDPDH5)-( MECDPS)-( MEPCT)-( OCTDPS)-( OGMEACPD)-( OGMEACPR)-( OGMEACPS)-( OPHBDC)-( OPMEACPD)-( OPMEACPR)-( OPMEACPS)-( PDX5PS)-( PMDPHT)-( PMEACPE)-( TMPK)-( UDCPDPS)-( UPPDC1)	(I2FE2SR, S2FE2SR)-( I2FE2SR, SCYSDS)-( I4FE4ST, SCYSDS)-( I4FE4ST, S2FE2SS)-( I4FE4ST, S4FE4SR)-( I4FE4ST, S4FE4ST)-( I4FE4ST, S2FE2SS2)-( I2FE2SS2, SCYSDS)-( I2FE2SS2, S2FE2SS)-( I2FE2SS2, S4FE4SR)-( I2FE2SS2, S4FE4ST)-( I2FE2SS2, S2FE2SS2)-( I2FE2ST, SCYSDS)-( I2FE2ST, S2FE2SS)-( I2FE2ST, S2FE2ST)-( I2FE2SS, SCYSDS)-( I2FE2SS, S2FE2SS)-( I2FE2SS, S4FE4SR)-( I2FE2SS, S2FE2ST)-( I2FE2SS, S4FE4ST…	(I2FE2ST, I4FE4ST, S2FE2SR)-( I2FE2ST, I2FE2SS2, S2FE2SR)-( I4FE4SR, I2FE2ST, S2FE2SR)-( ACACT6r, ACOAD1fr, 3OAR120)-( ACACT6r, ACOAD1fr, 3HAD120)-( ACACT6r, ACOAD1fr, 3OAS120)-( ACACT6r, ACOAD4f, 3OAR120)-( ACACT6r, ACOAD4f, 3HAD120)-( ACACT6r, ACOAD4f, 3OAS120)-( ACACT6r, ACOAD2f, 3OAR120)-( ACACT6r, ACOAD2f, 3HAD120)-( ACACT6r, ACOAD2f, 3OAS120)-( ACACT6r, ACOAD3f, 3OAR120)-( ACACT6r, ACOAD3f,…	(ACACT7r, RPI, ACOAD6f, 3HAD140)-( ACACT7r, FACOAE160, ACOAD6f, 3HAD140)-( AACPS3, ACACT7r, ACOAD6f, 3HAD140)-( NDPK3, CYTK1, RNTR3c2, NTP5)-( HACD7, RPI, ACOAD6f, 3HAD140)-( HACD7, FACOAE160, ACOAD6f, 3HAD140)-( HACD7, AACPS3, ACOAD6f, 3HAD140)-( ACOAD6f, CTECOAI7, 3HAD140, HACD8)-( ECOAH7, CTECOAI7, 3OAR160, HACD8)-( ECOAH7, CTECOAI7, 3OAS160, HACD8)-( ECOAH7, CTECOAI7, 3HAD160, HACD8)-( ACACT6…
Case 348	(5DOAN)-( AMAOTr)-( AOXSr2)-( BTS5)-( CDPMEK)-( CHRPL)-( DBTS)-( DMATT)-( DXPRIi)-( DXPS)-( EGMEACPR)-( EPMEACPR)-( FCLT)-( GRTT)-( HBZOPT)-( MALCOAMT)-( MCTP1App)-( MECDPDH5)-( MECDPS)-( MEPCT)-( OCTDPS)-( OGMEACPD)-( OGMEACPR)-( OGMEACPS)-( OPHBDC)-( OPMEACPD)-( OPMEACPR)-( OPMEACPS)-( PDX5PS)-( PMDPHT)-( PMEACPE)-( TMPK)-( UDCPDPS)-( UPPDC1)	(I2FE2SR, S2FE2SR)-( I2FE2SR, SCYSDS)-( I4FE4ST, SCYSDS)-( I4FE4ST, S2FE2SS)-( I4FE4ST, S4FE4SR)-( I4FE4ST, S4FE4ST)-( I4FE4ST, S2FE2SS2)-( I2FE2SS2, SCYSDS)-( I2FE2SS2, S2FE2SS)-( I2FE2SS2, S4FE4SR)-( I2FE2SS2, S4FE4ST)-( I2FE2SS2, S2FE2SS2)-( I2FE2ST, SCYSDS)-( I2FE2ST, S2FE2SS)-( I2FE2ST, S2FE2ST)-( I2FE2SS, SCYSDS)-( I2FE2SS, S2FE2SS)-( I2FE2SS, S4FE4SR)-( I2FE2SS, S2FE2ST)-( I2FE2SS, S4FE4ST…	(I2FE2ST, I4FE4ST, S2FE2SR)-( I2FE2ST, I2FE2SS2, S2FE2SR)-( I4FE4SR, I2FE2ST, S2FE2SR)-( ACACT6r, ACOAD1fr, 3OAR120)-( ACACT6r, ACOAD1fr, 3HAD120)-( ACACT6r, ACOAD1fr, 3OAS120)-( ACACT6r, ACOAD4f, 3OAR120)-( ACACT6r, ACOAD4f, 3HAD120)-( ACACT6r, ACOAD4f, 3OAS120)-( ACACT6r, ACOAD2f, 3OAR120)-( ACACT6r, ACOAD2f, 3HAD120)-( ACACT6r, ACOAD2f, 3OAS120)-( ACACT6r, ACOAD3f, 3OAR120)-( ACACT6r, ACOAD3f,…	(ACACT7r, FACOAE160, ACOAD6f, 3HAD140)-( AACPS3, ACACT7r, ACOAD6f, 3HAD140)-( NDPK3, CYTK1, RNTR3c2, NTP5)-( HACD7, FACOAE160, ACOAD6f, 3HAD140)-( HACD7, AACPS3, ACOAD6f, 3HAD140)-( ECOAH7, CTECOAI7, 3OAR160, HACD8)-( ECOAH7, CTECOAI7, 3OAS160, HACD8)-( ECOAH7, CTECOAI7, 3HAD160, HACD8)-( ACACT6r, ACOAD1fr, EAR100x, EAR100y)-( ACACT6r, ACOAD1fr, EAR120x, EAR120y)-( ACACT6r, ACOAD4f, EAR100x, EAR1…
Case 349	()	()	(RPI, PETNT161pp, DAGK181)-( RPI, PETNT161pp, PETNT181pp)-( RPI, DAGK161, DAGK181)-( RPI, DAGK161, PETNT181pp)	(ACACT7r, RPI, ACOAD6f, 3HAD140)-( HACD7, RPI, ACOAD6f, 3HAD140)-( ACOAD6f, CTECOAI7, 3HAD140, HACD8)
Case 350	(MECDPDH5)-( PMDPHT)	(POR5, FLDR2)-( DUTPDP, DURIK1)	(ACACT6r, ACOAD1fr, 3OAR120)-( ACACT6r, ACOAD1fr, 3HAD120)-( ACACT6r, ACOAD1fr, 3OAS120)-( HACD6, ACOAD1fr, 3OAR120)-( HACD6, ACOAD1fr, 3HAD120)-( HACD6, ACOAD1fr, 3OAS120)-( HACD6, ACOAD4f, 3OAR120)-( HACD6, ACOAD4f, 3HAD120)-( HACD6, ACOAD4f, 3OAS120)-( HACD6, ACOAD2f, 3OAR120)-( HACD6, ACOAD2f, 3HAD120)-( HACD6, ACOAD2f, 3OAS120)-( HACD6, ACOAD3f, 3OAR120)-( HACD6, ACOAD3f, 3HAD120)-( HACD6, A…	(ACACT7r, RPI, ACOAD6f, 3HAD140)-( HACD7, RPI, ACOAD6f, 3HAD140)-( HACD7, FACOAE160, ACOAD6f, 3HAD140)-( HACD7, AACPS3, ACOAD6f, 3HAD140)-( ACOAD6f, CTECOAI7, 3HAD140, HACD8)-( ECOAH7, CTECOAI7, 3OAR160, HACD8)-( ECOAH7, CTECOAI7, 3OAS160, HACD8)-( ECOAH7, CTECOAI7, 3HAD160, HACD8)-( ACACT6r, ACOAD1fr, EAR100x, EAR100y)-( ACACT6r, ACOAD1fr, EAR120x, EAR120y)-( ACACT7r, ACOAD1fr, 3OAR120, CTECOAI6…
Case 351	(MECDPDH5)-( PMDPHT)	(POR5, FLDR2)-( DUTPDP, DURIK1)	(ACACT6r, ACOAD1fr, 3OAR120)-( ACACT6r, ACOAD1fr, 3HAD120)-( ACACT6r, ACOAD1fr, 3OAS120)-( HACD6, ACOAD1fr, 3OAR120)-( HACD6, ACOAD1fr, 3HAD120)-( HACD6, ACOAD1fr, 3OAS120)-( HACD6, ACOAD4f, 3OAR120)-( HACD6, ACOAD4f, 3HAD120)-( HACD6, ACOAD4f, 3OAS120)-( HACD6, ACOAD2f, 3OAR120)-( HACD6, ACOAD2f, 3HAD120)-( HACD6, ACOAD2f, 3OAS120)-( HACD6, ACOAD3f, 3OAR120)-( HACD6, ACOAD3f, 3HAD120)-( HACD6, A…	(HACD7, FACOAE160, ACOAD6f, 3HAD140)-( HACD7, AACPS3, ACOAD6f, 3HAD140)-( ECOAH7, CTECOAI7, 3OAR160, HACD8)-( ECOAH7, CTECOAI7, 3OAS160, HACD8)-( ECOAH7, CTECOAI7, 3HAD160, HACD8)-( ACACT6r, ACOAD1fr, EAR100x, EAR100y)-( ACACT6r, ACOAD1fr, EAR120x, EAR120y)-( ACACT7r, ACOAD1fr, 3OAR120, CTECOAI6)-( ACACT7r, ACOAD1fr, 3HAD120, CTECOAI6)-( ACACT7r, ACOAD1fr, 3OAS120, CTECOAI6)-( ACACT7r, CTECOAI7, …
Case 352	(3OAR140)-( 3OAS140)-( A5PISO)-( ACCOAC)-( ADSL1r)-( ADSL2r)-( ADSS)-( AGPAT160)-( AGPAT161)-( AICART)-( AIRC2)-( AIRC3)-( APRAUR)-( ASPCT)-( CHORS)-( CTPS2)-( DASYN160)-( DASYN161)-( DB4PS)-( DDPA)-( DHFR)-( DHORTS)-( DHPPDA2)-( DHQS)-( DHQTi)-( DPCOAK)-( DTMPK)-( FMNAT)-( G1PACT)-( G3PD2)-( GF6PTA)-( GK1)-( GLNS)-( GLUPRT)-( GMPS2)-( GTPCII2)-( HCO3E)-( IMPC)-( IMPD)-( KDOCT2)-( KDOPP)-( KDOPS)…	(SUCOAS, AKGDH)-( TKT2, GND)-( RPE, GND)-( NDPK1, ADK3)-( ASNS2, ASNS1)-( 3HAD160, AACPS3)-( 3HAD160, FACOAE160)-( 3HAD120, AACPS7)-( 3HAD120, FACOAE120)-( 3OAS160, AACPS3)-( 3OAS160, FACOAE160)-( 3OAS120, AACPS7)-( 3OAS120, FACOAE120)-( 3OAR160, AACPS3)-( 3OAR160, FACOAE160)-( 3OAR120, AACPS7)-( 3OAR120, FACOAE120)-( GARFT, GART)-( RPE, RPI)-( RPE, TKT1)-( RPE, TKT2)-( RPI, TKT1)-( RPI, TKT2)-( …	(OCBT, CBMKr, CBPS)-( ARGDr, CBMKr, CBPS)-( MTHFD, PFL, OBTFL)-( MTHFD, PFL, THRD_L)-( MTHFC, PFL, OBTFL)-( MTHFC, PFL, THRD_L)-( URIDK2r, DUTPDP, DURIK1)-( TKT2, G6PDH2r, GLCDpp)-( TKT2, G6PDH2r, GNK)-( TKT2, PGL, GLCDpp)-( TKT2, PGL, GNK)-( RPE, G6PDH2r, GLCDpp)-( RPE, G6PDH2r, GNK)-( RPE, PGL, GLCDpp)-( RPE, PGL, GNK)-( ENO, PPCK, PPS)-( 3HAD160, ACOAD7f, ECOAH8)-( 3HAD160, ACOAD7f, ACACT8r)-(…	(PGK, TKT2, TPI, CDPMEK)-( PGK, TKT2, TPI, DXPRIi)-( PGK, TKT2, TPI, DXPS)-( PGK, TKT2, TPI, DMATT)-( PGK, TKT2, TPI, GRTT)-( PGK, TKT2, TPI, MECDPDH2)-( PGK, TKT2, TPI, MECDPS)-( PGK, TKT2, TPI, MEPCT)-( PGK, TKT2, TPI, UDCPDPS)-( PGI, TKT1, TPI, HEX7)-( PGI, TKT1, TPI, XYLI2)-( PGI, RPI, TPI, HEX7)-( PGI, RPI, TPI, XYLI2)-( PGI, RPE, TPI, HEX7)-( PGI, RPE, TPI, XYLI2)-( GHMT2r, GLYCL, PFL, OBTF…
Case 353	(3OAR140)-( 3OAS140)-( A5PISO)-( ACCOAC)-( ADSL1r)-( ADSL2r)-( ADSS)-( AGPAT160)-( AGPAT161)-( AHCYSNS)-( AICART)-( AIRC2)-( AIRC3)-( ALAALAr)-( ALAR)-( APRAUR)-( ASAD)-( ASP1DC)-( ASPCT)-( ASPK)-( CAt6pp)-( CHORS)-( CTPS2)-( DAPE)-( DASYN160)-( DASYN161)-( DB4PS)-( DDPA)-( DHDPRy)-( DHDPS)-( DHFR)-( DHORTS)-( DHPPDA2)-( DHQS)-( DHQTi)-( DPCOAK)-( DPR)-( DTMPK)-( FMNAT)-( G1PACT)-( G1SAT)-( G3PD2…	(SUCOAS, AKGDH)-( TKT2, GND)-( RPE, GND)-( NDPK1, ADK3)-( ASNS2, ASNS1)-( 3HAD160, AACPS3)-( 3HAD160, FACOAE160)-( 3HAD120, AACPS7)-( 3HAD120, FACOAE120)-( 3OAS160, AACPS3)-( 3OAS160, FACOAE160)-( 3OAS120, AACPS7)-( 3OAS120, FACOAE120)-( 3OAR160, AACPS3)-( 3OAR160, FACOAE160)-( 3OAR120, AACPS7)-( 3OAR120, FACOAE120)-( GARFT, GART)-( RPE, RPI)-( RPE, TKT1)-( RPE, TKT2)-( RPI, TKT1)-( RPI, TKT2)-( …	(OCBT, CBMKr, CBPS)-( ARGDr, CBMKr, CBPS)-( MTHFD, PFL, OBTFL)-( MTHFD, PFL, THRD_L)-( MTHFC, PFL, OBTFL)-( MTHFC, PFL, THRD_L)-( URIDK2r, DUTPDP, DURIK1)-( TKT2, G6PDH2r, GLCDpp)-( TKT2, G6PDH2r, GNK)-( TKT2, PGL, GLCDpp)-( TKT2, PGL, GNK)-( RPE, G6PDH2r, GLCDpp)-( RPE, G6PDH2r, GNK)-( RPE, PGL, GLCDpp)-( RPE, PGL, GNK)-( CYTK1, NTD4, CSND)-( ENO, PPCK, PPS)-( EAR160x, EAR160y, AACPS3)-( EAR160x…	(PGK, TKT2, TPI, CDPMEK)-( PGK, TKT2, TPI, DXPRIi)-( PGK, TKT2, TPI, DXPS)-( PGK, TKT2, TPI, DMATT)-( PGK, TKT2, TPI, GRTT)-( PGK, TKT2, TPI, MECDPDH2)-( PGK, TKT2, TPI, MECDPS)-( PGK, TKT2, TPI, MEPCT)-( PGK, TKT2, TPI, UDCPDPS)-( PGI, TKT1, TPI, HEX7)-( PGI, TKT1, TPI, XYLI2)-( PGI, RPI, TPI, HEX7)-( PGI, RPI, TPI, XYLI2)-( PGI, RPE, TPI, HEX7)-( PGI, RPE, TPI, XYLI2)-( GHMT2r, GLYCL, PFL, OBTF…
Case 354	(AHCYSNS)-( ALAALAr)-( ALAR)-( ASAD)-( ASP1DC)-( ASPK)-( CAt6pp)-( DAPE)-( DHDPRy)-( DHDPS)-( DPR)-( G1SAT)-( GLUR)-( GLUTRR)-( GLUTRS)-( HMBS)-( METS)-( MOHMT)-( MPTG)-( NADS1)-( PANTS)-( PAPPT3)-( PPBNGS)-( RHCCE)-( SDPDS)-( SDPTA)-( SHCHD2)-( SHCHF)-( THDPS)-( UAAGDS)-( UAGCVT)-( UAGPT3)-( UAMAGS)-( UAMAS)-( UAPGR)-( UDCPDP)-( UGMDDS)-( UPP3MT)-( UPP3S)	(SUCOAS, AKGDH)	(CYTK1, NTD4, CSND)-( EAR160x, EAR160y, AACPS3)-( EAR160x, EAR160y, FACOAE160)-( EAR120x, EAR120y, AACPS7)-( EAR120x, EAR120y, FACOAE120)-( HACD3, EAR40y, EAR40x)-( HACD3, EAR60y, EAR60x)-( HACD3, EAR80y, EAR80x)-( HACD2, EAR40y, EAR40x)-( HACD2, EAR60y, EAR60x)-( HACD2, EAR80y, EAR80x)-( HACD1, EAR40x, EAR40y)-( HACD1, EAR60y, EAR60x)-( HACD1, EAR80y, EAR80x)-( FACOAE161, EAR161y, EAR161x)-( ECO…	(EAR160x, EAR160y, ACOAD7f, ECOAH8)-( EAR160x, EAR160y, ACOAD7f, ACACT8r)-( EAR100x, EAR100y, AACPS7, AACPS8)-( EAR100x, EAR100y, AACPS7, FACOAE100)-( EAR100x, EAR100y, FACOAE120, AACPS8)-( EAR100x, EAR100y, FACOAE120, FACOAE100)-( ECOAH6, HACD5, EAR120y, EAR120x)-( ECOAH6, HACD4, EAR100y, EAR100x)-( ECOAH6, HACD4, EAR120y, EAR120x)-( ECOAH6, HACD3, EAR100y, EAR100x)-( ECOAH6, HACD3, EAR120y, EAR…
Case 355	(3HAD100)-( 3HAD121)-( 3HAD141)-( 3HAD161)-( 3HAD181)-( 3HAD40)-( 3HAD60)-( 3HAD80)-( 3OAR100)-( 3OAR121)-( 3OAR140)-( 3OAR141)-( 3OAR161)-( 3OAR181)-( 3OAR40)-( 3OAR60)-( 3OAR80)-( 3OAS100)-( 3OAS121)-( 3OAS140)-( 3OAS141)-( 3OAS161)-( 3OAS181)-( 3OAS60)-( 3OAS80)-( A5PISO)-( ACCOAC)-( ADCL)-( ADCS)-( ADMDC)-( ADSL1r)-( ADSL2r)-( ADSS)-( AGMHE)-( AGPAT140)-( AGPAT160)-( AGPAT161)-( AGPAT181)-( A…	(SUCOAS, AKGDH)-( TKT2, GND)-( RPE, GND)-( RNTR3c, NDPK7)-( RNTR2c, NDPK5)-( RNTR1c, NDPK8)-( PGPP181, PGPP181pp)-( PGPP161, PGPP161pp)-( PGPP160, PGPP160pp)-( PGPP140, PGPP140pp)-( ORNDC, AGMT)-( NDPK1, ADK3)-( KAS15, KAS14)-( DHORD2, DHORD5)-( ASNS2, ASNS1)-( ADK1, ADK3)-( 3HAD160, AACPS3)-( 3HAD160, FACOAE160)-( 3HAD140, AACPS1)-( 3HAD140, FACOAE140)-( 3HAD120, AACPS7)-( 3HAD120, ECOAH6)-( 3HA…	(OCBT, CBMKr, CBPS)-( ARGDr, CBMKr, CBPS)-( RNTR3c, TRDR, GTHOr)-( RNTR3c, TRDR, GRXR)-( RNTR3c, TRDR, RNDR3b)-( RNTR2c, TRDR, GTHOr)-( RNTR2c, TRDR, GRXR)-( RNTR2c, TRDR, RNDR2b)-( RNTR1c, TRDR, GTHOr)-( RNTR1c, TRDR, GRXR)-( RNTR1c, TRDR, RNDR1b)-( MTHFD, PFL, OBTFL)-( MTHFD, PFL, THRD_L)-( MTHFC, PFL, OBTFL)-( MTHFC, PFL, THRD_L)-( PFOR, FLDR, NDPK5)-( PFOR, FLDR, NDPK7)-( PFOR, FLDR, NDPK8)-(…	(PGK, TKT2, TPI, CDPMEK)-( PGK, TKT2, TPI, DXPRIi)-( PGK, TKT2, TPI, DXPS)-( PGK, TKT2, TPI, DMATT)-( PGK, TKT2, TPI, GRTT)-( PGK, TKT2, TPI, MECDPDH2)-( PGK, TKT2, TPI, MECDPS)-( PGK, TKT2, TPI, MEPCT)-( PGK, TKT2, TPI, UDCPDPS)-( PGI, TPI, TALA, HEX7)-( PGI, TPI, TALA, XYLI2)-( PGI, TKT1, TPI, HEX7)-( PGI, TKT1, TPI, XYLI2)-( PGI, RPI, TPI, HEX7)-( PGI, RPI, TPI, XYLI2)-( PGI, RPE, TPI, HEX7)-(…
Case 356	(3HAD100)-( 3HAD121)-( 3HAD141)-( 3HAD161)-( 3HAD181)-( 3HAD40)-( 3HAD60)-( 3HAD80)-( 3OAR100)-( 3OAR121)-( 3OAR140)-( 3OAR141)-( 3OAR161)-( 3OAR181)-( 3OAR40)-( 3OAR60)-( 3OAR80)-( 3OAS100)-( 3OAS121)-( 3OAS140)-( 3OAS141)-( 3OAS161)-( 3OAS181)-( 3OAS60)-( 3OAS80)-( A5PISO)-( ACCOAC)-( ADCL)-( ADCS)-( ADMDC)-( ADSL1r)-( ADSL2r)-( ADSS)-( AGMHE)-( AGPAT140)-( AGPAT160)-( AGPAT161)-( AGPAT180)-( A…	(OA5L_ST, OA5VL_ST)-( SUCOAS, AKGDH)-( VALTA, ACLS)-( VALTA, DHAD1)-( VALTA, KARA1)-( TKT2, GND)-( RPE, GND)-( RNTR3c, NDPK7)-( RNTR2c, NDPK5)-( RNTR1c, NDPK8)-( PGPP181, PGPP181pp)-( PGPP180, PGPP180pp)-( PGPP161, PGPP161pp)-( PGPP160, PGPP160pp)-( PGPP140, PGPP140pp)-( PAPA181pp, PETNT181pp)-( PAPA161pp, PETNT161pp)-( ORNDC, AGMT)-( NDPK1, ADK3)-( KAS15, KAS14)-( EAR80x, EAR80y)-( EAR60x, EAR60…	(OCBT, CBMKr, CBPS)-( ARGDr, CBMKr, CBPS)-( RNTR3c, TRDR, GTHOr)-( RNTR3c, TRDR, GRXR)-( RNTR3c, TRDR, RNDR3b)-( RNTR2c, TRDR, GTHOr)-( RNTR2c, TRDR, GRXR)-( RNTR2c, TRDR, RNDR2b)-( RNTR1c, TRDR, GTHOr)-( RNTR1c, TRDR, GRXR)-( RNTR1c, TRDR, RNDR1b)-( MTHFD, PFL, OBTFL)-( MTHFD, PFL, THRD_L)-( MTHFC, PFL, OBTFL)-( MTHFC, PFL, THRD_L)-( PFOR, FLDR, NDPK5)-( PFOR, FLDR, NDPK7)-( PFOR, FLDR, NDPK8)-(…	(PGK, TKT2, TPI, CDPMEK)-( PGK, TKT2, TPI, DXPRIi)-( PGK, TKT2, TPI, DXPS)-( PGK, TKT2, TPI, DMATT)-( PGK, TKT2, TPI, GRTT)-( PGK, TKT2, TPI, MECDPDH2)-( PGK, TKT2, TPI, MECDPS)-( PGK, TKT2, TPI, MEPCT)-( PGK, TKT2, TPI, UDCPDPS)-( PGI, TPI, TALA, HEX7)-( PGI, TPI, TALA, XYLI2)-( PGI, TKT1, TPI, HEX7)-( PGI, TKT1, TPI, XYLI2)-( PGI, RPI, TPI, HEX7)-( PGI, RPI, TPI, XYLI2)-( PGI, RPE, TPI, HEX7)-(…
Case 357	(AGPAT180)-( AHCYSNS)-( ALAALAr)-( ALAR)-( ASAD)-( ASP1DC)-( ASPK)-( CAt6pp)-( CDP4D6DGLCRx)-( CDPABEQS)-( CDPGLC46DH)-( CLPNS180pp)-( DAPE)-( DASYN180)-( DHDPRy)-( DHDPS)-( DPR)-( EDTXS1)-( EDTXS2)-( G1PCTYT)-( G1PTT)-( G1SAT)-( G3PAT180)-( GALT1)-( GLCTR1)-( GLCTR2)-( GLCTR3)-( GLUR)-( GLUTRR)-( GLUTRS)-( HEPK1)-( HEPK2)-( HEPT1)-( HEPT2)-( HEPT3)-( HEPT4)-( HMBS)-( MAN1PT2)-( MAN6PI)-( METS)-(…	(OA5L_ST, OA5VL_ST)-( SUCOAS, AKGDH)-( PGPP180, PGPP180pp)-( PAPA181pp, PETNT181pp)-( PAPA161pp, PETNT161pp)-( EAR80x, EAR80y)-( EAR60x, EAR60y)-( EAR40x, EAR40y)-( EAR181x, EAR181y)-( EAR161x, EAR161y)-( EAR141x, EAR141y)-( EAR121x, EAR121y)-( 3OAS180, ACOAD8f)-( 3OAS180, AACPS6)-( 3OAS180, FACOAE180)-( 3OAS180, CTECOAI8)-( 3OAR180, ACOAD8f)-( 3OAR180, AACPS6)-( 3OAR180, FACOAE180)-( 3OAR180, CT…	(ARGDr, AGMT, ACGK)-( ARGDr, AGMT, ACGS)-( ARGDr, AGMT, ACODA)-( ARGDr, AGMT, ACOTA)-( ARGDr, AGMT, AGPR)-( CYTK1, NTD4, CSND)-( EAR180x, EAR180y, ACOAD8f)-( EAR180x, EAR180y, AACPS6)-( EAR180x, EAR180y, FACOAE180)-( EAR180x, EAR180y, CTECOAI8)-( EAR160x, EAR160y, AACPS3)-( EAR160x, EAR160y, FACOAE160)-( EAR140x, EAR140y, AACPS1)-( EAR140x, EAR140y, FACOAE140)-( EAR120x, EAR120y, AACPS7)-( EAR120…	(CYTK1, NDPK3, TRDR, GTHOr)-( CYTK1, NDPK3, TRDR, GRXR)-( CYTK1, NDPK3, TRDR, RNDR3b)-( CYTK1, NDPK3, NDPK7, DCYTD)-( CYTK1, NDPK3, NDPK7, CYTK2)-( CYTK1, NDPK3, NDPK7, NTD3)-( CYTK1, NDPK3, RNDR3, GTHOr)-( CYTK1, NDPK3, RNDR3, GRXR)-( CYTK1, NDPK3, RNDR3, RNDR3b)-( ARGDr, ARGDC, ARGDCpp, ACGK)-( ARGDr, ARGDC, ARGDCpp, ACGS)-( ARGDr, ARGDC, ARGDCpp, ACODA)-( ARGDr, ARGDC, ARGDCpp, ACOTA)-( ARGDr,…
Case 358	(3HAD100)-( 3HAD121)-( 3HAD141)-( 3HAD161)-( 3HAD181)-( 3HAD40)-( 3HAD60)-( 3HAD80)-( 3OAR100)-( 3OAR121)-( 3OAR141)-( 3OAR161)-( 3OAR181)-( 3OAR40)-( 3OAR60)-( 3OAR80)-( 3OAS100)-( 3OAS121)-( 3OAS141)-( 3OAS161)-( 3OAS181)-( 3OAS60)-( 3OAS80)-( ADCL)-( ADCS)-( ADMDC)-( AGMHE)-( AGPAT140)-( AGPAT181)-( CLPNS140pp)-( CLPNS160pp)-( CLPNS161pp)-( CLPNS181pp)-( DASYN140)-( DASYN181)-( DHFS)-( DHNPA2r…	(RNTR3c, NDPK7)-( RNTR2c, NDPK5)-( RNTR1c, NDPK8)-( PGPP181, PGPP181pp)-( PGPP161, PGPP161pp)-( PGPP160, PGPP160pp)-( PGPP140, PGPP140pp)-( ORNDC, AGMT)-( KAS15, KAS14)-( DHORD2, DHORD5)-( ADK1, ADK3)-( 3HAD140, AACPS1)-( 3HAD140, FACOAE140)-( 3HAD120, ECOAH6)-( 3HAD120, HACD6i)-( 3HAD120, ACACT9)-( 3OAS120, ECOAH6)-( 3OAS120, HACD6i)-( 3OAS120, ACACT9)-( 3OAR120, ECOAH6)-( 3OAR120, HACD6i)-( 3OA…	(RNTR3c, TRDR, RNDR3b)-( RNTR2c, TRDR, RNDR2b)-( RNTR1c, TRDR, RNDR1b)-( PFOR, FLDR, NDPK5)-( PFOR, FLDR, NDPK7)-( PFOR, FLDR, NDPK8)-( RNTR3c, RNDR3, GTHOr)-( RNTR3c, RNDR3, GRXR)-( RNTR3c, RNDR3, RNDR3b)-( RNTR2c, RNDR2, GTHOr)-( RNTR2c, RNDR2, GRXR)-( RNTR2c, RNDR2, RNDR2b)-( RNTR1c, RNDR1, GTHOr)-( RNTR1c, RNDR1, GRXR)-( RNTR1c, RNDR1, RNDR1b)-( ORNDC, ARGDC, ARGAGMt7pp)-( ORNDC, ARGDC, ARGDC…	(PGI, TPI, TALA, HEX7)-( PGI, TPI, TALA, XYLI2)-( TRDR, PFOR, FLDR, RNDR1b)-( TRDR, PFOR, FLDR, RNDR2b)-( TRDR, PFOR, FLDR, RNDR3b)-( 3HAD120, RPI, CTECOAI6, CPPPGO)-( 3OAS120, RPI, CTECOAI6, CPPPGO)-( 3OAR120, RPI, CTECOAI6, CPPPGO)-( PFOR, FLDR, RNDR1, GTHOr)-( PFOR, FLDR, RNDR1, GRXR)-( PFOR, FLDR, RNDR1, RNDR1b)-( PFOR, FLDR, RNDR2, GTHOr)-( PFOR, FLDR, RNDR2, GRXR)-( PFOR, FLDR, RNDR2, RNDR2…
Case 359	(3HAD100)-( 3HAD121)-( 3HAD141)-( 3HAD161)-( 3HAD181)-( 3HAD40)-( 3HAD60)-( 3HAD80)-( 3OAR100)-( 3OAR121)-( 3OAR141)-( 3OAR161)-( 3OAR181)-( 3OAR40)-( 3OAR60)-( 3OAR80)-( 3OAS100)-( 3OAS121)-( 3OAS141)-( 3OAS161)-( 3OAS181)-( 3OAS60)-( 3OAS80)-( ADCL)-( ADCS)-( ADMDC)-( AGMHE)-( AGPAT140)-( AGPAT180)-( AGPAT181)-( CDP4D6DGLCRx)-( CDPABEQS)-( CDPGLC46DH)-( CLPNS140pp)-( CLPNS160pp)-( CLPNS161pp)-(…	(OA5L_ST, OA5VL_ST)-( RNTR3c, NDPK7)-( RNTR2c, NDPK5)-( RNTR1c, NDPK8)-( PGPP181, PGPP181pp)-( PGPP180, PGPP180pp)-( PGPP161, PGPP161pp)-( PGPP160, PGPP160pp)-( PGPP140, PGPP140pp)-( PAPA181pp, PETNT181pp)-( PAPA161pp, PETNT161pp)-( ORNDC, AGMT)-( KAS15, KAS14)-( EAR80x, EAR80y)-( EAR60x, EAR60y)-( EAR40x, EAR40y)-( EAR181x, EAR181y)-( EAR161x, EAR161y)-( EAR141x, EAR141y)-( EAR121x, EAR121y)-( D…	(RNTR3c, TRDR, RNDR3b)-( RNTR2c, TRDR, RNDR2b)-( RNTR1c, TRDR, RNDR1b)-( PFOR, FLDR, NDPK5)-( PFOR, FLDR, NDPK7)-( PFOR, FLDR, NDPK8)-( RNTR3c, RNDR3, GTHOr)-( RNTR3c, RNDR3, GRXR)-( RNTR3c, RNDR3, RNDR3b)-( RNTR2c, RNDR2, GTHOr)-( RNTR2c, RNDR2, GRXR)-( RNTR2c, RNDR2, RNDR2b)-( RNTR1c, RNDR1, GTHOr)-( RNTR1c, RNDR1, GRXR)-( RNTR1c, RNDR1, RNDR1b)-( ORNDC, ARGDC, ARGAGMt7pp)-( ORNDC, ARGDC, ARGDC…	(PGI, TPI, TALA, HEX7)-( PGI, TPI, TALA, XYLI2)-( CYTK1, NDPK3, TRDR, RNDR3b)-( TRDR, PFOR, FLDR, RNDR1b)-( TRDR, PFOR, FLDR, RNDR2b)-( TRDR, PFOR, FLDR, RNDR3b)-( CYTK1, NDPK3, NDPK7, DCYTD)-( CYTK1, NDPK3, NDPK7, CYTK2)-( CYTK1, NDPK3, NDPK7, NTD3)-( CYTK1, NDPK3, RNDR3, GTHOr)-( CYTK1, NDPK3, RNDR3, GRXR)-( CYTK1, NDPK3, RNDR3, RNDR3b)-( 3HAD120, RPI, CTECOAI6, CPPPGO)-( 3OAS120, RPI, CTECOAI6…
Case 360	(AGPAT180)-( CDP4D6DGLCRx)-( CDPABEQS)-( CDPGLC46DH)-( CLPNS180pp)-( DASYN180)-( EDTXS1)-( EDTXS2)-( G1PCTYT)-( G1PTT)-( G3PAT180)-( GALT1)-( GLCTR1)-( GLCTR2)-( GLCTR3)-( HEPK1)-( HEPK2)-( HEPT1)-( HEPT2)-( HEPT3)-( HEPT4)-( MAN1PT2)-( MAN6PI)-( MOAT3C)-( OACT)-( OAL_ST)-( OAO5t3pp)-( PAPA140pp)-( PAPA160pp)-( PAPA180pp)-( PGSA180)-( PMANM)-( PPA)-( PSD180)-( PSSA180)-( RHAT1)-( TDPDRE)-( TDPDRR…	(OA5L_ST, OA5VL_ST)-( PGPP180, PGPP180pp)-( PAPA181pp, PETNT181pp)-( PAPA161pp, PETNT161pp)-( EAR80x, EAR80y)-( EAR60x, EAR60y)-( EAR40x, EAR40y)-( EAR181x, EAR181y)-( EAR161x, EAR161y)-( EAR141x, EAR141y)-( EAR121x, EAR121y)-( 3OAS180, ACOAD8f)-( 3OAS180, AACPS6)-( 3OAS180, FACOAE180)-( 3OAS180, CTECOAI8)-( 3OAR180, ACOAD8f)-( 3OAR180, AACPS6)-( 3OAR180, FACOAE180)-( 3OAR180, CTECOAI8)-( 3HAD180…	(EAR180x, EAR180y, ACOAD8f)-( EAR180x, EAR180y, AACPS6)-( EAR180x, EAR180y, FACOAE180)-( EAR180x, EAR180y, CTECOAI8)-( EAR140x, EAR140y, AACPS1)-( EAR140x, EAR140y, FACOAE140)-( EAR120x, EAR120y, ECOAH6)-( EAR120x, EAR120y, HACD6i)-( EAR120x, EAR120y, ACACT9)-( EAR100x, EAR100y, ECOAH6)-( EAR100x, EAR100y, HACD6i)-( EAR100x, EAR100y, ACACT9)	(CYTK1, NDPK3, TRDR, RNDR3b)-( CYTK1, NDPK3, NDPK7, DCYTD)-( CYTK1, NDPK3, NDPK7, CYTK2)-( CYTK1, NDPK3, NDPK7, NTD3)-( CYTK1, NDPK3, RNDR3, GTHOr)-( CYTK1, NDPK3, RNDR3, GRXR)-( CYTK1, NDPK3, RNDR3, RNDR3b)-( EAR160x, EAR160y, ACOAD7f, HACD8i)-( EAR160x, EAR160y, ACOAD7f, CTECOAI8)-( EAR160x, EAR160y, CTECOAI7, ECOAH8)-( EAR160x, EAR160y, CTECOAI7, HACD8i)-( EAR160x, EAR160y, CTECOAI7, ACACT8r)-…
Case 361	(3OAR140)-( 3OAS140)-( A5PISO)-( ACCOAC)-( ADSL1r)-( ADSL2r)-( ADSS)-( AGPAT160)-( AGPAT161)-( AICART)-( AIRC2)-( AIRC3)-( APRAUR)-( ASPCT)-( CHORS)-( CTPS2)-( DASYN160)-( DASYN161)-( DB4PS)-( DDPA)-( DHFR)-( DHORTS)-( DHPPDA2)-( DHQS)-( DHQTi)-( DPCOAK)-( DTMPK)-( FMNAT)-( G1PACT)-( G3PD2)-( GF6PTA)-( GK1)-( GLNS)-( GLUPRT)-( GMPS2)-( GTPCII2)-( HCO3E)-( IMPC)-( IMPD)-( KDOCT2)-( KDOPP)-( KDOPS)…	(RPE, GND)-( SUCOAS, AKGDH)-( TKT2, GND)-( PRPPS, R15BPK)-( PPK, PPA)-( PFL, MTHFC)-( PFL, MTHFD)-( NDPK1, ADK3)-( HACD4, 3HAD100)-( HACD4, 3OAR100)-( HACD4, 3OAS100)-( HACD3, 3HAD100)-( HACD3, 3HAD40)-( HACD3, 3HAD60)-( HACD3, 3HAD80)-( HACD3, 3OAR100)-( HACD3, 3OAR40)-( HACD3, 3OAR60)-( HACD3, 3OAR80)-( HACD3, 3OAS100)-( HACD3, 3OAS60)-( HACD3, 3OAS80)-( HACD2, 3HAD100)-( HACD2, 3HAD40)-( HACD2…	(TALA, RPE, FBA3)-( TALA, RPE, PFK_3)-( TKT2, TALA, FBA3)-( TKT2, TALA, PFK_3)-( PFK, TPI, FBA3)-( PFK, TPI, PFK_3)-( NDPK3, RPI, CYTD)-( NDPK3, RPI, NTD4)-( GLYCL, GHMT2r, MTHFC)-( GLYCL, GHMT2r, MTHFD)-( FBA, TPI, FBA3)-( FBA, TPI, PFK_3)-( ECOAH6, HACD5, 3HAD120)-( ECOAH6, HACD5, 3OAR120)-( ECOAH6, HACD5, 3OAS120)-( ECOAH6, HACD4, 3HAD120)-( ECOAH6, HACD4, 3OAR120)-( ECOAH6, HACD4, 3OAS120)-( …	(PGM, TKT2, TPI, PGCD)-( PGM, TKT2, TPI, PSERT)-( PGM, TKT2, TPI, PSP_L)-( PGI, PGK, RPI, EDA)-( PGI, PGK, RPI, EDD)-( GAPD, PGI, RPI, EDA)-( GAPD, PGI, RPI, EDD)-( FBA, PGI, RPI, F6PA)-( FBA, PGI, RPI, GLYCDx)-( ENO, TKT2, TPI, PGCD)-( ENO, TKT2, TPI, PSERT)-( ENO, TKT2, TPI, PSP_L)-( ATPS4rpp, PGM, PTAr, AKGDH)-( ATPS4rpp, PGK, PTAr, AKGDH)-( ATPS4rpp, GAPD, PTAr, AKGDH)-( ATPS4rpp, ENO, PTAr, …
Case 362	(3OAR140)-( 3OAS140)-( 5DOAN)-( A5PISO)-( ACCOAC)-( ADSL1r)-( ADSL2r)-( ADSS)-( AGPAT160)-( AGPAT161)-( AHCYSNS)-( AICART)-( AIRC2)-( AIRC3)-( ALAALAr)-( ALAR)-( AMAOTr)-( AOXSr2)-( APRAUR)-( ASAD)-( ASP1DC)-( ASPCT)-( ASPK)-( BMOCOS)-( BMOGDS1)-( BMOGDS2)-( BTS5)-( CAt6pp)-( CDPMEK)-( CHORS)-( CHRPL)-( CPMPS)-( CTPS2)-( DAPE)-( DASYN160)-( DASYN161)-( DB4PS)-( DBTS)-( DDPA)-( DHDPRy)-( DHDPS)-( …	(PRASCSi_copy2, PRASCSi_copy1)-( MECDPDH2, MECDPDH5)-( RPE, GND)-( TMK, AMPMS2)-( TMK, PMPK)-( TMK, THZPSN3)-( TMK, TMPPP)-( TMK, TYRL)-( RNTR3c2, NDPK7)-( SUCOAS, AKGDH)-( RNTR2c2, NDPK5)-( TKT2, GND)-( RNTR1c2, NDPK8)-( PRPPS, R15BPK)-( PPPGO3, PPPGO)-( PPK, PPA)-( PFL, MTHFC)-( PFL, MTHFD)-( NDPK1, ADK3)-( HACD4, 3HAD100)-( HACD4, 3OAR100)-( HACD4, 3OAS100)-( HACD3, 3HAD100)-( HACD3, 3HAD40)-(…	(TALA, RPE, FBA3)-( TALA, RPE, PFK_3)-( RNTR3c2, TRDR, GRXR)-( RNTR3c2, TRDR, GTHOr)-( RNTR3c2, TRDR, RNDR3b)-( RNTR2c2, TRDR, GRXR)-( RNTR2c2, TRDR, GTHOr)-( RNTR2c2, TRDR, RNDR2b)-( TKT2, TALA, FBA3)-( TKT2, TALA, PFK_3)-( RNTR1c2, TRDR, GRXR)-( RNTR1c2, TRDR, GTHOr)-( RNTR1c2, TRDR, RNDR1b)-( POR5, MECDPDH2, FLDR2)-( PGI, TPI, GND)-( PFK, TPI, FBA3)-( PFK, TPI, PFK_3)-( NDPK3, RPI, CYTD)-( NDP…	(PGM, TKT2, TPI, PGCD)-( PGM, TKT2, TPI, PSERT)-( PGM, TKT2, TPI, PSP_L)-( PGI, TALA, TPI, FBA3)-( PGI, TALA, TPI, PFK_3)-( PGI, PGK, RPI, EDA)-( PGI, PGK, RPI, EDD)-( GAPD, PGI, RPI, EDA)-( GAPD, PGI, RPI, EDD)-( GLUABUTt7pp, GLUt4pp, SUCOAS, ACONTa)-( GLUABUTt7pp, GLUt4pp, SUCOAS, ACONTb)-( GLUABUTt7pp, GLUt4pp, SUCOAS, CS)-( GLUABUTt7pp, GLUt4pp, SUCOAS, ICDHyr)-( FBA, PGI, RPI, F6PA)-( FBA, P…
Case 363	(5DOAN)-( AHCYSNS)-( ALAALAr)-( ALAR)-( AMAOTr)-( AOXSr2)-( ASAD)-( ASP1DC)-( ASPK)-( BMOCOS)-( BMOGDS1)-( BMOGDS2)-( BTS5)-( CAt6pp)-( CDPMEK)-( CHRPL)-( CPMPS)-( DAPE)-( DBTS)-( DHDPRy)-( DHDPS)-( DMATT)-( DPR)-( DXPRIi)-( DXPS)-( E4PD)-( EGMEACPR)-( EPMEACPR)-( FCLT)-( G1SAT)-( GLUR)-( GLUTRR)-( GLUTRS)-( GRTT)-( HBZOPT)-( HMBS)-( I2FE2SR)-( I2FE2SS)-( I2FE2SS2)-( I2FE2ST)-( I4FE4SR)-( I4FE4ST…	(PRASCSi_copy2, PRASCSi_copy1)-( MECDPDH2, MECDPDH5)-( TMK, AMPMS2)-( TMK, PMPK)-( TMK, THZPSN3)-( TMK, TMPPP)-( TMK, TYRL)-( RNTR3c2, NDPK7)-( SUCOAS, AKGDH)-( RNTR2c2, NDPK5)-( RNTR1c2, NDPK8)-( PPPGO3, PPPGO)-( IPDPS, IPDDI)-( DMPPS, IPDDI)-( CYTK1, NTD4)-( CPPPGO, CPPPGO2)-( DMPPS, IPDPS)	(RNTR3c2, TRDR, GRXR)-( RNTR3c2, TRDR, GTHOr)-( RNTR3c2, TRDR, RNDR3b)-( RNTR2c2, TRDR, GRXR)-( RNTR2c2, TRDR, GTHOr)-( RNTR2c2, TRDR, RNDR2b)-( RNTR1c2, TRDR, GRXR)-( RNTR1c2, TRDR, GTHOr)-( RNTR1c2, TRDR, RNDR1b)-( POR5, MECDPDH2, FLDR2)-( PGI, TPI, GND)-( ACACT6r, HACD5, 3HAD120)-( ACACT6r, HACD5, 3OAR120)-( ACACT6r, HACD5, 3OAS120)-( ACACT6r, HACD4, 3HAD120)-( ACACT6r, HACD4, 3OAR120)-( ACACT…	(PGI, TALA, TPI, FBA3)-( PGI, TALA, TPI, PFK_3)-( GLUABUTt7pp, GLUt4pp, SUCOAS, CS)-( FBA, PGI, RPE, F6PA)-( FBA, PGI, RPE, GLYCDx)-( FBA, PGI, TKT1, F6PA)-( FBA, PGI, TKT1, GLYCDx)-( CYTK1, NDPK3, RNTR3c2, NTP5)-( ACACT7r, ACOAD6f, FACOAE160, 3HAD140)-( AACPS3, ACACT7r, ACOAD6f, 3HAD140)-( POR5, TRDR, FLDR2, GRXR)-( POR5, TRDR, FLDR2, GTHOr)-( POR5, TRDR, FLDR2, RNDR2b)-( POR5, TRDR, FLDR2, RNDR…
Case 364	(3HAD100)-( 3HAD121)-( 3HAD141)-( 3HAD161)-( 3HAD181)-( 3HAD40)-( 3HAD60)-( 3HAD80)-( 3OAR100)-( 3OAR121)-( 3OAR140)-( 3OAR141)-( 3OAR161)-( 3OAR181)-( 3OAR40)-( 3OAR60)-( 3OAR80)-( 3OAS100)-( 3OAS121)-( 3OAS140)-( 3OAS141)-( 3OAS161)-( 3OAS181)-( 3OAS60)-( 3OAS80)-( A5PISO)-( ACCOAC)-( ADCL)-( ADCS)-( ADMDC)-( ADSL1r)-( ADSL2r)-( ADSS)-( AGMHE)-( AGPAT140)-( AGPAT160)-( AGPAT161)-( AGPAT181)-( A…	(ORNCD, ACGK)-( ORNCD, ACGS)-( ORNCD, ACODA)-( ORNCD, ACOTA)-( ORNCD, AGPR)-( ADK1, ADK3)-( NADS1, NADS2)-( TKT2, GND)-( TKT2, G6PDH2r)-( TKT2, PGL)-( PGPP181, PGPP181pp)-( PGPP161, PGPP161pp)-( RPE, GND)-( RPE, G6PDH2r)-( RPE, PGL)-( RNTR3c, NDPK7)-( RNTR2c, NDPK5)-( PGPP160, PGPP160pp)-( RNTR1c, NDPK8)-( PGPP140, PGPP140pp)-( PPK, PPA)-( PNTOt4pp, ASP1DC)-( PNTOt4pp, DPR)-( PNTOt4pp, MOHMT)-( P…	(RNTR3c, TRDR, GRXR)-( RNTR3c, TRDR, GTHOr)-( RNTR3c, TRDR, RNDR3b)-( RNTR2c, TRDR, GRXR)-( RNTR2c, TRDR, GTHOr)-( RNTR2c, TRDR, RNDR2b)-( RNTR1c, TRDR, GRXR)-( RNTR1c, TRDR, GTHOr)-( RNTR1c, TRDR, RNDR1b)-( FLDR, TRDR, GRXR)-( FLDR, TRDR, GTHOr)-( FLDR, TRDR, RNDR1b)-( FLDR, TRDR, RNDR2b)-( FLDR, TRDR, RNDR3b)-( GHMT2r, GLYCL, GART)-( URIDK2r, DUTPDP, DURIK1)-( TKT1, GND, CHORM)-( TKT1, GND, PPN…	(PGM, TKT2, TPI, PGCD)-( PGM, TKT2, TPI, PSERT)-( PGM, TKT2, TPI, PSP_L)-( PGI, TKT1, TPI, HEX7)-( PGI, TKT1, TPI, XYLI2)-( PGI, TALA, TPI, HEX7)-( PGI, TALA, TPI, XYLI2)-( PGI, RPE, TPI, HEX7)-( PGI, RPE, TPI, XYLI2)-( PNTOt4pp, VALTA, VPAMTr, DHAD1)-( PNTOt4pp, VALTA, VPAMTr, ACLS)-( PNTOt4pp, VALTA, VPAMTr, KARA1)-( PGK, TKT1, TPI, CHORM)-( PGK, TKT1, TPI, PPND)-( PGK, TKT1, TPI, TYRTA)-( PGK,…
Case 365	(3HAD100)-( 3HAD121)-( 3HAD141)-( 3HAD161)-( 3HAD181)-( 3HAD40)-( 3HAD60)-( 3HAD80)-( 3OAR100)-( 3OAR121)-( 3OAR141)-( 3OAR161)-( 3OAR181)-( 3OAR40)-( 3OAR60)-( 3OAR80)-( 3OAS100)-( 3OAS121)-( 3OAS141)-( 3OAS161)-( 3OAS181)-( 3OAS60)-( 3OAS80)-( ADCL)-( ADCS)-( ADMDC)-( AGMHE)-( AGPAT140)-( AGPAT181)-( CBPS)-( CLPNS140pp)-( CLPNS160pp)-( CLPNS161pp)-( CLPNS181pp)-( DASYN140)-( DASYN181)-( DHFS)-(…	(ADK1, ADK3)-( TKT2, G6PDH2r)-( TKT2, PGL)-( PGPP181, PGPP181pp)-( PGPP161, PGPP161pp)-( RPE, G6PDH2r)-( RPE, PGL)-( RNTR3c, NDPK7)-( RNTR2c, NDPK5)-( PGPP160, PGPP160pp)-( RNTR1c, NDPK8)-( PGPP140, PGPP140pp)-( MTHFD, GART)-( MTHFC, GART)-( KAS15, KAS14)-( FLDR, NDPK5)-( FLDR, NDPK7)-( FLDR, NDPK8)-( DHORD2, DHORD5)-( 3OAS120, ECOAH6)-( 3OAS120, HACD6i)-( 3OAS120, ACACT9)-( 3OAR120, ECOAH6)-( 3O…	(RNTR3c, TRDR, RNDR3b)-( RNTR2c, TRDR, RNDR2b)-( RNTR1c, TRDR, RNDR1b)-( FLDR, TRDR, RNDR1b)-( FLDR, TRDR, RNDR2b)-( FLDR, TRDR, RNDR3b)-( GHMT2r, GLYCL, GART)-( RNTR3c, RNDR3, GRXR)-( RNTR3c, RNDR3, GTHOr)-( RNTR3c, RNDR3, RNDR3b)-( RNTR2c, RNDR2, GRXR)-( RNTR2c, RNDR2, GTHOr)-( RNTR2c, RNDR2, RNDR2b)-( RNTR1c, RNDR1, GRXR)-( RNTR1c, RNDR1, GTHOr)-( RNTR1c, RNDR1, RNDR1b)-( PGM, PPCK, PPS)-( PGK…	(PGI, TALA, TPI, HEX7)-( PGI, TALA, TPI, XYLI2)-( FUM, MDH, ME2, ME1)-( FBA, PGI, TKT1, HEX7)-( FBA, PGI, TKT1, XYLI2)-( FBA, PGI, TALA, HEX7)-( FBA, PGI, TALA, XYLI2)-( FBA, PGI, RPE, HEX7)-( FBA, PGI, RPE, XYLI2)-( PGI, TPI, HEX7, G6PDH2r)-( PGI, TPI, HEX7, PGL)-( PGI, TPI, G6PDH2r, XYLI2)-( PGI, TPI, PGL, XYLI2)-( PGI, TKT1, HEX7, FBP)-( PGI, TKT1, XYLI2, FBP)-( PGI, TALA, HEX7, FBP)-( PGI, TA…
Case 366	()	(PFL, MTHFC)-( PFL, MTHFD)	(TALA, RPE, FBA3)-( TALA, RPE, PFK_3)-( NDPK3, RPI, CYTD)-( NDPK3, RPI, NTD4)-( CYTK1, RPI, CYTD)-( RPE, G6PDH2r, CYTBDpp)-( RPE, PGL, CYTBDpp)-( TKT2, G6PDH2r, CYTBDpp)-( TKT2, PGL, CYTBDpp)-( PFL, GARFT, FTHFD)-( GAPD, TKT2, TPI)-( GLYCL, GHMT2r, PFL)-( PGI, TPI, RPI)-( PGK, TKT2, TPI)-( CYTK1, CPK1, NTD4)	(PGM, TKT2, TPI, PGCD)-( PGM, TKT2, TPI, PSERT)-( PGM, TKT2, TPI, PSP_L)-( PGI, PGK, RPI, EDA)-( PGI, PGK, RPI, EDD)-( GAPD, PGI, RPI, EDA)-( GAPD, PGI, RPI, EDD)-( FBA, PGI, RPI, F6PA)-( FBA, PGI, RPI, GLYCDx)-( ENO, TKT2, TPI, PGCD)-( ENO, TKT2, TPI, PSERT)-( ENO, TKT2, TPI, PSP_L)-( PGI, RPI, FBP, F6PA)-( PGI, RPI, FBP, GLYCDx)-( PGM, PPCK, TRSARr, PPS)-( PGK, PPCK, TRSARr, PPS)-( GAPD, PPCK, …
Case 367	(5DOAN)-( AMAOTr)-( AOXSr2)-( BMOCOS)-( BMOGDS1)-( BMOGDS2)-( BTS5)-( CDPMEK)-( CHRPL)-( CPMPS)-( DBTS)-( DMATT)-( DXPRIi)-( DXPS)-( E4PD)-( EGMEACPR)-( EPMEACPR)-( FCLT)-( GRTT)-( HBZOPT)-( I2FE2SR)-( I2FE2SS)-( I2FE2SS2)-( I2FE2ST)-( I4FE4SR)-( I4FE4ST)-( ICYSDS)-( MALCOAMT)-( MCTP1App)-( MECDPS)-( MEPCT)-( MOADSUx)-( MOCOS)-( MPTAT)-( MPTS)-( MPTSS)-( OCTDPS)-( OGMEACPD)-( OGMEACPR)-( OGMEACPS…	(PRASCSi_copy2, PRASCSi_copy1)-( MECDPDH2, MECDPDH5)-( TMK, AMPMS2)-( TMK, PMPK)-( TMK, THZPSN3)-( TMK, TMPPP)-( TMK, TYRL)-( RNTR3c2, NDPK7)-( RNTR2c2, NDPK5)-( RNTR1c2, NDPK8)-( PPPGO3, PPPGO)-( PFL, MTHFC)-( PFL, MTHFD)-( IPDPS, IPDDI)-( DMPPS, IPDDI)-( CYTK1, NTD4)-( CPPPGO, CPPPGO2)-( DMPPS, IPDPS)	(TALA, RPE, FBA3)-( TALA, RPE, PFK_3)-( RNTR3c2, TRDR, RNDR3b)-( RNTR2c2, TRDR, RNDR2b)-( RNTR1c2, TRDR, RNDR1b)-( POR5, MECDPDH2, FLDR2)-( PGI, TPI, GND)-( NDPK3, RPI, CYTD)-( NDPK3, RPI, NTD4)-( CYTK1, RPI, CYTD)-( ACACT6r, HACD5, 3HAD120)-( ACACT6r, HACD5, 3OAR120)-( ACACT6r, HACD5, 3OAS120)-( ACACT6r, HACD4, 3HAD120)-( ACACT6r, HACD4, 3OAR120)-( ACACT6r, HACD4, 3OAS120)-( ACACT6r, HACD3, 3HAD…	(PGM, TKT2, TPI, PGCD)-( PGM, TKT2, TPI, PSERT)-( PGM, TKT2, TPI, PSP_L)-( PGI, TALA, TPI, FBA3)-( PGI, TALA, TPI, PFK_3)-( PGI, PGK, RPI, EDA)-( PGI, PGK, RPI, EDD)-( GAPD, PGI, RPI, EDA)-( GAPD, PGI, RPI, EDD)-( FBA, PGI, RPI, F6PA)-( FBA, PGI, RPI, GLYCDx)-( FBA, PGI, RPE, F6PA)-( FBA, PGI, RPE, GLYCDx)-( FBA, PGI, TKT1, F6PA)-( FBA, PGI, TKT1, GLYCDx)-( ENO, TKT2, TPI, PGCD)-( ENO, TKT2, TPI,…
Case 368	(5DOAN)-( AMAOTr)-( AOXSr2)-( BMOCOS)-( BMOGDS1)-( BMOGDS2)-( BTS5)-( CDPMEK)-( CHRPL)-( CPMPS)-( DBTS)-( DMATT)-( DXPRIi)-( DXPS)-( E4PD)-( EGMEACPR)-( EPMEACPR)-( FCLT)-( GRTT)-( HBZOPT)-( I2FE2SR)-( I2FE2SS)-( I2FE2SS2)-( I2FE2ST)-( I4FE4SR)-( I4FE4ST)-( ICYSDS)-( MALCOAMT)-( MCTP1App)-( MECDPS)-( MEPCT)-( MOADSUx)-( MOCOS)-( MPTAT)-( MPTS)-( MPTSS)-( OCTDPS)-( OGMEACPD)-( OGMEACPR)-( OGMEACPS…	(PRASCSi_copy2, PRASCSi_copy1)-( MECDPDH2, MECDPDH5)-( TMK, AMPMS2)-( TMK, PMPK)-( TMK, THZPSN3)-( TMK, TMPPP)-( TMK, TYRL)-( RNTR3c2, NDPK7)-( RNTR2c2, NDPK5)-( RNTR1c2, NDPK8)-( PPPGO3, PPPGO)-( IPDPS, IPDDI)-( DMPPS, IPDDI)-( CYTK1, NTD4)-( CPPPGO, CPPPGO2)-( DMPPS, IPDPS)	(RNTR3c2, TRDR, RNDR3b)-( RNTR2c2, TRDR, RNDR2b)-( RNTR1c2, TRDR, RNDR1b)-( POR5, MECDPDH2, FLDR2)-( PGI, TPI, GND)-( ACACT6r, HACD5, 3HAD120)-( ACACT6r, HACD5, 3OAR120)-( ACACT6r, HACD5, 3OAS120)-( ACACT6r, HACD4, 3HAD120)-( ACACT6r, HACD4, 3OAR120)-( ACACT6r, HACD4, 3OAS120)-( ACACT6r, HACD3, 3HAD120)-( ACACT6r, HACD3, 3OAR120)-( ACACT6r, HACD3, 3OAS120)-( ACACT6r, HACD2, 3HAD120)-( ACACT6r, HA…	(PGI, TALA, TPI, FBA3)-( PGI, TALA, TPI, PFK_3)-( FBA, PGI, RPE, F6PA)-( FBA, PGI, RPE, GLYCDx)-( FBA, PGI, TKT1, F6PA)-( FBA, PGI, TKT1, GLYCDx)-( CYTK1, NDPK3, RNTR3c2, NTP5)-( ACACT7r, ACOAD6f, FACOAE160, 3HAD140)-( AACPS3, ACACT7r, ACOAD6f, 3HAD140)-( POR5, TRDR, FLDR2, RNDR2b)-( POR5, TRDR, FLDR2, RNDR1b)-( POR5, TRDR, FLDR2, RNDR3b)-( PGI, RPE, FBP, F6PA)-( PGI, RPE, FBP, GLYCDx)-( PGI, TPI…
Case 369	(CBPS)-( DNMPPA)-( KOKDO_LIPAtetra)-( LPS_YPtetra)-( MALS)-( ORNDC)-( RPI)	(TKT2, G6PDH2r)-( TKT2, PGL)-( RPE, G6PDH2r)-( RPE, PGL)-( FLDR, NDPK5)-( FLDR, NDPK7)-( FLDR, NDPK8)-( GARFT, PFL)-( MTHFC, PFL)-( MTHFD, PFL)-( RPE, TALA)	(FLDR, TRDR, RNDR1b)-( FLDR, TRDR, RNDR2b)-( FLDR, TRDR, RNDR3b)-( PGM, PPCK, PPS)-( PGK, PPCK, PPS)-( FLDR, RNDR1, GRXR)-( FLDR, RNDR1, GTHOr)-( FLDR, RNDR1, RNDR1b)-( FLDR, RNDR2, GRXR)-( FLDR, RNDR2, GTHOr)-( FLDR, RNDR2, RNDR2b)-( FLDR, RNDR3, GRXR)-( FLDR, RNDR3, GTHOr)-( FLDR, RNDR3, RNDR3b)-( CYTK1, CPK1, NTD4)-( 3OAS120, CTECOAI6, AACPS3)-( 3OAS120, CTECOAI6, ACOAD7f)-( 3OAS120, CTECOAI6,…	(PGM, TKT2, TPI, PGCD)-( PGM, TKT2, TPI, PSERT)-( PGM, TKT2, TPI, PSP_L)-( FUM, MDH, ME2, ME1)-( FBA, PGI, TKT1, HEX7)-( FBA, PGI, TKT1, XYLI2)-( FBA, PGI, TALA, HEX7)-( FBA, PGI, TALA, XYLI2)-( FBA, PGI, RPE, HEX7)-( FBA, PGI, RPE, XYLI2)-( ENO, TKT2, TPI, PGCD)-( ENO, TKT2, TPI, PSERT)-( ENO, TKT2, TPI, PSP_L)-( PGI, TPI, HEX7, G6PDH2r)-( PGI, TPI, HEX7, PGL)-( PGI, TPI, G6PDH2r, XYLI2)-( PGI, …
Case 370	(CBPS)-( DNMPPA)-( KOKDO_LIPAtetra)-( LPS_YPtetra)-( MALS)-( ORNDC)-( RPI)	(TKT2, G6PDH2r)-( TKT2, PGL)-( RPE, G6PDH2r)-( RPE, PGL)-( FLDR, NDPK5)-( FLDR, NDPK7)-( FLDR, NDPK8)-( GARFT, PFL)-( RPE, TALA)	(FLDR, TRDR, RNDR1b)-( FLDR, TRDR, RNDR2b)-( FLDR, TRDR, RNDR3b)-( PGM, PPCK, PPS)-( PGK, PPCK, PPS)-( FLDR, RNDR1, GRXR)-( FLDR, RNDR1, GTHOr)-( FLDR, RNDR1, RNDR1b)-( FLDR, RNDR2, GRXR)-( FLDR, RNDR2, GTHOr)-( FLDR, RNDR2, RNDR2b)-( FLDR, RNDR3, GRXR)-( FLDR, RNDR3, GTHOr)-( FLDR, RNDR3, RNDR3b)-( 3OAS120, CTECOAI6, AACPS3)-( 3OAS120, CTECOAI6, ACOAD7f)-( 3OAS120, CTECOAI6, FACOAE160)-( 3OAS120…	(FUM, MDH, ME2, ME1)-( FBA, PGI, TKT1, HEX7)-( FBA, PGI, TKT1, XYLI2)-( FBA, PGI, TALA, HEX7)-( FBA, PGI, TALA, XYLI2)-( FBA, PGI, RPE, HEX7)-( FBA, PGI, RPE, XYLI2)-( PGI, TPI, HEX7, G6PDH2r)-( PGI, TPI, HEX7, PGL)-( PGI, TPI, G6PDH2r, XYLI2)-( PGI, TPI, PGL, XYLI2)-( PGI, TKT1, HEX7, FBP)-( PGI, TKT1, XYLI2, FBP)-( PGI, TALA, HEX7, FBP)-( PGI, TALA, XYLI2, FBP)-( PGI, RPE, HEX7, FBP)-( PGI, RPE…
Case 371	(G3PD2)-( GMPS2)-( IMPD)-( NDPK2)-( NDPK4)	(SUCOAS, AKGDH)-( NDPK1, ADK3)-( CTECOAI7_copy1, 3HAD161)-( CTECOAI7_copy1, 3OAR161)-( CTECOAI7_copy1, 3OAS161)-( ACOAD1f, 3HAD100)-( ACOAD1f, 3HAD40)-( ACOAD1f, 3HAD60)-( ACOAD1f, 3HAD80)-( ACOAD1f, 3OAR100)-( ACOAD1f, 3OAR40)-( ACOAD1f, 3OAR60)-( ACOAD1f, 3OAR80)-( ACOAD1f, 3OAS100)-( ACOAD1f, 3OAS60)-( ACOAD1f, 3OAS80)	(ARGDr, CBMKr, CBPS)-( MTHFD, PFL, OBTFL)-( MTHFC, PFL, OBTFL)-( PFK, TPI, FBA3)-( PFK, TPI, PFK_3)-( FBA, TPI, FBA3)-( FBA, TPI, PFK_3)-( ADK1, NDPK1, R15BPK)-( ACOAD1f, ECOAH6, 3HAD120)-( ACOAD1f, ECOAH6, 3OAR120)-( ACOAD1f, ECOAH6, 3OAS120)-( FACOAE161, CTECOAI6_copy1, 3HAD100)-( FACOAE161, CTECOAI6_copy1, 3HAD121)-( FACOAE161, CTECOAI6_copy1, 3HAD141)-( FACOAE161, CTECOAI6_copy1, 3OAR100)-( F…	(PGK, TKT2, TPI, MECDPDH2)-( PGI, TKT1, TPI, HEX7)-( PGI, TKT1, TPI, XYLI2)-( PGI, RPI, TPI, HEX7)-( PGI, RPI, TPI, XYLI2)-( PGI, RPE, TPI, HEX7)-( PGI, RPE, TPI, XYLI2)-( GHMT2r, GLYCL, PFL, OBTFL)-( GAPD, TKT2, TPI, MECDPDH2)-( ARGORNt7pp, ORNDC, CBMKr, CBPS)-( PGI, TPI, HEX7, GND)-( PGI, TPI, XYLI2, GND)-( MTHFD, PFL, MMSAD2, MCITD)-( MTHFD, PFL, MMSAD2, MCITL2)-( MTHFD, PFL, MMSAD2, MCITS)-( …
Case 372	(G3PD2)-( GMPS2)-( IMPD)-( NDPK2)-( NDPK4)	(SUCOAS, AKGDH)-( NDPK1, ADK3)-( CTECOAI7_copy1, 3HAD161)-( CTECOAI7_copy1, 3OAR161)-( CTECOAI7_copy1, 3OAS161)-( ACOAD1f, 3HAD100)-( ACOAD1f, 3HAD40)-( ACOAD1f, 3HAD60)-( ACOAD1f, 3HAD80)-( ACOAD1f, 3OAR100)-( ACOAD1f, 3OAR40)-( ACOAD1f, 3OAR60)-( ACOAD1f, 3OAR80)-( ACOAD1f, 3OAS100)-( ACOAD1f, 3OAS60)-( ACOAD1f, 3OAS80)	(ARGDr, CBMKr, CBPS)-( MTHFD, PFL, OBTFL)-( MTHFC, PFL, OBTFL)-( PFK, TPI, FBA3)-( PFK, TPI, PFK_3)-( FBA, TPI, FBA3)-( FBA, TPI, PFK_3)-( ADK1, NDPK1, R15BPK)-( ACOAD1f, ECOAH6, 3HAD120)-( ACOAD1f, ECOAH6, 3OAR120)-( ACOAD1f, ECOAH6, 3OAS120)-( FACOAE161, CTECOAI6_copy1, 3HAD100)-( FACOAE161, CTECOAI6_copy1, 3HAD121)-( FACOAE161, CTECOAI6_copy1, 3HAD141)-( FACOAE161, CTECOAI6_copy1, 3OAR100)-( F…	(PGK, TKT2, TPI, MECDPDH2)-( PGI, TKT1, TPI, HEX7)-( PGI, TKT1, TPI, XYLI2)-( PGI, RPI, TPI, HEX7)-( PGI, RPI, TPI, XYLI2)-( PGI, RPE, TPI, HEX7)-( PGI, RPE, TPI, XYLI2)-( GHMT2r, GLYCL, PFL, OBTFL)-( GAPD, TKT2, TPI, MECDPDH2)-( ARGORNt7pp, ORNDC, CBMKr, CBPS)-( PGI, TPI, HEX7, GND)-( PGI, TPI, XYLI2, GND)-( MTHFD, PFL, MMSAD2, MCITD)-( MTHFD, PFL, MMSAD2, MCITL2)-( MTHFD, PFL, MMSAD2, MCITS)-( …
Case 373	()	(SUCOAS, AKGDH)	(CTECOAI7_copy1, EAR161y, EAR161x)-( ACOAD1f, EAR40x, EAR40y)-( ACOAD1f, EAR60y, EAR60x)-( ACOAD1f, EAR80y, EAR80x)	(ACOAD1f, ECOAH6, EAR100y, EAR100x)-( ACOAD1f, ECOAH6, EAR120y, EAR120x)-( FACOAE161, CTECOAI6_copy1, EAR121y, EAR121x)-( FACOAE161, CTECOAI6_copy1, EAR141y, EAR141x)-( CTECOAI7_copy1, AACPS2, EAR121y, EAR121x)-( CTECOAI7_copy1, AACPS2, EAR141y, EAR141x)-( CTECOAI7_copy1, CTECOAI6_copy1, EAR121y, EAR121x)-( CTECOAI7_copy1, CTECOAI6_copy1, EAR141y, EAR141x)-( CTECOAI7_copy1, FACOAE141, EAR121y, EA…
[truncated: 292 more rows]
