# Supplementary material for: Systematic analysis of microorganisms’ metabolism for selective targeting
Source: Sci Rep. 2024 Jul 16;14:16446. doi: 10.1038/s41598-024-65936-y (PMC11252421; doi:10.1038/s41598-024-65936-y)
Supplement: Supplementary file 3 — Supplementary Information 3. [file 41598_2024_65936_MOESM3_ESM.xlsx]

## Sheet: Info
All solutions found for each case (in the fourth step) are listed in this file. Each individual solution is presented in parentheses. For example, for case 634, the three triple solutions are presented as: (PGI, TPI, GND)-( PGI, TKT1, TPI)-( PGI, TPI, RPE)

## Sheet: Solutions
Case #	Single Lethal	Double Lethal	Triple Lethal	Quadruple Lethal
Case 1	(A5PISO)-( ACCOAC)-( ADSL1r)-( ADSL2r)-( ADSS)-( AGPAT160)-( AICART)-( AIRC2)-( AIRC3)-( ASPCT)-( DASYN160)-( DHFR)-( DHORTS)-( G1PACT)-( GF6PTA)-( GK1)-( GLUPRT)-( IMPC)-( KDOPP)-( KDOPS)-( MCOATA)-( OMPDC)-( ORPT)-( PGAMT)-( PRAIS)-( PRFGS)-( PSD160)-( PSSA160)-( TMDS)-( UAGDP)-( UMPK)	(PRPPS, R15BPK)-( PRPPS, PPM)-( TKT2, GND)-( SULR, METAT)-( SADT2, METAT)-( RPI, KDOCT2)-( RPI, MOAT)-( RPI, MOAT2)-( RPE, GND)-( GARFT, GART)-( ASNS2, ASNS1)-( ADSK, METAT)-( 3OAR160, AACPS3)-( 3OAR160, FACOAE160)-( 3HAD160, AACPS3)-( 3HAD160, FACOAE160)-( 3HAD120, AACPS7)-( 3HAD120, FACOAE120)-( 3OAS160, AACPS3)-( 3OAS160, FACOAE160)-( RPE, RPI)-( RPE, TKT1)-( RPE, TKT2)-( RPI, TALA)-( RPI, TKT…	(RPE, TALA, CHORS)-( RPE, TALA, DDPA)-( RPE, TALA, DHQS)-( RPE, TALA, SHK3Dr)-( RPE, TALA, SHKK)-( ADK1, PRPPS, ADK3)-( TRDR, GRXR, METAT)-( TRDR, GTHOr, METAT)-( TRDR, PAPSR2, METAT)-( TKT2, PGL, GLCDpp)-( TKT1, GND, CHORS)-( TKT1, GND, DDPA)-( TKT1, GND, DHQS)-( TKT1, GND, SHK3Dr)-( TKT1, GND, SHKK)-( TALA, GND, CHORS)-( TALA, GND, DDPA)-( TALA, GND, DHQS)-( TALA, GND, SHK3Dr)-( TALA, GND, SHKK…	(PGK, TKT1, TPI, CHORS)-( PGK, TKT1, TPI, DDPA)-( PGK, TKT1, TPI, DHQS)-( PGK, TKT1, TPI, SHK3Dr)-( PGK, TKT1, TPI, SHKK)-( PGK, TALA, TPI, CHORS)-( PGK, TALA, TPI, DDPA)-( PGK, TALA, TPI, DHQS)-( PGK, TALA, TPI, SHK3Dr)-( PGK, TALA, TPI, SHKK)-( PGK, RPE, TPI, CHORS)-( PGK, RPE, TPI, DDPA)-( PGK, RPE, TPI, DHQS)-( PGK, RPE, TPI, SHK3Dr)-( PGK, RPE, TPI, SHKK)-( GAPD, TKT1, TPI, CHORS)-( GAPD, TK…
Case 2	(A5PISO)-( ACCOAC)-( ADSL1r)-( ADSL2r)-( ADSS)-( AGPAT160)-( AICART)-( AIRC2)-( AIRC3)-( ALAALAr)-( ASAD)-( ASPCT)-( ASPK)-( DAPE)-( DASYN160)-( DHDPRy)-( DHDPS)-( DHFR)-( DHORTS)-( G1PACT)-( GF6PTA)-( GK1)-( GLUPRT)-( IMPC)-( KDOPP)-( KDOPS)-( MCOATA)-( MPTG)-( OMPDC)-( ORPT)-( PAPPT3)-( PGAMT)-( PRAIS)-( PRFGS)-( PSD160)-( PSSA160)-( SDPDS)-( SDPTA)-( THDPS)-( TMDS)-( UAAGDS)-( UAGCVT)-( UAGDP)…	(PRPPS, R15BPK)-( PRPPS, PPM)-( TKT2, GND)-( SULR, METAT)-( SADT2, METAT)-( RPI, KDOCT2)-( RPI, MOAT)-( RPI, MOAT2)-( RPE, GND)-( GARFT, GART)-( ASNS2, ASNS1)-( ADSK, METAT)-( 3OAR160, AACPS3)-( 3OAR160, FACOAE160)-( 3HAD160, AACPS3)-( 3HAD160, FACOAE160)-( 3HAD120, AACPS7)-( 3HAD120, FACOAE120)-( 3OAS160, AACPS3)-( 3OAS160, FACOAE160)-( RPE, RPI)-( RPE, TKT1)-( RPE, TKT2)-( RPI, TALA)-( RPI, TKT…	(RPE, TALA, CHORS)-( RPE, TALA, DDPA)-( RPE, TALA, DHQS)-( RPE, TALA, SHK3Dr)-( RPE, TALA, SHKK)-( ADK1, PRPPS, ADK3)-( TRDR, GRXR, METAT)-( TRDR, GTHOr, METAT)-( TRDR, PAPSR2, METAT)-( TKT2, PGL, GLCDpp)-( TKT1, GND, CHORS)-( TKT1, GND, DDPA)-( TKT1, GND, DHQS)-( TKT1, GND, SHK3Dr)-( TKT1, GND, SHKK)-( TALA, GND, CHORS)-( TALA, GND, DDPA)-( TALA, GND, DHQS)-( TALA, GND, SHK3Dr)-( TALA, GND, SHKK…	(PGK, TKT1, TPI, CHORS)-( PGK, TKT1, TPI, DDPA)-( PGK, TKT1, TPI, DHQS)-( PGK, TKT1, TPI, SHK3Dr)-( PGK, TKT1, TPI, SHKK)-( PGK, TALA, TPI, CHORS)-( PGK, TALA, TPI, DDPA)-( PGK, TALA, TPI, DHQS)-( PGK, TALA, TPI, SHK3Dr)-( PGK, TALA, TPI, SHKK)-( PGK, RPE, TPI, CHORS)-( PGK, RPE, TPI, DDPA)-( PGK, RPE, TPI, DHQS)-( PGK, RPE, TPI, SHK3Dr)-( PGK, RPE, TPI, SHKK)-( GAPD, TKT1, TPI, CHORS)-( GAPD, TK…
Case 3	(ALAALAr)-( ASAD)-( ASPK)-( DAPE)-( DHDPRy)-( DHDPS)-( MPTG)-( PAPPT3)-( SDPDS)-( SDPTA)-( THDPS)-( UAAGDS)-( UAGCVT)-( UAGPT3)-( UAMAGS)-( UAMAS)-( UAPGR)-( UDCPDP)-( UGMDDS)	()	(CYTK1, NTD4, CSND)	(ACOAD6f, EAR161x, 3HAD140, EAR161y)-( ACOAD4f, EAR141x, 3HAD120, EAR141y)-( ACOAD4f, 3HAD120, EAR121x, EAR121y)-( ACOAD2f, EAR141x, 3HAD120, EAR141y)-( ACOAD2f, 3HAD120, EAR121x, EAR121y)-( ACOAD3f, EAR141x, 3HAD120, EAR141y)-( ACOAD3f, 3HAD120, EAR121x, EAR121y)-( ACOAD5f, EAR141x, 3OAR120, EAR141y)-( ACOAD5f, EAR141x, 3HAD120, EAR141y)-( ACOAD5f, EAR141x, 3OAS120, EAR141y)-( ACOAD5f, 3OAR120, …
Case 4	(A5PISO)-( ACCOAC)-( ADSL1r)-( ADSL2r)-( ADSS)-( AGPAT160)-( AICART)-( AIRC2)-( AIRC3)-( ASPCT)-( DASYN160)-( DHFR)-( DHORTS)-( G1PACT)-( GF6PTA)-( GK1)-( GLUPRT)-( IMPC)-( KDOPP)-( KDOPS)-( MCOATA)-( OMPDC)-( ORPT)-( PGAMT)-( PRAIS)-( PRFGS)-( PSD160)-( PSSA160)-( TMDS)-( UAGDP)-( UMPK)	(PRPPS, R15BPK)-( PRPPS, PPM)-( TKT2, GND)-( SULR, METAT)-( SADT2, METAT)-( RPI, KDOCT2)-( RPI, MOAT)-( RPI, MOAT2)-( RPE, GND)-( GARFT, GART)-( ASNS2, ASNS1)-( ADSK, METAT)-( 3OAR160, AACPS3)-( 3OAR160, FACOAE160)-( 3HAD160, AACPS3)-( 3HAD160, FACOAE160)-( 3HAD120, AACPS7)-( 3HAD120, FACOAE120)-( 3OAS160, AACPS3)-( 3OAS160, FACOAE160)-( RPE, RPI)-( RPE, TKT1)-( RPE, TKT2)-( RPI, TALA)-( RPI, TKT…	(RPE, TALA, CHORS)-( RPE, TALA, DDPA)-( RPE, TALA, DHQS)-( RPE, TALA, SHK3Dr)-( RPE, TALA, SHKK)-( ADK1, PRPPS, ADK3)-( TRDR, GRXR, METAT)-( TRDR, GTHOr, METAT)-( TRDR, PAPSR2, METAT)-( TKT2, PGL, GLCDpp)-( TKT1, GND, CHORS)-( TKT1, GND, DDPA)-( TKT1, GND, DHQS)-( TKT1, GND, SHK3Dr)-( TKT1, GND, SHKK)-( TALA, GND, CHORS)-( TALA, GND, DDPA)-( TALA, GND, DHQS)-( TALA, GND, SHK3Dr)-( TALA, GND, SHKK…	(PGK, TKT1, TPI, CHORS)-( PGK, TKT1, TPI, DDPA)-( PGK, TKT1, TPI, DHQS)-( PGK, TKT1, TPI, SHK3Dr)-( PGK, TKT1, TPI, SHKK)-( PGK, TALA, TPI, CHORS)-( PGK, TALA, TPI, DDPA)-( PGK, TALA, TPI, DHQS)-( PGK, TALA, TPI, SHK3Dr)-( PGK, TALA, TPI, SHKK)-( PGK, RPE, TPI, CHORS)-( PGK, RPE, TPI, DDPA)-( PGK, RPE, TPI, DHQS)-( PGK, RPE, TPI, SHK3Dr)-( PGK, RPE, TPI, SHKK)-( GAPD, TKT1, TPI, CHORS)-( GAPD, TK…
Case 5	(A5PISO)-( ACCOAC)-( ADSL1r)-( ADSL2r)-( ADSS)-( AGPAT160)-( AICART)-( AIRC2)-( AIRC3)-( ALAALAr)-( ASAD)-( ASPCT)-( ASPK)-( DAPE)-( DASYN160)-( DHDPRy)-( DHDPS)-( DHFR)-( DHORTS)-( G1PACT)-( GF6PTA)-( GK1)-( GLUPRT)-( IMPC)-( KDOPP)-( KDOPS)-( MCOATA)-( MPTG)-( OMPDC)-( ORPT)-( PAPPT3)-( PGAMT)-( PRAIS)-( PRFGS)-( PSD160)-( PSSA160)-( SDPDS)-( SDPTA)-( THDPS)-( TMDS)-( UAAGDS)-( UAGCVT)-( UAGDP)…	(PRPPS, R15BPK)-( PRPPS, PPM)-( TKT2, GND)-( SULR, METAT)-( SADT2, METAT)-( RPI, KDOCT2)-( RPI, MOAT)-( RPI, MOAT2)-( RPE, GND)-( GARFT, GART)-( ASNS2, ASNS1)-( ADSK, METAT)-( 3OAR160, AACPS3)-( 3OAR160, FACOAE160)-( 3HAD160, AACPS3)-( 3HAD160, FACOAE160)-( 3HAD120, AACPS7)-( 3HAD120, FACOAE120)-( 3OAS160, AACPS3)-( 3OAS160, FACOAE160)-( RPE, RPI)-( RPE, TKT1)-( RPE, TKT2)-( RPI, TALA)-( RPI, TKT…	(RPE, TALA, CHORS)-( RPE, TALA, DDPA)-( RPE, TALA, DHQS)-( RPE, TALA, SHK3Dr)-( RPE, TALA, SHKK)-( ADK1, PRPPS, ADK3)-( TRDR, GRXR, METAT)-( TRDR, GTHOr, METAT)-( TRDR, PAPSR2, METAT)-( TKT2, PGL, GLCDpp)-( TKT1, GND, CHORS)-( TKT1, GND, DDPA)-( TKT1, GND, DHQS)-( TKT1, GND, SHK3Dr)-( TKT1, GND, SHKK)-( TALA, GND, CHORS)-( TALA, GND, DDPA)-( TALA, GND, DHQS)-( TALA, GND, SHK3Dr)-( TALA, GND, SHKK…	(PGK, TKT1, TPI, CHORS)-( PGK, TKT1, TPI, DDPA)-( PGK, TKT1, TPI, DHQS)-( PGK, TKT1, TPI, SHK3Dr)-( PGK, TKT1, TPI, SHKK)-( PGK, TALA, TPI, CHORS)-( PGK, TALA, TPI, DDPA)-( PGK, TALA, TPI, DHQS)-( PGK, TALA, TPI, SHK3Dr)-( PGK, TALA, TPI, SHKK)-( PGK, RPE, TPI, CHORS)-( PGK, RPE, TPI, DDPA)-( PGK, RPE, TPI, DHQS)-( PGK, RPE, TPI, SHK3Dr)-( PGK, RPE, TPI, SHKK)-( GAPD, TKT1, TPI, CHORS)-( GAPD, TK…
Case 6	(ALAALAr)-( ASAD)-( ASPK)-( DAPE)-( DHDPRy)-( DHDPS)-( MPTG)-( PAPPT3)-( SDPDS)-( SDPTA)-( THDPS)-( UAAGDS)-( UAGCVT)-( UAGPT3)-( UAMAGS)-( UAMAS)-( UAPGR)-( UDCPDP)-( UGMDDS)	()	(CYTK1, NTD4, CSND)	(ACOAD6f, EAR161x, 3HAD140, EAR161y)-( ACOAD4f, EAR141x, 3HAD120, EAR141y)-( ACOAD4f, 3HAD120, EAR121x, EAR121y)-( ACOAD2f, EAR141x, 3HAD120, EAR141y)-( ACOAD2f, 3HAD120, EAR121x, EAR121y)-( ACOAD3f, EAR141x, 3HAD120, EAR141y)-( ACOAD3f, 3HAD120, EAR121x, EAR121y)-( ACOAD5f, EAR141x, 3OAR120, EAR141y)-( ACOAD5f, EAR141x, 3HAD120, EAR141y)-( ACOAD5f, EAR141x, 3OAS120, EAR141y)-( ACOAD5f, 3OAR120, …
Case 7	()	()	(RPI, FACOAE140, 3HAD140)-( RPI, PETNT161pp, DASYN181)-( RPI, PETNT161pp, PSSA181)-( RPI, PETNT161pp, PSD181)-( RPI, DAGK161, DASYN181)-( RPI, DAGK161, PSSA181)-( RPI, DAGK161, PSD181)	(ECOAH7, RPI, ACOAD6f, 3HAD140)-( ACOAD7f, FACOAE140, 3HAD140, HACD8)-( RPI, FACOAE140, EAR140y, EAR140x)
Case 8	()	()	(RPI, FACOAE140, 3HAD140)-( RPI, PETNT161pp, DASYN181)-( RPI, PETNT161pp, PSSA181)-( RPI, PETNT161pp, PSD181)-( RPI, DAGK161, DASYN181)-( RPI, DAGK161, PSSA181)-( RPI, DAGK161, PSD181)	(ECOAH7, RPI, ACOAD6f, 3HAD140)-( ACOAD7f, FACOAE140, 3HAD140, HACD8)-( RPI, FACOAE140, EAR140y, EAR140x)
Case 9	()	()	()	()
Case 10	(A5PISO)-( ACCOAC)-( ADSL1r)-( ADSL2r)-( ADSS)-( AGPAT160)-( AICART)-( AIRC2)-( AIRC3)-( ASPCT)-( DASYN160)-( DHFR)-( DHORTS)-( G1PACT)-( GF6PTA)-( GK1)-( GLUPRT)-( IMPC)-( KDOPP)-( KDOPS)-( MCOATA)-( OMPDC)-( ORPT)-( PGAMT)-( PRAIS)-( PRFGS)-( PSD160)-( PSSA160)-( TMDS)-( UAGDP)-( UMPK)	(PRPPS, R15BPK)-( PRPPS, PPM)-( TKT2, GND)-( SULR, METAT)-( SADT2, METAT)-( RPI, KDOCT2)-( RPI, MOAT)-( RPI, MOAT2)-( RPE, GND)-( GARFT, GART)-( ASNS2, ASNS1)-( ADSK, METAT)-( 3OAR160, AACPS3)-( 3OAR160, FACOAE160)-( 3HAD160, AACPS3)-( 3HAD160, FACOAE160)-( 3HAD120, AACPS7)-( 3HAD120, FACOAE120)-( 3OAS160, AACPS3)-( 3OAS160, FACOAE160)-( RPE, RPI)-( RPE, TKT1)-( RPE, TKT2)-( RPI, TALA)-( RPI, TKT…	(RPE, TALA, CHORS)-( RPE, TALA, DDPA)-( RPE, TALA, DHQS)-( RPE, TALA, SHK3Dr)-( RPE, TALA, SHKK)-( ADK1, PRPPS, ADK3)-( TRDR, GRXR, METAT)-( TRDR, GTHOr, METAT)-( TRDR, PAPSR2, METAT)-( TKT2, PGL, GLCDpp)-( TKT1, GND, CHORS)-( TKT1, GND, DDPA)-( TKT1, GND, DHQS)-( TKT1, GND, SHK3Dr)-( TKT1, GND, SHKK)-( TALA, GND, CHORS)-( TALA, GND, DDPA)-( TALA, GND, DHQS)-( TALA, GND, SHK3Dr)-( TALA, GND, SHKK…	(PGK, TKT1, TPI, CHORS)-( PGK, TKT1, TPI, DDPA)-( PGK, TKT1, TPI, DHQS)-( PGK, TKT1, TPI, SHK3Dr)-( PGK, TKT1, TPI, SHKK)-( PGK, TALA, TPI, CHORS)-( PGK, TALA, TPI, DDPA)-( PGK, TALA, TPI, DHQS)-( PGK, TALA, TPI, SHK3Dr)-( PGK, TALA, TPI, SHKK)-( PGK, RPE, TPI, CHORS)-( PGK, RPE, TPI, DDPA)-( PGK, RPE, TPI, DHQS)-( PGK, RPE, TPI, SHK3Dr)-( PGK, RPE, TPI, SHKK)-( GAPD, TKT1, TPI, CHORS)-( GAPD, TK…
Case 11	(A5PISO)-( ACCOAC)-( ADSL1r)-( ADSL2r)-( ADSS)-( AGPAT160)-( AICART)-( AIRC2)-( AIRC3)-( ALAALAr)-( ASAD)-( ASPCT)-( ASPK)-( DAPE)-( DASYN160)-( DHDPRy)-( DHDPS)-( DHFR)-( DHORTS)-( G1PACT)-( GF6PTA)-( GK1)-( GLUPRT)-( IMPC)-( KDOPP)-( KDOPS)-( MCOATA)-( MCTP1App)-( MPTG)-( OMPDC)-( ORPT)-( PAPPT3)-( PGAMT)-( PRAIS)-( PRFGS)-( PSD160)-( PSSA160)-( SDPDS)-( SDPTA)-( THDPS)-( TMDS)-( UAAGDS)-( UAGC…	(PRPPS, R15BPK)-( PRPPS, PPM)-( TKT2, GND)-( SULR, METAT)-( SADT2, METAT)-( RPI, KDOCT2)-( RPI, MOAT)-( RPI, MOAT2)-( RPE, GND)-( GARFT, GART)-( ASNS2, ASNS1)-( ADSK, METAT)-( 3OAR160, AACPS3)-( 3OAR160, FACOAE160)-( 3HAD160, AACPS3)-( 3HAD160, FACOAE160)-( 3HAD120, AACPS7)-( 3HAD120, FACOAE120)-( 3OAS160, AACPS3)-( 3OAS160, FACOAE160)-( RPE, RPI)-( RPE, TKT1)-( RPE, TKT2)-( RPI, TALA)-( RPI, TKT…	(RPE, TALA, CHORS)-( RPE, TALA, DDPA)-( RPE, TALA, DHQS)-( RPE, TALA, SHK3Dr)-( RPE, TALA, SHKK)-( ADK1, PRPPS, ADK3)-( TRDR, GRXR, METAT)-( TRDR, GTHOr, METAT)-( TRDR, PAPSR2, METAT)-( TKT2, PGL, GLCDpp)-( TKT1, GND, CHORS)-( TKT1, GND, DDPA)-( TKT1, GND, DHQS)-( TKT1, GND, SHK3Dr)-( TKT1, GND, SHKK)-( TALA, GND, CHORS)-( TALA, GND, DDPA)-( TALA, GND, DHQS)-( TALA, GND, SHK3Dr)-( TALA, GND, SHKK…	(PGK, TKT1, TPI, CHORS)-( PGK, TKT1, TPI, DDPA)-( PGK, TKT1, TPI, DHQS)-( PGK, TKT1, TPI, SHK3Dr)-( PGK, TKT1, TPI, SHKK)-( PGK, TALA, TPI, CHORS)-( PGK, TALA, TPI, DDPA)-( PGK, TALA, TPI, DHQS)-( PGK, TALA, TPI, SHK3Dr)-( PGK, TALA, TPI, SHKK)-( PGK, RPE, TPI, CHORS)-( PGK, RPE, TPI, DDPA)-( PGK, RPE, TPI, DHQS)-( PGK, RPE, TPI, SHK3Dr)-( PGK, RPE, TPI, SHKK)-( GAPD, TKT1, TPI, CHORS)-( GAPD, TK…
Case 12	(ALAALAr)-( ASAD)-( ASPK)-( DAPE)-( DHDPRy)-( DHDPS)-( MCTP1App)-( MPTG)-( PAPPT3)-( SDPDS)-( SDPTA)-( THDPS)-( UAAGDS)-( UAGCVT)-( UAGPT3)-( UAMAGS)-( UAMAS)-( UAPGR)-( UDCPDP)-( UGMDDS)	()	(CYTK1, NTD4, CSND)	(ACOAD6f, EAR161x, 3HAD140, EAR161y)-( ACOAD4f, EAR141x, 3HAD120, EAR141y)-( ACOAD4f, 3HAD120, EAR121x, EAR121y)-( ACOAD2f, EAR141x, 3HAD120, EAR141y)-( ACOAD2f, 3HAD120, EAR121x, EAR121y)-( ACOAD3f, EAR141x, 3HAD120, EAR141y)-( ACOAD3f, 3HAD120, EAR121x, EAR121y)-( ACOAD5f, EAR141x, 3OAR120, EAR141y)-( ACOAD5f, EAR141x, 3HAD120, EAR141y)-( ACOAD5f, EAR141x, 3OAS120, EAR141y)-( ACOAD5f, 3OAR120, …
Case 13	(A5PISO)-( ACCOAC)-( ADSL1r)-( ADSL2r)-( ADSS)-( AGPAT160)-( AICART)-( AIRC2)-( AIRC3)-( ASPCT)-( DASYN160)-( DHFR)-( DHORTS)-( G1PACT)-( GF6PTA)-( GK1)-( GLUPRT)-( IMPC)-( KDOPP)-( KDOPS)-( MCOATA)-( OMPDC)-( ORPT)-( PGAMT)-( PRAIS)-( PRFGS)-( PSD160)-( PSSA160)-( TMDS)-( UAGDP)-( UMPK)	(PRPPS, R15BPK)-( PRPPS, PPM)-( TKT2, GND)-( SULR, METAT)-( SADT2, METAT)-( RPI, KDOCT2)-( RPI, MOAT)-( RPI, MOAT2)-( RPE, GND)-( GARFT, GART)-( ASNS2, ASNS1)-( ADSK, METAT)-( 3OAR160, AACPS3)-( 3OAR160, FACOAE160)-( 3HAD160, AACPS3)-( 3HAD160, FACOAE160)-( 3HAD120, AACPS7)-( 3HAD120, FACOAE120)-( 3OAS160, AACPS3)-( 3OAS160, FACOAE160)-( RPE, RPI)-( RPE, TKT1)-( RPE, TKT2)-( RPI, TALA)-( RPI, TKT…	(RPE, TALA, CHORS)-( RPE, TALA, DDPA)-( RPE, TALA, DHQS)-( RPE, TALA, SHK3Dr)-( RPE, TALA, SHKK)-( ADK1, PRPPS, ADK3)-( TRDR, GRXR, METAT)-( TRDR, GTHOr, METAT)-( TRDR, PAPSR2, METAT)-( TKT2, PGL, GLCDpp)-( TKT1, GND, CHORS)-( TKT1, GND, DDPA)-( TKT1, GND, DHQS)-( TKT1, GND, SHK3Dr)-( TKT1, GND, SHKK)-( TALA, GND, CHORS)-( TALA, GND, DDPA)-( TALA, GND, DHQS)-( TALA, GND, SHK3Dr)-( TALA, GND, SHKK…	(PGK, TKT1, TPI, CHORS)-( PGK, TKT1, TPI, DDPA)-( PGK, TKT1, TPI, DHQS)-( PGK, TKT1, TPI, SHK3Dr)-( PGK, TKT1, TPI, SHKK)-( PGK, TALA, TPI, CHORS)-( PGK, TALA, TPI, DDPA)-( PGK, TALA, TPI, DHQS)-( PGK, TALA, TPI, SHK3Dr)-( PGK, TALA, TPI, SHKK)-( PGK, RPE, TPI, CHORS)-( PGK, RPE, TPI, DDPA)-( PGK, RPE, TPI, DHQS)-( PGK, RPE, TPI, SHK3Dr)-( PGK, RPE, TPI, SHKK)-( GAPD, TKT1, TPI, CHORS)-( GAPD, TK…
Case 14	(A5PISO)-( ACCOAC)-( ADSL1r)-( ADSL2r)-( ADSS)-( AGPAT160)-( AICART)-( AIRC2)-( AIRC3)-( ALAALAr)-( ASAD)-( ASPCT)-( ASPK)-( DAPE)-( DASYN160)-( DHDPRy)-( DHDPS)-( DHFR)-( DHORTS)-( G1PACT)-( GF6PTA)-( GK1)-( GLUPRT)-( IMPC)-( KDOPP)-( KDOPS)-( MCOATA)-( MCTP1App)-( MPTG)-( OMPDC)-( ORPT)-( PAPPT3)-( PGAMT)-( PRAIS)-( PRFGS)-( PSD160)-( PSSA160)-( SDPDS)-( SDPTA)-( THDPS)-( TMDS)-( UAAGDS)-( UAGC…	(PRPPS, R15BPK)-( PRPPS, PPM)-( TKT2, GND)-( SULR, METAT)-( SADT2, METAT)-( RPI, KDOCT2)-( RPI, MOAT)-( RPI, MOAT2)-( RPE, GND)-( GARFT, GART)-( ASNS2, ASNS1)-( ADSK, METAT)-( 3OAR160, AACPS3)-( 3OAR160, FACOAE160)-( 3HAD160, AACPS3)-( 3HAD160, FACOAE160)-( 3HAD120, AACPS7)-( 3HAD120, FACOAE120)-( 3OAS160, AACPS3)-( 3OAS160, FACOAE160)-( RPE, RPI)-( RPE, TKT1)-( RPE, TKT2)-( RPI, TALA)-( RPI, TKT…	(RPE, TALA, CHORS)-( RPE, TALA, DDPA)-( RPE, TALA, DHQS)-( RPE, TALA, SHK3Dr)-( RPE, TALA, SHKK)-( ADK1, PRPPS, ADK3)-( TRDR, GRXR, METAT)-( TRDR, GTHOr, METAT)-( TRDR, PAPSR2, METAT)-( TKT2, PGL, GLCDpp)-( TKT1, GND, CHORS)-( TKT1, GND, DDPA)-( TKT1, GND, DHQS)-( TKT1, GND, SHK3Dr)-( TKT1, GND, SHKK)-( TALA, GND, CHORS)-( TALA, GND, DDPA)-( TALA, GND, DHQS)-( TALA, GND, SHK3Dr)-( TALA, GND, SHKK…	(PGK, TKT1, TPI, CHORS)-( PGK, TKT1, TPI, DDPA)-( PGK, TKT1, TPI, DHQS)-( PGK, TKT1, TPI, SHK3Dr)-( PGK, TKT1, TPI, SHKK)-( PGK, TALA, TPI, CHORS)-( PGK, TALA, TPI, DDPA)-( PGK, TALA, TPI, DHQS)-( PGK, TALA, TPI, SHK3Dr)-( PGK, TALA, TPI, SHKK)-( PGK, RPE, TPI, CHORS)-( PGK, RPE, TPI, DDPA)-( PGK, RPE, TPI, DHQS)-( PGK, RPE, TPI, SHK3Dr)-( PGK, RPE, TPI, SHKK)-( GAPD, TKT1, TPI, CHORS)-( GAPD, TK…
Case 15	(ALAALAr)-( ASAD)-( ASPK)-( DAPE)-( DHDPRy)-( DHDPS)-( MCTP1App)-( MPTG)-( PAPPT3)-( SDPDS)-( SDPTA)-( THDPS)-( UAAGDS)-( UAGCVT)-( UAGPT3)-( UAMAGS)-( UAMAS)-( UAPGR)-( UDCPDP)-( UGMDDS)	()	(CYTK1, NTD4, CSND)	(CYSS, CYSabcpp, HSDy, MICITDr)-( CYSS, CYSabcpp, HSDy, NTD4)-( CYSS, CYSabcpp, HSDy, RBK)-( ACOAD6f, EAR161x, 3HAD140, EAR161y)-( ACOAD4f, EAR141x, 3HAD120, EAR141y)-( ACOAD4f, 3HAD120, EAR121x, EAR121y)-( ACOAD2f, EAR141x, 3HAD120, EAR141y)-( ACOAD2f, 3HAD120, EAR121x, EAR121y)-( ACOAD3f, EAR141x, 3HAD120, EAR141y)-( ACOAD3f, 3HAD120, EAR121x, EAR121y)-( ACOAD5f, EAR141x, 3OAR120, EAR141y)-( AC…
Case 16	()	()	(RPI, FACOAE140, 3HAD140)-( RPI, PETNT161pp, DASYN181)-( RPI, PETNT161pp, PSSA181)-( RPI, PETNT161pp, PSD181)-( RPI, DAGK161, DASYN181)-( RPI, DAGK161, PSSA181)-( RPI, DAGK161, PSD181)	(ECOAH7, RPI, ACOAD6f, 3HAD140)-( ACOAD7f, FACOAE140, 3HAD140, HACD8)-( RPI, FACOAE140, EAR140y, EAR140x)
Case 17	()	()	(RPI, FACOAE140, 3HAD140)-( RPI, PETNT161pp, DASYN181)-( RPI, PETNT161pp, PSSA181)-( RPI, PETNT161pp, PSD181)-( RPI, DAGK161, DASYN181)-( RPI, DAGK161, PSSA181)-( RPI, DAGK161, PSD181)	(ECOAH7, RPI, ACOAD6f, 3HAD140)-( ACOAD7f, FACOAE140, 3HAD140, HACD8)-( RPI, FACOAE140, EAR140y, EAR140x)
Case 18	()	()	()	()
Case 19	()	()	()	()
Case 20	(MCTP1App)	()	()	()
Case 21	(MCTP1App)	()	()	()
Case 22	()	()	()	()
Case 23	(MCTP1App)	()	()	()
Case 24	(MCTP1App)	()	()	()
Case 25	()	()	()	()
Case 26	()	()	()	()
Case 27	()	()	()	()
Case 28	(A5PISO)-( ACCOAC)-( ADSL1r)-( ADSL2r)-( ADSS)-( AGPAT160)-( AICART)-( AIRC2)-( AIRC3)-( ASPCT)-( DASYN160)-( DHFR)-( DHORTS)-( G1PACT)-( GF6PTA)-( GK1)-( GLUPRT)-( GMPS2)-( IMPC)-( KDOPP)-( KDOPS)-( MCOATA)-( NDPK2)-( NDPK4)-( OMPDC)-( ORPT)-( PGAMT)-( PRAIS)-( PRFGS)-( PSD160)-( PSSA160)-( TMDS)-( UAGDP)-( UMPK)	(PRPPS, R15BPK)-( PRPPS, PPM)-( TKT2, GND)-( SULR, METAT)-( SADT2, METAT)-( RPI, KDOCT2)-( RPI, MOAT)-( RPI, MOAT2)-( RPE, GND)-( GARFT, GART)-( ASNS2, ASNS1)-( ADSK, METAT)-( 3OAR160, AACPS3)-( 3OAR160, FACOAE160)-( 3HAD160, AACPS3)-( 3HAD160, FACOAE160)-( 3HAD120, AACPS7)-( 3HAD120, FACOAE120)-( 3OAS160, AACPS3)-( 3OAS160, FACOAE160)-( RPE, RPI)-( RPE, TKT1)-( RPE, TKT2)-( RPI, TALA)-( RPI, TKT…	(RPE, TALA, CHORS)-( RPE, TALA, DDPA)-( RPE, TALA, DHQS)-( RPE, TALA, SHK3Dr)-( RPE, TALA, SHKK)-( ADK1, PRPPS, ADK3)-( TRDR, GRXR, METAT)-( TRDR, GTHOr, METAT)-( TRDR, PAPSR2, METAT)-( TKT2, PGL, GLCDpp)-( TKT1, GND, CHORS)-( TKT1, GND, DDPA)-( TKT1, GND, DHQS)-( TKT1, GND, SHK3Dr)-( TKT1, GND, SHKK)-( TALA, GND, CHORS)-( TALA, GND, DDPA)-( TALA, GND, DHQS)-( TALA, GND, SHK3Dr)-( TALA, GND, SHKK…	(PGK, TKT1, TPI, CHORS)-( PGK, TKT1, TPI, DDPA)-( PGK, TKT1, TPI, DHQS)-( PGK, TKT1, TPI, SHK3Dr)-( PGK, TKT1, TPI, SHKK)-( PGK, TALA, TPI, CHORS)-( PGK, TALA, TPI, DDPA)-( PGK, TALA, TPI, DHQS)-( PGK, TALA, TPI, SHK3Dr)-( PGK, TALA, TPI, SHKK)-( PGK, RPE, TPI, CHORS)-( PGK, RPE, TPI, DDPA)-( PGK, RPE, TPI, DHQS)-( PGK, RPE, TPI, SHK3Dr)-( PGK, RPE, TPI, SHKK)-( PGI, RPI, TPI, HEX7)-( GAPD, TKT1,…
Case 29	(A5PISO)-( ACCOAC)-( ADSL1r)-( ADSL2r)-( ADSS)-( AGPAT160)-( AICART)-( AIRC2)-( AIRC3)-( ALAALAr)-( ASAD)-( ASPCT)-( ASPK)-( DAPE)-( DASYN160)-( DHDPRy)-( DHDPS)-( DHFR)-( DHORTS)-( G1PACT)-( GF6PTA)-( GK1)-( GLUPRT)-( GMPS2)-( IMPC)-( KDOPP)-( KDOPS)-( MCOATA)-( MPTG)-( NDPK2)-( NDPK4)-( OMPDC)-( ORPT)-( PAPPT3)-( PGAMT)-( PRAIS)-( PRFGS)-( PSD160)-( PSSA160)-( SDPDS)-( SDPTA)-( THDPS)-( TMDS)-(…	(PRPPS, R15BPK)-( PRPPS, PPM)-( TKT2, GND)-( SULR, METAT)-( SADT2, METAT)-( RPI, KDOCT2)-( RPI, MOAT)-( RPI, MOAT2)-( RPE, GND)-( GARFT, GART)-( ASNS2, ASNS1)-( ADSK, METAT)-( 3OAR160, AACPS3)-( 3OAR160, FACOAE160)-( 3HAD160, AACPS3)-( 3HAD160, FACOAE160)-( 3HAD120, AACPS7)-( 3HAD120, FACOAE120)-( 3OAS160, AACPS3)-( 3OAS160, FACOAE160)-( RPE, RPI)-( RPE, TKT1)-( RPE, TKT2)-( RPI, TALA)-( RPI, TKT…	(RPE, TALA, CHORS)-( RPE, TALA, DDPA)-( RPE, TALA, DHQS)-( RPE, TALA, SHK3Dr)-( RPE, TALA, SHKK)-( ADK1, PRPPS, ADK3)-( TRDR, GRXR, METAT)-( TRDR, GTHOr, METAT)-( TRDR, PAPSR2, METAT)-( TKT2, PGL, GLCDpp)-( TKT1, GND, CHORS)-( TKT1, GND, DDPA)-( TKT1, GND, DHQS)-( TKT1, GND, SHK3Dr)-( TKT1, GND, SHKK)-( TALA, GND, CHORS)-( TALA, GND, DDPA)-( TALA, GND, DHQS)-( TALA, GND, SHK3Dr)-( TALA, GND, SHKK…	(PGK, TKT1, TPI, CHORS)-( PGK, TKT1, TPI, DDPA)-( PGK, TKT1, TPI, DHQS)-( PGK, TKT1, TPI, SHK3Dr)-( PGK, TKT1, TPI, SHKK)-( PGK, TALA, TPI, CHORS)-( PGK, TALA, TPI, DDPA)-( PGK, TALA, TPI, DHQS)-( PGK, TALA, TPI, SHK3Dr)-( PGK, TALA, TPI, SHKK)-( PGK, RPE, TPI, CHORS)-( PGK, RPE, TPI, DDPA)-( PGK, RPE, TPI, DHQS)-( PGK, RPE, TPI, SHK3Dr)-( PGK, RPE, TPI, SHKK)-( PGI, RPI, TPI, HEX7)-( GAPD, TKT1,…
Case 30	(ALAALAr)-( ASAD)-( ASPK)-( DAPE)-( DHDPRy)-( DHDPS)-( MPTG)-( PAPPT3)-( SDPDS)-( SDPTA)-( THDPS)-( UAAGDS)-( UAGCVT)-( UAGPT3)-( UAMAGS)-( UAMAS)-( UAPGR)-( UDCPDP)-( UGMDDS)	()	(CYTK1, NTD4, CSND)	(ECOAH7, 3HAD160, EAR161y, EAR161x)-( ECOAH7, 3OAR160, EAR161y, EAR161x)-( ECOAH7, 3OAS160, EAR161y, EAR161x)-( ECOAH6, 3HAD140, EAR121y, EAR121x)-( ECOAH6, 3HAD140, EAR141y, EAR141x)-( ECOAH5, 3HAD120, EAR121y, EAR121x)-( ECOAH5, 3HAD120, EAR141y, EAR141x)-( ECOAH4, 3HAD120, EAR121y, EAR121x)-( ECOAH4, 3HAD120, EAR141y, EAR141x)-( ECOAH3, 3HAD120, EAR121y, EAR121x)-( ECOAH3, 3HAD120, EAR141y, EA…
Case 31	(3HAD100)-( 3HAD141)-( 3HAD161)-( 3HAD181)-( 3HAD40)-( 3HAD60)-( 3HAD80)-( 3OAR100)-( 3OAR161)-( 3OAR181)-( 3OAR40)-( 3OAR60)-( 3OAR80)-( 3OAS100)-( 3OAS161)-( 3OAS181)-( 3OAS60)-( 3OAS80)-( A5PISO)-( ACCOAC)-( ADSL1r)-( ADSL2r)-( ADSS)-( AGMHE)-( AGPAT160)-( AGPAT181)-( AICART)-( AIRC2)-( AIRC3)-( ASPCT)-( CLPNS160pp)-( CLPNS161pp)-( CLPNS181pp)-( DASYN160)-( DASYN181)-( DHFR)-( DHORTS)-( G1PACT…	(PRPPS, R15BPK)-( PRPPS, PPM)-( TKT2, GND)-( SULR, METAT)-( SADT2, METAT)-( RPI, KDOCT2)-( RPI, MOAT)-( RPI, MOAT2)-( RPE, GND)-( RNTR1c, NDPK8)-( PGPP160, PGPP160pp)-( PGPP181, PGPP181pp)-( MTHFD, GART)-( MTHFC, GART)-( NDPK7, RNTR3c)-( KAS15, KAS14)-( GARFT, GART)-( ASNS2, ASNS1)-( ADSK, METAT)-( 3OAR160, AACPS3)-( 3OAR160, FACOAE160)-( 3OAR120, ACACT9)-( 3HAD160, AACPS3)-( 3HAD160, FACOAE160)-…	(RPE, TALA, CHORS)-( RPE, TALA, DDPA)-( RPE, TALA, DHQS)-( RPE, TALA, SHK3Dr)-( RPE, TALA, SHKK)-( RNTR1c, TRDR, GRXR)-( RNTR1c, TRDR, GTHOr)-( RNTR1c, TRDR, RNDR1b)-( GHMT2r, GLYCL, GART)-( ADK1, PRPPS, ADK3)-( TRDR, GRXR, RNTR2c)-( TRDR, GRXR, RNTR3c)-( TRDR, GTHOr, RNTR2c)-( TRDR, GTHOr, RNTR3c)-( TRDR, GRXR, METAT)-( TRDR, GTHOr, METAT)-( TRDR, PAPSR2, METAT)-( TRDR, RNTR2c, RNDR2b)-( TRDR, R…	(PGK, TKT1, TPI, CHORS)-( PGK, TKT1, TPI, DDPA)-( PGK, TKT1, TPI, DHQS)-( PGK, TKT1, TPI, SHK3Dr)-( PGK, TKT1, TPI, SHKK)-( PGK, TALA, TPI, CHORS)-( PGK, TALA, TPI, DDPA)-( PGK, TALA, TPI, DHQS)-( PGK, TALA, TPI, SHK3Dr)-( PGK, TALA, TPI, SHKK)-( PGK, RPE, TPI, CHORS)-( PGK, RPE, TPI, DDPA)-( PGK, RPE, TPI, DHQS)-( PGK, RPE, TPI, SHK3Dr)-( PGK, RPE, TPI, SHKK)-( PGI, RPI, TPI, HEX7)-( GAPD, TKT1,…
Case 32	(3HAD100)-( 3HAD141)-( 3HAD161)-( 3HAD181)-( 3HAD40)-( 3HAD60)-( 3HAD80)-( 3OAR100)-( 3OAR161)-( 3OAR181)-( 3OAR40)-( 3OAR60)-( 3OAR80)-( 3OAS100)-( 3OAS161)-( 3OAS181)-( 3OAS60)-( 3OAS80)-( A5PISO)-( ACCOAC)-( ADSL1r)-( ADSL2r)-( ADSS)-( AGMHE)-( AGPAT160)-( AGPAT181)-( AICART)-( AIRC2)-( AIRC3)-( ALAALAr)-( ASAD)-( ASPCT)-( ASPK)-( CLPNS160pp)-( CLPNS161pp)-( CLPNS181pp)-( DAPE)-( DASYN160)-( D…	(PRPPS, R15BPK)-( PRPPS, PPM)-( TKT2, GND)-( SULR, METAT)-( SADT2, METAT)-( RPI, KDOCT2)-( RPI, MOAT)-( RPI, MOAT2)-( RPE, GND)-( RNTR1c, NDPK8)-( PGPP160, PGPP160pp)-( PGPP181, PGPP181pp)-( MTHFD, GART)-( MTHFC, GART)-( NDPK7, RNTR3c)-( KAS15, KAS14)-( GARFT, GART)-( ASNS2, ASNS1)-( ADSK, METAT)-( 3OAR160, AACPS3)-( 3OAR160, FACOAE160)-( 3OAR120, ACACT9)-( 3HAD160, AACPS3)-( 3HAD160, FACOAE160)-…	(RPE, TALA, CHORS)-( RPE, TALA, DDPA)-( RPE, TALA, DHQS)-( RPE, TALA, SHK3Dr)-( RPE, TALA, SHKK)-( RNTR1c, TRDR, GRXR)-( RNTR1c, TRDR, GTHOr)-( RNTR1c, TRDR, RNDR1b)-( GHMT2r, GLYCL, GART)-( ADK1, PRPPS, ADK3)-( TRDR, GRXR, RNTR2c)-( TRDR, GRXR, RNTR3c)-( TRDR, GTHOr, RNTR2c)-( TRDR, GTHOr, RNTR3c)-( TRDR, GRXR, METAT)-( TRDR, GTHOr, METAT)-( TRDR, PAPSR2, METAT)-( TRDR, RNTR2c, RNDR2b)-( TRDR, R…	(PGK, TKT1, TPI, CHORS)-( PGK, TKT1, TPI, DDPA)-( PGK, TKT1, TPI, DHQS)-( PGK, TKT1, TPI, SHK3Dr)-( PGK, TKT1, TPI, SHKK)-( PGK, TALA, TPI, CHORS)-( PGK, TALA, TPI, DDPA)-( PGK, TALA, TPI, DHQS)-( PGK, TALA, TPI, SHK3Dr)-( PGK, TALA, TPI, SHKK)-( PGK, RPE, TPI, CHORS)-( PGK, RPE, TPI, DDPA)-( PGK, RPE, TPI, DHQS)-( PGK, RPE, TPI, SHK3Dr)-( PGK, RPE, TPI, SHKK)-( PGI, RPI, TPI, HEX7)-( GAPD, TKT1,…
Case 33	(ALAALAr)-( ASAD)-( ASPK)-( DAPE)-( DHDPRy)-( DHDPS)-( MPTG)-( PAPPT3)-( SDPDS)-( SDPTA)-( THDPS)-( UAAGDS)-( UAGCVT)-( UAGPT3)-( UAMAGS)-( UAMAS)-( UAPGR)-( UDCPDP)-( UDPG4E)-( UGMDDS)	()	(CYTK1, NTD4, CSND)	()
Case 34	(3HAD100)-( 3HAD141)-( 3HAD161)-( 3HAD181)-( 3HAD40)-( 3HAD60)-( 3HAD80)-( 3OAR100)-( 3OAR161)-( 3OAR181)-( 3OAR40)-( 3OAR60)-( 3OAR80)-( 3OAS100)-( 3OAS161)-( 3OAS181)-( 3OAS60)-( 3OAS80)-( AGMHE)-( AGPAT181)-( CLPNS160pp)-( CLPNS161pp)-( CLPNS181pp)-( DASYN181)-( GALUi)-( GMHEPAT)-( GMHEPK)-( GMHEPPA)-( PGMT)-( PGSA160)-( PGSA181)-( PSD181)-( PSSA181)-( S7PI)	(PGPP160, PGPP160pp)-( PGPP181, PGPP181pp)-( MTHFD, GART)-( MTHFC, GART)-( KAS15, KAS14)-( 3HAD140, FACOAE140)-( 3HAD120, ECOAH6)-( 3HAD120, HACD6i)-( GARFT, MTHFC)-( GARFT, MTHFD)-( TALA, TKT1)-( G3PAT181, ACPPAT181)-( G3PAT181, APG3PAT181)-( 3HAD121, 3OAR120)-( 3HAD121, 3OAS120)-( T2DECAI, 3OAR120)-( T2DECAI, 3OAS120)-( 3OAR120, 3OAR121)-( 3OAR120, 3OAR141)-( 3OAR120, 3OAS121)-( 3OAR120, 3OAS14…	(GHMT2r, GLYCL, GART)-( KAS15, ACOATA, MACPD)-( FA140ACPHi, AGPAT140, FACOAE140)-( 3OAR160, ACOAD7f, HACD8i)-( 3HAD160, ACOAD7f, HACD8i)-( 3HAD140, ACOAD6f, ECOAH7)-( 3HAD140, ACOAD6f, HACD7i)-( 3OAS160, ACOAD7f, HACD8i)-( GARFT, GHMT2r, GLYCL)-( 3OAS141, LPLIPAL1E161pp, LPLIPAL1G161pp)-( 3OAS121, LPLIPAL1E161pp, LPLIPAL1G161pp)-( 3OAR141, LPLIPAL1E161pp, LPLIPAL1G161pp)-( 3OAR121, LPLIPAL1E161pp…	(FA140ACPHi, ACOAD6f, AGPAT140, ECOAH7)-( FA140ACPHi, ACOAD6f, AGPAT140, HACD7i)-( FA140ACPHi, FACOAE140, LPLIPAL2A140, DASYN140)-( FA140ACPHi, FACOAE140, PLIPA1A140pp, DASYN140)-( 3HAD140, ACOAD7f, AACPS1, HACD8i)-( 3HAD140, AGPAT141, FA141ACPHi, ECOAH7)-( 3HAD140, AGPAT141, FA141ACPHi, HACD7i)-( 3HAD140, G3PAT141, FA141ACPHi, ECOAH7)-( 3HAD140, G3PAT141, FA141ACPHi, HACD7i)-( 3HAD120, AGPAT141,…
Case 35	(3HAD100)-( 3HAD141)-( 3HAD161)-( 3HAD181)-( 3HAD40)-( 3HAD60)-( 3HAD80)-( 3OAR100)-( 3OAR161)-( 3OAR181)-( 3OAR40)-( 3OAR60)-( 3OAR80)-( 3OAS100)-( 3OAS161)-( 3OAS181)-( 3OAS60)-( 3OAS80)-( AGMHE)-( AGPAT181)-( CLPNS160pp)-( CLPNS161pp)-( CLPNS181pp)-( DASYN181)-( GALUi)-( GMHEPAT)-( GMHEPK)-( GMHEPPA)-( PGMT)-( PGSA160)-( PGSA181)-( PSD181)-( PSSA181)-( S7PI)-( UDPG4E)	(PGPP160, PGPP160pp)-( PGPP181, PGPP181pp)-( MTHFD, GART)-( MTHFC, GART)-( KAS15, KAS14)-( 3HAD140, FACOAE140)-( 3HAD120, ECOAH6)-( 3HAD120, HACD6i)-( GARFT, MTHFC)-( GARFT, MTHFD)-( TALA, TKT1)-( G3PAT181, ACPPAT181)-( G3PAT181, APG3PAT181)-( 3HAD121, 3OAR120)-( 3HAD121, 3OAS120)-( T2DECAI, 3OAR120)-( T2DECAI, 3OAS120)-( 3OAR120, 3OAR121)-( 3OAR120, 3OAR141)-( 3OAR120, 3OAS121)-( 3OAR120, 3OAS14…	(GHMT2r, GLYCL, GART)-( KAS15, ACOATA, MACPD)-( FA140ACPHi, AGPAT140, FACOAE140)-( 3OAR160, ACOAD7f, HACD8i)-( 3HAD160, ACOAD7f, HACD8i)-( 3HAD140, ACOAD6f, ECOAH7)-( 3HAD140, ACOAD6f, HACD7i)-( 3OAS160, ACOAD7f, HACD8i)-( GARFT, GHMT2r, GLYCL)-( 3OAS141, LPLIPAL1E161pp, LPLIPAL1G161pp)-( 3OAS121, LPLIPAL1E161pp, LPLIPAL1G161pp)-( 3OAR141, LPLIPAL1E161pp, LPLIPAL1G161pp)-( 3OAR121, LPLIPAL1E161pp…	(FA140ACPHi, ACOAD6f, AGPAT140, ECOAH7)-( FA140ACPHi, ACOAD6f, AGPAT140, HACD7i)-( FA140ACPHi, FACOAE140, LPLIPAL2A140, DASYN140)-( FA140ACPHi, FACOAE140, PLIPA1A140pp, DASYN140)-( 3HAD140, ACOAD7f, AACPS1, HACD8i)-( 3HAD140, AGPAT141, FA141ACPHi, ECOAH7)-( 3HAD140, AGPAT141, FA141ACPHi, HACD7i)-( 3HAD140, G3PAT141, FA141ACPHi, ECOAH7)-( 3HAD140, G3PAT141, FA141ACPHi, HACD7i)-( 3HAD120, AGPAT141,…
Case 36	(UDPG4E)	()	()	()
Case 37	(A5PISO)-( ACCOAC)-( ADSL1r)-( ADSL2r)-( ADSS)-( AGPAT160)-( AICART)-( AIRC2)-( AIRC3)-( ASPCT)-( DASYN160)-( DHFR)-( DHORTS)-( G1PACT)-( GF6PTA)-( GK1)-( GLUPRT)-( GMPS2)-( IMPC)-( KDOPP)-( KDOPS)-( MCOATA)-( NDPK2)-( NDPK4)-( OMPDC)-( ORPT)-( PGAMT)-( PRAIS)-( PRFGS)-( PSD160)-( PSSA160)-( TMDS)-( UAGDP)-( UMPK)	(PRPPS, R15BPK)-( PRPPS, PPM)-( TKT2, GND)-( SULR, METAT)-( SADT2, METAT)-( RPI, KDOCT2)-( RPI, MOAT)-( RPI, MOAT2)-( RPE, GND)-( GARFT, GART)-( ASNS2, ASNS1)-( ADSK, METAT)-( 3OAR160, AACPS3)-( 3OAR160, FACOAE160)-( 3HAD160, AACPS3)-( 3HAD160, FACOAE160)-( 3HAD120, AACPS7)-( 3HAD120, FACOAE120)-( 3OAS160, AACPS3)-( 3OAS160, FACOAE160)-( RPE, RPI)-( RPE, TKT1)-( RPE, TKT2)-( RPI, TALA)-( RPI, TKT…	(RPE, TALA, CHORS)-( RPE, TALA, DDPA)-( RPE, TALA, DHQS)-( RPE, TALA, SHK3Dr)-( RPE, TALA, SHKK)-( NDPK3, RPI, NTD4)-( ADK1, PRPPS, ADK3)-( TRDR, GRXR, METAT)-( TRDR, GTHOr, METAT)-( TRDR, PAPSR2, METAT)-( TKT2, PGL, GLCDpp)-( TKT1, GND, CHORS)-( TKT1, GND, DDPA)-( TKT1, GND, DHQS)-( TKT1, GND, SHK3Dr)-( TKT1, GND, SHKK)-( TALA, GND, CHORS)-( TALA, GND, DDPA)-( TALA, GND, DHQS)-( TALA, GND, SHK3D…	(PGK, TKT1, TPI, CHORS)-( PGK, TKT1, TPI, DDPA)-( PGK, TKT1, TPI, DHQS)-( PGK, TKT1, TPI, SHK3Dr)-( PGK, TKT1, TPI, SHKK)-( PGK, TALA, TPI, CHORS)-( PGK, TALA, TPI, DDPA)-( PGK, TALA, TPI, DHQS)-( PGK, TALA, TPI, SHK3Dr)-( PGK, TALA, TPI, SHKK)-( PGK, RPE, TPI, CHORS)-( PGK, RPE, TPI, DDPA)-( PGK, RPE, TPI, DHQS)-( PGK, RPE, TPI, SHK3Dr)-( PGK, RPE, TPI, SHKK)-( PGI, RPI, TPI, HEX7)-( GAPD, TKT1,…
Case 38	(A5PISO)-( ACCOAC)-( ADSL1r)-( ADSL2r)-( ADSS)-( AGPAT160)-( AICART)-( AIRC2)-( AIRC3)-( ALAALAr)-( ASAD)-( ASPCT)-( ASPK)-( DAPE)-( DASYN160)-( DHDPRy)-( DHDPS)-( DHFR)-( DHORTS)-( G1PACT)-( GF6PTA)-( GK1)-( GLUPRT)-( GMPS2)-( IMPC)-( KDOPP)-( KDOPS)-( MCOATA)-( MCTP1App)-( MPTG)-( NDPK2)-( NDPK4)-( OMPDC)-( ORPT)-( PAPPT3)-( PGAMT)-( PRAIS)-( PRFGS)-( PSD160)-( PSSA160)-( SDPDS)-( SDPTA)-( THDP…	(PRPPS, R15BPK)-( PRPPS, PPM)-( TKT2, GND)-( SULR, METAT)-( SADT2, METAT)-( RPI, KDOCT2)-( RPI, MOAT)-( RPI, MOAT2)-( RPE, GND)-( GARFT, GART)-( CYTK1, NTD4)-( ASNS2, ASNS1)-( ADSK, METAT)-( 3OAR160, AACPS3)-( 3OAR160, FACOAE160)-( 3HAD160, AACPS3)-( 3HAD160, FACOAE160)-( 3HAD120, AACPS7)-( 3HAD120, FACOAE120)-( 3OAS160, AACPS3)-( 3OAS160, FACOAE160)-( RPE, RPI)-( RPE, TKT1)-( RPE, TKT2)-( RPI, T…	(RPE, TALA, CHORS)-( RPE, TALA, DDPA)-( RPE, TALA, DHQS)-( RPE, TALA, SHK3Dr)-( RPE, TALA, SHKK)-( NDPK3, RPI, NTD4)-( ADK1, PRPPS, ADK3)-( TRDR, GRXR, METAT)-( TRDR, GTHOr, METAT)-( TRDR, PAPSR2, METAT)-( TKT2, PGL, GLCDpp)-( TKT1, GND, CHORS)-( TKT1, GND, DDPA)-( TKT1, GND, DHQS)-( TKT1, GND, SHK3Dr)-( TKT1, GND, SHKK)-( TALA, GND, CHORS)-( TALA, GND, DDPA)-( TALA, GND, DHQS)-( TALA, GND, SHK3D…	(PGK, TKT1, TPI, CHORS)-( PGK, TKT1, TPI, DDPA)-( PGK, TKT1, TPI, DHQS)-( PGK, TKT1, TPI, SHK3Dr)-( PGK, TKT1, TPI, SHKK)-( PGK, TALA, TPI, CHORS)-( PGK, TALA, TPI, DDPA)-( PGK, TALA, TPI, DHQS)-( PGK, TALA, TPI, SHK3Dr)-( PGK, TALA, TPI, SHKK)-( PGK, RPE, TPI, CHORS)-( PGK, RPE, TPI, DDPA)-( PGK, RPE, TPI, DHQS)-( PGK, RPE, TPI, SHK3Dr)-( PGK, RPE, TPI, SHKK)-( PGI, RPI, TPI, HEX7)-( GAPD, TKT1,…
Case 39	(ALAALAr)-( ASAD)-( ASPK)-( DAPE)-( DHDPRy)-( DHDPS)-( MCTP1App)-( MPTG)-( PAPPT3)-( SDPDS)-( SDPTA)-( THDPS)-( UAAGDS)-( UAGCVT)-( UAGPT3)-( UAMAGS)-( UAMAS)-( UAPGR)-( UDCPDP)-( UGMDDS)	(CYTK1, NTD4)	()	(NDPK3, TRDR, GRXR, NTD4)-( NDPK3, TRDR, GTHOr, NTD4)-( NDPK3, TRDR, RNDR3b, NTD4)-( NDPK3, RNDR3, GRXR, NTD4)-( NDPK3, RNDR3, GTHOr, NTD4)-( NDPK3, RNDR3, RNDR3b, NTD4)-( NDPK3, NDPK7, DCYTD, NTD4)-( NDPK3, NDPK7, NTD3, NTD4)-( NDPK3, DCTPD, DCYTD, NTD4)-( NDPK3, DCTPD, NTD3, NTD4)-( ECOAH7, 3HAD160, EAR161y, EAR161x)-( ECOAH7, 3OAR160, EAR161y, EAR161x)-( ECOAH7, 3OAS160, EAR161y, EAR161x)-( EC…
Case 40	(3HAD100)-( 3HAD141)-( 3HAD161)-( 3HAD181)-( 3HAD40)-( 3HAD60)-( 3HAD80)-( 3OAR100)-( 3OAR161)-( 3OAR181)-( 3OAR40)-( 3OAR60)-( 3OAR80)-( 3OAS100)-( 3OAS161)-( 3OAS181)-( 3OAS60)-( 3OAS80)-( A5PISO)-( ACCOAC)-( ADSL1r)-( ADSL2r)-( ADSS)-( AGMHE)-( AGPAT160)-( AGPAT181)-( AICART)-( AIRC2)-( AIRC3)-( ASPCT)-( CLPNS160pp)-( CLPNS161pp)-( CLPNS181pp)-( DASYN160)-( DASYN181)-( DHFR)-( DHORTS)-( G1PACT…	(PRPPS, R15BPK)-( PRPPS, PPM)-( TKT2, GND)-( SULR, METAT)-( SADT2, METAT)-( RPI, KDOCT2)-( RPI, MOAT)-( RPI, MOAT2)-( RPE, GND)-( RNTR1c, NDPK8)-( PGPP160, PGPP160pp)-( PGPP181, PGPP181pp)-( MTHFD, GART)-( MTHFC, GART)-( NDPK7, RNTR3c)-( KAS15, KAS14)-( FLDR, NDPK8)-( GARFT, GART)-( ASNS2, ASNS1)-( ADSK, METAT)-( 3OAR160, AACPS3)-( 3OAR160, FACOAE160)-( 3OAR120, ACACT9)-( 3HAD160, AACPS3)-( 3HAD1…	(RPE, TALA, CHORS)-( RPE, TALA, DDPA)-( RPE, TALA, DHQS)-( RPE, TALA, SHK3Dr)-( RPE, TALA, SHKK)-( RNTR1c, TRDR, GRXR)-( RNTR1c, TRDR, GTHOr)-( RNTR1c, TRDR, RNDR1b)-( NDPK3, RPI, NTD4)-( FLDR, TRDR, GRXR)-( FLDR, TRDR, GTHOr)-( FLDR, TRDR, RNDR1b)-( FLDR, TRDR, RNDR2b)-( FLDR, TRDR, RNDR3b)-( FLDR, RNDR3, GRXR)-( FLDR, RNDR3, GTHOr)-( FLDR, RNDR3, RNDR3b)-( FLDR, RNDR2, GRXR)-( FLDR, RNDR2, GTHO…	(PGK, TKT1, TPI, CHORS)-( PGK, TKT1, TPI, DDPA)-( PGK, TKT1, TPI, DHQS)-( PGK, TKT1, TPI, SHK3Dr)-( PGK, TKT1, TPI, SHKK)-( PGK, TALA, TPI, CHORS)-( PGK, TALA, TPI, DDPA)-( PGK, TALA, TPI, DHQS)-( PGK, TALA, TPI, SHK3Dr)-( PGK, TALA, TPI, SHKK)-( PGK, RPE, TPI, CHORS)-( PGK, RPE, TPI, DDPA)-( PGK, RPE, TPI, DHQS)-( PGK, RPE, TPI, SHK3Dr)-( PGK, RPE, TPI, SHKK)-( PGI, RPI, TPI, HEX7)-( GAPD, TKT1,…
Case 41	(3HAD100)-( 3HAD141)-( 3HAD161)-( 3HAD181)-( 3HAD40)-( 3HAD60)-( 3HAD80)-( 3OAR100)-( 3OAR161)-( 3OAR181)-( 3OAR40)-( 3OAR60)-( 3OAR80)-( 3OAS100)-( 3OAS161)-( 3OAS181)-( 3OAS60)-( 3OAS80)-( A5PISO)-( ACCOAC)-( ADSL1r)-( ADSL2r)-( ADSS)-( AGMHE)-( AGPAT160)-( AGPAT181)-( AICART)-( AIRC2)-( AIRC3)-( ALAALAr)-( ASAD)-( ASPCT)-( ASPK)-( CLPNS160pp)-( CLPNS161pp)-( CLPNS181pp)-( DAPE)-( DASYN160)-( D…	(PRPPS, R15BPK)-( PRPPS, PPM)-( TKT2, GND)-( SULR, AHCi)-( SULR, METAT)-( SADT2, AHCi)-( SADT2, METAT)-( RPI, KDOCT2)-( RPI, MOAT)-( RPI, MOAT2)-( RPE, GND)-( RNTR1c, NDPK8)-( PGPP160, PGPP160pp)-( PGPP181, PGPP181pp)-( MTHFD, GART)-( MTHFC, GART)-( NDPK7, RNTR3c)-( KAS15, KAS14)-( FLDR, NDPK8)-( GARFT, GART)-( CYTK1, NTD4)-( ASNS2, ASNS1)-( ADSK, AHCi)-( ADSK, METAT)-( 3OAR160, AACPS3)-( 3OAR160…	(RPE, TALA, CHORS)-( RPE, TALA, DDPA)-( RPE, TALA, DHQS)-( RPE, TALA, SHK3Dr)-( RPE, TALA, SHKK)-( RNTR1c, TRDR, GRXR)-( RNTR1c, TRDR, GTHOr)-( RNTR1c, TRDR, RNDR1b)-( NDPK3, RPI, NTD4)-( FLDR, TRDR, GRXR)-( FLDR, TRDR, GTHOr)-( FLDR, TRDR, RNDR1b)-( FLDR, TRDR, RNDR2b)-( FLDR, TRDR, RNDR3b)-( FLDR, RNDR3, GRXR)-( FLDR, RNDR3, GTHOr)-( FLDR, RNDR3, RNDR3b)-( FLDR, RNDR2, GRXR)-( FLDR, RNDR2, GTHO…	(PGK, TKT1, TPI, CHORS)-( PGK, TKT1, TPI, DDPA)-( PGK, TKT1, TPI, DHQS)-( PGK, TKT1, TPI, SHK3Dr)-( PGK, TKT1, TPI, SHKK)-( PGK, TALA, TPI, CHORS)-( PGK, TALA, TPI, DDPA)-( PGK, TALA, TPI, DHQS)-( PGK, TALA, TPI, SHK3Dr)-( PGK, TALA, TPI, SHKK)-( PGK, RPE, TPI, CHORS)-( PGK, RPE, TPI, DDPA)-( PGK, RPE, TPI, DHQS)-( PGK, RPE, TPI, SHK3Dr)-( PGK, RPE, TPI, SHKK)-( PGI, RPI, TPI, HEX7)-( GAPD, TKT1,…
Case 42	(ALAALAr)-( ASAD)-( ASPK)-( DAPE)-( DHDPRy)-( DHDPS)-( MCTP1App)-( MPTG)-( PAPPT3)-( SDPDS)-( SDPTA)-( THDPS)-( UAAGDS)-( UAGCVT)-( UAGPT3)-( UAMAGS)-( UAMAS)-( UAPGR)-( UDCPDP)-( UDPG4E)-( UGMDDS)	(CYTK1, NTD4)	(PGPP160, FACOAE160, ACOAD7f)-( CYTK1, CYTD, RBK)	(CYTK1, FLDR, NDPK3, NTP5)-( NDPK3, TRDR, GRXR, NTD4)-( NDPK3, TRDR, GTHOr, NTD4)-( NDPK3, TRDR, RNDR3b, NTD4)-( NDPK3, RNDR3, GRXR, NTD4)-( NDPK3, RNDR3, GTHOr, NTD4)-( NDPK3, RNDR3, RNDR3b, NTD4)-( NDPK3, NDPK7, DCYTD, NTD4)-( NDPK3, NDPK7, NTD3, NTD4)-( DHORD2, TRDR, FRD2, CAT)-( CYTK1, NDPK3, RNTR3c, NTP5)-( NDPK3, DCTPD, DCYTD, NTD4)-( NDPK3, DCTPD, NTD3, NTD4)-( CYTK1, URIK2, PYNP2r, RBK)-(…
Case 43	(3HAD100)-( 3HAD141)-( 3HAD161)-( 3HAD181)-( 3HAD40)-( 3HAD60)-( 3HAD80)-( 3OAR100)-( 3OAR161)-( 3OAR181)-( 3OAR40)-( 3OAR60)-( 3OAR80)-( 3OAS100)-( 3OAS161)-( 3OAS181)-( 3OAS60)-( 3OAS80)-( AGMHE)-( AGPAT181)-( CLPNS160pp)-( CLPNS161pp)-( CLPNS181pp)-( DASYN181)-( GALUi)-( GMHEPAT)-( GMHEPK)-( GMHEPPA)-( PGMT)-( PGSA160)-( PGSA181)-( PSD181)-( PSSA181)-( S7PI)	(PGPP160, PGPP160pp)-( PGPP181, PGPP181pp)-( MTHFD, GART)-( MTHFC, GART)-( KAS15, KAS14)-( FLDR, NDPK8)-( 3HAD140, FACOAE140)-( 3HAD120, ECOAH6)-( 3HAD120, HACD6i)-( GARFT, MTHFC)-( GARFT, MTHFD)-( FLDR, NDPK7)-( TALA, TKT1)-( G3PAT181, ACPPAT181)-( G3PAT181, APG3PAT181)-( 3HAD121, 3OAR120)-( 3HAD121, 3OAS120)-( T2DECAI, 3OAR120)-( T2DECAI, 3OAS120)-( 3OAR120, 3OAR121)-( 3OAR120, 3OAR141)-( 3OAR1…	(FLDR, TRDR, RNDR1b)-( FLDR, TRDR, RNDR2b)-( FLDR, TRDR, RNDR3b)-( FLDR, RNDR3, GRXR)-( FLDR, RNDR3, GTHOr)-( FLDR, RNDR3, RNDR3b)-( FLDR, RNDR2, GRXR)-( FLDR, RNDR2, GTHOr)-( FLDR, RNDR2, RNDR2b)-( GHMT2r, GLYCL, GART)-( PGM, PPCK, PPS)-( KAS15, ACOATA, MACPD)-( FLDR, RNDR1, GRXR)-( FLDR, RNDR1, GTHOr)-( FLDR, RNDR1, RNDR1b)-( FA140ACPHi, AGPAT140, FACOAE140)-( 3OAR160, ACOAD7f, HACD8i)-( 3HAD16…	(FA140ACPHi, ACOAD6f, AGPAT140, ECOAH7)-( FA140ACPHi, ACOAD6f, AGPAT140, HACD7i)-( FA140ACPHi, FACOAE140, LPLIPAL2A140, DASYN140)-( FA140ACPHi, FACOAE140, PLIPA1A140pp, DASYN140)-( 3HAD140, ACOAD7f, AACPS1, HACD8i)-( 3HAD140, AGPAT141, FA141ACPHi, ECOAH7)-( 3HAD140, AGPAT141, FA141ACPHi, HACD7i)-( 3HAD140, G3PAT141, FA141ACPHi, ECOAH7)-( 3HAD140, G3PAT141, FA141ACPHi, HACD7i)-( 3HAD120, AGPAT141,…
Case 44	(3HAD100)-( 3HAD141)-( 3HAD161)-( 3HAD181)-( 3HAD40)-( 3HAD60)-( 3HAD80)-( 3OAR100)-( 3OAR161)-( 3OAR181)-( 3OAR40)-( 3OAR60)-( 3OAR80)-( 3OAS100)-( 3OAS161)-( 3OAS181)-( 3OAS60)-( 3OAS80)-( AGMHE)-( AGPAT181)-( CLPNS160pp)-( CLPNS161pp)-( CLPNS181pp)-( DASYN181)-( GALUi)-( GMHEPAT)-( GMHEPK)-( GMHEPPA)-( PGMT)-( PGSA160)-( PGSA181)-( PSD181)-( PSSA181)-( S7PI)-( UDPG4E)	(PGPP160, PGPP160pp)-( PGPP181, PGPP181pp)-( MTHFD, GART)-( MTHFC, GART)-( KAS15, KAS14)-( FLDR, NDPK8)-( 3HAD140, FACOAE140)-( 3HAD120, ECOAH6)-( 3HAD120, HACD6i)-( GARFT, MTHFC)-( GARFT, MTHFD)-( FLDR, NDPK7)-( TALA, TKT1)-( G3PAT181, ACPPAT181)-( G3PAT181, APG3PAT181)-( 3HAD121, 3OAR120)-( 3HAD121, 3OAS120)-( T2DECAI, 3OAR120)-( T2DECAI, 3OAS120)-( 3OAR120, 3OAR121)-( 3OAR120, 3OAR141)-( 3OAR1…	(FLDR, TRDR, RNDR1b)-( FLDR, TRDR, RNDR2b)-( FLDR, TRDR, RNDR3b)-( FLDR, RNDR3, GRXR)-( FLDR, RNDR3, GTHOr)-( FLDR, RNDR3, RNDR3b)-( FLDR, RNDR2, GRXR)-( FLDR, RNDR2, GTHOr)-( FLDR, RNDR2, RNDR2b)-( GHMT2r, GLYCL, GART)-( PGPP160, FACOAE160, ACOAD7f)-( PGM, PPCK, PPS)-( KAS15, ACOATA, MACPD)-( FLDR, RNDR1, GRXR)-( FLDR, RNDR1, GTHOr)-( FLDR, RNDR1, RNDR1b)-( FA140ACPHi, AGPAT140, FACOAE140)-( CYT…	(CYTK1, FLDR, NDPK3, NTP5)-( FA140ACPHi, ACOAD6f, AGPAT140, ECOAH7)-( FA140ACPHi, ACOAD6f, AGPAT140, HACD7i)-( FA140ACPHi, FACOAE140, LPLIPAL2A140, DASYN140)-( FA140ACPHi, FACOAE140, PLIPA1A140pp, DASYN140)-( CYTK1, URIK2, PYNP2r, RBK)-( 3HAD140, ACOAD7f, AACPS1, HACD8i)-( 3HAD140, AGPAT141, FA141ACPHi, ECOAH7)-( 3HAD140, AGPAT141, FA141ACPHi, HACD7i)-( 3HAD140, G3PAT141, FA141ACPHi, ECOAH7)-( 3H…
Case 45	(UDPG4E)	()	(PGPP160, FACOAE160, ACOAD7f)-( CYTK1, CYTD, RBK)	(CYTK1, FLDR, NDPK3, NTP5)-( CYTK1, URIK2, PYNP2r, RBK)
Case 46	()	()	(NDPK3, RPI, NTD4)	(NDPK3, RPI, CYTD, CYTDH)-( NDPK3, RPI, CYTD, RBK)-( PGK, TKT2, TPI, FBP)-( PGM, PPCK, TRSARr, PPS)-( CYTK1, NDPK3, NTD4, DRPA)-( CYTK1, NDPK3, NTD4, DURIPP)-( CYTK1, NDPK3, NTD4, PPM2)
Case 47	(MCTP1App)	(CYTK1, NTD4)	(NDPK3, RPI, NTD4)	(NDPK3, TRDR, RNDR3b, NTD4)-( NDPK3, RPI, CYTD, CYTDH)-( NDPK3, RPI, CYTD, RBK)-( NDPK3, RNDR3, GRXR, NTD4)-( NDPK3, RNDR3, GTHOr, NTD4)-( NDPK3, RNDR3, RNDR3b, NTD4)-( NDPK3, NDPK7, CYTK2, NTD4)-( NDPK3, NDPK7, DCYTD, NTD4)-( NDPK3, NDPK7, NTD3, NTD4)-( NDPK3, DCTPD, DCYTD, NTD4)-( NDPK3, DCTPD, NTD3, NTD4)-( PGK, TKT2, TPI, FBP)-( PGM, PPCK, TRSARr, PPS)
Case 48	(MCTP1App)	(CYTK1, NTD4)	()	(NDPK3, TRDR, RNDR3b, NTD4)-( NDPK3, RNDR3, GRXR, NTD4)-( NDPK3, RNDR3, GTHOr, NTD4)-( NDPK3, RNDR3, RNDR3b, NTD4)-( NDPK3, NDPK7, DCYTD, NTD4)-( NDPK3, NDPK7, NTD3, NTD4)-( NDPK3, DCTPD, DCYTD, NTD4)-( NDPK3, DCTPD, NTD3, NTD4)
Case 49	()	(FLDR, NDPK8)-( FLDR, NDPK7)	(NDPK3, RPI, NTD4)-( FLDR, TRDR, RNDR1b)-( FLDR, TRDR, RNDR2b)-( FLDR, TRDR, RNDR3b)-( FLDR, RNDR3, GRXR)-( FLDR, RNDR3, GTHOr)-( FLDR, RNDR3, RNDR3b)-( FLDR, RNDR2, GRXR)-( FLDR, RNDR2, GTHOr)-( FLDR, RNDR2, RNDR2b)-( PGM, PPCK, PPS)-( FLDR, RNDR1, GRXR)-( FLDR, RNDR1, GTHOr)-( FLDR, RNDR1, RNDR1b)	(NDPK3, RPI, CYTD, CYTDH)-( NDPK3, RPI, CYTD, RBK)-( 3OAR120, RPI, CTECOAI6, FE3Ri)-( 3HAD120, RPI, CTECOAI6, FE3Ri)-( 3OAS120, RPI, CTECOAI6, FE3Ri)-( 3OAR120, CTECOAI7, CTECOAI6, FE3Ri)-( 3HAD140, ACOAD6f, CTECOAI7, FE3Ri)-( 3HAD140, CTECOAI7, CTECOAI6, FE3Ri)-( 3HAD120, CTECOAI6, AACPS3, FE3Ri)-( 3HAD120, CTECOAI6, ACOAD7f, FE3Ri)-( 3HAD120, CTECOAI6, FACOAE160, FE3Ri)-( 3HAD120, CTECOAI6, CTE…
Case 50	(MCTP1App)	(FLDR, NDPK8)-( CYTK1, NTD4)-( FLDR, NDPK7)	(NDPK3, RPI, NTD4)-( FLDR, TRDR, RNDR1b)-( FLDR, TRDR, RNDR2b)-( FLDR, TRDR, RNDR3b)-( FLDR, RNDR3, GRXR)-( FLDR, RNDR3, GTHOr)-( FLDR, RNDR3, RNDR3b)-( FLDR, RNDR2, GRXR)-( FLDR, RNDR2, GTHOr)-( FLDR, RNDR2, RNDR2b)-( PGPP160, FACOAE160, ACOAD7f)-( PGM, PPCK, PPS)-( FLDR, RNDR1, GRXR)-( FLDR, RNDR1, GTHOr)-( FLDR, RNDR1, RNDR1b)-( CYTK1, CYTD, CYTDH)-( CYTK1, CYTD, RBK)	(CYTK1, FLDR, NDPK3, NTP5)-( NDPK3, TRDR, RNDR3b, NTD4)-( NDPK3, RPI, CYTD, CYTDH)-( NDPK3, RPI, CYTD, RBK)-( NDPK3, RNDR3, GRXR, NTD4)-( NDPK3, RNDR3, GTHOr, NTD4)-( NDPK3, RNDR3, RNDR3b, NTD4)-( NDPK3, NDPK7, CYTK2, NTD4)-( NDPK3, NDPK7, DCYTD, NTD4)-( NDPK3, NDPK7, NTD3, NTD4)-( DHORD2, TRDR, FRD2, CAT)-( CYTK1, NDPK3, RNTR3c, NTP5)-( 3OAR120, RPI, CTECOAI6, FE3Ri)-( 3HAD120, RPI, CTECOAI6, FE…
Case 51	(MCTP1App)	(CYTK1, NTD4)	(PGPP160, FACOAE160, ACOAD7f)-( CYTK1, CYTD, RBK)	(CYTK1, FLDR, NDPK3, NTP5)-( NDPK3, TRDR, RNDR3b, NTD4)-( NDPK3, RNDR3, GRXR, NTD4)-( NDPK3, RNDR3, GTHOr, NTD4)-( NDPK3, RNDR3, RNDR3b, NTD4)-( NDPK3, NDPK7, DCYTD, NTD4)-( NDPK3, NDPK7, NTD3, NTD4)-( DHORD2, TRDR, FRD2, CAT)-( CYTK1, NDPK3, RNTR3c, NTP5)-( NDPK3, DCTPD, DCYTD, NTD4)-( NDPK3, DCTPD, NTD3, NTD4)-( CYTK1, URIK2, PYNP2r, RBK)-( 3HAD120, FACOAE140, CTECOAI6, FE3Ri)
Case 52	()	(FLDR, NDPK8)-( FLDR, NDPK7)	(FLDR, TRDR, RNDR1b)-( FLDR, TRDR, RNDR2b)-( FLDR, TRDR, RNDR3b)-( FLDR, RNDR3, GRXR)-( FLDR, RNDR3, GTHOr)-( FLDR, RNDR3, RNDR3b)-( FLDR, RNDR2, GRXR)-( FLDR, RNDR2, GTHOr)-( FLDR, RNDR2, RNDR2b)-( PGM, PPCK, PPS)-( FLDR, RNDR1, GRXR)-( FLDR, RNDR1, GTHOr)-( FLDR, RNDR1, RNDR1b)	(PGK, PPCK, GLYCK, PPS)
Case 53	()	(FLDR, NDPK8)-( FLDR, NDPK7)	(FLDR, TRDR, RNDR1b)-( FLDR, TRDR, RNDR2b)-( FLDR, TRDR, RNDR3b)-( FLDR, RNDR3, GRXR)-( FLDR, RNDR3, GTHOr)-( FLDR, RNDR3, RNDR3b)-( FLDR, RNDR2, GRXR)-( FLDR, RNDR2, GTHOr)-( FLDR, RNDR2, RNDR2b)-( PGPP160, FACOAE160, ACOAD7f)-( PGM, PPCK, PPS)-( FLDR, RNDR1, GRXR)-( FLDR, RNDR1, GTHOr)-( FLDR, RNDR1, RNDR1b)-( CYTK1, CYTD, CYTDH)-( CYTK1, CYTD, RBK)	(CYTK1, FLDR, NDPK3, NTP5)-( CYTK1, URIK2, PYNP2r, RBK)-( PGK, PPCK, GLYCK, PPS)
Case 54	()	()	(PGPP160, FACOAE160, ACOAD7f)-( CYTK1, CYTD, RBK)	(CYTK1, FLDR, NDPK3, NTP5)-( CYTK1, URIK2, PYNP2r, RBK)
Case 55	(GMPS2)-( NDPK2)-( NDPK4)	(G3PD2, GLXCL)-( ACOAD1f, 3HAD100)-( ACOAD1f, 3HAD40)-( ACOAD1f, 3HAD60)-( ACOAD1f, 3HAD80)-( ACOAD1f, 3OAR100)-( ACOAD1f, 3OAR40)-( ACOAD1f, 3OAR60)-( ACOAD1f, 3OAR80)-( ACOAD1f, 3OAS100)-( ACOAD1f, 3OAS60)-( ACOAD1f, 3OAS80)	(G3PD2, TPI, G3PD5)-( IMPD, INSH, ADD)-( IMPD, RBK, ADD)-( G3PD2, TRSARr, HPYRI)-( ACOAD1f, ECOAH6, 3HAD120)-( ACOAD1f, 3HAD120, 3HAD121)-( ACOAD1f, 3HAD120, 3HAD141)-( ACOAD1f, 3HAD120, 3OAR121)-( ACOAD1f, 3HAD120, 3OAR141)-( ACOAD1f, 3HAD120, 3OAS121)-( ACOAD1f, 3HAD120, 3OAS141)-( ACOAD1f, 3HAD120, T2DECAI)-( ACOAD1f, 3HAD121, 3OAR120)-( ACOAD1f, 3HAD121, 3OAS120)-( ACOAD1f, 3HAD141, 3OAR120)-…	(PGI, RPI, TPI, HEX7)-( NDPK3, RPI, CYTD, CSND)-( PGK, TKT2, TPI, FBA)-( G3PD2, PGK, TKT2, FBA)-( G3PD2, PGK, TKT2, FBP)-( IMPD, RBK, AMPN, CPPPGO2)-( IMPD, NTD11, ADD, ADA)-( G3PD2, TRSARr, HPYRRx, HPYRRy)-( NDPK3, RPI, NTD4, CSND)-( PGM, PPCK, PPS, GLXCL)-( PGM, PPCK, PPS, ICL)-( ACOAD1f, KAS15, ACOATA, MACPD)-( ACOAD1f, 3HAD141, EAR100y, EAR100x)-( ACOAD1f, 3HAD141, EAR120y, EAR120x)-( FBA, TK…
Case 56	(GMPS2)-( NDPK2)-( NDPK4)	(G3PD2, GLXCL)-( ACOAD1f, 3HAD100)-( ACOAD1f, 3HAD40)-( ACOAD1f, 3HAD60)-( ACOAD1f, 3HAD80)-( ACOAD1f, 3OAR100)-( ACOAD1f, 3OAR40)-( ACOAD1f, 3OAR60)-( ACOAD1f, 3OAR80)-( ACOAD1f, 3OAS100)-( ACOAD1f, 3OAS60)-( ACOAD1f, 3OAS80)	(G3PD2, TPI, G3PD5)-( IMPD, INSH, ADD)-( IMPD, RBK, ADD)-( G3PD2, TRSARr, HPYRI)-( ACOAD1f, ECOAH6, 3HAD120)-( ACOAD1f, 3HAD120, 3HAD121)-( ACOAD1f, 3HAD120, 3HAD141)-( ACOAD1f, 3HAD120, 3OAR121)-( ACOAD1f, 3HAD120, 3OAR141)-( ACOAD1f, 3HAD120, 3OAS121)-( ACOAD1f, 3HAD120, 3OAS141)-( ACOAD1f, 3HAD120, T2DECAI)-( ACOAD1f, 3HAD121, 3OAR120)-( ACOAD1f, 3HAD121, 3OAS120)-( ACOAD1f, 3HAD141, 3OAR120)-…	(PGI, RPI, TPI, HEX7)-( NDPK3, RPI, CYTD, CSND)-( PGK, TKT2, TPI, FBA)-( G3PD2, PGK, TKT2, FBA)-( G3PD2, PGK, TKT2, FBP)-( IMPD, RBK, AMPN, CPPPGO2)-( IMPD, NTD11, ADD, ADA)-( G3PD2, TRSARr, HPYRRx, HPYRRy)-( NDPK3, RPI, NTD4, CSND)-( PGM, PPCK, PPS, GLXCL)-( PGM, PPCK, PPS, ICL)-( ACOAD1f, KAS15, ACOATA, MACPD)-( ACOAD1f, 3HAD120, EAR121y, EAR121x)-( ACOAD1f, 3HAD120, EAR141y, EAR141x)-( ACOAD1f…
Case 57	()	()	()	(ACOAD1f, 3HAD120, EAR121y, EAR121x)-( ACOAD1f, 3HAD120, EAR141y, EAR141x)
Case 58	(3HAD100)-( 3HAD141)-( 3HAD161)-( 3HAD181)-( 3HAD40)-( 3HAD60)-( 3HAD80)-( 3OAR100)-( 3OAR161)-( 3OAR181)-( 3OAR40)-( 3OAR60)-( 3OAR80)-( 3OAS100)-( 3OAS161)-( 3OAS181)-( 3OAS60)-( 3OAS80)-( AGMHE)-( AGPAT181)-( CLPNS160pp)-( CLPNS161pp)-( CLPNS181pp)-( DASYN181)-( GALUi)-( GMHEPAT)-( GMHEPK)-( GMHEPPA)-( GMPS2)-( NDPK2)-( NDPK4)-( PGMT)-( PGSA160)-( PGSA181)-( PSD181)-( PSSA181)-( S7PI)	(PGPP160, PGPP160pp)-( PGPP181, PGPP181pp)-( MTHFD, GART)-( MTHFC, GART)-( KAS15, KAS14)-( 3HAD140, FACOAE140)-( 3HAD120, ECOAH6)-( GARFT, MTHFC)-( GARFT, MTHFD)-( TALA, TKT1)-( G3PD2, GLXCL)-( G3PAT181, ACPPAT181)-( G3PAT181, APG3PAT181)-( 3HAD121, 3OAR120)-( 3HAD121, 3OAS120)-( T2DECAI, 3OAR120)-( T2DECAI, 3OAS120)-( 3OAR120, 3OAR121)-( 3OAR120, 3OAR141)-( 3OAR120, 3OAS121)-( 3OAR120, 3OAS141)-…	(GHMT2r, GLYCL, GART)-( KAS15, ACOATA, MACPD)-( FA140ACPHi, AGPAT140, FACOAE140)-( 3OAR160, CTECOAI7, ECOAH8)-( 3OAR160, CTECOAI7, ACACT8r)-( 3OAR160, CTECOAI7, CTECOAI8)-( 3OAR120, ACOAD6f, CTECOAI6)-( 3OAR120, CTECOAI6, ECOAH7)-( 3HAD160, CTECOAI7, ECOAH8)-( 3HAD160, CTECOAI7, ACACT8r)-( 3HAD160, CTECOAI7, CTECOAI8)-( 3HAD140, ACOAD6f, ECOAH7)-( 3HAD140, CTECOAI6, ECOAH7)-( 3HAD120, ACOAD6f, CT…	(PGI, RPI, TPI, HEX7)-( NDPK3, RPI, CYTD, CSND)-( FA140ACPHi, ACOAD6f, AGPAT140, ECOAH7)-( FA140ACPHi, AGPAT140, CTECOAI6, ECOAH7)-( FA140ACPHi, FACOAE140, LPLIPAL2A140, DASYN140)-( FA140ACPHi, FACOAE140, PLIPA1A140pp, DASYN140)-( 3OAR120, ACOAD7f, CTECOAI7, CTECOAI6)-( 3OAR120, CTECOAI7, CTECOAI6, ECOAH8)-( 3OAR120, CTECOAI7, CTECOAI6, ACACT8r)-( 3OAR120, CTECOAI7, CTECOAI6, CTECOAI8)-( 3HAD140,…
Case 59	(3HAD100)-( 3HAD141)-( 3HAD161)-( 3HAD181)-( 3HAD40)-( 3HAD60)-( 3HAD80)-( 3OAR100)-( 3OAR161)-( 3OAR181)-( 3OAR40)-( 3OAR60)-( 3OAR80)-( 3OAS100)-( 3OAS161)-( 3OAS181)-( 3OAS60)-( 3OAS80)-( AGMHE)-( AGPAT181)-( CLPNS160pp)-( CLPNS161pp)-( CLPNS181pp)-( DASYN181)-( GALUi)-( GMHEPAT)-( GMHEPK)-( GMHEPPA)-( GMPS2)-( NDPK2)-( NDPK4)-( PGMT)-( PGSA160)-( PGSA181)-( PSD181)-( PSSA181)-( S7PI)-( UDPG4E)	(PGPP160, PGPP160pp)-( PGPP181, PGPP181pp)-( MTHFD, GART)-( MTHFC, GART)-( KAS15, KAS14)-( 3HAD140, FACOAE140)-( 3HAD120, ECOAH6)-( GARFT, MTHFC)-( GARFT, MTHFD)-( TALA, TKT1)-( G3PD2, GLXCL)-( G3PAT181, ACPPAT181)-( G3PAT181, APG3PAT181)-( 3HAD121, 3OAR120)-( 3HAD121, 3OAS120)-( T2DECAI, 3OAR120)-( T2DECAI, 3OAS120)-( 3OAR120, 3OAR121)-( 3OAR120, 3OAR141)-( 3OAR120, 3OAS121)-( 3OAR120, 3OAS141)-…	(GHMT2r, GLYCL, GART)-( KAS15, ACOATA, MACPD)-( FA140ACPHi, AGPAT140, FACOAE140)-( 3OAR160, CTECOAI7, ECOAH8)-( 3OAR160, CTECOAI7, ACACT8r)-( 3OAR160, CTECOAI7, CTECOAI8)-( 3OAR120, ACOAD6f, CTECOAI6)-( 3OAR120, CTECOAI6, ECOAH7)-( 3HAD160, CTECOAI7, ECOAH8)-( 3HAD160, CTECOAI7, ACACT8r)-( 3HAD160, CTECOAI7, CTECOAI8)-( 3HAD140, ACOAD6f, ECOAH7)-( 3HAD140, CTECOAI6, ECOAH7)-( 3HAD120, ACOAD6f, CT…	(PGI, RPI, TPI, HEX7)-( NDPK3, RPI, CYTD, CSND)-( FA140ACPHi, ACOAD6f, AGPAT140, ECOAH7)-( FA140ACPHi, AGPAT140, CTECOAI6, ECOAH7)-( FA140ACPHi, FACOAE140, LPLIPAL2A140, DASYN140)-( FA140ACPHi, FACOAE140, PLIPA1A140pp, DASYN140)-( 3OAR120, ACOAD7f, CTECOAI7, CTECOAI6)-( 3OAR120, CTECOAI7, CTECOAI6, ECOAH8)-( 3OAR120, CTECOAI7, CTECOAI6, ACACT8r)-( 3OAR120, CTECOAI7, CTECOAI6, CTECOAI8)-( 3HAD140,…
Case 60	(UDPG4E)	()	()	()
Case 61	(3HAD100)-( 3HAD141)-( 3HAD161)-( 3HAD181)-( 3HAD40)-( 3HAD60)-( 3HAD80)-( 3OAR100)-( 3OAR161)-( 3OAR181)-( 3OAR40)-( 3OAR60)-( 3OAR80)-( 3OAS100)-( 3OAS161)-( 3OAS181)-( 3OAS60)-( 3OAS80)-( AGMHE)-( AGPAT181)-( CLPNS160pp)-( CLPNS161pp)-( CLPNS181pp)-( DASYN181)-( GALUi)-( GMHEPAT)-( GMHEPK)-( GMHEPPA)-( PGMT)-( PGSA160)-( PGSA181)-( PSD181)-( PSSA181)-( S7PI)	(PGPP160, PGPP160pp)-( PGPP181, PGPP181pp)-( MTHFD, GART)-( MTHFC, GART)-( KAS15, KAS14)-( 3HAD140, FACOAE140)-( 3HAD120, ECOAH6)-( GARFT, MTHFC)-( GARFT, MTHFD)-( TALA, TKT1)-( G3PAT181, ACPPAT181)-( G3PAT181, APG3PAT181)-( 3HAD121, 3OAR120)-( 3HAD121, 3OAS120)-( T2DECAI, 3OAR120)-( T2DECAI, 3OAS120)-( 3OAR120, 3OAR121)-( 3OAR120, 3OAR141)-( 3OAR120, 3OAS121)-( 3OAR120, 3OAS141)-( 3OAR121, 3OAS1…	(GHMT2r, GLYCL, GART)-( KAS15, ACOATA, MACPD)-( FA140ACPHi, AGPAT140, FACOAE140)-( 3HAD140, ACOAD6f, ECOAH7)-( GARFT, GHMT2r, GLYCL)-( 3OAS141, LPLIPAL1E161pp, LPLIPAL1G161pp)-( 3OAS121, LPLIPAL1E161pp, LPLIPAL1G161pp)-( 3OAR141, LPLIPAL1E161pp, LPLIPAL1G161pp)-( 3OAR121, LPLIPAL1E161pp, LPLIPAL1G161pp)-( T2DECAI, LPLIPAL1E161pp, LPLIPAL1G161pp)-( 3HAD121, LPLIPAL1E161pp, LPLIPAL1G161pp)	(FA140ACPHi, ACOAD6f, AGPAT140, ECOAH7)-( FA140ACPHi, FACOAE140, LPLIPAL2A140, DASYN140)-( FA140ACPHi, FACOAE140, PLIPA1A140pp, DASYN140)-( 3HAD140, AGPAT141, FA141ACPHi, ECOAH7)-( 3HAD140, G3PAT141, FA141ACPHi, ECOAH7)-( 3HAD120, AGPAT141, FA141ACPHi, ECOAH7)-( 3HAD120, G3PAT141, FA141ACPHi, ECOAH7)-( 3HAD120, ACOAD6f, AGPAT141, FA141ACPHi)-( 3HAD120, ACOAD6f, G3PAT141, FA141ACPHi)
Case 62	(3HAD100)-( 3HAD141)-( 3HAD161)-( 3HAD181)-( 3HAD40)-( 3HAD60)-( 3HAD80)-( 3OAR100)-( 3OAR161)-( 3OAR181)-( 3OAR40)-( 3OAR60)-( 3OAR80)-( 3OAS100)-( 3OAS161)-( 3OAS181)-( 3OAS60)-( 3OAS80)-( AGMHE)-( AGPAT181)-( CLPNS160pp)-( CLPNS161pp)-( CLPNS181pp)-( DASYN181)-( GALUi)-( GMHEPAT)-( GMHEPK)-( GMHEPPA)-( PGMT)-( PGSA160)-( PGSA181)-( PSD181)-( PSSA181)-( S7PI)-( UDPG4E)	(PGPP160, PGPP160pp)-( PGPP181, PGPP181pp)-( MTHFD, GART)-( MTHFC, GART)-( KAS15, KAS14)-( 3HAD140, FACOAE140)-( 3HAD120, ECOAH6)-( GARFT, MTHFC)-( GARFT, MTHFD)-( TALA, TKT1)-( G3PAT181, ACPPAT181)-( G3PAT181, APG3PAT181)-( 3HAD121, 3OAR120)-( 3HAD121, 3OAS120)-( T2DECAI, 3OAR120)-( T2DECAI, 3OAS120)-( 3OAR120, 3OAR121)-( 3OAR120, 3OAR141)-( 3OAR120, 3OAS121)-( 3OAR120, 3OAS141)-( 3OAR121, 3OAS1…	(GHMT2r, GLYCL, GART)-( KAS15, ACOATA, MACPD)-( FA140ACPHi, AGPAT140, FACOAE140)-( 3HAD140, ACOAD6f, ECOAH7)-( GARFT, GHMT2r, GLYCL)-( 3OAS141, LPLIPAL1E161pp, LPLIPAL1G161pp)-( 3OAS121, LPLIPAL1E161pp, LPLIPAL1G161pp)-( 3OAR141, LPLIPAL1E161pp, LPLIPAL1G161pp)-( 3OAR121, LPLIPAL1E161pp, LPLIPAL1G161pp)-( T2DECAI, LPLIPAL1E161pp, LPLIPAL1G161pp)-( 3HAD121, LPLIPAL1E161pp, LPLIPAL1G161pp)	(FA140ACPHi, ACOAD6f, AGPAT140, ECOAH7)-( FA140ACPHi, FACOAE140, LPLIPAL2A140, DASYN140)-( FA140ACPHi, FACOAE140, PLIPA1A140pp, DASYN140)-( 3HAD140, AGPAT141, FA141ACPHi, ECOAH7)-( 3HAD140, G3PAT141, FA141ACPHi, ECOAH7)-( 3HAD120, AGPAT141, FA141ACPHi, ECOAH7)-( 3HAD120, G3PAT141, FA141ACPHi, ECOAH7)-( 3HAD120, ACOAD6f, AGPAT141, FA141ACPHi)-( 3HAD120, ACOAD6f, G3PAT141, FA141ACPHi)
Case 63	(UDPG4E)	()	()	()
Case 64	(GMPS2)-( NDPK2)-( NDPK4)	(G3PD2, GLXCL)-( ACOAD1f, 3HAD100)-( ACOAD1f, 3HAD40)-( ACOAD1f, 3HAD60)-( ACOAD1f, 3HAD80)-( ACOAD1f, 3OAR100)-( ACOAD1f, 3OAR40)-( ACOAD1f, 3OAR60)-( ACOAD1f, 3OAR80)-( ACOAD1f, 3OAS100)-( ACOAD1f, 3OAS60)-( ACOAD1f, 3OAS80)	(NDPK3, RPI, NTD4)-( G3PD2, TPI, G3PD5)-( IMPD, INSH, ADD)-( IMPD, RBK, ADD)-( G3PD2, TRSARr, HPYRI)-( ACOAD1f, ECOAH6, 3HAD120)-( ACOAD1f, 3HAD120, 3HAD121)-( ACOAD1f, 3HAD120, 3HAD141)-( ACOAD1f, 3HAD120, 3OAR121)-( ACOAD1f, 3HAD120, 3OAR141)-( ACOAD1f, 3HAD120, 3OAS121)-( ACOAD1f, 3HAD120, 3OAS141)-( ACOAD1f, 3HAD120, T2DECAI)-( ACOAD1f, 3HAD121, 3OAR120)-( ACOAD1f, 3HAD121, 3OAS120)-( ACOAD1f…	(PGI, RPI, TPI, HEX7)-( NDPK3, RPI, CYTD, CSND)-( NDPK3, RPI, CYTD, CYTDH)-( NDPK3, RPI, CYTD, RBK)-( PGK, TKT2, TPI, FBA)-( PGK, TKT2, TPI, FBP)-( G3PD2, PGK, TKT2, FBA)-( G3PD2, PGK, TKT2, FBP)-( IMPD, RBK, AMPN, CPPPGO2)-( IMPD, NTD11, ADD, ADA)-( G3PD2, TRSARr, HPYRRx, HPYRRy)-( PGM, GLXCL, PPCK, PPS)-( PGM, ICL, PPCK, PPS)-( PGM, PPCK, TRSARr, PPS)-( ACOAD1f, KAS15, ACOATA, MACPD)-( ACOAD1f,…
Case 65	(GMPS2)-( NDPK2)-( NDPK4)	(CYTK1, NTD4)-( G3PD2, GLXCL)-( ACOAD1f, 3HAD100)-( ACOAD1f, 3HAD40)-( ACOAD1f, 3HAD60)-( ACOAD1f, 3HAD80)-( ACOAD1f, 3OAR100)-( ACOAD1f, 3OAR40)-( ACOAD1f, 3OAR60)-( ACOAD1f, 3OAR80)-( ACOAD1f, 3OAS100)-( ACOAD1f, 3OAS60)-( ACOAD1f, 3OAS80)	(NDPK3, RPI, NTD4)-( G3PD2, TPI, G3PD5)-( IMPD, INSH, ADD)-( IMPD, RBK, ADD)-( G3PD2, TRSARr, HPYRI)-( ACOAD1f, ECOAH6, 3HAD120)-( ACOAD1f, 3HAD120, 3HAD121)-( ACOAD1f, 3HAD120, 3HAD141)-( ACOAD1f, 3HAD120, 3OAR121)-( ACOAD1f, 3HAD120, 3OAR141)-( ACOAD1f, 3HAD120, 3OAS121)-( ACOAD1f, 3HAD120, 3OAS141)-( ACOAD1f, 3HAD120, T2DECAI)-( ACOAD1f, 3HAD121, 3OAR120)-( ACOAD1f, 3HAD121, 3OAS120)-( ACOAD1f…	(PGI, RPI, TPI, HEX7)-( NDPK3, TRDR, RNDR3b, NTD4)-( NDPK3, RPI, CYTD, CSND)-( NDPK3, RPI, CYTD, CYTDH)-( NDPK3, RPI, CYTD, RBK)-( NDPK3, RNDR3, GRXR, NTD4)-( NDPK3, RNDR3, GTHOr, NTD4)-( NDPK3, RNDR3, RNDR3b, NTD4)-( NDPK3, NDPK7, CYTK2, NTD4)-( NDPK3, NDPK7, DCYTD, NTD4)-( NDPK3, NDPK7, NTD3, NTD4)-( NDPK3, DCTPD, DCYTD, NTD4)-( NDPK3, DCTPD, NTD3, NTD4)-( PGK, TKT2, TPI, FBA)-( PGK, TKT2, TPI,…
Case 66	()	(CYTK1, NTD4)	()	(NDPK3, TRDR, RNDR3b, NTD4)-( NDPK3, RNDR3, GRXR, NTD4)-( NDPK3, RNDR3, GTHOr, NTD4)-( NDPK3, RNDR3, RNDR3b, NTD4)-( NDPK3, NDPK7, DCYTD, NTD4)-( NDPK3, NDPK7, NTD3, NTD4)-( NDPK3, DCTPD, DCYTD, NTD4)-( NDPK3, DCTPD, NTD3, NTD4)-( ACOAD1f, 3HAD120, EAR121y, EAR121x)-( ACOAD1f, 3HAD120, EAR141y, EAR141x)
Case 67	(3HAD100)-( 3HAD141)-( 3HAD161)-( 3HAD181)-( 3HAD40)-( 3HAD60)-( 3HAD80)-( 3OAR100)-( 3OAR161)-( 3OAR181)-( 3OAR40)-( 3OAR60)-( 3OAR80)-( 3OAS100)-( 3OAS161)-( 3OAS181)-( 3OAS60)-( 3OAS80)-( AGMHE)-( AGPAT181)-( CLPNS160pp)-( CLPNS161pp)-( CLPNS181pp)-( DASYN181)-( GALUi)-( GMHEPAT)-( GMHEPK)-( GMHEPPA)-( GMPS2)-( NDPK2)-( NDPK4)-( PGMT)-( PGSA160)-( PGSA181)-( PSD181)-( PSSA181)-( S7PI)	(PGPP160, PGPP160pp)-( PGPP181, PGPP181pp)-( MTHFD, GART)-( MTHFC, GART)-( KAS15, KAS14)-( 3HAD140, FACOAE140)-( 3HAD120, ECOAH6)-( GARFT, MTHFC)-( GARFT, MTHFD)-( TALA, TKT1)-( G3PD2, GLXCL)-( G3PAT181, ACPPAT181)-( G3PAT181, APG3PAT181)-( 3HAD121, 3OAR120)-( 3HAD121, 3OAS120)-( T2DECAI, 3OAR120)-( T2DECAI, 3OAS120)-( 3OAR120, 3OAR121)-( 3OAR120, 3OAR141)-( 3OAR120, 3OAS121)-( 3OAR120, 3OAS141)-…	(NDPK3, RPI, NTD4)-( GHMT2r, GLYCL, GART)-( PGM, PPCK, PPS)-( KAS15, ACOATA, MACPD)-( FA140ACPHi, AGPAT140, FACOAE140)-( 3OAR160, CTECOAI7, ECOAH8)-( 3OAR160, CTECOAI7, ACACT8r)-( 3OAR160, CTECOAI7, CTECOAI8)-( 3OAR120, ACOAD6f, CTECOAI6)-( 3OAR120, CTECOAI6, ECOAH7)-( 3HAD160, CTECOAI7, ECOAH8)-( 3HAD160, CTECOAI7, ACACT8r)-( 3HAD160, CTECOAI7, CTECOAI8)-( 3HAD140, ACOAD6f, ECOAH7)-( 3HAD140, CT…	(PGI, RPI, TPI, HEX7)-( NDPK3, RPI, CYTD, CSND)-( NDPK3, RPI, CYTD, CYTDH)-( NDPK3, RPI, CYTD, RBK)-( 3OAR120, RPI, CTECOAI6, FE3Ri)-( 3HAD120, RPI, CTECOAI6, FE3Ri)-( 3OAS120, RPI, CTECOAI6, FE3Ri)-( FA140ACPHi, ACOAD6f, AGPAT140, ECOAH7)-( FA140ACPHi, AGPAT140, CTECOAI6, ECOAH7)-( FA140ACPHi, FACOAE140, LPLIPAL2A140, DASYN140)-( FA140ACPHi, FACOAE140, PLIPA1A140pp, DASYN140)-( 3OAR120, ACOAD7f,…
Case 68	(3HAD100)-( 3HAD141)-( 3HAD161)-( 3HAD181)-( 3HAD40)-( 3HAD60)-( 3HAD80)-( 3OAR100)-( 3OAR161)-( 3OAR181)-( 3OAR40)-( 3OAR60)-( 3OAR80)-( 3OAS100)-( 3OAS161)-( 3OAS181)-( 3OAS60)-( 3OAS80)-( AGMHE)-( AGPAT181)-( CLPNS160pp)-( CLPNS161pp)-( CLPNS181pp)-( DASYN181)-( GALUi)-( GMHEPAT)-( GMHEPK)-( GMHEPPA)-( GMPS2)-( NDPK2)-( NDPK4)-( PGMT)-( PGSA160)-( PGSA181)-( PSD181)-( PSSA181)-( S7PI)-( UDPG4E)	(PGPP160, PGPP160pp)-( PGPP181, PGPP181pp)-( MTHFD, GART)-( MTHFC, GART)-( KAS15, KAS14)-( CYTK1, NTD4)-( 3HAD140, FACOAE140)-( 3HAD120, ECOAH6)-( GARFT, MTHFC)-( GARFT, MTHFD)-( TALA, TKT1)-( G3PD2, GLXCL)-( G3PAT181, ACPPAT181)-( G3PAT181, APG3PAT181)-( 3HAD121, 3OAR120)-( 3HAD121, 3OAS120)-( T2DECAI, 3OAR120)-( T2DECAI, 3OAS120)-( 3OAR120, 3OAR121)-( 3OAR120, 3OAR141)-( 3OAR120, 3OAS121)-( 3OA…	(NDPK3, RPI, NTD4)-( GHMT2r, GLYCL, GART)-( PGPP160, FACOAE160, ACOAD7f)-( PGM, PPCK, PPS)-( KAS15, ACOATA, MACPD)-( FA140ACPHi, AGPAT140, FACOAE140)-( CYTK1, CYTD, CYTDH)-( CYTK1, CYTD, RBK)-( 3OAR160, CTECOAI7, ECOAH8)-( 3OAR160, CTECOAI7, ACACT8r)-( 3OAR160, CTECOAI7, CTECOAI8)-( 3OAR120, ACOAD6f, CTECOAI6)-( 3OAR120, CTECOAI6, ECOAH7)-( 3HAD160, CTECOAI7, ECOAH8)-( 3HAD160, CTECOAI7, ACACT8r)…	(PGI, RPI, TPI, HEX7)-( NDPK3, TRDR, RNDR3b, NTD4)-( NDPK3, RPI, CYTD, CSND)-( NDPK3, RPI, CYTD, CYTDH)-( NDPK3, RPI, CYTD, RBK)-( NDPK3, RNDR3, GRXR, NTD4)-( NDPK3, RNDR3, GTHOr, NTD4)-( NDPK3, RNDR3, RNDR3b, NTD4)-( NDPK3, NDPK7, CYTK2, NTD4)-( NDPK3, NDPK7, DCYTD, NTD4)-( NDPK3, NDPK7, NTD3, NTD4)-( DHORD2, TRDR, FRD2, CAT)-( 3OAR120, RPI, CTECOAI6, FE3Ri)-( 3HAD120, RPI, CTECOAI6, FE3Ri)-( 3O…
Case 69	(UDPG4E)	(CYTK1, NTD4)	(PGPP160, FACOAE160, ACOAD7f)-( CYTK1, CYTD, RBK)	(NDPK3, TRDR, RNDR3b, NTD4)-( NDPK3, RNDR3, GRXR, NTD4)-( NDPK3, RNDR3, GTHOr, NTD4)-( NDPK3, RNDR3, RNDR3b, NTD4)-( NDPK3, NDPK7, DCYTD, NTD4)-( NDPK3, NDPK7, NTD3, NTD4)-( DHORD2, TRDR, FRD2, CAT)-( NDPK3, DCTPD, DCYTD, NTD4)-( NDPK3, DCTPD, NTD3, NTD4)-( CYTK1, URIK2, PYNP2r, RBK)-( 3HAD120, FACOAE140, CTECOAI6, FE3Ri)
Case 70	(3HAD100)-( 3HAD141)-( 3HAD161)-( 3HAD181)-( 3HAD40)-( 3HAD60)-( 3HAD80)-( 3OAR100)-( 3OAR161)-( 3OAR181)-( 3OAR40)-( 3OAR60)-( 3OAR80)-( 3OAS100)-( 3OAS161)-( 3OAS181)-( 3OAS60)-( 3OAS80)-( AGMHE)-( AGPAT181)-( CLPNS160pp)-( CLPNS161pp)-( CLPNS181pp)-( DASYN181)-( GALUi)-( GMHEPAT)-( GMHEPK)-( GMHEPPA)-( PGMT)-( PGSA160)-( PGSA181)-( PSD181)-( PSSA181)-( S7PI)	(PGPP160, PGPP160pp)-( PGPP181, PGPP181pp)-( MTHFD, GART)-( MTHFC, GART)-( KAS15, KAS14)-( 3HAD140, FACOAE140)-( 3HAD120, ECOAH6)-( GARFT, MTHFC)-( GARFT, MTHFD)-( TALA, TKT1)-( G3PAT181, ACPPAT181)-( G3PAT181, APG3PAT181)-( 3HAD121, 3OAR120)-( 3HAD121, 3OAS120)-( T2DECAI, 3OAR120)-( T2DECAI, 3OAS120)-( 3OAR120, 3OAR121)-( 3OAR120, 3OAR141)-( 3OAR120, 3OAS121)-( 3OAR120, 3OAS141)-( 3OAR121, 3OAS1…	(GHMT2r, GLYCL, GART)-( PGM, PPCK, PPS)-( KAS15, ACOATA, MACPD)-( FA140ACPHi, AGPAT140, FACOAE140)-( 3HAD140, ACOAD6f, ECOAH7)-( GARFT, GHMT2r, GLYCL)-( 3OAS141, LPLIPAL1E161pp, LPLIPAL1G161pp)-( 3OAS121, LPLIPAL1E161pp, LPLIPAL1G161pp)-( 3OAR141, LPLIPAL1E161pp, LPLIPAL1G161pp)-( 3OAR121, LPLIPAL1E161pp, LPLIPAL1G161pp)-( T2DECAI, LPLIPAL1E161pp, LPLIPAL1G161pp)-( 3HAD121, LPLIPAL1E161pp, LPLIPA…	(FA140ACPHi, ACOAD6f, AGPAT140, ECOAH7)-( FA140ACPHi, FACOAE140, LPLIPAL2A140, DASYN140)-( FA140ACPHi, FACOAE140, PLIPA1A140pp, DASYN140)-( 3HAD140, AGPAT141, FA141ACPHi, ECOAH7)-( 3HAD140, G3PAT141, FA141ACPHi, ECOAH7)-( 3HAD120, AGPAT141, FA141ACPHi, ECOAH7)-( 3HAD120, G3PAT141, FA141ACPHi, ECOAH7)-( 3HAD120, ACOAD6f, AGPAT141, FA141ACPHi)-( 3HAD120, ACOAD6f, G3PAT141, FA141ACPHi)-( PGK, PPCK, …
Case 71	(3HAD100)-( 3HAD141)-( 3HAD161)-( 3HAD181)-( 3HAD40)-( 3HAD60)-( 3HAD80)-( 3OAR100)-( 3OAR161)-( 3OAR181)-( 3OAR40)-( 3OAR60)-( 3OAR80)-( 3OAS100)-( 3OAS161)-( 3OAS181)-( 3OAS60)-( 3OAS80)-( AGMHE)-( AGPAT181)-( CLPNS160pp)-( CLPNS161pp)-( CLPNS181pp)-( DASYN181)-( GALUi)-( GMHEPAT)-( GMHEPK)-( GMHEPPA)-( PGMT)-( PGSA160)-( PGSA181)-( PSD181)-( PSSA181)-( S7PI)-( UDPG4E)	(PGPP160, PGPP160pp)-( PGPP181, PGPP181pp)-( MTHFD, GART)-( MTHFC, GART)-( KAS15, KAS14)-( 3HAD140, FACOAE140)-( 3HAD120, ECOAH6)-( GARFT, MTHFC)-( GARFT, MTHFD)-( TALA, TKT1)-( G3PAT181, ACPPAT181)-( G3PAT181, APG3PAT181)-( 3HAD121, 3OAR120)-( 3HAD121, 3OAS120)-( T2DECAI, 3OAR120)-( T2DECAI, 3OAS120)-( 3OAR120, 3OAR121)-( 3OAR120, 3OAR141)-( 3OAR120, 3OAS121)-( 3OAR120, 3OAS141)-( 3OAR121, 3OAS1…	(GHMT2r, GLYCL, GART)-( PGPP160, FACOAE160, ACOAD7f)-( PGM, PPCK, PPS)-( KAS15, ACOATA, MACPD)-( FA140ACPHi, AGPAT140, FACOAE140)-( CYTK1, CYTD, CYTDH)-( CYTK1, CYTD, RBK)-( 3HAD140, ACOAD6f, ECOAH7)-( GARFT, GHMT2r, GLYCL)-( 3OAS141, LPLIPAL1E161pp, LPLIPAL1G161pp)-( 3OAS121, LPLIPAL1E161pp, LPLIPAL1G161pp)-( 3OAR141, LPLIPAL1E161pp, LPLIPAL1G161pp)-( 3OAR121, LPLIPAL1E161pp, LPLIPAL1G161pp)-( T…	(FA140ACPHi, ACOAD6f, AGPAT140, ECOAH7)-( FA140ACPHi, FACOAE140, LPLIPAL2A140, DASYN140)-( FA140ACPHi, FACOAE140, PLIPA1A140pp, DASYN140)-( CYTK1, URIK2, PYNP2r, RBK)-( 3HAD140, AGPAT141, FA141ACPHi, ECOAH7)-( 3HAD140, G3PAT141, FA141ACPHi, ECOAH7)-( 3HAD120, AGPAT141, FA141ACPHi, ECOAH7)-( 3HAD120, G3PAT141, FA141ACPHi, ECOAH7)-( 3HAD120, ACOAD6f, AGPAT141, FA141ACPHi)-( 3HAD120, ACOAD6f, G3PAT1…
Case 72	(UDPG4E)	()	(PGPP160, FACOAE160, ACOAD7f)-( CYTK1, CYTD, RBK)	(CYTK1, URIK2, PYNP2r, RBK)
Case 73	()	()	(NDPK3, RPI, NTD4)	(NDPK3, RPI, CYTD, CYTDH)-( NDPK3, RPI, CYTD, RBK)-( PGK, TKT2, TPI, FBP)-( PGM, PPCK, TRSARr, PPS)-( CYTK1, NDPK3, NTD4, DRPA)-( CYTK1, NDPK3, NTD4, DURIPP)-( CYTK1, NDPK3, NTD4, PPM2)
Case 74	()	(CYTK1, NTD4)	(NDPK3, RPI, NTD4)	(NDPK3, TRDR, RNDR3b, NTD4)-( NDPK3, RPI, CYTD, CYTDH)-( NDPK3, RPI, CYTD, RBK)-( NDPK3, RNDR3, GRXR, NTD4)-( NDPK3, RNDR3, GTHOr, NTD4)-( NDPK3, RNDR3, RNDR3b, NTD4)-( NDPK3, NDPK7, CYTK2, NTD4)-( NDPK3, NDPK7, DCYTD, NTD4)-( NDPK3, NDPK7, NTD3, NTD4)-( NDPK3, DCTPD, DCYTD, NTD4)-( NDPK3, DCTPD, NTD3, NTD4)-( PGK, TKT2, TPI, FBP)-( PGM, PPCK, TRSARr, PPS)
Case 75	()	(CYTK1, NTD4)	()	(NDPK3, TRDR, RNDR3b, NTD4)-( NDPK3, RNDR3, GRXR, NTD4)-( NDPK3, RNDR3, GTHOr, NTD4)-( NDPK3, RNDR3, RNDR3b, NTD4)-( NDPK3, NDPK7, DCYTD, NTD4)-( NDPK3, NDPK7, NTD3, NTD4)-( NDPK3, DCTPD, DCYTD, NTD4)-( NDPK3, DCTPD, NTD3, NTD4)
Case 76	()	()	(NDPK3, RPI, NTD4)-( PGM, PPCK, PPS)	(NDPK3, RPI, CYTD, CYTDH)-( NDPK3, RPI, CYTD, RBK)-( 3OAR120, RPI, CTECOAI6, FE3Ri)-( 3HAD120, RPI, CTECOAI6, FE3Ri)-( 3OAS120, RPI, CTECOAI6, FE3Ri)-( 3OAR120, CTECOAI7, CTECOAI6, FE3Ri)-( 3HAD140, ACOAD6f, CTECOAI7, FE3Ri)-( 3HAD140, CTECOAI7, CTECOAI6, FE3Ri)-( 3HAD120, CTECOAI6, AACPS3, FE3Ri)-( 3HAD120, CTECOAI6, ACOAD7f, FE3Ri)-( 3HAD120, CTECOAI6, FACOAE160, FE3Ri)-( 3HAD120, CTECOAI6, CTE…
Case 77	()	(CYTK1, NTD4)	(NDPK3, RPI, NTD4)-( PGPP160, FACOAE160, ACOAD7f)-( PGM, PPCK, PPS)-( CYTK1, CYTD, CYTDH)-( CYTK1, CYTD, RBK)	(NDPK3, TRDR, RNDR3b, NTD4)-( NDPK3, RPI, CYTD, CYTDH)-( NDPK3, RPI, CYTD, RBK)-( NDPK3, RNDR3, GRXR, NTD4)-( NDPK3, RNDR3, GTHOr, NTD4)-( NDPK3, RNDR3, RNDR3b, NTD4)-( NDPK3, NDPK7, CYTK2, NTD4)-( NDPK3, NDPK7, DCYTD, NTD4)-( NDPK3, NDPK7, NTD3, NTD4)-( DHORD2, TRDR, FRD2, CAT)-( 3OAR120, RPI, CTECOAI6, FE3Ri)-( 3HAD120, RPI, CTECOAI6, FE3Ri)-( 3OAS120, RPI, CTECOAI6, FE3Ri)-( NDPK3, DCTPD, DCYT…
Case 78	()	(CYTK1, NTD4)	(PGPP160, FACOAE160, ACOAD7f)-( CYTK1, CYTD, RBK)	(NDPK3, TRDR, RNDR3b, NTD4)-( NDPK3, RNDR3, GRXR, NTD4)-( NDPK3, RNDR3, GTHOr, NTD4)-( NDPK3, RNDR3, RNDR3b, NTD4)-( NDPK3, NDPK7, DCYTD, NTD4)-( NDPK3, NDPK7, NTD3, NTD4)-( DHORD2, TRDR, FRD2, CAT)-( NDPK3, DCTPD, DCYTD, NTD4)-( NDPK3, DCTPD, NTD3, NTD4)-( CYTK1, URIK2, PYNP2r, RBK)-( 3HAD120, FACOAE140, CTECOAI6, FE3Ri)
Case 79	()	()	(PGM, PPCK, PPS)	(PGK, PPCK, GLYCK, PPS)
Case 80	()	()	(PGPP160, FACOAE160, ACOAD7f)-( PGM, PPCK, PPS)-( CYTK1, CYTD, CYTDH)-( CYTK1, CYTD, RBK)	(CYTK1, URIK2, PYNP2r, RBK)-( PGK, PPCK, GLYCK, PPS)
Case 81	()	()	(PGPP160, FACOAE160, ACOAD7f)-( CYTK1, CYTD, RBK)	(CYTK1, URIK2, PYNP2r, RBK)
Case 82	(3OAR140)-( 3OAS140)-( A5PISO)-( ACCOAC)-( ADSL1r)-( ADSL2r)-( ADSS)-( AGPAT160)-( AGPAT161)-( AICART)-( AIRC2)-( AIRC3)-( ASPCT)-( CTPS2)-( DASYN160)-( DASYN161)-( DHFR)-( DHORTS)-( DTMPK)-( G1PACT)-( GF6PTA)-( GK1)-( GLNS)-( GLUPRT)-( HCO3E)-( IMPC)-( KDOPP)-( KDOPS)-( LPADSS)-( MCOATA)-( OMPDC)-( ORPT)-( PGAMT)-( PRAGSr)-( PRAIS)-( PRFGS)-( PSD160)-( PSD161)-( PSSA160)-( PSSA161)-( TDSK)-( TMD…	(PRPPS, R15BPK)-( PRPPS, PPM)-( TKT2, GND)-( SULR, METAT)-( PPK, PPA)-( SADT2, METAT)-( RPI, KDOCT2)-( RPI, MOAT)-( RPI, MOAT2)-( RPE, GND)-( GARFT, GART)-( ASNS2, ASNS1)-( ADSK, METAT)-( 3OAR160, AACPS3)-( 3OAR160, FACOAE160)-( 3OAR120, AACPS7)-( 3OAR120, FACOAE120)-( 3HAD160, AACPS3)-( 3HAD160, FACOAE160)-( 3HAD120, AACPS7)-( 3HAD120, FACOAE120)-( 3OAS160, AACPS3)-( 3OAS160, FACOAE160)-( 3OAS12…	(RPE, TALA, CHORS)-( RPE, TALA, DDPA)-( RPE, TALA, DHQS)-( RPE, TALA, DHQTi)-( RPE, TALA, SHK3Dr)-( RPE, TALA, SHKK)-( RPE, TALA, PSCVT)-( ADK1, PRPPS, ADK3)-( URIDK2r, DUTPDP, DURIK1)-( TRDR, GRXR, METAT)-( TRDR, GTHOr, METAT)-( TRDR, PAPSR2, METAT)-( TKT2, G6PDH2r, GLCDpp)-( TKT2, G6PDH2r, GNK)-( TKT2, PGL, GLCDpp)-( TKT2, PGL, GNK)-( TKT1, GND, CHORS)-( TKT1, GND, DDPA)-( TKT1, GND, DHQS)-( TK…	(PGK, TKT1, TPI, CHORS)-( PGK, TKT1, TPI, DDPA)-( PGK, TKT1, TPI, DHQS)-( PGK, TKT1, TPI, DHQTi)-( PGK, TKT1, TPI, SHK3Dr)-( PGK, TKT1, TPI, SHKK)-( PGK, TKT1, TPI, PSCVT)-( PGK, TALA, TPI, CHORS)-( PGK, TALA, TPI, DDPA)-( PGK, TALA, TPI, DHQS)-( PGK, TALA, TPI, DHQTi)-( PGK, TALA, TPI, SHK3Dr)-( PGK, TALA, TPI, SHKK)-( PGK, TALA, TPI, PSCVT)-( PGK, RPE, TPI, CHORS)-( PGK, RPE, TPI, DDPA)-( PGK, …
Case 83	(3OAR140)-( 3OAS140)-( A5PISO)-( ACCOAC)-( ADSL1r)-( ADSL2r)-( ADSS)-( AGPAT160)-( AGPAT161)-( AICART)-( AIRC2)-( AIRC3)-( ALAALAr)-( ALAR)-( ASAD)-( ASPCT)-( ASPK)-( CTPS2)-( DAPE)-( DASYN160)-( DASYN161)-( DHDPRy)-( DHDPS)-( DHFR)-( DHORTS)-( DTMPK)-( G1PACT)-( GF6PTA)-( GK1)-( GLNS)-( GLUPRT)-( GLUR)-( HCO3E)-( IMPC)-( KDOPP)-( KDOPS)-( LPADSS)-( MCOATA)-( MPTG)-( OMPDC)-( ORPT)-( PAPPT3)-( PG…	(PRPPS, R15BPK)-( PRPPS, PPM)-( TKT2, GND)-( SULR, METAT)-( PPK, PPA)-( SADT2, METAT)-( RPI, KDOCT2)-( RPI, MOAT)-( RPI, MOAT2)-( RPE, GND)-( GARFT, GART)-( ASNS2, ASNS1)-( ADSK, METAT)-( 3OAR160, AACPS3)-( 3OAR160, FACOAE160)-( 3OAR120, AACPS7)-( 3OAR120, FACOAE120)-( 3HAD160, AACPS3)-( 3HAD160, FACOAE160)-( 3HAD120, AACPS7)-( 3HAD120, FACOAE120)-( 3OAS160, AACPS3)-( 3OAS160, FACOAE160)-( 3OAS12…	(RPE, TALA, CHORS)-( RPE, TALA, DDPA)-( RPE, TALA, DHQS)-( RPE, TALA, DHQTi)-( RPE, TALA, SHK3Dr)-( RPE, TALA, SHKK)-( RPE, TALA, PSCVT)-( ADK1, PRPPS, ADK3)-( URIDK2r, DUTPDP, DURIK1)-( TRDR, GRXR, METAT)-( TRDR, GTHOr, METAT)-( TRDR, PAPSR2, METAT)-( TKT2, G6PDH2r, GLCDpp)-( TKT2, G6PDH2r, GNK)-( TKT2, PGL, GLCDpp)-( TKT2, PGL, GNK)-( TKT1, GND, CHORS)-( TKT1, GND, DDPA)-( TKT1, GND, DHQS)-( TK…	(PGK, TKT1, TPI, CHORS)-( PGK, TKT1, TPI, DDPA)-( PGK, TKT1, TPI, DHQS)-( PGK, TKT1, TPI, DHQTi)-( PGK, TKT1, TPI, SHK3Dr)-( PGK, TKT1, TPI, SHKK)-( PGK, TKT1, TPI, PSCVT)-( PGK, TALA, TPI, CHORS)-( PGK, TALA, TPI, DDPA)-( PGK, TALA, TPI, DHQS)-( PGK, TALA, TPI, DHQTi)-( PGK, TALA, TPI, SHK3Dr)-( PGK, TALA, TPI, SHKK)-( PGK, TALA, TPI, PSCVT)-( PGK, RPE, TPI, CHORS)-( PGK, RPE, TPI, DDPA)-( PGK, …
Case 84	(ALAALAr)-( ALAR)-( ASAD)-( ASPK)-( DAPE)-( DHDPRy)-( DHDPS)-( GLUR)-( MPTG)-( PAPPT3)-( SDPDS)-( SDPTA)-( THDPS)-( UAAGDS)-( UAGCVT)-( UAGPT3)-( UAMAGS)-( UAMAS)-( UAPGR)-( UDCPDP)-( UGMDDS)	()	(EAR160x, EAR160y, AACPS3)-( EAR160x, EAR160y, FACOAE160)-( EAR120x, EAR120y, AACPS7)-( EAR120x, EAR120y, FACOAE120)-( ACOAD2f, EAR40x, EAR40y)-( ACOAD2f, EAR60x, EAR60y)-( ACOAD2f, EAR80x, EAR80y)-( ACOAD3f, EAR40x, EAR40y)-( ACOAD3f, EAR60x, EAR60y)-( ACOAD3f, EAR80x, EAR80y)-( FACOAE161, EAR161x, EAR161y)-( SUCOAS, PPCSCT, AKGDH)-( CYTK1, NTD4, CSND)-( AACPS4, EAR161x, EAR161y)-( ECOAH3, EAR40…	(EAR160x, EAR160y, ACOAD7f, ECOAH8)-( EAR160x, EAR160y, ACOAD7f, ACACT8r)-( EAR140x, EAR140y, AACPS1, AACPS3)-( EAR140x, EAR140y, AACPS1, FACOAE160)-( EAR100x, EAR100y, AACPS7, AACPS8)-( EAR100x, EAR100y, AACPS7, FACOAE100)-( EAR100x, EAR100y, FACOAE120, AACPS8)-( EAR100x, EAR100y, FACOAE120, FACOAE100)-( ECOAH7, ACOAD7f, EAR161x, EAR161y)-( ECOAH6, ACOAD4f, EAR100x, EAR100y)-( ECOAH6, ACOAD4f, E…
Case 85	(3OAR140)-( 3OAS140)-( A5PISO)-( ACCOAC)-( ADSL1r)-( ADSL2r)-( ADSS)-( AGPAT160)-( AGPAT161)-( AICART)-( AIRC2)-( AIRC3)-( ASPCT)-( CTPS2)-( DASYN160)-( DASYN161)-( DHFR)-( DHORTS)-( DTMPK)-( G1PACT)-( GF6PTA)-( GK1)-( GLNS)-( GLUPRT)-( HCO3E)-( IMPC)-( KDOPP)-( KDOPS)-( LPADSS)-( MCOATA)-( OMPDC)-( ORPT)-( PGAMT)-( PRAGSr)-( PRAIS)-( PRASCSi)-( PRFGS)-( PSD160)-( PSD161)-( PSSA160)-( PSSA161)-( …	(PRPPS, R15BPK)-( PRPPS, PPM)-( TKT2, GND)-( SULR, METAT)-( PPK, PPA)-( SADT2, METAT)-( RPI, KDOCT2)-( RPI, MOAT)-( RPI, MOAT2)-( RPE, GND)-( GARFT, GART)-( ASNS2, ASNS1)-( ADSK, METAT)-( 3OAR160, AACPS3)-( 3OAR160, FACOAE160)-( 3OAR120, AACPS7)-( 3OAR120, FACOAE120)-( 3HAD160, AACPS3)-( 3HAD160, FACOAE160)-( 3HAD120, AACPS7)-( 3HAD120, FACOAE120)-( 3OAS160, AACPS3)-( 3OAS160, FACOAE160)-( 3OAS12…	(RPE, TALA, CHORS)-( RPE, TALA, DDPA)-( RPE, TALA, DHQS)-( RPE, TALA, DHQTi)-( RPE, TALA, SHK3Dr)-( RPE, TALA, SHKK)-( RPE, TALA, PSCVT)-( ADK1, PRPPS, ADK3)-( URIDK2r, DUTPDP, DURIK1)-( TRDR, GRXR, METAT)-( TRDR, GTHOr, METAT)-( TRDR, PAPSR2, METAT)-( TKT2, G6PDH2r, GLCDpp)-( TKT2, G6PDH2r, GNK)-( TKT2, PGL, GLCDpp)-( TKT2, PGL, GNK)-( TKT1, GND, CHORS)-( TKT1, GND, DDPA)-( TKT1, GND, DHQS)-( TK…	(PGK, TKT1, TPI, CHORS)-( PGK, TKT1, TPI, DDPA)-( PGK, TKT1, TPI, DHQS)-( PGK, TKT1, TPI, DHQTi)-( PGK, TKT1, TPI, SHK3Dr)-( PGK, TKT1, TPI, SHKK)-( PGK, TKT1, TPI, PSCVT)-( PGK, TALA, TPI, CHORS)-( PGK, TALA, TPI, DDPA)-( PGK, TALA, TPI, DHQS)-( PGK, TALA, TPI, DHQTi)-( PGK, TALA, TPI, SHK3Dr)-( PGK, TALA, TPI, SHKK)-( PGK, TALA, TPI, PSCVT)-( PGK, RPE, TPI, CHORS)-( PGK, RPE, TPI, DDPA)-( PGK, …
Case 86	(3OAR140)-( 3OAS140)-( A5PISO)-( ACCOAC)-( ADSL1r)-( ADSL2r)-( ADSS)-( AGPAT160)-( AGPAT161)-( AICART)-( AIRC2)-( AIRC3)-( ALAALAr)-( ALAR)-( ASAD)-( ASPCT)-( ASPK)-( CTPS2)-( DAPE)-( DASYN160)-( DASYN161)-( DHDPRy)-( DHDPS)-( DHFR)-( DHORTS)-( DTMPK)-( G1PACT)-( GF6PTA)-( GK1)-( GLNS)-( GLUPRT)-( GLUR)-( HCO3E)-( IMPC)-( KDOPP)-( KDOPS)-( LPADSS)-( MCOATA)-( MPTG)-( OMPDC)-( ORPT)-( PAPPT3)-( PG…	(PRPPS, R15BPK)-( PRPPS, PPM)-( TKT2, GND)-( SULR, METAT)-( PPK, PPA)-( SADT2, METAT)-( RPI, KDOCT2)-( RPI, MOAT)-( RPI, MOAT2)-( RPE, GND)-( GARFT, GART)-( ASNS2, ASNS1)-( ADSK, METAT)-( 3OAR160, AACPS3)-( 3OAR160, FACOAE160)-( 3OAR120, AACPS7)-( 3OAR120, FACOAE120)-( 3HAD160, AACPS3)-( 3HAD160, FACOAE160)-( 3HAD120, AACPS7)-( 3HAD120, FACOAE120)-( 3OAS160, AACPS3)-( 3OAS160, FACOAE160)-( 3OAS12…	(RPE, TALA, CHORS)-( RPE, TALA, DDPA)-( RPE, TALA, DHQS)-( RPE, TALA, DHQTi)-( RPE, TALA, SHK3Dr)-( RPE, TALA, SHKK)-( RPE, TALA, PSCVT)-( ADK1, PRPPS, ADK3)-( URIDK2r, DUTPDP, DURIK1)-( TRDR, GRXR, METAT)-( TRDR, GTHOr, METAT)-( TRDR, PAPSR2, METAT)-( TKT2, G6PDH2r, GLCDpp)-( TKT2, G6PDH2r, GNK)-( TKT2, PGL, GLCDpp)-( TKT2, PGL, GNK)-( TKT1, GND, CHORS)-( TKT1, GND, DDPA)-( TKT1, GND, DHQS)-( TK…	(PGK, TKT1, TPI, CHORS)-( PGK, TKT1, TPI, DDPA)-( PGK, TKT1, TPI, DHQS)-( PGK, TKT1, TPI, DHQTi)-( PGK, TKT1, TPI, SHK3Dr)-( PGK, TKT1, TPI, SHKK)-( PGK, TKT1, TPI, PSCVT)-( PGK, TALA, TPI, CHORS)-( PGK, TALA, TPI, DDPA)-( PGK, TALA, TPI, DHQS)-( PGK, TALA, TPI, DHQTi)-( PGK, TALA, TPI, SHK3Dr)-( PGK, TALA, TPI, SHKK)-( PGK, TALA, TPI, PSCVT)-( PGK, RPE, TPI, CHORS)-( PGK, RPE, TPI, DDPA)-( PGK, …
Case 87	(ALAALAr)-( ALAR)-( ASAD)-( ASPK)-( DAPE)-( DHDPRy)-( DHDPS)-( GLUR)-( MPTG)-( PAPPT3)-( SDPDS)-( SDPTA)-( THDPS)-( UAAGDS)-( UAGCVT)-( UAGPT3)-( UAMAGS)-( UAMAS)-( UAPGR)-( UDCPDP)-( UGMDDS)	()	(EAR160x, EAR160y, AACPS3)-( EAR160x, EAR160y, FACOAE160)-( EAR120x, EAR120y, AACPS7)-( EAR120x, EAR120y, FACOAE120)-( CTECOAI7, EAR161x, EAR161y)-( ACOAD2f, EAR40x, EAR40y)-( ACOAD2f, EAR60x, EAR60y)-( ACOAD2f, EAR80x, EAR80y)-( ACOAD3f, EAR40x, EAR40y)-( ACOAD3f, EAR60x, EAR60y)-( ACOAD3f, EAR80x, EAR80y)-( FACOAE161, EAR161x, EAR161y)-( SUCOAS, PPCSCT, AKGDH)-( CYTK1, NTD4, CSND)-( AACPS4, EAR…	(EAR160x, EAR160y, ACOAD7f, ECOAH8)-( EAR160x, EAR160y, ACOAD7f, ACACT8r)-( EAR160x, EAR160y, ACOAD7f, CTECOAI8)-( EAR140x, EAR140y, AACPS1, AACPS3)-( EAR140x, EAR140y, AACPS1, FACOAE160)-( EAR100x, EAR100y, AACPS7, AACPS8)-( EAR100x, EAR100y, AACPS7, FACOAE100)-( EAR100x, EAR100y, FACOAE120, AACPS8)-( EAR100x, EAR100y, FACOAE120, FACOAE100)-( ECOAH7, ACOAD7f, EAR161x, EAR161y)-( ECOAH6, ACOAD4f,…
Case 88	()	()	(RPI, FACOAE140, 3HAD140)-( RPI, PETNT161pp, DASYN181)-( RPI, PETNT161pp, PSSA181)-( RPI, PETNT161pp, PSD181)-( RPI, DAGK161, DASYN181)-( RPI, DAGK161, PSSA181)-( RPI, DAGK161, PSD181)	(ECOAH7, RPI, ACOAD6f, 3HAD140)-( ACOAD7f, FACOAE140, 3HAD140, HACD8)-( RPI, FACOAE140, EAR140y, EAR140x)
Case 89	()	()	(RPI, FACOAE140, 3HAD140)-( RPI, PETNT161pp, DASYN181)-( RPI, PETNT161pp, PSSA181)-( RPI, PETNT161pp, PSD181)-( RPI, DAGK161, DASYN181)-( RPI, DAGK161, PSSA181)-( RPI, DAGK161, PSD181)	(ECOAH7, RPI, ACOAD6f, 3HAD140)-( ACOAD7f, FACOAE140, 3HAD140, HACD8)-( RPI, FACOAE140, EAR140y, EAR140x)
Case 90	()	()	()	()
Case 91	(3OAR140)-( 3OAS140)-( A5PISO)-( ACCOAC)-( ADSL1r)-( ADSL2r)-( ADSS)-( AGPAT160)-( AGPAT161)-( AICART)-( AIRC2)-( AIRC3)-( ASPCT)-( CTPS2)-( DASYN160)-( DASYN161)-( DHFR)-( DHORTS)-( DTMPK)-( G1PACT)-( GF6PTA)-( GK1)-( GLNS)-( GLUPRT)-( HCO3E)-( IMPC)-( KDOPP)-( KDOPS)-( LPADSS)-( MCOATA)-( OMPDC)-( ORPT)-( PGAMT)-( PRAGSr)-( PRAIS)-( PRFGS)-( PSD160)-( PSD161)-( PSSA160)-( PSSA161)-( TDSK)-( TMD…	(PRPPS, R15BPK)-( PRPPS, PPM)-( TKT2, GND)-( SULR, METAT)-( PPK, PPA)-( SADT2, METAT)-( RPI, KDOCT2)-( RPI, MOAT)-( RPI, MOAT2)-( RPE, GND)-( GARFT, GART)-( ASNS2, ASNS1)-( ADSK, METAT)-( 3OAR160, AACPS3)-( 3OAR160, FACOAE160)-( 3OAR120, AACPS7)-( 3OAR120, FACOAE120)-( 3HAD160, AACPS3)-( 3HAD160, FACOAE160)-( 3HAD120, AACPS7)-( 3HAD120, FACOAE120)-( 3OAS160, AACPS3)-( 3OAS160, FACOAE160)-( 3OAS12…	(RPE, TALA, CHORS)-( RPE, TALA, DDPA)-( RPE, TALA, DHQS)-( RPE, TALA, DHQTi)-( RPE, TALA, SHK3Dr)-( RPE, TALA, SHKK)-( RPE, TALA, PSCVT)-( ADK1, PRPPS, ADK3)-( URIDK2r, DUTPDP, DURIK1)-( TRDR, GRXR, METAT)-( TRDR, GTHOr, METAT)-( TRDR, PAPSR2, METAT)-( TKT2, G6PDH2r, GLCDpp)-( TKT2, G6PDH2r, GNK)-( TKT2, PGL, GLCDpp)-( TKT2, PGL, GNK)-( TKT1, GND, CHORS)-( TKT1, GND, DDPA)-( TKT1, GND, DHQS)-( TK…	(PGK, TKT1, TPI, CHORS)-( PGK, TKT1, TPI, DDPA)-( PGK, TKT1, TPI, DHQS)-( PGK, TKT1, TPI, DHQTi)-( PGK, TKT1, TPI, SHK3Dr)-( PGK, TKT1, TPI, SHKK)-( PGK, TKT1, TPI, PSCVT)-( PGK, TALA, TPI, CHORS)-( PGK, TALA, TPI, DDPA)-( PGK, TALA, TPI, DHQS)-( PGK, TALA, TPI, DHQTi)-( PGK, TALA, TPI, SHK3Dr)-( PGK, TALA, TPI, SHKK)-( PGK, TALA, TPI, PSCVT)-( PGK, RPE, TPI, CHORS)-( PGK, RPE, TPI, DDPA)-( PGK, …
Case 92	(3OAR140)-( 3OAS140)-( A5PISO)-( ACCOAC)-( ADSL1r)-( ADSL2r)-( ADSS)-( AGPAT160)-( AGPAT161)-( AICART)-( AIRC2)-( AIRC3)-( ALAALAr)-( ALAR)-( ASAD)-( ASPCT)-( ASPK)-( CTPS2)-( DAPE)-( DASYN160)-( DASYN161)-( DHDPRy)-( DHDPS)-( DHFR)-( DHORTS)-( DTMPK)-( G1PACT)-( GF6PTA)-( GK1)-( GLNS)-( GLUPRT)-( GLUR)-( HCO3E)-( IMPC)-( KDOPP)-( KDOPS)-( LPADSS)-( MCOATA)-( MCTP1App)-( MPTG)-( OMPDC)-( ORPT)-( …	(PRPPS, R15BPK)-( PRPPS, PPM)-( TKT2, GND)-( SULR, METAT)-( PPK, PPA)-( SADT2, METAT)-( RPI, KDOCT2)-( RPI, MOAT)-( RPI, MOAT2)-( RPE, GND)-( GARFT, GART)-( ASNS2, ASNS1)-( ADSK, METAT)-( 3OAR160, AACPS3)-( 3OAR160, FACOAE160)-( 3OAR120, AACPS7)-( 3OAR120, FACOAE120)-( 3HAD160, AACPS3)-( 3HAD160, FACOAE160)-( 3HAD120, AACPS7)-( 3HAD120, FACOAE120)-( 3OAS160, AACPS3)-( 3OAS160, FACOAE160)-( 3OAS12…	(RPE, TALA, CHORS)-( RPE, TALA, DDPA)-( RPE, TALA, DHQS)-( RPE, TALA, DHQTi)-( RPE, TALA, SHK3Dr)-( RPE, TALA, SHKK)-( RPE, TALA, PSCVT)-( ADK1, PRPPS, ADK3)-( URIDK2r, DUTPDP, DURIK1)-( TRDR, GRXR, METAT)-( TRDR, GTHOr, METAT)-( TRDR, PAPSR2, METAT)-( TKT2, G6PDH2r, GLCDpp)-( TKT2, G6PDH2r, GNK)-( TKT2, PGL, GLCDpp)-( TKT2, PGL, GNK)-( TKT1, GND, CHORS)-( TKT1, GND, DDPA)-( TKT1, GND, DHQS)-( TK…	(PGK, TKT1, TPI, CHORS)-( PGK, TKT1, TPI, DDPA)-( PGK, TKT1, TPI, DHQS)-( PGK, TKT1, TPI, DHQTi)-( PGK, TKT1, TPI, SHK3Dr)-( PGK, TKT1, TPI, SHKK)-( PGK, TKT1, TPI, PSCVT)-( PGK, TALA, TPI, CHORS)-( PGK, TALA, TPI, DDPA)-( PGK, TALA, TPI, DHQS)-( PGK, TALA, TPI, DHQTi)-( PGK, TALA, TPI, SHK3Dr)-( PGK, TALA, TPI, SHKK)-( PGK, TALA, TPI, PSCVT)-( PGK, RPE, TPI, CHORS)-( PGK, RPE, TPI, DDPA)-( PGK, …
Case 93	(ALAALAr)-( ALAR)-( ASAD)-( ASPK)-( DAPE)-( DHDPRy)-( DHDPS)-( GLUR)-( MCTP1App)-( MPTG)-( PAPPT3)-( SDPDS)-( SDPTA)-( THDPS)-( UAAGDS)-( UAGCVT)-( UAGPT3)-( UAMAGS)-( UAMAS)-( UAPGR)-( UDCPDP)-( UGMDDS)	()	(EAR160x, EAR160y, AACPS3)-( EAR160x, EAR160y, FACOAE160)-( EAR120x, EAR120y, AACPS7)-( EAR120x, EAR120y, FACOAE120)-( ACOAD2f, EAR40x, EAR40y)-( ACOAD2f, EAR60x, EAR60y)-( ACOAD2f, EAR80x, EAR80y)-( ACOAD3f, EAR40x, EAR40y)-( ACOAD3f, EAR60x, EAR60y)-( ACOAD3f, EAR80x, EAR80y)-( FACOAE161, EAR161x, EAR161y)-( SUCOAS, PPCSCT, AKGDH)-( CYTK1, NTD4, CSND)-( AACPS4, EAR161x, EAR161y)-( ECOAH3, EAR40…	(EAR160x, EAR160y, ACOAD7f, ECOAH8)-( EAR160x, EAR160y, ACOAD7f, ACACT8r)-( EAR140x, EAR140y, AACPS1, AACPS3)-( EAR140x, EAR140y, AACPS1, FACOAE160)-( EAR100x, EAR100y, AACPS7, AACPS8)-( EAR100x, EAR100y, AACPS7, FACOAE100)-( EAR100x, EAR100y, FACOAE120, AACPS8)-( EAR100x, EAR100y, FACOAE120, FACOAE100)-( ECOAH7, ACOAD7f, EAR161x, EAR161y)-( ECOAH6, ACOAD4f, EAR100x, EAR100y)-( ECOAH6, ACOAD4f, E…
Case 94	(3OAR140)-( 3OAS140)-( A5PISO)-( ACCOAC)-( ADSL1r)-( ADSL2r)-( ADSS)-( AGPAT160)-( AGPAT161)-( AICART)-( AIRC2)-( AIRC3)-( ASPCT)-( CTPS2)-( DASYN160)-( DASYN161)-( DHFR)-( DHORTS)-( DTMPK)-( G1PACT)-( GF6PTA)-( GK1)-( GLNS)-( GLUPRT)-( HCO3E)-( IMPC)-( KDOPP)-( KDOPS)-( LPADSS)-( MCOATA)-( OMPDC)-( ORPT)-( PGAMT)-( PRAGSr)-( PRAIS)-( PRASCSi)-( PRFGS)-( PSD160)-( PSD161)-( PSSA160)-( PSSA161)-( …	(PRPPS, R15BPK)-( PRPPS, PPM)-( TKT2, GND)-( SULR, METAT)-( PPK, PPA)-( SADT2, METAT)-( RPI, KDOCT2)-( RPI, MOAT)-( RPI, MOAT2)-( RPE, GND)-( GARFT, GART)-( ASNS2, ASNS1)-( ADSK, METAT)-( 3OAR160, AACPS3)-( 3OAR160, FACOAE160)-( 3OAR120, AACPS7)-( 3OAR120, FACOAE120)-( 3HAD160, AACPS3)-( 3HAD160, FACOAE160)-( 3HAD120, AACPS7)-( 3HAD120, FACOAE120)-( 3OAS160, AACPS3)-( 3OAS160, FACOAE160)-( 3OAS12…	(RPE, TALA, CHORS)-( RPE, TALA, DDPA)-( RPE, TALA, DHQS)-( RPE, TALA, DHQTi)-( RPE, TALA, SHK3Dr)-( RPE, TALA, SHKK)-( RPE, TALA, PSCVT)-( ADK1, PRPPS, ADK3)-( URIDK2r, DUTPDP, DURIK1)-( TRDR, GRXR, METAT)-( TRDR, GTHOr, METAT)-( TRDR, PAPSR2, METAT)-( TKT2, G6PDH2r, GLCDpp)-( TKT2, G6PDH2r, GNK)-( TKT2, PGL, GLCDpp)-( TKT2, PGL, GNK)-( TKT1, GND, CHORS)-( TKT1, GND, DDPA)-( TKT1, GND, DHQS)-( TK…	(PGK, TKT1, TPI, CHORS)-( PGK, TKT1, TPI, DDPA)-( PGK, TKT1, TPI, DHQS)-( PGK, TKT1, TPI, DHQTi)-( PGK, TKT1, TPI, SHK3Dr)-( PGK, TKT1, TPI, SHKK)-( PGK, TKT1, TPI, PSCVT)-( PGK, TALA, TPI, CHORS)-( PGK, TALA, TPI, DDPA)-( PGK, TALA, TPI, DHQS)-( PGK, TALA, TPI, DHQTi)-( PGK, TALA, TPI, SHK3Dr)-( PGK, TALA, TPI, SHKK)-( PGK, TALA, TPI, PSCVT)-( PGK, RPE, TPI, CHORS)-( PGK, RPE, TPI, DDPA)-( PGK, …
Case 95	(3OAR140)-( 3OAS140)-( A5PISO)-( ACCOAC)-( ADSL1r)-( ADSL2r)-( ADSS)-( AGPAT160)-( AGPAT161)-( AICART)-( AIRC2)-( AIRC3)-( ALAALAr)-( ALAR)-( ASAD)-( ASPCT)-( ASPK)-( CTPS2)-( DAPE)-( DASYN160)-( DASYN161)-( DHDPRy)-( DHDPS)-( DHFR)-( DHORTS)-( DTMPK)-( G1PACT)-( GF6PTA)-( GK1)-( GLNS)-( GLUPRT)-( GLUR)-( HCO3E)-( IMPC)-( KDOPP)-( KDOPS)-( LPADSS)-( MCOATA)-( MCTP1App)-( MPTG)-( OMPDC)-( ORPT)-( …	(PRPPS, R15BPK)-( PRPPS, PPM)-( TKT2, GND)-( SULR, METAT)-( PPK, PPA)-( SADT2, METAT)-( RPI, KDOCT2)-( RPI, MOAT)-( RPI, MOAT2)-( RPE, GND)-( GARFT, GART)-( ASNS2, ASNS1)-( ADSK, METAT)-( 3OAR160, AACPS3)-( 3OAR160, FACOAE160)-( 3OAR120, AACPS7)-( 3OAR120, FACOAE120)-( 3HAD160, AACPS3)-( 3HAD160, FACOAE160)-( 3HAD120, AACPS7)-( 3HAD120, FACOAE120)-( 3OAS160, AACPS3)-( 3OAS160, FACOAE160)-( 3OAS12…	(RPE, TALA, CHORS)-( RPE, TALA, DDPA)-( RPE, TALA, DHQS)-( RPE, TALA, DHQTi)-( RPE, TALA, SHK3Dr)-( RPE, TALA, SHKK)-( RPE, TALA, PSCVT)-( ADK1, PRPPS, ADK3)-( URIDK2r, DUTPDP, DURIK1)-( TRDR, GRXR, METAT)-( TRDR, GTHOr, METAT)-( TRDR, PAPSR2, METAT)-( TKT2, G6PDH2r, GLCDpp)-( TKT2, G6PDH2r, GNK)-( TKT2, PGL, GLCDpp)-( TKT2, PGL, GNK)-( TKT1, GND, CHORS)-( TKT1, GND, DDPA)-( TKT1, GND, DHQS)-( TK…	(PGK, TKT1, TPI, CHORS)-( PGK, TKT1, TPI, DDPA)-( PGK, TKT1, TPI, DHQS)-( PGK, TKT1, TPI, DHQTi)-( PGK, TKT1, TPI, SHK3Dr)-( PGK, TKT1, TPI, SHKK)-( PGK, TKT1, TPI, PSCVT)-( PGK, TALA, TPI, CHORS)-( PGK, TALA, TPI, DDPA)-( PGK, TALA, TPI, DHQS)-( PGK, TALA, TPI, DHQTi)-( PGK, TALA, TPI, SHK3Dr)-( PGK, TALA, TPI, SHKK)-( PGK, TALA, TPI, PSCVT)-( PGK, RPE, TPI, CHORS)-( PGK, RPE, TPI, DDPA)-( PGK, …
Case 96	(ALAALAr)-( ALAR)-( ASAD)-( ASPK)-( DAPE)-( DHDPRy)-( DHDPS)-( GLUR)-( MCTP1App)-( MPTG)-( PAPPT3)-( SDPDS)-( SDPTA)-( THDPS)-( UAAGDS)-( UAGCVT)-( UAGPT3)-( UAMAGS)-( UAMAS)-( UAPGR)-( UDCPDP)-( UGMDDS)	()	(EAR160x, EAR160y, AACPS3)-( EAR160x, EAR160y, FACOAE160)-( EAR120x, EAR120y, AACPS7)-( EAR120x, EAR120y, FACOAE120)-( CTECOAI7, EAR161x, EAR161y)-( ACOAD2f, EAR40x, EAR40y)-( ACOAD2f, EAR60x, EAR60y)-( ACOAD2f, EAR80x, EAR80y)-( ACOAD3f, EAR40x, EAR40y)-( ACOAD3f, EAR60x, EAR60y)-( ACOAD3f, EAR80x, EAR80y)-( FACOAE161, EAR161x, EAR161y)-( SUCOAS, PPCSCT, AKGDH)-( CYTK1, NTD4, CSND)-( AACPS4, EAR…	(EAR160x, EAR160y, ACOAD7f, ECOAH8)-( EAR160x, EAR160y, ACOAD7f, ACACT8r)-( EAR160x, EAR160y, ACOAD7f, CTECOAI8)-( EAR140x, EAR140y, AACPS1, AACPS3)-( EAR140x, EAR140y, AACPS1, FACOAE160)-( EAR100x, EAR100y, AACPS7, AACPS8)-( EAR100x, EAR100y, AACPS7, FACOAE100)-( EAR100x, EAR100y, FACOAE120, AACPS8)-( EAR100x, EAR100y, FACOAE120, FACOAE100)-( ECOAH7, ACOAD7f, EAR161x, EAR161y)-( ECOAH6, ACOAD4f,…
Case 97	()	()	(RPI, FACOAE140, 3HAD140)-( RPI, PETNT161pp, DASYN181)-( RPI, PETNT161pp, PSSA181)-( RPI, PETNT161pp, PSD181)-( RPI, DAGK161, DASYN181)-( RPI, DAGK161, PSSA181)-( RPI, DAGK161, PSD181)	(ECOAH7, RPI, ACOAD6f, 3HAD140)-( ACOAD7f, FACOAE140, 3HAD140, HACD8)-( RPI, FACOAE140, EAR140y, EAR140x)
Case 98	()	()	(RPI, FACOAE140, 3HAD140)-( RPI, PETNT161pp, DASYN181)-( RPI, PETNT161pp, PSSA181)-( RPI, PETNT161pp, PSD181)-( RPI, DAGK161, DASYN181)-( RPI, DAGK161, PSSA181)-( RPI, DAGK161, PSD181)	(ECOAH7, RPI, ACOAD6f, 3HAD140)-( ACOAD7f, FACOAE140, 3HAD140, HACD8)-( RPI, FACOAE140, EAR140y, EAR140x)
Case 99	()	()	()	()
Case 100	()	()	()	()
Case 101	(MCTP1App)	()	()	()
Case 102	(MCTP1App)	()	()	()
Case 103	()	()	()	()
Case 104	(MCTP1App)	()	()	()
Case 105	(MCTP1App)	()	()	()
Case 106	()	()	()	()
Case 107	()	()	()	()
Case 108	()	()	()	()
Case 109	(3OAR140)-( 3OAS140)-( A5PISO)-( ACCOAC)-( ADSL1r)-( ADSL2r)-( ADSS)-( AGPAT160)-( AGPAT161)-( AICART)-( AIRC2)-( AIRC3)-( ASPCT)-( CTPS2)-( DASYN160)-( DASYN161)-( DHFR)-( DHORTS)-( DTMPK)-( G1PACT)-( G3PD2)-( GF6PTA)-( GK1)-( GLNS)-( GLUPRT)-( GMPS2)-( HCO3E)-( IMPC)-( IMPD)-( KDOPP)-( KDOPS)-( LPADSS)-( MCOATA)-( NDPK2)-( NDPK4)-( OMPDC)-( ORPT)-( PGAMT)-( PRAGSr)-( PRAIS)-( PRFGS)-( PSD160)-(…	(PRPPS, R15BPK)-( PRPPS, PPM)-( TKT2, GND)-( SULR, METAT)-( SUCOAS, AKGDH)-( PPK, PPA)-( SADT2, METAT)-( RPI, KDOCT2)-( RPI, MOAT)-( RPI, MOAT2)-( RPE, GND)-( NDPK1, ADK3)-( GARFT, GART)-( ASNS2, ASNS1)-( ADSK, METAT)-( 3OAR160, AACPS3)-( 3OAR160, FACOAE160)-( 3OAR120, AACPS7)-( 3OAR120, FACOAE120)-( 3HAD160, AACPS3)-( 3HAD160, FACOAE160)-( 3HAD120, AACPS7)-( 3HAD120, FACOAE120)-( 3OAS160, AACPS3…	(RPE, TALA, CHORS)-( RPE, TALA, DDPA)-( RPE, TALA, DHQS)-( RPE, TALA, DHQTi)-( RPE, TALA, SHK3Dr)-( RPE, TALA, SHKK)-( RPE, TALA, PSCVT)-( ADK1, PRPPS, ADK3)-( ADK1, NDPK1, R15BPK)-( ADK1, NDPK1, PPM)-( URIDK2r, DUTPDP, DURIK1)-( TRDR, GRXR, METAT)-( TRDR, GTHOr, METAT)-( TRDR, PAPSR2, METAT)-( TKT2, G6PDH2r, GLCDpp)-( TKT2, G6PDH2r, GNK)-( TKT2, PGL, GLCDpp)-( TKT2, PGL, GNK)-( TKT1, GND, CHORS)…	(PGK, TKT1, TPI, CHORS)-( PGK, TKT1, TPI, DDPA)-( PGK, TKT1, TPI, DHQS)-( PGK, TKT1, TPI, DHQTi)-( PGK, TKT1, TPI, SHK3Dr)-( PGK, TKT1, TPI, SHKK)-( PGK, TKT1, TPI, PSCVT)-( PGK, TALA, TPI, CHORS)-( PGK, TALA, TPI, DDPA)-( PGK, TALA, TPI, DHQS)-( PGK, TALA, TPI, DHQTi)-( PGK, TALA, TPI, SHK3Dr)-( PGK, TALA, TPI, SHKK)-( PGK, TALA, TPI, PSCVT)-( PGK, RPE, TPI, CHORS)-( PGK, RPE, TPI, DDPA)-( PGK, …
Case 110	(3OAR140)-( 3OAS140)-( A5PISO)-( ACCOAC)-( ADSL1r)-( ADSL2r)-( ADSS)-( AGPAT160)-( AGPAT161)-( AICART)-( AIRC2)-( AIRC3)-( ALAALAr)-( ALAR)-( ASAD)-( ASPCT)-( ASPK)-( CTPS2)-( DAPE)-( DASYN160)-( DASYN161)-( DHDPRy)-( DHDPS)-( DHFR)-( DHORTS)-( DTMPK)-( G1PACT)-( G3PD2)-( GF6PTA)-( GK1)-( GLNS)-( GLUPRT)-( GLUR)-( GMPS2)-( HCO3E)-( IMPC)-( IMPD)-( KDOPP)-( KDOPS)-( LPADSS)-( MCOATA)-( MPTG)-( NDP…	(PRPPS, R15BPK)-( PRPPS, PPM)-( TKT2, GND)-( SULR, METAT)-( SUCOAS, AKGDH)-( PPK, PPA)-( SADT2, METAT)-( RPI, KDOCT2)-( RPI, MOAT)-( RPI, MOAT2)-( RPE, GND)-( NDPK1, ADK3)-( GARFT, GART)-( ASNS2, ASNS1)-( ADSK, METAT)-( 3OAR160, AACPS3)-( 3OAR160, FACOAE160)-( 3OAR120, AACPS7)-( 3OAR120, FACOAE120)-( 3HAD160, AACPS3)-( 3HAD160, FACOAE160)-( 3HAD120, AACPS7)-( 3HAD120, FACOAE120)-( 3OAS160, AACPS3…	(RPE, TALA, CHORS)-( RPE, TALA, DDPA)-( RPE, TALA, DHQS)-( RPE, TALA, DHQTi)-( RPE, TALA, SHK3Dr)-( RPE, TALA, SHKK)-( RPE, TALA, PSCVT)-( ADK1, PRPPS, ADK3)-( ADK1, NDPK1, R15BPK)-( ADK1, NDPK1, PPM)-( URIDK2r, DUTPDP, DURIK1)-( TRDR, GRXR, METAT)-( TRDR, GTHOr, METAT)-( TRDR, PAPSR2, METAT)-( TKT2, G6PDH2r, GLCDpp)-( TKT2, G6PDH2r, GNK)-( TKT2, PGL, GLCDpp)-( TKT2, PGL, GNK)-( TKT1, GND, CHORS)…	(PGK, TKT1, TPI, CHORS)-( PGK, TKT1, TPI, DDPA)-( PGK, TKT1, TPI, DHQS)-( PGK, TKT1, TPI, DHQTi)-( PGK, TKT1, TPI, SHK3Dr)-( PGK, TKT1, TPI, SHKK)-( PGK, TKT1, TPI, PSCVT)-( PGK, TALA, TPI, CHORS)-( PGK, TALA, TPI, DDPA)-( PGK, TALA, TPI, DHQS)-( PGK, TALA, TPI, DHQTi)-( PGK, TALA, TPI, SHK3Dr)-( PGK, TALA, TPI, SHKK)-( PGK, TALA, TPI, PSCVT)-( PGK, RPE, TPI, CHORS)-( PGK, RPE, TPI, DDPA)-( PGK, …
Case 111	(ALAALAr)-( ALAR)-( ASAD)-( ASPK)-( DAPE)-( DHDPRy)-( DHDPS)-( GLUR)-( MPTG)-( PAPPT3)-( SDPDS)-( SDPTA)-( THDPS)-( UAAGDS)-( UAGCVT)-( UAGPT3)-( UAMAGS)-( UAMAS)-( UAPGR)-( UDCPDP)-( UGMDDS)	(SUCOAS, AKGDH)	(EAR160x, EAR160y, AACPS3)-( EAR160x, EAR160y, FACOAE160)-( EAR120x, EAR120y, AACPS7)-( EAR120x, EAR120y, FACOAE120)-( CYTK1, NTD4, CSND)-( FACOAE161, EAR161y, EAR161x)-( ECOAH3, EAR40y, EAR40x)-( ECOAH3, EAR60y, EAR60x)-( ECOAH3, EAR80y, EAR80x)-( ECOAH2, EAR40y, EAR40x)-( ECOAH2, EAR60y, EAR60x)-( ECOAH2, EAR80y, EAR80x)-( ECOAH1, EAR40y, EAR40x)-( ECOAH1, EAR60y, EAR60x)-( ECOAH1, EAR80y, EAR8…	(EAR160x, EAR160y, ACOAD7f, ECOAH8)-( EAR160x, EAR160y, ACOAD7f, ACACT8r)-( EAR140x, EAR140y, AACPS1, AACPS3)-( EAR140x, EAR140y, AACPS1, FACOAE160)-( EAR100x, EAR100y, AACPS7, AACPS8)-( EAR100x, EAR100y, AACPS7, FACOAE100)-( EAR100x, EAR100y, FACOAE120, AACPS8)-( EAR100x, EAR100y, FACOAE120, FACOAE100)-( ECOAH5, ECOAH6, EAR120y, EAR120x)-( ECOAH4, ECOAH6, EAR100y, EAR100x)-( ECOAH4, ECOAH6, EAR1…
Case 112	(3HAD100)-( 3HAD121)-( 3HAD141)-( 3HAD161)-( 3HAD181)-( 3HAD40)-( 3HAD60)-( 3HAD80)-( 3OAR100)-( 3OAR121)-( 3OAR140)-( 3OAR141)-( 3OAR161)-( 3OAR181)-( 3OAR40)-( 3OAR60)-( 3OAR80)-( 3OAS100)-( 3OAS121)-( 3OAS140)-( 3OAS141)-( 3OAS161)-( 3OAS181)-( 3OAS60)-( 3OAS80)-( A5PISO)-( ACCOAC)-( ADSL1r)-( ADSL2r)-( ADSS)-( AGMHE)-( AGPAT160)-( AGPAT161)-( AGPAT181)-( AICART)-( AIRC2)-( AIRC3)-( ASPCT)-( C…	(PRPPS, R15BPK)-( PRPPS, PPM)-( TKT2, GND)-( SULR, METAT)-( SUCOAS, AKGDH)-( PPK, PPA)-( SADT2, METAT)-( RPI, KDOCT2)-( RPI, MOAT)-( RPI, MOAT2)-( RPE, GND)-( RNTR1c, NDPK8)-( PGPP161, PGPP161pp)-( PGPP160, PGPP160pp)-( PGPP181, PGPP181pp)-( MTHFD, GART)-( MTHFC, GART)-( NDPK7, RNTR3c)-( NDPK5, RNTR2c)-( NDPK1, ADK3)-( KAS15, KAS14)-( GARFT, GART)-( DHORD2, DHORD5)-( ASNS2, ASNS1)-( ADSK, METAT)-…	(RPE, TALA, CHORS)-( RPE, TALA, DDPA)-( RPE, TALA, DHQS)-( RPE, TALA, DHQTi)-( RPE, TALA, SHK3Dr)-( RPE, TALA, SHKK)-( RPE, TALA, PSCVT)-( RNTR1c, TRDR, GRXR)-( RNTR1c, TRDR, GTHOr)-( RNTR1c, TRDR, RNDR1b)-( GHMT2r, GLYCL, GART)-( ADK1, PRPPS, ADK3)-( ADK1, NDPK1, R15BPK)-( ADK1, NDPK1, PPM)-( URIDK2r, DUTPDP, DURIK1)-( TRDR, GRXR, RNTR2c)-( TRDR, GRXR, RNTR3c)-( TRDR, GTHOr, RNTR2c)-( TRDR, GTHO…	(PGK, TKT1, TPI, CHORS)-( PGK, TKT1, TPI, DDPA)-( PGK, TKT1, TPI, DHQS)-( PGK, TKT1, TPI, DHQTi)-( PGK, TKT1, TPI, SHK3Dr)-( PGK, TKT1, TPI, SHKK)-( PGK, TKT1, TPI, PSCVT)-( PGK, TALA, TPI, CHORS)-( PGK, TALA, TPI, DDPA)-( PGK, TALA, TPI, DHQS)-( PGK, TALA, TPI, DHQTi)-( PGK, TALA, TPI, SHK3Dr)-( PGK, TALA, TPI, SHKK)-( PGK, TALA, TPI, PSCVT)-( PGK, RPE, TPI, CHORS)-( PGK, RPE, TPI, DDPA)-( PGK, …
Case 113	(3HAD100)-( 3HAD121)-( 3HAD141)-( 3HAD161)-( 3HAD181)-( 3HAD40)-( 3HAD60)-( 3HAD80)-( 3OAR100)-( 3OAR121)-( 3OAR140)-( 3OAR141)-( 3OAR161)-( 3OAR181)-( 3OAR40)-( 3OAR60)-( 3OAR80)-( 3OAS100)-( 3OAS121)-( 3OAS140)-( 3OAS141)-( 3OAS161)-( 3OAS181)-( 3OAS60)-( 3OAS80)-( A5PISO)-( ACCOAC)-( ADSL1r)-( ADSL2r)-( ADSS)-( AGMHE)-( AGPAT160)-( AGPAT161)-( AGPAT181)-( AICART)-( AIRC2)-( AIRC3)-( ALAALAr)-(…	(PRPPS, R15BPK)-( PRPPS, PPM)-( TKT2, GND)-( SULR, METAT)-( SUCOAS, AKGDH)-( PPK, PPA)-( SADT2, METAT)-( RPI, KDOCT2)-( RPI, MOAT)-( RPI, MOAT2)-( RPE, GND)-( RNTR1c, NDPK8)-( PGPP161, PGPP161pp)-( PGPP160, PGPP160pp)-( PGPP181, PGPP181pp)-( MTHFD, GART)-( MTHFC, GART)-( NDPK7, RNTR3c)-( NDPK5, RNTR2c)-( NDPK1, ADK3)-( KAS15, KAS14)-( GARFT, GART)-( EAR80x, EAR80y)-( EAR60x, EAR60y)-( EAR40x, EAR…	(RPE, TALA, CHORS)-( RPE, TALA, DDPA)-( RPE, TALA, DHQS)-( RPE, TALA, DHQTi)-( RPE, TALA, SHK3Dr)-( RPE, TALA, SHKK)-( RPE, TALA, PSCVT)-( RNTR1c, TRDR, GRXR)-( RNTR1c, TRDR, GTHOr)-( RNTR1c, TRDR, RNDR1b)-( GHMT2r, GLYCL, GART)-( ADK1, PRPPS, ADK3)-( ADK1, NDPK1, R15BPK)-( ADK1, NDPK1, PPM)-( URIDK2r, DUTPDP, DURIK1)-( TRDR, GRXR, RNTR2c)-( TRDR, GRXR, RNTR3c)-( TRDR, GTHOr, RNTR2c)-( TRDR, GTHO…	(PGK, TKT1, TPI, CHORS)-( PGK, TKT1, TPI, DDPA)-( PGK, TKT1, TPI, DHQS)-( PGK, TKT1, TPI, DHQTi)-( PGK, TKT1, TPI, SHK3Dr)-( PGK, TKT1, TPI, SHKK)-( PGK, TKT1, TPI, PSCVT)-( PGK, TALA, TPI, CHORS)-( PGK, TALA, TPI, DDPA)-( PGK, TALA, TPI, DHQS)-( PGK, TALA, TPI, DHQTi)-( PGK, TALA, TPI, SHK3Dr)-( PGK, TALA, TPI, SHKK)-( PGK, TALA, TPI, PSCVT)-( PGK, RPE, TPI, CHORS)-( PGK, RPE, TPI, DDPA)-( PGK, …
Case 114	(ALAALAr)-( ALAR)-( ASAD)-( ASPK)-( DAPE)-( DHDPRy)-( DHDPS)-( G1PTT)-( GLUR)-( MAN6PI)-( MPTG)-( PAPPT3)-( SDPDS)-( SDPTA)-( TDPGDH)-( THDPS)-( UAAGDS)-( UAGCVT)-( UAGPT3)-( UAMAGS)-( UAMAS)-( UAPGR)-( UDCPDP)-( UDPG4E)-( UGMDDS)	(SUCOAS, AKGDH)-( EAR80x, EAR80y)-( EAR60x, EAR60y)-( EAR40x, EAR40y)-( EAR181x, EAR181y)-( EAR161x, EAR161y)-( EAR141x, EAR141y)-( EAR121x, EAR121y)	(EAR160x, EAR160y, AACPS3)-( EAR160x, EAR160y, FACOAE160)-( EAR140x, EAR140y, FACOAE140)-( EAR120x, EAR120y, AACPS7)-( EAR120x, EAR120y, FACOAE120)-( EAR120x, EAR120y, ECOAH6)-( EAR120x, EAR120y, HACD6i)-( EAR120x, EAR120y, ACACT9)-( EAR100x, EAR100y, ECOAH6)-( EAR100x, EAR100y, HACD6i)-( EAR100x, EAR100y, ACACT9)-( CYTK1, NTD4, CSND)	(EAR160x, EAR160y, ACOAD7f, ECOAH8)-( EAR160x, EAR160y, ACOAD7f, HACD8i)-( EAR160x, EAR160y, ACOAD7f, ACACT8r)-( EAR160x, EAR160y, ACOAD7f, CTECOAI8)-( EAR160x, EAR160y, CTECOAI7, ECOAH8)-( EAR160x, EAR160y, CTECOAI7, HACD8i)-( EAR160x, EAR160y, CTECOAI7, ACACT8r)-( EAR160x, EAR160y, CTECOAI7, CTECOAI8)-( EAR140x, EAR140y, AACPS1, AACPS3)-( EAR140x, EAR140y, AACPS1, FACOAE160)-( EAR140x, EAR140y,…
Case 115	(3HAD100)-( 3HAD121)-( 3HAD141)-( 3HAD161)-( 3HAD181)-( 3HAD40)-( 3HAD60)-( 3HAD80)-( 3OAR100)-( 3OAR121)-( 3OAR141)-( 3OAR161)-( 3OAR181)-( 3OAR40)-( 3OAR60)-( 3OAR80)-( 3OAS100)-( 3OAS121)-( 3OAS141)-( 3OAS161)-( 3OAS181)-( 3OAS60)-( 3OAS80)-( AGMHE)-( AGPAT181)-( CLPNS160pp)-( CLPNS161pp)-( CLPNS181pp)-( DASYN181)-( G3PAT160)-( G3PAT161)-( G3PAT181)-( GALUi)-( GMHEPAT)-( GMHEPK)-( GMHEPPA)-( P…	(PGPP161, PGPP161pp)-( PGPP160, PGPP160pp)-( PGPP181, PGPP181pp)-( MTHFD, GART)-( MTHFC, GART)-( KAS15, KAS14)-( DHORD2, DHORD5)-( 3OAR120, ECOAH6)-( 3OAR120, HACD6i)-( 3HAD140, FACOAE140)-( 3HAD120, ECOAH6)-( 3HAD120, HACD6i)-( 3OAS120, ECOAH6)-( 3OAS120, HACD6i)-( GARFT, MTHFC)-( GARFT, MTHFD)-( TALA, TKT1)	(GHMT2r, GLYCL, GART)-( KAS15, ACOATA, MACPD)-( FA140ACPHi, AGPAT140, FACOAE140)-( FA140ACPHi, FACOAE140, G3PAT140)-( 3OAR160, ACOAD7f, HACD8i)-( 3HAD160, ACOAD7f, HACD8i)-( 3HAD140, ACOAD6f, ECOAH7)-( 3HAD140, ACOAD6f, HACD7i)-( 3OAS160, ACOAD7f, HACD8i)-( F6PA, FBA, TPI)-( F6PA, PFK, TPI)-( GARFT, GHMT2r, GLYCL)-( PFOR, FLDR, NDPK5)-( PFOR, FLDR, NDPK7)-( PFOR, FLDR, NDPK8)	(PGI, TALA, TPI, HEX7)-( FA140ACPHi, ACOAD6f, AGPAT140, ECOAH7)-( FA140ACPHi, ACOAD6f, AGPAT140, HACD7i)-( FA140ACPHi, ACOAD6f, G3PAT140, ECOAH7)-( FA140ACPHi, ACOAD6f, G3PAT140, HACD7i)-( FA140ACPHi, FACOAE140, LPLIPAL2A140, DASYN140)-( FA140ACPHi, FACOAE140, PLIPA1A140pp, DASYN140)-( 3OAR120, AGPAT141, FA141ACPHi, ECOAH7)-( 3OAR120, AGPAT141, FA141ACPHi, HACD7i)-( 3OAR120, G3PAT141, FA141ACPHi,…
Case 116	(3HAD100)-( 3HAD121)-( 3HAD141)-( 3HAD161)-( 3HAD181)-( 3HAD40)-( 3HAD60)-( 3HAD80)-( 3OAR100)-( 3OAR121)-( 3OAR141)-( 3OAR161)-( 3OAR181)-( 3OAR40)-( 3OAR60)-( 3OAR80)-( 3OAS100)-( 3OAS121)-( 3OAS141)-( 3OAS161)-( 3OAS181)-( 3OAS60)-( 3OAS80)-( AGMHE)-( AGPAT181)-( CLPNS160pp)-( CLPNS161pp)-( CLPNS181pp)-( DASYN181)-( G1PTT)-( G3PAT160)-( G3PAT161)-( G3PAT181)-( GALUi)-( GMHEPAT)-( GMHEPK)-( GMH…	(PGPP161, PGPP161pp)-( PGPP160, PGPP160pp)-( PGPP181, PGPP181pp)-( MTHFD, GART)-( MTHFC, GART)-( KAS15, KAS14)-( EAR80x, EAR80y)-( EAR60x, EAR60y)-( EAR40x, EAR40y)-( EAR181x, EAR181y)-( EAR161x, EAR161y)-( EAR141x, EAR141y)-( EAR121x, EAR121y)-( DHORD2, DHORD5)-( 3OAR120, ECOAH6)-( 3OAR120, HACD6i)-( 3HAD140, FACOAE140)-( 3HAD120, ECOAH6)-( 3HAD120, HACD6i)-( 3OAS120, ECOAH6)-( 3OAS120, HACD6i)-…	(GHMT2r, GLYCL, GART)-( KAS15, ACOATA, MACPD)-( FA140ACPHi, AGPAT140, FACOAE140)-( FA140ACPHi, FACOAE140, G3PAT140)-( EAR140x, EAR140y, FACOAE140)-( EAR120x, EAR120y, ECOAH6)-( EAR120x, EAR120y, HACD6i)-( EAR100x, EAR100y, ECOAH6)-( EAR100x, EAR100y, HACD6i)-( 3OAR160, ACOAD7f, HACD8i)-( 3HAD160, ACOAD7f, HACD8i)-( 3HAD140, ACOAD6f, ECOAH7)-( 3HAD140, ACOAD6f, HACD7i)-( 3OAS160, ACOAD7f, HACD8i)-…	(PGI, TALA, TPI, HEX7)-( FA140ACPHi, ACOAD6f, AGPAT140, ECOAH7)-( FA140ACPHi, ACOAD6f, AGPAT140, HACD7i)-( FA140ACPHi, ACOAD6f, G3PAT140, ECOAH7)-( FA140ACPHi, ACOAD6f, G3PAT140, HACD7i)-( FA140ACPHi, FACOAE140, LPLIPAL2A140, DASYN140)-( FA140ACPHi, FACOAE140, PLIPA1A140pp, DASYN140)-( EAR160x, EAR160y, ACOAD7f, HACD8i)-( EAR140x, EAR140y, ACOAD6f, ECOAH7)-( EAR140x, EAR140y, ACOAD6f, HACD7i)-( E…
Case 117	(G1PTT)-( MAN6PI)-( TDPGDH)-( UDPG4E)	(EAR80x, EAR80y)-( EAR60x, EAR60y)-( EAR40x, EAR40y)-( EAR181x, EAR181y)-( EAR161x, EAR161y)-( EAR141x, EAR141y)-( EAR121x, EAR121y)	(EAR140x, EAR140y, FACOAE140)-( EAR120x, EAR120y, ECOAH6)-( EAR120x, EAR120y, HACD6i)-( EAR100x, EAR100y, ECOAH6)-( EAR100x, EAR100y, HACD6i)	(EAR160x, EAR160y, ACOAD7f, HACD8i)-( EAR140x, EAR140y, ACOAD6f, ECOAH7)-( EAR140x, EAR140y, ACOAD6f, HACD7i)-( EAR100x, EAR100y, AACPS7, ACOAD5f)-( EAR100x, EAR100y, AACPS7, ECOAH5)-( EAR100x, EAR100y, AACPS7, HACD5i)-( EAR100x, EAR100y, FACOAE120, ACOAD5f)-( EAR100x, EAR100y, FACOAE120, ECOAH5)-( EAR100x, EAR100y, FACOAE120, HACD5i)
Case 118	(3OAR140)-( 3OAS140)-( A5PISO)-( ACCOAC)-( ADSL1r)-( ADSL2r)-( ADSS)-( AGPAT160)-( AGPAT161)-( AICART)-( AIRC2)-( AIRC3)-( ASPCT)-( CTPS2)-( DASYN160)-( DASYN161)-( DHFR)-( DHORTS)-( DTMPK)-( G1PACT)-( G3PD2)-( GF6PTA)-( GK1)-( GLNS)-( GLUPRT)-( GMPS2)-( HCO3E)-( IMPC)-( IMPD)-( KDOPP)-( KDOPS)-( LPADSS)-( MCOATA)-( NDPK2)-( NDPK4)-( OMPDC)-( ORPT)-( PGAMT)-( PRAGSr)-( PRAIS)-( PRFGS)-( PSD160)-(…	(PRPPS, R15BPK)-( PRPPS, PPM)-( TKT2, GND)-( SULR, METAT)-( SUCOAS, AKGDH)-( PPK, PPA)-( SADT2, METAT)-( RPI, KDOCT2)-( RPI, MOAT)-( RPI, MOAT2)-( RPE, GND)-( NDPK1, ADK3)-( GARFT, GART)-( ASNS2, ASNS1)-( ADSK, METAT)-( 3OAR160, AACPS3)-( 3OAR160, FACOAE160)-( 3OAR120, AACPS7)-( 3OAR120, FACOAE120)-( 3HAD160, AACPS3)-( 3HAD160, FACOAE160)-( 3HAD120, AACPS7)-( 3HAD120, FACOAE120)-( 3OAS160, AACPS3…	(RPE, TALA, CHORS)-( RPE, TALA, DDPA)-( RPE, TALA, DHQS)-( RPE, TALA, DHQTi)-( RPE, TALA, SHK3Dr)-( RPE, TALA, SHKK)-( RPE, TALA, PSCVT)-( NDPK3, RPI, NTD4)-( ADK1, PRPPS, ADK3)-( ADK1, NDPK1, R15BPK)-( ADK1, NDPK1, PPM)-( URIDK2r, DUTPDP, DURIK1)-( TRDR, GRXR, METAT)-( TRDR, GTHOr, METAT)-( TRDR, PAPSR2, METAT)-( TKT2, G6PDH2r, GLCDpp)-( TKT2, G6PDH2r, GNK)-( TKT2, PGL, GLCDpp)-( TKT2, PGL, GNK)…	(PGM, TKT2, TPI, PGCD)-( PGM, TKT2, TPI, PSERT)-( PGM, TKT2, TPI, PSP_L)-( PGK, TKT1, TPI, CHORS)-( PGK, TKT1, TPI, DDPA)-( PGK, TKT1, TPI, DHQS)-( PGK, TKT1, TPI, DHQTi)-( PGK, TKT1, TPI, SHK3Dr)-( PGK, TKT1, TPI, SHKK)-( PGK, TKT1, TPI, PSCVT)-( PGK, TALA, TPI, CHORS)-( PGK, TALA, TPI, DDPA)-( PGK, TALA, TPI, DHQS)-( PGK, TALA, TPI, DHQTi)-( PGK, TALA, TPI, SHK3Dr)-( PGK, TALA, TPI, SHKK)-( PGK…
Case 119	(3OAR140)-( 3OAS140)-( A5PISO)-( ACCOAC)-( ADSL1r)-( ADSL2r)-( ADSS)-( AGPAT160)-( AGPAT161)-( AICART)-( AIRC2)-( AIRC3)-( ALAALAr)-( ALAR)-( ASAD)-( ASPCT)-( ASPK)-( CTPS2)-( DAPE)-( DASYN160)-( DASYN161)-( DHDPRy)-( DHDPS)-( DHFR)-( DHORTS)-( DTMPK)-( G1PACT)-( G3PD2)-( GF6PTA)-( GK1)-( GLNS)-( GLUPRT)-( GLUR)-( GMPS2)-( HCO3E)-( IMPC)-( IMPD)-( KDOPP)-( KDOPS)-( LPADSS)-( MCOATA)-( MCTP1App)-(…	(PRPPS, R15BPK)-( PRPPS, PPM)-( TKT2, GND)-( SULR, METAT)-( SUCOAS, AKGDH)-( PPK, PPA)-( SADT2, METAT)-( RPI, KDOCT2)-( RPI, MOAT)-( RPI, MOAT2)-( RPE, GND)-( NDPK1, ADK3)-( GARFT, GART)-( CYTK1, NTD4)-( ASNS2, ASNS1)-( ADSK, METAT)-( 3OAR160, AACPS3)-( 3OAR160, FACOAE160)-( 3OAR120, AACPS7)-( 3OAR120, FACOAE120)-( 3HAD160, AACPS3)-( 3HAD160, FACOAE160)-( 3HAD120, AACPS7)-( 3HAD120, FACOAE120)-( …	(RPE, TALA, CHORS)-( RPE, TALA, DDPA)-( RPE, TALA, DHQS)-( RPE, TALA, DHQTi)-( RPE, TALA, SHK3Dr)-( RPE, TALA, SHKK)-( RPE, TALA, PSCVT)-( NDPK3, RPI, NTD4)-( ADK1, PRPPS, ADK3)-( ADK1, NDPK1, R15BPK)-( ADK1, NDPK1, PPM)-( URIDK2r, DUTPDP, DURIK1)-( TRDR, GRXR, METAT)-( TRDR, GTHOr, METAT)-( TRDR, PAPSR2, METAT)-( TKT2, G6PDH2r, GLCDpp)-( TKT2, G6PDH2r, GNK)-( TKT2, PGL, GLCDpp)-( TKT2, PGL, GNK)…	(PGM, TKT2, TPI, PGCD)-( PGM, TKT2, TPI, PSERT)-( PGM, TKT2, TPI, PSP_L)-( PGK, TKT1, TPI, CHORS)-( PGK, TKT1, TPI, DDPA)-( PGK, TKT1, TPI, DHQS)-( PGK, TKT1, TPI, DHQTi)-( PGK, TKT1, TPI, SHK3Dr)-( PGK, TKT1, TPI, SHKK)-( PGK, TKT1, TPI, PSCVT)-( PGK, TALA, TPI, CHORS)-( PGK, TALA, TPI, DDPA)-( PGK, TALA, TPI, DHQS)-( PGK, TALA, TPI, DHQTi)-( PGK, TALA, TPI, SHK3Dr)-( PGK, TALA, TPI, SHKK)-( PGK…
Case 120	(ALAALAr)-( ALAR)-( ASAD)-( ASPK)-( DAPE)-( DHDPRy)-( DHDPS)-( GLUR)-( MCTP1App)-( MPTG)-( PAPPT3)-( SDPDS)-( SDPTA)-( THDPS)-( UAAGDS)-( UAGCVT)-( UAGPT3)-( UAMAGS)-( UAMAS)-( UAPGR)-( UDCPDP)-( UGMDDS)	(SUCOAS, AKGDH)-( CYTK1, NTD4)	(EAR160x, EAR160y, AACPS3)-( EAR160x, EAR160y, FACOAE160)-( EAR120x, EAR120y, AACPS7)-( EAR120x, EAR120y, FACOAE120)-( FACOAE161, EAR161y, EAR161x)-( ECOAH3, EAR40y, EAR40x)-( ECOAH3, EAR60y, EAR60x)-( ECOAH3, EAR80y, EAR80x)-( ECOAH2, EAR40y, EAR40x)-( ECOAH2, EAR60y, EAR60x)-( ECOAH2, EAR80y, EAR80x)-( ECOAH1, EAR40y, EAR40x)-( ECOAH1, EAR60y, EAR60x)-( ECOAH1, EAR80y, EAR80x)-( ACOAD3f, EAR40y…	(NDPK3, TRDR, GRXR, NTD4)-( NDPK3, TRDR, GTHOr, NTD4)-( NDPK3, TRDR, RNDR3b, NTD4)-( NDPK3, RNDR3, GRXR, NTD4)-( NDPK3, RNDR3, GTHOr, NTD4)-( NDPK3, RNDR3, RNDR3b, NTD4)-( NDPK3, NDPK7, DCYTD, NTD4)-( NDPK3, NDPK7, NTD3, NTD4)-( NDPK3, DCTPD, DCYTD, NTD4)-( NDPK3, DCTPD, NTD3, NTD4)-( EAR160x, EAR160y, ACOAD7f, ECOAH8)-( EAR160x, EAR160y, ACOAD7f, ACACT8r)-( EAR140x, EAR140y, AACPS1, AACPS3)-( EA…
Case 121	(3HAD100)-( 3HAD121)-( 3HAD141)-( 3HAD161)-( 3HAD181)-( 3HAD40)-( 3HAD60)-( 3HAD80)-( 3OAR100)-( 3OAR121)-( 3OAR140)-( 3OAR141)-( 3OAR161)-( 3OAR181)-( 3OAR40)-( 3OAR60)-( 3OAR80)-( 3OAS100)-( 3OAS121)-( 3OAS140)-( 3OAS141)-( 3OAS161)-( 3OAS181)-( 3OAS60)-( 3OAS80)-( A5PISO)-( ACCOAC)-( ADSL1r)-( ADSL2r)-( ADSS)-( AGMHE)-( AGPAT160)-( AGPAT161)-( AGPAT181)-( AICART)-( AIRC2)-( AIRC3)-( ASPCT)-( C…	(PRPPS, R15BPK)-( PRPPS, PPM)-( TKT2, GND)-( SULR, METAT)-( SUCOAS, AKGDH)-( PPK, PPA)-( SADT2, METAT)-( RPI, KDOCT2)-( RPI, MOAT)-( RPI, MOAT2)-( RPE, GND)-( RNTR1c, NDPK8)-( PGPP161, PGPP161pp)-( PGPP160, PGPP160pp)-( PGPP181, PGPP181pp)-( MTHFD, GART)-( MTHFC, GART)-( NDPK7, RNTR3c)-( NDPK5, RNTR2c)-( NDPK1, ADK3)-( KAS15, KAS14)-( FLDR, NDPK8)-( GARFT, GART)-( DHORD2, DHORD5)-( ASNS2, ASNS1)-…	(RPE, TALA, CHORS)-( RPE, TALA, DDPA)-( RPE, TALA, DHQS)-( RPE, TALA, DHQTi)-( RPE, TALA, SHK3Dr)-( RPE, TALA, SHKK)-( RPE, TALA, PSCVT)-( RNTR1c, TRDR, GRXR)-( RNTR1c, TRDR, GTHOr)-( RNTR1c, TRDR, RNDR1b)-( NDPK3, RPI, NTD4)-( FLDR, TRDR, GRXR)-( FLDR, TRDR, GTHOr)-( FLDR, TRDR, RNDR1b)-( FLDR, TRDR, RNDR2b)-( FLDR, TRDR, RNDR3b)-( FLDR, RNDR3, GRXR)-( FLDR, RNDR3, GTHOr)-( FLDR, RNDR3, RNDR3b)-…	(PGM, TKT2, TPI, PGCD)-( PGM, TKT2, TPI, PSERT)-( PGM, TKT2, TPI, PSP_L)-( PGK, TKT1, TPI, CHORM)-( PGK, TKT1, TPI, CHORS)-( PGK, TKT1, TPI, DDPA)-( PGK, TKT1, TPI, DHQS)-( PGK, TKT1, TPI, DHQTi)-( PGK, TKT1, TPI, SHK3Dr)-( PGK, TKT1, TPI, SHKK)-( PGK, TKT1, TPI, PSCVT)-( PGK, TALA, TPI, CHORM)-( PGK, TALA, TPI, CHORS)-( PGK, TALA, TPI, DDPA)-( PGK, TALA, TPI, DHQS)-( PGK, TALA, TPI, DHQTi)-( PGK…
Case 122	(3HAD100)-( 3HAD121)-( 3HAD141)-( 3HAD161)-( 3HAD181)-( 3HAD40)-( 3HAD60)-( 3HAD80)-( 3OAR100)-( 3OAR121)-( 3OAR140)-( 3OAR141)-( 3OAR161)-( 3OAR181)-( 3OAR40)-( 3OAR60)-( 3OAR80)-( 3OAS100)-( 3OAS121)-( 3OAS140)-( 3OAS141)-( 3OAS161)-( 3OAS181)-( 3OAS60)-( 3OAS80)-( A5PISO)-( ACCOAC)-( ADSL1r)-( ADSL2r)-( ADSS)-( AGMHE)-( AGPAT160)-( AGPAT161)-( AGPAT181)-( AICART)-( AIRC2)-( AIRC3)-( ALAALAr)-(…	(PRPPS, R15BPK)-( PRPPS, PPM)-( TKT2, GND)-( SULR, AHCi)-( SULR, CYSTGL)-( SULR, CYSTS)-( SULR, DHAD2)-( SULR, DNAMTn2r)-( SULR, ILETA)-( SULR, KARA2)-( SULR, METAT)-( SUCOAS, AKGDH)-( PPK, PPA)-( SADT2, AHCi)-( SADT2, CYSTGL)-( SADT2, CYSTS)-( SADT2, DHAD2)-( SADT2, DNAMTn2r)-( SADT2, ILETA)-( SADT2, KARA2)-( SADT2, METAT)-( RPI, KDOCT2)-( RPI, MOAT)-( RPI, MOAT2)-( RPE, GND)-( RNTR1c, NDPK8)-( …	(RPE, TALA, CHORS)-( RPE, TALA, DDPA)-( RPE, TALA, DHQS)-( RPE, TALA, DHQTi)-( RPE, TALA, SHK3Dr)-( RPE, TALA, SHKK)-( RPE, TALA, PSCVT)-( RNTR1c, TRDR, GRXR)-( RNTR1c, TRDR, GTHOr)-( RNTR1c, TRDR, RNDR1b)-( NDPK3, RPI, NTD4)-( FLDR, TRDR, GRXR)-( FLDR, TRDR, GTHOr)-( FLDR, TRDR, RNDR1b)-( FLDR, TRDR, RNDR2b)-( FLDR, TRDR, RNDR3b)-( FLDR, RNDR3, GRXR)-( FLDR, RNDR3, GTHOr)-( FLDR, RNDR3, RNDR3b)-…	(PGM, TKT2, TPI, PGCD)-( PGM, TKT2, TPI, PSERT)-( PGM, TKT2, TPI, PSP_L)-( PGK, TKT1, TPI, CHORM)-( PGK, TKT1, TPI, CHORS)-( PGK, TKT1, TPI, DDPA)-( PGK, TKT1, TPI, DHQS)-( PGK, TKT1, TPI, DHQTi)-( PGK, TKT1, TPI, SHK3Dr)-( PGK, TKT1, TPI, SHKK)-( PGK, TKT1, TPI, PSCVT)-( PGK, TALA, TPI, CHORM)-( PGK, TALA, TPI, CHORS)-( PGK, TALA, TPI, DDPA)-( PGK, TALA, TPI, DHQS)-( PGK, TALA, TPI, DHQTi)-( PGK…
Case 123	(ALAALAr)-( ALAR)-( ASAD)-( ASPK)-( DAPE)-( DHDPRy)-( DHDPS)-( G1PTT)-( GLUR)-( HSDy)-( HSK)-( MAN6PI)-( MCTP1App)-( MPTG)-( PAPPT3)-( SDPDS)-( SDPTA)-( TDPGDH)-( THDPS)-( THRS)-( UAAGDS)-( UAGCVT)-( UAGPT3)-( UAMAGS)-( UAMAS)-( UAPGR)-( UDCPDP)-( UDPG4E)-( UDPGD)-( UGMDDS)	(SUCOAS, AKGDH)-( PGPP161, 2AGPGAT161)-( PGPP161, PLIPA1G161pp)-( PGPP160, 2AGPGAT160)-( PGPP160, PLIPA1G160pp)-( PGPP181, 2AGPGAT181)-( PGPP181, PLIPA1G181pp)-( EAR80x, EAR80y)-( EAR60x, EAR60y)-( EAR40x, EAR40y)-( EAR181x, EAR181y)-( EAR161x, EAR161y)-( EAR141x, EAR141y)-( EAR121x, EAR121y)-( CYTK1, NTD4)	(PGPP161, FACOAE161, CTECOAI7)-( PGPP160, FACOAE160, ACOAD7f)-( PGPP160, FACOAE160, ECOAH7)-( PGPP160, FACOAE160, HACD7i)-( PGPP160, FACOAE160, ACACT12)-( PGPP181, FACOAE181, ECOAH8)-( PGPP181, FACOAE181, HACD8i)-( PGPP181, FACOAE181, ACACT8r)-( PGPP181, FACOAE181, CTECOAI8)-( FA140ACPHi, ACOAD6f, FACOAE140)-( FA140ACPHi, FACOAE140, ECOAH6)-( FA140ACPHi, FACOAE140, HACD6i)-( FA140ACPHi, FACOAE140…	(CYTK1, FLDR, NDPK3, NTP5)-( NDPK3, TRDR, GRXR, NTD4)-( NDPK3, TRDR, GTHOr, NTD4)-( NDPK3, TRDR, RNDR3b, NTD4)-( NDPK3, RNDR3, GRXR, NTD4)-( NDPK3, RNDR3, GTHOr, NTD4)-( NDPK3, RNDR3, RNDR3b, NTD4)-( NDPK3, NDPK7, DCYTD, NTD4)-( NDPK3, NDPK7, NTD3, NTD4)-( DHORD2, TRDR, FRD2, CAT)-( CYTK1, NDPK3, RNTR3c, NTP5)-( PGPP161, FACOAE161, AACPS3, ECOAH7)-( PGPP161, FACOAE161, AACPS3, HACD7i)-( PGPP161, …
Case 124	(3HAD100)-( 3HAD121)-( 3HAD141)-( 3HAD161)-( 3HAD181)-( 3HAD40)-( 3HAD60)-( 3HAD80)-( 3OAR100)-( 3OAR121)-( 3OAR141)-( 3OAR161)-( 3OAR181)-( 3OAR40)-( 3OAR60)-( 3OAR80)-( 3OAS100)-( 3OAS121)-( 3OAS141)-( 3OAS161)-( 3OAS181)-( 3OAS60)-( 3OAS80)-( AGMHE)-( AGPAT181)-( CBPS)-( CLPNS160pp)-( CLPNS161pp)-( CLPNS181pp)-( DASYN181)-( G3PAT160)-( G3PAT161)-( G3PAT181)-( GALUi)-( GMHEPAT)-( GMHEPK)-( GMHE…	(PGPP161, PGPP161pp)-( PGPP160, PGPP160pp)-( PGPP181, PGPP181pp)-( MTHFD, GART)-( MTHFC, GART)-( KAS15, KAS14)-( FLDR, NDPK8)-( DHORD2, DHORD5)-( 3OAR120, ECOAH6)-( 3OAR120, HACD6i)-( 3HAD140, FACOAE140)-( 3HAD120, ECOAH6)-( 3HAD120, HACD6i)-( 3OAS120, ECOAH6)-( 3OAS120, HACD6i)-( GARFT, MTHFC)-( GARFT, MTHFD)-( FLDR, NDPK5)-( FLDR, NDPK7)-( TALA, TKT1)	(FLDR, TRDR, RNDR1b)-( FLDR, TRDR, RNDR2b)-( FLDR, TRDR, RNDR3b)-( FLDR, RNDR3, GRXR)-( FLDR, RNDR3, GTHOr)-( FLDR, RNDR3, RNDR3b)-( FLDR, RNDR2, GRXR)-( FLDR, RNDR2, GTHOr)-( FLDR, RNDR2, RNDR2b)-( GHMT2r, GLYCL, GART)-( PGM, PPCK, PPS)-( PGK, PPCK, PPS)-( KAS15, ACOATA, MACPD)-( FLDR, RNDR1, GRXR)-( FLDR, RNDR1, GTHOr)-( FLDR, RNDR1, RNDR1b)-( GAPD, PPCK, PPS)-( FA140ACPHi, AGPAT140, FACOAE140)…	(PGI, TALA, TPI, HEX7)-( FA140ACPHi, ACOAD6f, AGPAT140, ECOAH7)-( FA140ACPHi, ACOAD6f, AGPAT140, HACD7i)-( FA140ACPHi, ACOAD6f, G3PAT140, ECOAH7)-( FA140ACPHi, ACOAD6f, G3PAT140, HACD7i)-( FA140ACPHi, FACOAE140, LPLIPAL2A140, DASYN140)-( FA140ACPHi, FACOAE140, PLIPA1A140pp, DASYN140)-( 3OAR120, AGPAT141, FA141ACPHi, ECOAH7)-( 3OAR120, AGPAT141, FA141ACPHi, HACD7i)-( 3OAR120, G3PAT141, FA141ACPHi,…
Case 125	(3HAD100)-( 3HAD121)-( 3HAD141)-( 3HAD161)-( 3HAD181)-( 3HAD40)-( 3HAD60)-( 3HAD80)-( 3OAR100)-( 3OAR121)-( 3OAR141)-( 3OAR161)-( 3OAR181)-( 3OAR40)-( 3OAR60)-( 3OAR80)-( 3OAS100)-( 3OAS121)-( 3OAS141)-( 3OAS161)-( 3OAS181)-( 3OAS60)-( 3OAS80)-( AGMHE)-( AGPAT181)-( CBPS)-( CLPNS160pp)-( CLPNS161pp)-( CLPNS181pp)-( DASYN181)-( G1PTT)-( G3PAT160)-( G3PAT161)-( G3PAT181)-( GALUi)-( GMHEPAT)-( GMHEP…	(PGPP161, 2AGPGAT161)-( PGPP161, PLIPA1G161pp)-( PGPP161, PGPP161pp)-( PGPP160, 2AGPGAT160)-( PGPP160, PLIPA1G160pp)-( PGPP160, PGPP160pp)-( PGPP181, 2AGPGAT181)-( PGPP181, PGPP181pp)-( PGPP181, PLIPA1G181pp)-( MTHFD, GART)-( MTHFC, GART)-( KAS15, KAS14)-( FLDR, NDPK8)-( EAR80x, EAR80y)-( EAR60x, EAR60y)-( EAR40x, EAR40y)-( EAR181x, EAR181y)-( EAR161x, EAR161y)-( EAR141x, EAR141y)-( EAR121x, EAR1…	(FLDR, TRDR, RNDR1b)-( FLDR, TRDR, RNDR2b)-( FLDR, TRDR, RNDR3b)-( FLDR, RNDR3, GRXR)-( FLDR, RNDR3, GTHOr)-( FLDR, RNDR3, RNDR3b)-( FLDR, RNDR2, GRXR)-( FLDR, RNDR2, GTHOr)-( FLDR, RNDR2, RNDR2b)-( GHMT2r, GLYCL, GART)-( PGPP160, FACOAE160, ACOAD7f)-( PGPP160, FACOAE160, ECOAH7)-( PGPP160, FACOAE160, HACD7i)-( PGM, PPCK, PPS)-( PGK, PPCK, PPS)-( PGPP181, FACOAE181, ECOAH8)-( PGPP181, FACOAE181, …	(PGI, TALA, TPI, HEX7)-( CYTK1, FLDR, NDPK3, NTP5)-( PGPP161, FACOAE161, AACPS3, ECOAH7)-( PGPP161, FACOAE161, AACPS3, HACD7i)-( PGPP161, FACOAE161, ACOAD7f, ECOAH7)-( PGPP161, FACOAE161, ACOAD7f, HACD7i)-( PGPP161, FACOAE161, FACOAE160, ECOAH7)-( PGPP161, FACOAE161, FACOAE160, HACD7i)-( PGPP160, FACOAE160, ACOAD6f, FACOAE140)-( PGPP160, FACOAE160, ACOAD6f, FE3Ri)-( PGPP160, FACOAE160, FACOAE140,…
Case 126	(G1PTT)-( MAN6PI)-( TDPGDH)-( UDPG4E)-( UDPGD)	(PGPP161, 2AGPGAT161)-( PGPP161, PLIPA1G161pp)-( PGPP160, 2AGPGAT160)-( PGPP160, PLIPA1G160pp)-( PGPP181, 2AGPGAT181)-( PGPP181, PLIPA1G181pp)-( EAR80x, EAR80y)-( EAR60x, EAR60y)-( EAR40x, EAR40y)-( EAR181x, EAR181y)-( EAR161x, EAR161y)-( EAR141x, EAR141y)-( EAR121x, EAR121y)	(PGPP160, FACOAE160, ACOAD7f)-( PGPP160, FACOAE160, ECOAH7)-( PGPP160, FACOAE160, HACD7i)-( PGPP181, FACOAE181, ECOAH8)-( PGPP181, FACOAE181, HACD8i)-( PGPP181, FACOAE181, ACACT8r)-( FA140ACPHi, ACOAD6f, FACOAE140)-( FA140ACPHi, FACOAE140, ECOAH6)-( FA140ACPHi, FACOAE140, HACD6i)-( EAR140x, EAR140y, FACOAE140)-( EAR120x, EAR120y, ECOAH6)-( EAR120x, EAR120y, HACD6i)-( EAR100x, EAR100y, ECOAH6)-( E…	(CYTK1, FLDR, NDPK3, NTP5)-( PGPP161, FACOAE161, AACPS3, ECOAH7)-( PGPP161, FACOAE161, AACPS3, HACD7i)-( PGPP161, FACOAE161, ACOAD7f, ECOAH7)-( PGPP161, FACOAE161, ACOAD7f, HACD7i)-( PGPP161, FACOAE161, FACOAE160, ECOAH7)-( PGPP161, FACOAE161, FACOAE160, HACD7i)-( PGPP160, FACOAE160, ACOAD6f, FACOAE140)-( PGPP160, FACOAE160, ACOAD6f, FE3Ri)-( PGPP160, FACOAE160, FACOAE140, ECOAH6)-( PGPP160, FACO…
Case 127	()	()	(NDPK3, RPI, NTD4)-( GAPD, TKT2, TPI)-( HISDr, MTHFC, PFL)-( HISDr, MTHFD, PFL)-( MTHFC, PFL, URCN)-( MTHFD, PFL, URCN)-( PGK, TKT2, TPI)	(PGM, TKT2, TPI, PGCD)-( PGM, TKT2, TPI, PSERT)-( PGM, TKT2, TPI, PSP_L)-( GARFT, PFL, URCN, FTHFD)-( GARFT, HISDr, PFL, FTHFD)-( ENO, TKT2, TPI, PGCD)-( ENO, TKT2, TPI, PSERT)-( ENO, TKT2, TPI, PSP_L)-( NDPK3, RPI, CYTD, CYTDH)-( NDPK3, RPI, CYTD, RBK)-( GHMT2r, GLYCL, HISDr, PFL)-( GHMT2r, GLYCL, PFL, URCN)-( PGM, PPCK, TRSARr, PPS)-( PGK, PPCK, TRSARr, PPS)-( GAPD, PPCK, TRSARr, PPS)-( CYTK1, …
Case 128	(MCTP1App)	(CYTK1, NTD4)	(NDPK3, RPI, NTD4)-( GAPD, TKT2, TPI)-( HISDr, MTHFC, PFL)-( HISDr, MTHFD, PFL)-( MTHFC, PFL, URCN)-( MTHFD, PFL, URCN)-( PGK, TKT2, TPI)	(PGM, TKT2, TPI, PGCD)-( PGM, TKT2, TPI, PSERT)-( PGM, TKT2, TPI, PSP_L)-( GARFT, PFL, URCN, FTHFD)-( GARFT, HISDr, PFL, FTHFD)-( ENO, TKT2, TPI, PGCD)-( ENO, TKT2, TPI, PSERT)-( ENO, TKT2, TPI, PSP_L)-( NDPK3, TRDR, RNDR3b, NTD4)-( NDPK3, RPI, CYTD, CYTDH)-( NDPK3, RPI, CYTD, RBK)-( NDPK3, RNDR3, GRXR, NTD4)-( NDPK3, RNDR3, GTHOr, NTD4)-( NDPK3, RNDR3, RNDR3b, NTD4)-( NDPK3, NDPK7, CYTK2, NTD4)-…
Case 129	(MCTP1App)	(CYTK1, NTD4)	()	(NDPK3, TRDR, RNDR3b, NTD4)-( NDPK3, RNDR3, GRXR, NTD4)-( NDPK3, RNDR3, GTHOr, NTD4)-( NDPK3, RNDR3, RNDR3b, NTD4)-( NDPK3, NDPK7, DCYTD, NTD4)-( NDPK3, NDPK7, NTD3, NTD4)-( NDPK3, DCTPD, DCYTD, NTD4)-( NDPK3, DCTPD, NTD3, NTD4)
Case 130	(CBPS)	(FLDR, NDPK8)-( FLDR, NDPK5)-( FLDR, NDPK7)	(NDPK3, RPI, NTD4)-( FLDR, TRDR, RNDR1b)-( FLDR, TRDR, RNDR2b)-( FLDR, TRDR, RNDR3b)-( FLDR, RNDR3, GRXR)-( FLDR, RNDR3, GTHOr)-( FLDR, RNDR3, RNDR3b)-( FLDR, RNDR2, GRXR)-( FLDR, RNDR2, GTHOr)-( FLDR, RNDR2, RNDR2b)-( PGM, PPCK, PPS)-( PGK, PPCK, PPS)-( FLDR, RNDR1, GRXR)-( FLDR, RNDR1, GTHOr)-( FLDR, RNDR1, RNDR1b)-( GAPD, PPCK, PPS)-( GAPD, TKT2, TPI)-( HISDr, MTHFC, PFL)-( HISDr, MTHFD, PFL)-…	(PGM, TKT2, TPI, PGCD)-( PGM, TKT2, TPI, PSERT)-( PGM, TKT2, TPI, PSP_L)-( GARFT, PFL, URCN, FTHFD)-( GARFT, HISDr, PFL, FTHFD)-( ENO, TKT2, TPI, PGCD)-( ENO, TKT2, TPI, PSERT)-( ENO, TKT2, TPI, PSP_L)-( NDPK3, RPI, CYTD, CYTDH)-( NDPK3, RPI, CYTD, RBK)-( 3OAR120, RPI, CTECOAI6, FE3Ri)-( 3HAD120, RPI, CTECOAI6, FE3Ri)-( 3OAS120, RPI, CTECOAI6, FE3Ri)-( 3OAR120, AACPS3, CTECOAI6, FE3Ri)-( 3OAR120,…
Case 131	(CBPS)-( MCTP1App)-( UDPGD)	(PGPP161, 2AGPGAT161)-( PGPP161, PLIPA1G161pp)-( PGPP160, 2AGPGAT160)-( PGPP160, PLIPA1G160pp)-( PGPP181, 2AGPGAT181)-( PGPP181, PLIPA1G181pp)-( FLDR, NDPK8)-( CYTK1, NTD4)-( FLDR, NDPK5)-( FLDR, NDPK7)	(NDPK3, RPI, NTD4)-( FLDR, TRDR, RNDR1b)-( FLDR, TRDR, RNDR2b)-( FLDR, TRDR, RNDR3b)-( FLDR, RNDR3, GRXR)-( FLDR, RNDR3, GTHOr)-( FLDR, RNDR3, RNDR3b)-( FLDR, RNDR2, GRXR)-( FLDR, RNDR2, GTHOr)-( FLDR, RNDR2, RNDR2b)-( PGPP161, FACOAE161, CTECOAI7)-( PGPP160, FACOAE160, ACOAD7f)-( PGPP160, FACOAE160, ECOAH7)-( PGPP160, FACOAE160, HACD7i)-( PGPP160, FACOAE160, ACACT12)-( PGM, PPCK, PPS)-( PGK, PPC…	(PGM, TKT2, TPI, PGCD)-( PGM, TKT2, TPI, PSERT)-( PGM, TKT2, TPI, PSP_L)-( GARFT, PFL, URCN, FTHFD)-( GARFT, HISDr, PFL, FTHFD)-( ENO, TKT2, TPI, PGCD)-( ENO, TKT2, TPI, PSERT)-( ENO, TKT2, TPI, PSP_L)-( CYTK1, FLDR, NDPK3, NTP5)-( NDPK3, TRDR, RNDR3b, NTD4)-( NDPK3, RPI, CYTD, CYTDH)-( NDPK3, RPI, CYTD, RBK)-( NDPK3, RNDR3, GRXR, NTD4)-( NDPK3, RNDR3, GTHOr, NTD4)-( NDPK3, RNDR3, RNDR3b, NTD4)-(…
Case 132	(MCTP1App)-( UDPGD)	(PGPP161, 2AGPGAT161)-( PGPP161, PLIPA1G161pp)-( PGPP160, 2AGPGAT160)-( PGPP160, PLIPA1G160pp)-( PGPP181, 2AGPGAT181)-( PGPP181, PLIPA1G181pp)-( CYTK1, NTD4)	(PGPP161, FACOAE161, CTECOAI7)-( PGPP160, FACOAE160, ACOAD7f)-( PGPP160, FACOAE160, ECOAH7)-( PGPP160, FACOAE160, HACD7i)-( PGPP160, FACOAE160, ACACT12)-( PGPP181, FACOAE181, ECOAH8)-( PGPP181, FACOAE181, HACD8i)-( PGPP181, FACOAE181, ACACT8r)-( PGPP181, FACOAE181, CTECOAI8)-( FA140ACPHi, ACOAD6f, FACOAE140)-( FA140ACPHi, FACOAE140, ECOAH6)-( FA140ACPHi, FACOAE140, HACD6i)-( FA140ACPHi, FACOAE140…	(CYTK1, FLDR, NDPK3, NTP5)-( NDPK3, TRDR, RNDR3b, NTD4)-( NDPK3, RNDR3, GRXR, NTD4)-( NDPK3, RNDR3, GTHOr, NTD4)-( NDPK3, RNDR3, RNDR3b, NTD4)-( NDPK3, NDPK7, DCYTD, NTD4)-( NDPK3, NDPK7, NTD3, NTD4)-( DHORD2, TRDR, FRD2, CAT)-( CYTK1, NDPK3, RNTR3c, NTP5)-( PGPP161, FACOAE161, AACPS3, ECOAH7)-( PGPP161, FACOAE161, AACPS3, HACD7i)-( PGPP161, FACOAE161, AACPS3, ACACT12)-( PGPP161, FACOAE161, ACOAD…
Case 133	(CBPS)	(FLDR, NDPK8)-( FLDR, NDPK5)-( FLDR, NDPK7)	(FLDR, TRDR, RNDR1b)-( FLDR, TRDR, RNDR2b)-( FLDR, TRDR, RNDR3b)-( FLDR, RNDR3, GRXR)-( FLDR, RNDR3, GTHOr)-( FLDR, RNDR3, RNDR3b)-( FLDR, RNDR2, GRXR)-( FLDR, RNDR2, GTHOr)-( FLDR, RNDR2, RNDR2b)-( PGM, PPCK, PPS)-( PGK, PPCK, PPS)-( FLDR, RNDR1, GRXR)-( FLDR, RNDR1, GTHOr)-( FLDR, RNDR1, RNDR1b)-( GAPD, PPCK, PPS)	(GAPD, RPE, TALA, TPI)-( PGK, RPE, TALA, TPI)
Case 134	(CBPS)-( UDPGD)	(PGPP161, 2AGPGAT161)-( PGPP161, PLIPA1G161pp)-( PGPP160, 2AGPGAT160)-( PGPP160, PLIPA1G160pp)-( PGPP181, 2AGPGAT181)-( PGPP181, PLIPA1G181pp)-( FLDR, NDPK8)-( FLDR, NDPK5)-( FLDR, NDPK7)	(FLDR, TRDR, RNDR1b)-( FLDR, TRDR, RNDR2b)-( FLDR, TRDR, RNDR3b)-( FLDR, RNDR3, GRXR)-( FLDR, RNDR3, GTHOr)-( FLDR, RNDR3, RNDR3b)-( FLDR, RNDR2, GRXR)-( FLDR, RNDR2, GTHOr)-( FLDR, RNDR2, RNDR2b)-( PGPP160, FACOAE160, ACOAD7f)-( PGPP160, FACOAE160, ECOAH7)-( PGPP160, FACOAE160, HACD7i)-( PGM, PPCK, PPS)-( PGK, PPCK, PPS)-( PGPP181, FACOAE181, ECOAH8)-( PGPP181, FACOAE181, HACD8i)-( PGPP181, FACO…	(CYTK1, FLDR, NDPK3, NTP5)-( PGPP161, FACOAE161, AACPS3, ECOAH7)-( PGPP161, FACOAE161, AACPS3, HACD7i)-( PGPP161, FACOAE161, ACOAD7f, ECOAH7)-( PGPP161, FACOAE161, ACOAD7f, HACD7i)-( PGPP161, FACOAE161, FACOAE160, ECOAH7)-( PGPP161, FACOAE161, FACOAE160, HACD7i)-( PGPP160, FACOAE160, ACOAD6f, FACOAE140)-( PGPP160, FACOAE160, ACOAD6f, FE3Ri)-( PGPP160, FACOAE160, FACOAE140, ECOAH6)-( PGPP160, FACO…
Case 135	(UDPGD)	(PGPP161, 2AGPGAT161)-( PGPP161, PLIPA1G161pp)-( PGPP160, 2AGPGAT160)-( PGPP160, PLIPA1G160pp)-( PGPP181, 2AGPGAT181)-( PGPP181, PLIPA1G181pp)	(PGPP160, FACOAE160, ACOAD7f)-( PGPP160, FACOAE160, ECOAH7)-( PGPP160, FACOAE160, HACD7i)-( PGPP181, FACOAE181, ECOAH8)-( PGPP181, FACOAE181, HACD8i)-( PGPP181, FACOAE181, ACACT8r)-( FA140ACPHi, ACOAD6f, FACOAE140)-( FA140ACPHi, FACOAE140, ECOAH6)-( FA140ACPHi, FACOAE140, HACD6i)-( DHORD2, FRD2, SPODM)-( CYTK1, CYTD, RBK)	(CYTK1, FLDR, NDPK3, NTP5)-( PGPP161, FACOAE161, AACPS3, ECOAH7)-( PGPP161, FACOAE161, AACPS3, HACD7i)-( PGPP161, FACOAE161, ACOAD7f, ECOAH7)-( PGPP161, FACOAE161, ACOAD7f, HACD7i)-( PGPP161, FACOAE161, FACOAE160, ECOAH7)-( PGPP161, FACOAE161, FACOAE160, HACD7i)-( PGPP160, FACOAE160, ACOAD6f, FACOAE140)-( PGPP160, FACOAE160, ACOAD6f, FE3Ri)-( PGPP160, FACOAE160, FACOAE140, ECOAH6)-( PGPP160, FACO…
Case 136	(G3PD2)-( GMPS2)-( IMPD)-( NDPK2)-( NDPK4)	(SUCOAS, AKGDH)-( NDPK1, ADK3)-( ACOAD1f, 3HAD100)-( ACOAD1f, 3HAD40)-( ACOAD1f, 3HAD60)-( ACOAD1f, 3HAD80)-( ACOAD1f, 3OAR100)-( ACOAD1f, 3OAR40)-( ACOAD1f, 3OAR60)-( ACOAD1f, 3OAR80)-( ACOAD1f, 3OAS100)-( ACOAD1f, 3OAS60)-( ACOAD1f, 3OAS80)	(ADK1, NDPK1, R15BPK)-( ADK1, NDPK1, PPM)-( ADK1, NDPK1, PRPPS)-( ACOAD1f, ECOAH6, 3HAD120)-( ACOAD1f, ECOAH6, 3OAR120)-( ACOAD1f, ECOAH6, 3OAS120)-( ACOAD1f, 3HAD120, 3HAD121)-( ACOAD1f, 3HAD120, 3HAD141)-( ACOAD1f, 3HAD120, 3OAR121)-( ACOAD1f, 3HAD120, 3OAR141)-( ACOAD1f, 3HAD120, 3OAS121)-( ACOAD1f, 3HAD120, 3OAS141)-( ACOAD1f, 3HAD120, T2DECAI)-( ACOAD1f, 3HAD121, 3OAR120)-( ACOAD1f, 3HAD121,…	(PGI, TKT1, TPI, HEX7)-( PGI, RPI, TPI, HEX7)-( PGI, RPE, TPI, HEX7)-( PGI, TPI, HEX7, GND)-( NDPK3, RPI, CYTD, CSND)-( ARGORNt7pp, ORNDC, CBMKr, CBPS)-( NDPK3, RPI, NTD4, CSND)-( ARGORNt7pp, CBMKr, ABTA, CBPS)-( ARGORNt7pp, CBMKr, ABUTD, CBPS)-( ARGORNt7pp, CBMKr, PTRCTA, CBPS)-( PGM, PPCK, PPS, GLXCL)-( PGM, PPCK, PPS, ICL)-( ACOAD1f, KAS15, ACOATA, MACPD)-( ACOAD1f, 3HAD121, EAR100y, EAR100x)-…
Case 137	(G3PD2)-( GMPS2)-( IMPD)-( NDPK2)-( NDPK4)	(SUCOAS, AKGDH)-( NDPK1, ADK3)-( ACOAD1f, 3HAD100)-( ACOAD1f, 3HAD40)-( ACOAD1f, 3HAD60)-( ACOAD1f, 3HAD80)-( ACOAD1f, 3OAR100)-( ACOAD1f, 3OAR40)-( ACOAD1f, 3OAR60)-( ACOAD1f, 3OAR80)-( ACOAD1f, 3OAS100)-( ACOAD1f, 3OAS60)-( ACOAD1f, 3OAS80)	(ADK1, NDPK1, R15BPK)-( ADK1, NDPK1, PPM)-( ADK1, NDPK1, PRPPS)-( ACOAD1f, ECOAH6, 3HAD120)-( ACOAD1f, ECOAH6, 3OAR120)-( ACOAD1f, ECOAH6, 3OAS120)-( ACOAD1f, 3HAD120, 3HAD121)-( ACOAD1f, 3HAD120, 3HAD141)-( ACOAD1f, 3HAD120, 3OAR121)-( ACOAD1f, 3HAD120, 3OAR141)-( ACOAD1f, 3HAD120, 3OAS121)-( ACOAD1f, 3HAD120, 3OAS141)-( ACOAD1f, 3HAD120, T2DECAI)-( ACOAD1f, 3HAD121, 3OAR120)-( ACOAD1f, 3HAD121,…	(PGI, TKT1, TPI, HEX7)-( PGI, RPI, TPI, HEX7)-( PGI, RPE, TPI, HEX7)-( PGI, TPI, HEX7, GND)-( NDPK3, RPI, CYTD, CSND)-( ARGORNt7pp, ORNDC, CBMKr, CBPS)-( NDPK3, RPI, NTD4, CSND)-( ARGORNt7pp, CBMKr, ABTA, CBPS)-( ARGORNt7pp, CBMKr, ABUTD, CBPS)-( ARGORNt7pp, CBMKr, PTRCTA, CBPS)-( PGM, PPCK, PPS, GLXCL)-( PGM, PPCK, PPS, ICL)-( ACOAD1f, ECOAH6, EAR100y, EAR100x)-( ACOAD1f, ECOAH6, EAR120y, EAR120…
Case 138	()	(SUCOAS, AKGDH)	(ACOAD1f, EAR40x, EAR40y)-( ACOAD1f, EAR60y, EAR60x)-( ACOAD1f, EAR80y, EAR80x)	(ACOAD1f, ECOAH6, EAR100y, EAR100x)-( ACOAD1f, ECOAH6, EAR120y, EAR120x)-( ACOAD1f, 3HAD120, EAR121y, EAR121x)-( ACOAD1f, 3HAD120, EAR141y, EAR141x)-( ACOAD1f, 3OAR120, EAR121y, EAR121x)-( ACOAD1f, 3OAR120, EAR141y, EAR141x)-( ACOAD1f, 3OAS120, EAR121y, EAR121x)-( ACOAD1f, 3OAS120, EAR141y, EAR141x)
Case 139	(3HAD100)-( 3HAD121)-( 3HAD141)-( 3HAD161)-( 3HAD181)-( 3HAD40)-( 3HAD60)-( 3HAD80)-( 3OAR100)-( 3OAR121)-( 3OAR141)-( 3OAR161)-( 3OAR181)-( 3OAR40)-( 3OAR60)-( 3OAR80)-( 3OAS100)-( 3OAS121)-( 3OAS141)-( 3OAS161)-( 3OAS181)-( 3OAS60)-( 3OAS80)-( AGMHE)-( AGPAT181)-( CLPNS160pp)-( CLPNS161pp)-( CLPNS181pp)-( DASYN181)-( G3PAT160)-( G3PAT161)-( G3PAT181)-( G3PD2)-( GALUi)-( GMHEPAT)-( GMHEPK)-( GMH…	(SUCOAS, AKGDH)-( PGPP161, PGPP161pp)-( PGPP160, PGPP160pp)-( PGPP181, PGPP181pp)-( MTHFD, GART)-( MTHFC, GART)-( NDPK1, ADK3)-( KAS15, KAS14)-( DHORD2, DHORD5)-( 3OAR120, ECOAH6)-( 3HAD140, FACOAE140)-( 3HAD120, ECOAH6)-( 3OAS120, ECOAH6)-( GARFT, MTHFC)-( GARFT, MTHFD)-( TALA, TKT1)	(GHMT2r, GLYCL, GART)-( ADK1, NDPK1, R15BPK)-( ADK1, NDPK1, PPM)-( KAS15, ACOATA, MACPD)-( FA140ACPHi, AGPAT140, FACOAE140)-( FA140ACPHi, FACOAE140, G3PAT140)-( 3OAR160, CTECOAI7, ECOAH8)-( 3OAR160, CTECOAI7, ACACT8r)-( 3OAR160, CTECOAI7, CTECOAI8)-( 3OAR120, ACOAD6f, CTECOAI6)-( 3OAR120, CTECOAI6, ECOAH7)-( 3HAD160, CTECOAI7, ECOAH8)-( 3HAD160, CTECOAI7, ACACT8r)-( 3HAD160, CTECOAI7, CTECOAI8)-(…	(PGI, TKT1, TPI, HEX7)-( PGI, TALA, TPI, HEX7)-( PGI, RPI, TPI, HEX7)-( PGI, RPE, TPI, HEX7)-( PGI, TPI, HEX7, GND)-( NDPK3, RPI, CYTD, CSND)-( FA140ACPHi, ACOAD6f, AGPAT140, ECOAH7)-( FA140ACPHi, ACOAD6f, G3PAT140, ECOAH7)-( FA140ACPHi, AGPAT140, CTECOAI6, ECOAH7)-( FA140ACPHi, FACOAE140, LPLIPAL2A140, DASYN140)-( FA140ACPHi, FACOAE140, PLIPA1A140pp, DASYN140)-( FA140ACPHi, G3PAT140, CTECOAI6, E…
Case 140	(3HAD100)-( 3HAD121)-( 3HAD141)-( 3HAD161)-( 3HAD181)-( 3HAD40)-( 3HAD60)-( 3HAD80)-( 3OAR100)-( 3OAR121)-( 3OAR141)-( 3OAR161)-( 3OAR181)-( 3OAR40)-( 3OAR60)-( 3OAR80)-( 3OAS100)-( 3OAS121)-( 3OAS141)-( 3OAS161)-( 3OAS181)-( 3OAS60)-( 3OAS80)-( AGMHE)-( AGPAT181)-( CLPNS160pp)-( CLPNS161pp)-( CLPNS181pp)-( DASYN181)-( G1PTT)-( G3PAT160)-( G3PAT161)-( G3PAT181)-( G3PD2)-( GALUi)-( GMHEPAT)-( GMHE…	(SUCOAS, AKGDH)-( PGPP161, PGPP161pp)-( PGPP160, PGPP160pp)-( PGPP181, PGPP181pp)-( MTHFD, GART)-( MTHFC, GART)-( NDPK1, ADK3)-( KAS15, KAS14)-( EAR80x, EAR80y)-( EAR60x, EAR60y)-( EAR40x, EAR40y)-( EAR181x, EAR181y)-( EAR161x, EAR161y)-( EAR141x, EAR141y)-( EAR121x, EAR121y)-( DHORD2, DHORD5)-( 3OAR120, ECOAH6)-( 3HAD140, FACOAE140)-( 3HAD120, ECOAH6)-( 3OAS120, ECOAH6)-( GARFT, MTHFC)-( GARFT, …	(GHMT2r, GLYCL, GART)-( ADK1, NDPK1, R15BPK)-( ADK1, NDPK1, PPM)-( KAS15, ACOATA, MACPD)-( FA140ACPHi, AGPAT140, FACOAE140)-( FA140ACPHi, FACOAE140, G3PAT140)-( EAR140x, EAR140y, FACOAE140)-( EAR120x, EAR120y, ECOAH6)-( EAR100x, EAR100y, ECOAH6)-( 3OAR160, CTECOAI7, ECOAH8)-( 3OAR160, CTECOAI7, ACACT8r)-( 3OAR160, CTECOAI7, CTECOAI8)-( 3OAR120, ACOAD6f, CTECOAI6)-( 3OAR120, CTECOAI6, ECOAH7)-( 3H…	(PGI, TKT1, TPI, HEX7)-( PGI, TALA, TPI, HEX7)-( PGI, RPI, TPI, HEX7)-( PGI, RPE, TPI, HEX7)-( PGI, TPI, HEX7, GND)-( NDPK3, RPI, CYTD, CSND)-( FA140ACPHi, ACOAD6f, AGPAT140, ECOAH7)-( FA140ACPHi, ACOAD6f, G3PAT140, ECOAH7)-( FA140ACPHi, AGPAT140, CTECOAI6, ECOAH7)-( FA140ACPHi, FACOAE140, LPLIPAL2A140, DASYN140)-( FA140ACPHi, FACOAE140, PLIPA1A140pp, DASYN140)-( FA140ACPHi, G3PAT140, CTECOAI6, E…
Case 141	(G1PTT)-( MAN6PI)-( TDPGDH)-( UDPG4E)	(SUCOAS, AKGDH)-( EAR80x, EAR80y)-( EAR60x, EAR60y)-( EAR40x, EAR40y)-( EAR181x, EAR181y)-( EAR161x, EAR161y)-( EAR141x, EAR141y)-( EAR121x, EAR121y)	(EAR140x, EAR140y, FACOAE140)-( EAR120x, EAR120y, ECOAH6)-( EAR100x, EAR100y, ECOAH6)	(EAR160x, EAR160y, CTECOAI7, ECOAH8)-( EAR160x, EAR160y, CTECOAI7, ACACT8r)-( EAR160x, EAR160y, CTECOAI7, CTECOAI8)-( EAR140x, EAR140y, ACOAD6f, ECOAH7)-( EAR140x, EAR140y, CTECOAI6, ECOAH7)-( EAR120x, EAR120y, ACOAD6f, CTECOAI6)-( EAR120x, EAR120y, CTECOAI6, ECOAH7)-( EAR100x, EAR100y, ACOAD6f, CTECOAI6)-( EAR100x, EAR100y, AACPS7, ACOAD5f)-( EAR100x, EAR100y, AACPS7, ECOAH5)-( EAR100x, EAR100y,…
Case 142	(3HAD100)-( 3HAD121)-( 3HAD141)-( 3HAD161)-( 3HAD181)-( 3HAD40)-( 3HAD60)-( 3HAD80)-( 3OAR100)-( 3OAR121)-( 3OAR141)-( 3OAR161)-( 3OAR181)-( 3OAR40)-( 3OAR60)-( 3OAR80)-( 3OAS100)-( 3OAS121)-( 3OAS141)-( 3OAS161)-( 3OAS181)-( 3OAS60)-( 3OAS80)-( AGMHE)-( AGPAT181)-( CLPNS160pp)-( CLPNS161pp)-( CLPNS181pp)-( DASYN181)-( G3PAT160)-( G3PAT161)-( G3PAT181)-( GALUi)-( GMHEPAT)-( GMHEPK)-( GMHEPPA)-( P…	(PGPP161, PGPP161pp)-( PGPP160, PGPP160pp)-( PGPP181, PGPP181pp)-( MTHFD, GART)-( MTHFC, GART)-( KAS15, KAS14)-( DHORD2, DHORD5)-( 3OAR120, ECOAH6)-( 3HAD140, FACOAE140)-( 3HAD120, ECOAH6)-( 3OAS120, ECOAH6)-( GARFT, MTHFC)-( GARFT, MTHFD)-( TALA, TKT1)	(GHMT2r, GLYCL, GART)-( KAS15, ACOATA, MACPD)-( FA140ACPHi, AGPAT140, FACOAE140)-( FA140ACPHi, FACOAE140, G3PAT140)-( 3HAD140, ACOAD6f, ECOAH7)-( F6PA, FBA, TPI)-( F6PA, PFK, TPI)-( GARFT, GHMT2r, GLYCL)	(PGI, TALA, TPI, HEX7)-( FA140ACPHi, ACOAD6f, AGPAT140, ECOAH7)-( FA140ACPHi, ACOAD6f, G3PAT140, ECOAH7)-( FA140ACPHi, FACOAE140, LPLIPAL2A140, DASYN140)-( FA140ACPHi, FACOAE140, PLIPA1A140pp, DASYN140)-( 3OAR120, AGPAT141, FA141ACPHi, ECOAH7)-( 3OAR120, G3PAT141, FA141ACPHi, ECOAH7)-( 3OAR120, ACOAD6f, AGPAT141, FA141ACPHi)-( 3OAR120, ACOAD6f, G3PAT141, FA141ACPHi)-( 3HAD140, AGPAT141, FA141ACPH…
Case 143	(3HAD100)-( 3HAD121)-( 3HAD141)-( 3HAD161)-( 3HAD181)-( 3HAD40)-( 3HAD60)-( 3HAD80)-( 3OAR100)-( 3OAR121)-( 3OAR141)-( 3OAR161)-( 3OAR181)-( 3OAR40)-( 3OAR60)-( 3OAR80)-( 3OAS100)-( 3OAS121)-( 3OAS141)-( 3OAS161)-( 3OAS181)-( 3OAS60)-( 3OAS80)-( AGMHE)-( AGPAT181)-( CLPNS160pp)-( CLPNS161pp)-( CLPNS181pp)-( DASYN181)-( G1PTT)-( G3PAT160)-( G3PAT161)-( G3PAT181)-( GALUi)-( GMHEPAT)-( GMHEPK)-( GMH…	(PGPP161, PGPP161pp)-( PGPP160, PGPP160pp)-( PGPP181, PGPP181pp)-( MTHFD, GART)-( MTHFC, GART)-( KAS15, KAS14)-( EAR80x, EAR80y)-( EAR60x, EAR60y)-( EAR40x, EAR40y)-( EAR181x, EAR181y)-( EAR161x, EAR161y)-( EAR141x, EAR141y)-( EAR121x, EAR121y)-( DHORD2, DHORD5)-( 3OAR120, ECOAH6)-( 3HAD140, FACOAE140)-( 3HAD120, ECOAH6)-( 3OAS120, ECOAH6)-( GARFT, MTHFC)-( GARFT, MTHFD)-( TALA, TKT1)	(GHMT2r, GLYCL, GART)-( KAS15, ACOATA, MACPD)-( FA140ACPHi, AGPAT140, FACOAE140)-( FA140ACPHi, FACOAE140, G3PAT140)-( EAR140x, EAR140y, FACOAE140)-( EAR120x, EAR120y, ECOAH6)-( EAR100x, EAR100y, ECOAH6)-( 3HAD140, ACOAD6f, ECOAH7)-( F6PA, FBA, TPI)-( F6PA, PFK, TPI)-( GARFT, GHMT2r, GLYCL)	(PGI, TALA, TPI, HEX7)-( FA140ACPHi, ACOAD6f, AGPAT140, ECOAH7)-( FA140ACPHi, ACOAD6f, G3PAT140, ECOAH7)-( FA140ACPHi, FACOAE140, LPLIPAL2A140, DASYN140)-( FA140ACPHi, FACOAE140, PLIPA1A140pp, DASYN140)-( EAR140x, EAR140y, ACOAD6f, ECOAH7)-( EAR100x, EAR100y, AACPS7, ACOAD5f)-( EAR100x, EAR100y, AACPS7, ECOAH5)-( EAR100x, EAR100y, FACOAE120, ACOAD5f)-( EAR100x, EAR100y, FACOAE120, ECOAH5)-( 3OAR1…
Case 144	(G1PTT)-( MAN6PI)-( TDPGDH)-( UDPG4E)	(EAR80x, EAR80y)-( EAR60x, EAR60y)-( EAR40x, EAR40y)-( EAR181x, EAR181y)-( EAR161x, EAR161y)-( EAR141x, EAR141y)-( EAR121x, EAR121y)	(EAR140x, EAR140y, FACOAE140)-( EAR120x, EAR120y, ECOAH6)-( EAR100x, EAR100y, ECOAH6)	(EAR140x, EAR140y, ACOAD6f, ECOAH7)-( EAR100x, EAR100y, AACPS7, ACOAD5f)-( EAR100x, EAR100y, AACPS7, ECOAH5)-( EAR100x, EAR100y, FACOAE120, ACOAD5f)-( EAR100x, EAR100y, FACOAE120, ECOAH5)
Case 145	(G3PD2)-( GMPS2)-( IMPD)-( NDPK2)-( NDPK4)	(SUCOAS, AKGDH)-( NDPK1, ADK3)-( CBMKr, CBPS)-( ACOAD1f, 3HAD100)-( ACOAD1f, 3HAD40)-( ACOAD1f, 3HAD60)-( ACOAD1f, 3HAD80)-( ACOAD1f, 3OAR100)-( ACOAD1f, 3OAR40)-( ACOAD1f, 3OAR60)-( ACOAD1f, 3OAR80)-( ACOAD1f, 3OAS100)-( ACOAD1f, 3OAS60)-( ACOAD1f, 3OAS80)	(NDPK3, RPI, NTD4)-( ADK1, NDPK1, R15BPK)-( ADK1, NDPK1, PPM)-( ADK1, NDPK1, PRPPS)-( GAPD, TKT2, TPI)-( PGK, TKT2, TPI)-( ACOAD1f, ECOAH6, 3HAD120)-( ACOAD1f, ECOAH6, 3OAR120)-( ACOAD1f, ECOAH6, 3OAS120)-( ACOAD1f, 3HAD120, 3HAD121)-( ACOAD1f, 3HAD120, 3HAD141)-( ACOAD1f, 3HAD120, 3OAR121)-( ACOAD1f, 3HAD120, 3OAR141)-( ACOAD1f, 3HAD120, 3OAS121)-( ACOAD1f, 3HAD120, 3OAS141)-( ACOAD1f, 3HAD120, …	(PGM, TKT2, TPI, PGCD)-( PGM, TKT2, TPI, PSERT)-( PGM, TKT2, TPI, PSP_L)-( PGI, TKT1, TPI, HEX7)-( PGI, RPI, TPI, HEX7)-( PGI, RPE, TPI, HEX7)-( ENO, TKT2, TPI, PGCD)-( ENO, TKT2, TPI, PSERT)-( ENO, TKT2, TPI, PSP_L)-( PGI, TPI, HEX7, GND)-( NDPK3, RPI, CYTD, CSND)-( NDPK3, RPI, CYTD, CYTDH)-( NDPK3, RPI, CYTD, RBK)-( PGM, GLXCL, PPCK, PPS)-( PGM, ICL, PPCK, PPS)-( PGM, PPCK, TRSARr, PPS)-( PGK, …
Case 146	(G3PD2)-( GMPS2)-( IMPD)-( NDPK2)-( NDPK4)	(SUCOAS, AKGDH)-( NDPK1, ADK3)-( CYTK1, NTD4)-( CBMKr, CBPS)-( ACOAD1f, 3HAD100)-( ACOAD1f, 3HAD40)-( ACOAD1f, 3HAD60)-( ACOAD1f, 3HAD80)-( ACOAD1f, 3OAR100)-( ACOAD1f, 3OAR40)-( ACOAD1f, 3OAR60)-( ACOAD1f, 3OAR80)-( ACOAD1f, 3OAS100)-( ACOAD1f, 3OAS60)-( ACOAD1f, 3OAS80)	(NDPK3, RPI, NTD4)-( ADK1, NDPK1, R15BPK)-( ADK1, NDPK1, PPM)-( ADK1, NDPK1, PRPPS)-( GAPD, TKT2, TPI)-( PGK, TKT2, TPI)-( ACOAD1f, ECOAH6, 3HAD120)-( ACOAD1f, ECOAH6, 3OAR120)-( ACOAD1f, ECOAH6, 3OAS120)-( ACOAD1f, 3HAD120, 3HAD121)-( ACOAD1f, 3HAD120, 3HAD141)-( ACOAD1f, 3HAD120, 3OAR121)-( ACOAD1f, 3HAD120, 3OAR141)-( ACOAD1f, 3HAD120, 3OAS121)-( ACOAD1f, 3HAD120, 3OAS141)-( ACOAD1f, 3HAD120, …	(PGM, TKT2, TPI, PGCD)-( PGM, TKT2, TPI, PSERT)-( PGM, TKT2, TPI, PSP_L)-( PGI, TKT1, TPI, HEX7)-( PGI, RPI, TPI, HEX7)-( PGI, RPE, TPI, HEX7)-( ENO, TKT2, TPI, PGCD)-( ENO, TKT2, TPI, PSERT)-( ENO, TKT2, TPI, PSP_L)-( PGI, TPI, HEX7, GND)-( NDPK3, TRDR, RNDR3b, NTD4)-( NDPK3, RPI, CYTD, CSND)-( NDPK3, RPI, CYTD, CYTDH)-( NDPK3, RPI, CYTD, RBK)-( NDPK3, RNDR3, GRXR, NTD4)-( NDPK3, RNDR3, GTHOr, N…
Case 147	()	(SUCOAS, AKGDH)-( CYTK1, NTD4)	(ACOAD1f, EAR40x, EAR40y)-( ACOAD1f, EAR60y, EAR60x)-( ACOAD1f, EAR80y, EAR80x)	(NDPK3, TRDR, RNDR3b, NTD4)-( NDPK3, RNDR3, GRXR, NTD4)-( NDPK3, RNDR3, GTHOr, NTD4)-( NDPK3, RNDR3, RNDR3b, NTD4)-( NDPK3, NDPK7, DCYTD, NTD4)-( NDPK3, NDPK7, NTD3, NTD4)-( NDPK3, DCTPD, DCYTD, NTD4)-( NDPK3, DCTPD, NTD3, NTD4)-( ACOAD1f, ECOAH6, EAR100y, EAR100x)-( ACOAD1f, ECOAH6, EAR120y, EAR120x)-( ACOAD1f, 3HAD120, EAR121y, EAR121x)-( ACOAD1f, 3HAD120, EAR141y, EAR141x)-( ACOAD1f, 3OAR120, …
Case 148	(3HAD100)-( 3HAD121)-( 3HAD141)-( 3HAD161)-( 3HAD181)-( 3HAD40)-( 3HAD60)-( 3HAD80)-( 3OAR100)-( 3OAR121)-( 3OAR141)-( 3OAR161)-( 3OAR181)-( 3OAR40)-( 3OAR60)-( 3OAR80)-( 3OAS100)-( 3OAS121)-( 3OAS141)-( 3OAS161)-( 3OAS181)-( 3OAS60)-( 3OAS80)-( AGMHE)-( AGPAT181)-( CBPS)-( CLPNS160pp)-( CLPNS161pp)-( CLPNS181pp)-( DASYN181)-( G3PAT160)-( G3PAT161)-( G3PAT181)-( G3PD2)-( GALUi)-( GMHEPAT)-( GMHEP…	(SUCOAS, AKGDH)-( PGPP161, PGPP161pp)-( PGPP160, PGPP160pp)-( PGPP181, PGPP181pp)-( MTHFD, GART)-( MTHFC, GART)-( NDPK1, ADK3)-( KAS15, KAS14)-( DHORD2, DHORD5)-( 3OAR120, ECOAH6)-( 3HAD140, FACOAE140)-( 3HAD120, ECOAH6)-( 3OAS120, ECOAH6)-( GARFT, MTHFC)-( GARFT, MTHFD)-( TALA, TKT1)	(NDPK3, RPI, NTD4)-( GHMT2r, GLYCL, GART)-( ADK1, NDPK1, R15BPK)-( ADK1, NDPK1, PPM)-( PGM, PPCK, PPS)-( PGK, PPCK, PPS)-( KAS15, ACOATA, MACPD)-( GAPD, PPCK, PPS)-( FA140ACPHi, AGPAT140, FACOAE140)-( FA140ACPHi, FACOAE140, G3PAT140)-( 3OAR160, CTECOAI7, ECOAH8)-( 3OAR160, CTECOAI7, ACACT8r)-( 3OAR160, CTECOAI7, CTECOAI8)-( 3OAR120, ACOAD6f, CTECOAI6)-( 3OAR120, CTECOAI6, ECOAH7)-( 3HAD160, CTECO…	(PGM, TKT2, TPI, PGCD)-( PGM, TKT2, TPI, PSERT)-( PGM, TKT2, TPI, PSP_L)-( PGI, TKT1, TPI, HEX7)-( PGI, TALA, TPI, HEX7)-( PGI, RPI, TPI, HEX7)-( PGI, RPE, TPI, HEX7)-( ENO, TKT2, TPI, PGCD)-( ENO, TKT2, TPI, PSERT)-( ENO, TKT2, TPI, PSP_L)-( PGI, TPI, HEX7, GND)-( NDPK3, RPI, CYTD, CSND)-( NDPK3, RPI, CYTD, CYTDH)-( NDPK3, RPI, CYTD, RBK)-( 3OAR120, RPI, CTECOAI6, FE3Ri)-( 3HAD120, RPI, CTECOAI6…
Case 149	(3HAD100)-( 3HAD121)-( 3HAD141)-( 3HAD161)-( 3HAD181)-( 3HAD40)-( 3HAD60)-( 3HAD80)-( 3OAR100)-( 3OAR121)-( 3OAR141)-( 3OAR161)-( 3OAR181)-( 3OAR40)-( 3OAR60)-( 3OAR80)-( 3OAS100)-( 3OAS121)-( 3OAS141)-( 3OAS161)-( 3OAS181)-( 3OAS60)-( 3OAS80)-( AGMHE)-( AGPAT181)-( CBPS)-( CLPNS160pp)-( CLPNS161pp)-( CLPNS181pp)-( DASYN181)-( G1PTT)-( G3PAT160)-( G3PAT161)-( G3PAT181)-( G3PD2)-( GALUi)-( GMHEPAT…	(SUCOAS, AKGDH)-( PGPP161, 2AGPGAT161)-( PGPP161, PLIPA1G161pp)-( PGPP161, PGPP161pp)-( PGPP160, 2AGPGAT160)-( PGPP160, PLIPA1G160pp)-( PGPP160, PGPP160pp)-( PGPP181, 2AGPGAT181)-( PGPP181, PGPP181pp)-( PGPP181, PLIPA1G181pp)-( MTHFD, GART)-( MTHFC, GART)-( NDPK1, ADK3)-( KAS15, KAS14)-( EAR80x, EAR80y)-( EAR60x, EAR60y)-( EAR40x, EAR40y)-( EAR181x, EAR181y)-( EAR161x, EAR161y)-( EAR141x, EAR141y…	(NDPK3, RPI, NTD4)-( GHMT2r, GLYCL, GART)-( ADK1, NDPK1, R15BPK)-( ADK1, NDPK1, PPM)-( PGPP161, FACOAE161, CTECOAI7)-( PGPP160, FACOAE160, ACOAD7f)-( PGPP160, FACOAE160, ECOAH7)-( PGM, PPCK, PPS)-( PGK, PPCK, PPS)-( PGPP181, FACOAE181, ECOAH8)-( PGPP181, FACOAE181, ACACT8r)-( PGPP181, FACOAE181, CTECOAI8)-( KAS15, ACOATA, MACPD)-( GAPD, PPCK, PPS)-( FA140ACPHi, ACOAD6f, FACOAE140)-( FA140ACPHi, A…	(PGM, TKT2, TPI, PGCD)-( PGM, TKT2, TPI, PSERT)-( PGM, TKT2, TPI, PSP_L)-( PGI, TKT1, TPI, HEX7)-( PGI, TALA, TPI, HEX7)-( PGI, RPI, TPI, HEX7)-( PGI, RPE, TPI, HEX7)-( ENO, TKT2, TPI, PGCD)-( ENO, TKT2, TPI, PSERT)-( ENO, TKT2, TPI, PSP_L)-( PGI, TPI, HEX7, GND)-( NDPK3, TRDR, RNDR3b, NTD4)-( NDPK3, RPI, CYTD, CSND)-( NDPK3, RPI, CYTD, CYTDH)-( NDPK3, RPI, CYTD, RBK)-( NDPK3, RNDR3, GRXR, NTD4)-…
Case 150	(G1PTT)-( MAN6PI)-( TDPGDH)-( UDPG4E)-( UDPGD)	(SUCOAS, AKGDH)-( PGPP161, 2AGPGAT161)-( PGPP161, PLIPA1G161pp)-( PGPP160, 2AGPGAT160)-( PGPP160, PLIPA1G160pp)-( PGPP181, 2AGPGAT181)-( PGPP181, PLIPA1G181pp)-( EAR80x, EAR80y)-( EAR60x, EAR60y)-( EAR40x, EAR40y)-( EAR181x, EAR181y)-( EAR161x, EAR161y)-( EAR141x, EAR141y)-( EAR121x, EAR121y)-( CYTK1, NTD4)	(PGPP161, FACOAE161, CTECOAI7)-( PGPP160, FACOAE160, ACOAD7f)-( PGPP160, FACOAE160, ECOAH7)-( PGPP181, FACOAE181, ECOAH8)-( PGPP181, FACOAE181, ACACT8r)-( PGPP181, FACOAE181, CTECOAI8)-( FA140ACPHi, ACOAD6f, FACOAE140)-( FA140ACPHi, FACOAE140, ECOAH6)-( EAR140x, EAR140y, FACOAE140)-( EAR120x, EAR120y, ECOAH6)-( EAR100x, EAR100y, ECOAH6)-( DHORD2, FRD2, SPODM)-( CYTK1, CYTD, CSND)-( CYTK1, CYTD, R…	(NDPK3, TRDR, RNDR3b, NTD4)-( NDPK3, RNDR3, GRXR, NTD4)-( NDPK3, RNDR3, GTHOr, NTD4)-( NDPK3, RNDR3, RNDR3b, NTD4)-( NDPK3, NDPK7, DCYTD, NTD4)-( NDPK3, NDPK7, NTD3, NTD4)-( DHORD2, TRDR, FRD2, CAT)-( PGPP161, FACOAE161, AACPS3, ECOAH7)-( PGPP161, FACOAE161, ACOAD7f, ECOAH7)-( PGPP161, FACOAE161, FACOAE160, ECOAH7)-( PGPP160, FACOAE160, ACOAD6f, FACOAE140)-( PGPP160, FACOAE160, ACOAD6f, FE3Ri)-( …
Case 151	(3HAD100)-( 3HAD121)-( 3HAD141)-( 3HAD161)-( 3HAD181)-( 3HAD40)-( 3HAD60)-( 3HAD80)-( 3OAR100)-( 3OAR121)-( 3OAR141)-( 3OAR161)-( 3OAR181)-( 3OAR40)-( 3OAR60)-( 3OAR80)-( 3OAS100)-( 3OAS121)-( 3OAS141)-( 3OAS161)-( 3OAS181)-( 3OAS60)-( 3OAS80)-( AGMHE)-( AGPAT181)-( CBPS)-( CLPNS160pp)-( CLPNS161pp)-( CLPNS181pp)-( DASYN181)-( G3PAT160)-( G3PAT161)-( G3PAT181)-( GALUi)-( GMHEPAT)-( GMHEPK)-( GMHE…	(PGPP161, PGPP161pp)-( PGPP160, PGPP160pp)-( PGPP181, PGPP181pp)-( MTHFD, GART)-( MTHFC, GART)-( KAS15, KAS14)-( DHORD2, DHORD5)-( 3OAR120, ECOAH6)-( 3HAD140, FACOAE140)-( 3HAD120, ECOAH6)-( 3OAS120, ECOAH6)-( GARFT, MTHFC)-( GARFT, MTHFD)-( TALA, TKT1)	(GHMT2r, GLYCL, GART)-( PGM, PPCK, PPS)-( PGK, PPCK, PPS)-( KAS15, ACOATA, MACPD)-( GAPD, PPCK, PPS)-( FA140ACPHi, AGPAT140, FACOAE140)-( FA140ACPHi, FACOAE140, G3PAT140)-( 3HAD140, ACOAD6f, ECOAH7)-( F6PA, FBA, TPI)-( F6PA, PFK, TPI)-( GARFT, GHMT2r, GLYCL)	(PGI, TALA, TPI, HEX7)-( FA140ACPHi, ACOAD6f, AGPAT140, ECOAH7)-( FA140ACPHi, ACOAD6f, G3PAT140, ECOAH7)-( FA140ACPHi, FACOAE140, LPLIPAL2A140, DASYN140)-( FA140ACPHi, FACOAE140, PLIPA1A140pp, DASYN140)-( 3OAR120, AGPAT141, FA141ACPHi, ECOAH7)-( 3OAR120, G3PAT141, FA141ACPHi, ECOAH7)-( 3OAR120, ACOAD6f, AGPAT141, FA141ACPHi)-( 3OAR120, ACOAD6f, G3PAT141, FA141ACPHi)-( 3HAD140, AGPAT141, FA141ACPH…
Case 152	(3HAD100)-( 3HAD121)-( 3HAD141)-( 3HAD161)-( 3HAD181)-( 3HAD40)-( 3HAD60)-( 3HAD80)-( 3OAR100)-( 3OAR121)-( 3OAR141)-( 3OAR161)-( 3OAR181)-( 3OAR40)-( 3OAR60)-( 3OAR80)-( 3OAS100)-( 3OAS121)-( 3OAS141)-( 3OAS161)-( 3OAS181)-( 3OAS60)-( 3OAS80)-( AGMHE)-( AGPAT181)-( CBPS)-( CLPNS160pp)-( CLPNS161pp)-( CLPNS181pp)-( DASYN181)-( G1PTT)-( G3PAT160)-( G3PAT161)-( G3PAT181)-( GALUi)-( GMHEPAT)-( GMHEP…	(PGPP161, 2AGPGAT161)-( PGPP161, PLIPA1G161pp)-( PGPP161, PGPP161pp)-( PGPP160, 2AGPGAT160)-( PGPP160, PLIPA1G160pp)-( PGPP160, PGPP160pp)-( PGPP181, 2AGPGAT181)-( PGPP181, PGPP181pp)-( PGPP181, PLIPA1G181pp)-( MTHFD, GART)-( MTHFC, GART)-( KAS15, KAS14)-( EAR80x, EAR80y)-( EAR60x, EAR60y)-( EAR40x, EAR40y)-( EAR181x, EAR181y)-( EAR161x, EAR161y)-( EAR141x, EAR141y)-( EAR121x, EAR121y)-( DHORD2, …	(GHMT2r, GLYCL, GART)-( PGPP160, FACOAE160, ACOAD7f)-( PGPP160, FACOAE160, ECOAH7)-( PGM, PPCK, PPS)-( PGK, PPCK, PPS)-( PGPP181, FACOAE181, ECOAH8)-( PGPP181, FACOAE181, ACACT8r)-( KAS15, ACOATA, MACPD)-( GAPD, PPCK, PPS)-( FA140ACPHi, ACOAD6f, FACOAE140)-( FA140ACPHi, AGPAT140, FACOAE140)-( FA140ACPHi, FACOAE140, G3PAT140)-( FA140ACPHi, FACOAE140, ECOAH6)-( EAR140x, EAR140y, FACOAE140)-( EAR120…	(PGI, TALA, TPI, HEX7)-( PGPP161, FACOAE161, AACPS3, ECOAH7)-( PGPP161, FACOAE161, ACOAD7f, ECOAH7)-( PGPP161, FACOAE161, FACOAE160, ECOAH7)-( PGPP160, FACOAE160, ACOAD6f, FACOAE140)-( PGPP160, FACOAE160, ACOAD6f, FE3Ri)-( PGPP160, FACOAE160, FACOAE140, ECOAH6)-( PGPP160, FACOAE160, FACOAE140, FE3Ri)-( PGPP181, FACOAE181, AACPS3, ACOAD7f)-( PGPP181, FACOAE181, AACPS3, ECOAH7)-( PGPP181, FACOAE181…
Case 153	(G1PTT)-( MAN6PI)-( TDPGDH)-( UDPG4E)-( UDPGD)	(PGPP161, 2AGPGAT161)-( PGPP161, PLIPA1G161pp)-( PGPP160, 2AGPGAT160)-( PGPP160, PLIPA1G160pp)-( PGPP181, 2AGPGAT181)-( PGPP181, PLIPA1G181pp)-( EAR80x, EAR80y)-( EAR60x, EAR60y)-( EAR40x, EAR40y)-( EAR181x, EAR181y)-( EAR161x, EAR161y)-( EAR141x, EAR141y)-( EAR121x, EAR121y)	(PGPP160, FACOAE160, ACOAD7f)-( PGPP160, FACOAE160, ECOAH7)-( PGPP181, FACOAE181, ECOAH8)-( PGPP181, FACOAE181, ACACT8r)-( FA140ACPHi, ACOAD6f, FACOAE140)-( FA140ACPHi, FACOAE140, ECOAH6)-( EAR140x, EAR140y, FACOAE140)-( EAR120x, EAR120y, ECOAH6)-( EAR100x, EAR100y, ECOAH6)-( DHORD2, FRD2, SPODM)-( CYTK1, CYTD, RBK)	(PGPP161, FACOAE161, AACPS3, ECOAH7)-( PGPP161, FACOAE161, ACOAD7f, ECOAH7)-( PGPP161, FACOAE161, FACOAE160, ECOAH7)-( PGPP160, FACOAE160, ACOAD6f, FACOAE140)-( PGPP160, FACOAE160, ACOAD6f, FE3Ri)-( PGPP160, FACOAE160, FACOAE140, ECOAH6)-( PGPP160, FACOAE160, FACOAE140, FE3Ri)-( PGPP181, FACOAE181, AACPS3, ACOAD7f)-( PGPP181, FACOAE181, AACPS3, ECOAH7)-( PGPP181, FACOAE181, FACOAE160, ACOAD7f)-( …
Case 154	()	()	(NDPK3, RPI, NTD4)-( GAPD, TKT2, TPI)-( PGK, TKT2, TPI)	(PGM, TKT2, TPI, PGCD)-( PGM, TKT2, TPI, PSERT)-( PGM, TKT2, TPI, PSP_L)-( ENO, TKT2, TPI, PGCD)-( ENO, TKT2, TPI, PSERT)-( ENO, TKT2, TPI, PSP_L)-( NDPK3, RPI, CYTD, CYTDH)-( NDPK3, RPI, CYTD, RBK)-( PGM, PPCK, TRSARr, PPS)-( PGK, PPCK, TRSARr, PPS)-( GAPD, PPCK, TRSARr, PPS)-( CYTK1, NDPK3, NTD4, DRPA)-( CYTK1, NDPK3, NTD4, DURIPP)-( CYTK1, NDPK3, NTD4, PPM2)
Case 155	()	(CYTK1, NTD4)	(NDPK3, RPI, NTD4)-( GAPD, TKT2, TPI)-( PGK, TKT2, TPI)	(PGM, TKT2, TPI, PGCD)-( PGM, TKT2, TPI, PSERT)-( PGM, TKT2, TPI, PSP_L)-( ENO, TKT2, TPI, PGCD)-( ENO, TKT2, TPI, PSERT)-( ENO, TKT2, TPI, PSP_L)-( NDPK3, TRDR, RNDR3b, NTD4)-( NDPK3, RPI, CYTD, CYTDH)-( NDPK3, RPI, CYTD, RBK)-( NDPK3, RNDR3, GRXR, NTD4)-( NDPK3, RNDR3, GTHOr, NTD4)-( NDPK3, RNDR3, RNDR3b, NTD4)-( NDPK3, NDPK7, CYTK2, NTD4)-( NDPK3, NDPK7, DCYTD, NTD4)-( NDPK3, NDPK7, NTD3, NTD4…
Case 156	()	(CYTK1, NTD4)	()	(NDPK3, TRDR, RNDR3b, NTD4)-( NDPK3, RNDR3, GRXR, NTD4)-( NDPK3, RNDR3, GTHOr, NTD4)-( NDPK3, RNDR3, RNDR3b, NTD4)-( NDPK3, NDPK7, DCYTD, NTD4)-( NDPK3, NDPK7, NTD3, NTD4)-( NDPK3, DCTPD, DCYTD, NTD4)-( NDPK3, DCTPD, NTD3, NTD4)
Case 157	(CBPS)	()	(NDPK3, RPI, NTD4)-( PGM, PPCK, PPS)-( PGK, PPCK, PPS)-( GAPD, PPCK, PPS)-( GAPD, TKT2, TPI)-( PGK, TKT2, TPI)	(PGM, TKT2, TPI, PGCD)-( PGM, TKT2, TPI, PSERT)-( PGM, TKT2, TPI, PSP_L)-( ENO, TKT2, TPI, PGCD)-( ENO, TKT2, TPI, PSERT)-( ENO, TKT2, TPI, PSP_L)-( NDPK3, RPI, CYTD, CYTDH)-( NDPK3, RPI, CYTD, RBK)-( 3OAR120, RPI, CTECOAI6, FE3Ri)-( 3HAD120, RPI, CTECOAI6, FE3Ri)-( 3OAS120, RPI, CTECOAI6, FE3Ri)-( 3OAR120, AACPS3, CTECOAI6, FE3Ri)-( 3OAR120, ACOAD7f, CTECOAI6, FE3Ri)-( 3OAR120, FACOAE160, CTECOA…
Case 158	(CBPS)-( UDPGD)	(PGPP161, 2AGPGAT161)-( PGPP161, PLIPA1G161pp)-( PGPP160, 2AGPGAT160)-( PGPP160, PLIPA1G160pp)-( PGPP181, 2AGPGAT181)-( PGPP181, PLIPA1G181pp)-( CYTK1, NTD4)	(NDPK3, RPI, NTD4)-( PGPP161, FACOAE161, CTECOAI7)-( PGPP160, FACOAE160, ACOAD7f)-( PGPP160, FACOAE160, ECOAH7)-( PGM, PPCK, PPS)-( PGK, PPCK, PPS)-( PGPP181, FACOAE181, ECOAH8)-( PGPP181, FACOAE181, ACACT8r)-( PGPP181, FACOAE181, CTECOAI8)-( GAPD, PPCK, PPS)-( FA140ACPHi, ACOAD6f, FACOAE140)-( FA140ACPHi, FACOAE140, ECOAH6)-( DHORD2, FRD2, QMO3)-( DHORD2, FRD2, SPODM)-( CYTK1, CYTD, CSND)-( CYTK…	(PGM, TKT2, TPI, PGCD)-( PGM, TKT2, TPI, PSERT)-( PGM, TKT2, TPI, PSP_L)-( ENO, TKT2, TPI, PGCD)-( ENO, TKT2, TPI, PSERT)-( ENO, TKT2, TPI, PSP_L)-( NDPK3, TRDR, RNDR3b, NTD4)-( NDPK3, RPI, CYTD, CYTDH)-( NDPK3, RPI, CYTD, RBK)-( NDPK3, RNDR3, GRXR, NTD4)-( NDPK3, RNDR3, GTHOr, NTD4)-( NDPK3, RNDR3, RNDR3b, NTD4)-( NDPK3, NDPK7, CYTK2, NTD4)-( NDPK3, NDPK7, DCYTD, NTD4)-( NDPK3, NDPK7, NTD3, NTD4…
Case 159	(UDPGD)	(PGPP161, 2AGPGAT161)-( PGPP161, PLIPA1G161pp)-( PGPP160, 2AGPGAT160)-( PGPP160, PLIPA1G160pp)-( PGPP181, 2AGPGAT181)-( PGPP181, PLIPA1G181pp)-( CYTK1, NTD4)	(PGPP161, FACOAE161, CTECOAI7)-( PGPP160, FACOAE160, ACOAD7f)-( PGPP160, FACOAE160, ECOAH7)-( PGPP181, FACOAE181, ECOAH8)-( PGPP181, FACOAE181, ACACT8r)-( PGPP181, FACOAE181, CTECOAI8)-( FA140ACPHi, ACOAD6f, FACOAE140)-( FA140ACPHi, FACOAE140, ECOAH6)-( DHORD2, FRD2, SPODM)-( CYTK1, CYTD, CSND)-( CYTK1, CYTD, RBK)	(NDPK3, TRDR, RNDR3b, NTD4)-( NDPK3, RNDR3, GRXR, NTD4)-( NDPK3, RNDR3, GTHOr, NTD4)-( NDPK3, RNDR3, RNDR3b, NTD4)-( NDPK3, NDPK7, DCYTD, NTD4)-( NDPK3, NDPK7, NTD3, NTD4)-( DHORD2, TRDR, FRD2, CAT)-( PGPP161, FACOAE161, AACPS3, ECOAH7)-( PGPP161, FACOAE161, ACOAD7f, ECOAH7)-( PGPP161, FACOAE161, FACOAE160, ECOAH7)-( PGPP160, FACOAE160, ACOAD6f, FACOAE140)-( PGPP160, FACOAE160, ACOAD6f, FE3Ri)-( …
Case 160	(CBPS)	()	(PGM, PPCK, PPS)-( PGK, PPCK, PPS)-( GAPD, PPCK, PPS)	(GAPD, RPE, TALA, TPI)-( PGK, RPE, TALA, TPI)
Case 161	(CBPS)-( UDPGD)	(PGPP161, 2AGPGAT161)-( PGPP161, PLIPA1G161pp)-( PGPP160, 2AGPGAT160)-( PGPP160, PLIPA1G160pp)-( PGPP181, 2AGPGAT181)-( PGPP181, PLIPA1G181pp)	(PGPP160, FACOAE160, ACOAD7f)-( PGPP160, FACOAE160, ECOAH7)-( PGM, PPCK, PPS)-( PGK, PPCK, PPS)-( PGPP181, FACOAE181, ECOAH8)-( PGPP181, FACOAE181, ACACT8r)-( GAPD, PPCK, PPS)-( FA140ACPHi, ACOAD6f, FACOAE140)-( FA140ACPHi, FACOAE140, ECOAH6)-( DHORD2, FRD2, QMO3)-( DHORD2, FRD2, SPODM)-( CYTK1, CYTD, CYTDH)-( CYTK1, CYTD, RBK)	(PGPP161, FACOAE161, AACPS3, ECOAH7)-( PGPP161, FACOAE161, ACOAD7f, ECOAH7)-( PGPP161, FACOAE161, FACOAE160, ECOAH7)-( PGPP160, FACOAE160, ACOAD6f, FACOAE140)-( PGPP160, FACOAE160, ACOAD6f, FE3Ri)-( PGPP160, FACOAE160, FACOAE140, ECOAH6)-( PGPP160, FACOAE160, FACOAE140, FE3Ri)-( PGPP181, FACOAE181, AACPS3, ACOAD7f)-( PGPP181, FACOAE181, AACPS3, ECOAH7)-( PGPP181, FACOAE181, FACOAE160, ACOAD7f)-( …
Case 162	(UDPGD)	(PGPP161, 2AGPGAT161)-( PGPP161, PLIPA1G161pp)-( PGPP160, 2AGPGAT160)-( PGPP160, PLIPA1G160pp)-( PGPP181, 2AGPGAT181)-( PGPP181, PLIPA1G181pp)	(PGPP160, FACOAE160, ACOAD7f)-( PGPP160, FACOAE160, ECOAH7)-( PGPP181, FACOAE181, ECOAH8)-( PGPP181, FACOAE181, ACACT8r)-( FA140ACPHi, ACOAD6f, FACOAE140)-( FA140ACPHi, FACOAE140, ECOAH6)-( DHORD2, FRD2, SPODM)-( CYTK1, CYTD, RBK)	(PGPP161, FACOAE161, AACPS3, ECOAH7)-( PGPP161, FACOAE161, ACOAD7f, ECOAH7)-( PGPP161, FACOAE161, FACOAE160, ECOAH7)-( PGPP160, FACOAE160, ACOAD6f, FACOAE140)-( PGPP160, FACOAE160, ACOAD6f, FE3Ri)-( PGPP160, FACOAE160, FACOAE140, ECOAH6)-( PGPP160, FACOAE160, FACOAE140, FE3Ri)-( PGPP181, FACOAE181, AACPS3, ACOAD7f)-( PGPP181, FACOAE181, AACPS3, ECOAH7)-( PGPP181, FACOAE181, FACOAE160, ACOAD7f)-( …
Case 163	(3OAR140)-( 3OAS140)-( AGPAT161)-( CTPS2)-( DASYN161)-( DTMPK)-( HCO3E)-( PSD161)-( PSSA161)	(PPK, PPA)-( 3OAR120, FACOAE120)-( 3OAS120, FACOAE120)-( G3PAT161, ACPPAT161)-( G3PAT161, APG3PAT161)	(TKT2, G6PDH2r, GLCDpp)-( TKT2, G6PDH2r, GNK)-( TKT2, PGL, GNK)-( RPE, G6PDH2r, GLCDpp)-( RPE, G6PDH2r, GNK)-( RPE, PGL, GNK)-( ECOAH6, ACOAD4f, 3OAR120)-( ECOAH6, ACOAD4f, 3OAS120)-( ECOAH6, ACOAD2f, 3OAR120)-( ECOAH6, ACOAD2f, 3OAS120)-( ECOAH6, ACOAD3f, 3OAR120)-( ECOAH6, ACOAD3f, 3OAS120)-( ECOAH6, ACACT1r, 3OAR120)-( ECOAH6, ACACT1r, 3OAS120)-( ECOAH6, ECOAH5, 3OAR120)-( ECOAH6, ECOAH5, 3OAS…	(ECOAH6, FACOAE161, ACOAD6f, T2DECAI)-( ECOAH6, FACOAE161, ACOAD6f, 3OAS141)-( ECOAH6, FACOAE161, ACOAD6f, 3OAR121)-( ECOAH6, FACOAE161, ACOAD6f, 3HAD121)-( ECOAH6, FACOAE161, ACOAD6f, 3OAR141)-( ECOAH6, FACOAE161, ACOAD6f, 3OAS121)-( ECOAH7, ACOAD7f, FACOAE141, T2DECAI)-( ECOAH7, ACOAD7f, FACOAE141, 3OAS141)-( ECOAH7, ACOAD7f, FACOAE141, 3OAR121)-( ECOAH7, ACOAD7f, FACOAE141, 3HAD121)-( ECOAH7, …
Case 164	(3OAR140)-( 3OAS140)-( AGPAT161)-( ALAR)-( CTPS2)-( DASYN161)-( DTMPK)-( GLUR)-( HCO3E)-( PSD161)-( PSSA161)	(PPK, PPA)-( 3OAR120, FACOAE120)-( 3OAS120, FACOAE120)-( G3PAT161, ACPPAT161)-( G3PAT161, APG3PAT161)	(TKT2, G6PDH2r, GLCDpp)-( TKT2, G6PDH2r, GNK)-( TKT2, PGL, GNK)-( RPE, G6PDH2r, GLCDpp)-( RPE, G6PDH2r, GNK)-( RPE, PGL, GNK)-( ECOAH6, ACOAD4f, 3OAR120)-( ECOAH6, ACOAD4f, 3OAS120)-( ECOAH6, ACOAD2f, 3OAR120)-( ECOAH6, ACOAD2f, 3OAS120)-( ECOAH6, ACOAD3f, 3OAR120)-( ECOAH6, ACOAD3f, 3OAS120)-( ECOAH6, ACACT1r, 3OAR120)-( ECOAH6, ACACT1r, 3OAS120)-( ECOAH6, ECOAH5, 3OAR120)-( ECOAH6, ECOAH5, 3OAS…	(ECOAH6, FACOAE161, ACOAD6f, T2DECAI)-( ECOAH6, FACOAE161, ACOAD6f, 3OAS141)-( ECOAH6, FACOAE161, ACOAD6f, 3OAR121)-( ECOAH6, FACOAE161, ACOAD6f, 3HAD121)-( ECOAH6, FACOAE161, ACOAD6f, 3OAR141)-( ECOAH6, FACOAE161, ACOAD6f, 3OAS121)-( ECOAH7, ACOAD7f, FACOAE141, T2DECAI)-( ECOAH7, ACOAD7f, FACOAE141, 3OAS141)-( ECOAH7, ACOAD7f, FACOAE141, 3OAR121)-( ECOAH7, ACOAD7f, FACOAE141, 3HAD121)-( ECOAH7, …
Case 165	(ALAR)-( GLUR)	()	(SUCOAS, PPCSCT, AKGDH)	(ACOAD4f, 3OAR120, EAR121x, EAR121y)-( ACOAD4f, EAR121x, 3OAS120, EAR121y)-( ACOAD2f, 3OAR120, EAR121x, EAR121y)-( ACOAD2f, EAR121x, 3OAS120, EAR121y)-( ACOAD3f, 3OAR120, EAR121x, EAR121y)-( ACOAD3f, EAR121x, 3OAS120, EAR121y)-( FACOAE161, FACOAE141, EAR121x, EAR121y)-( ECOAH5, 3OAR120, EAR121x, EAR121y)-( ECOAH5, EAR121x, 3OAS120, EAR121y)-( ECOAH3, 3OAR120, EAR121x, EAR121y)-( ECOAH3, EAR121x, …
Case 166	(3OAR140)-( 3OAS140)-( AGPAT161)-( CTPS2)-( DASYN161)-( DTMPK)-( HCO3E)-( PSD161)-( PSSA161)	(PPK, PPA)-( 3OAR120, FACOAE120)-( 3OAS120, FACOAE120)-( G3PAT161, ACPPAT161)-( G3PAT161, APG3PAT161)	(TKT2, G6PDH2r, GLCDpp)-( TKT2, G6PDH2r, GNK)-( TKT2, PGL, GNK)-( RPE, G6PDH2r, GLCDpp)-( RPE, G6PDH2r, GNK)-( RPE, PGL, GNK)-( ECOAH6, ACOAD4f, 3OAR120)-( ECOAH6, ACOAD4f, 3OAS120)-( ECOAH6, ACOAD2f, 3OAR120)-( ECOAH6, ACOAD2f, 3OAS120)-( ECOAH6, ACOAD3f, 3OAR120)-( ECOAH6, ACOAD3f, 3OAS120)-( ECOAH6, ACACT1r, 3OAR120)-( ECOAH6, ACACT1r, 3OAS120)-( ECOAH6, ECOAH5, 3OAR120)-( ECOAH6, ECOAH5, 3OAS…	(ECOAH6, ACOAD6f, CTECOAI7, T2DECAI)-( ECOAH6, ACOAD6f, CTECOAI7, 3OAS141)-( ECOAH6, ACOAD6f, CTECOAI7, 3OAR121)-( ECOAH6, ACOAD6f, CTECOAI7, 3HAD121)-( ECOAH6, ACOAD6f, CTECOAI7, 3OAR141)-( ECOAH6, ACOAD6f, CTECOAI7, 3OAS121)-( ECOAH6, FACOAE161, ACOAD6f, T2DECAI)-( ECOAH6, FACOAE161, ACOAD6f, 3OAS141)-( ECOAH6, FACOAE161, ACOAD6f, 3OAR121)-( ECOAH6, FACOAE161, ACOAD6f, 3HAD121)-( ECOAH6, FACOAE…
Case 167	(3OAR140)-( 3OAS140)-( AGPAT161)-( ALAR)-( CTPS2)-( DASYN161)-( DTMPK)-( GLUR)-( HCO3E)-( PSD161)-( PSSA161)	(PPK, PPA)-( 3OAR120, FACOAE120)-( 3OAS120, FACOAE120)-( G3PAT161, ACPPAT161)-( G3PAT161, APG3PAT161)	(TKT2, G6PDH2r, GLCDpp)-( TKT2, G6PDH2r, GNK)-( TKT2, PGL, GNK)-( RPE, G6PDH2r, GLCDpp)-( RPE, G6PDH2r, GNK)-( RPE, PGL, GNK)-( ECOAH6, ACOAD4f, 3OAR120)-( ECOAH6, ACOAD4f, 3OAS120)-( ECOAH6, ACOAD2f, 3OAR120)-( ECOAH6, ACOAD2f, 3OAS120)-( ECOAH6, ACOAD3f, 3OAR120)-( ECOAH6, ACOAD3f, 3OAS120)-( ECOAH6, ACACT1r, 3OAR120)-( ECOAH6, ACACT1r, 3OAS120)-( ECOAH6, ECOAH5, 3OAR120)-( ECOAH6, ECOAH5, 3OAS…	(ECOAH6, ACOAD6f, CTECOAI7, T2DECAI)-( ECOAH6, ACOAD6f, CTECOAI7, 3OAS141)-( ECOAH6, ACOAD6f, CTECOAI7, 3OAR121)-( ECOAH6, ACOAD6f, CTECOAI7, 3HAD121)-( ECOAH6, ACOAD6f, CTECOAI7, 3OAR141)-( ECOAH6, ACOAD6f, CTECOAI7, 3OAS121)-( ECOAH6, FACOAE161, ACOAD6f, T2DECAI)-( ECOAH6, FACOAE161, ACOAD6f, 3OAS141)-( ECOAH6, FACOAE161, ACOAD6f, 3OAR121)-( ECOAH6, FACOAE161, ACOAD6f, 3HAD121)-( ECOAH6, FACOAE…
Case 168	(ALAR)-( GLUR)	()	(SUCOAS, PPCSCT, AKGDH)	(CTECOAI7, FACOAE141, EAR121x, EAR121y)-( CTECOAI7, CTECOAI6, EAR121x, EAR121y)-( ACOAD4f, 3OAR120, EAR121x, EAR121y)-( ACOAD4f, EAR121x, 3OAS120, EAR121y)-( ACOAD2f, 3OAR120, EAR121x, EAR121y)-( ACOAD2f, EAR121x, 3OAS120, EAR121y)-( ACOAD3f, 3OAR120, EAR121x, EAR121y)-( ACOAD3f, EAR121x, 3OAS120, EAR121y)-( FACOAE161, FACOAE141, EAR121x, EAR121y)-( FACOAE161, CTECOAI6, EAR121x, EAR121y)-( ECOAH5…
Case 169	()	()	()	()
Case 170	()	()	()	()
Case 171	()	()	()	()
Case 172	(3OAR140)-( 3OAS140)-( AGPAT161)-( CTPS2)-( DASYN161)-( DTMPK)-( HCO3E)-( PSD161)-( PSSA161)	(PPK, PPA)-( 3OAR120, FACOAE120)-( 3OAS120, FACOAE120)-( G3PAT161, ACPPAT161)-( G3PAT161, APG3PAT161)	(TKT2, G6PDH2r, GLCDpp)-( TKT2, G6PDH2r, GNK)-( TKT2, PGL, GNK)-( RPE, G6PDH2r, GLCDpp)-( RPE, G6PDH2r, GNK)-( RPE, PGL, GNK)-( ECOAH6, ACOAD4f, 3OAR120)-( ECOAH6, ACOAD4f, 3OAS120)-( ECOAH6, ACOAD2f, 3OAR120)-( ECOAH6, ACOAD2f, 3OAS120)-( ECOAH6, ACOAD3f, 3OAR120)-( ECOAH6, ACOAD3f, 3OAS120)-( ECOAH6, ACACT1r, 3OAR120)-( ECOAH6, ACACT1r, 3OAS120)-( ECOAH6, ECOAH5, 3OAR120)-( ECOAH6, ECOAH5, 3OAS…	(ATPS4rpp, PGM, PTAr, AKGDH)-( ATPS4rpp, PGK, PTAr, AKGDH)-( ATPS4rpp, GAPD, PTAr, AKGDH)-( ATPS4rpp, ENO, PTAr, AKGDH)-( ATPS4rpp, GAPD, PTAr, SUCOAS)-( ECOAH6, FACOAE161, ACOAD6f, T2DECAI)-( ECOAH6, FACOAE161, ACOAD6f, 3OAS141)-( ECOAH6, FACOAE161, ACOAD6f, 3OAR121)-( ECOAH6, FACOAE161, ACOAD6f, 3HAD121)-( ECOAH6, FACOAE161, ACOAD6f, 3OAR141)-( ECOAH6, FACOAE161, ACOAD6f, 3OAS121)-( ECOAH7, ACO…
Case 173	(3OAR140)-( 3OAS140)-( AGPAT161)-( ALAR)-( CTPS2)-( DASYN161)-( DTMPK)-( GLUR)-( HCO3E)-( PSD161)-( PSSA161)	(PPK, PPA)-( 3OAR120, FACOAE120)-( 3OAS120, FACOAE120)-( G3PAT161, ACPPAT161)-( G3PAT161, APG3PAT161)	(TKT2, G6PDH2r, GLCDpp)-( TKT2, G6PDH2r, GNK)-( TKT2, PGL, GNK)-( RPE, G6PDH2r, GLCDpp)-( RPE, G6PDH2r, GNK)-( RPE, PGL, GNK)-( ECOAH6, ACOAD4f, 3OAR120)-( ECOAH6, ACOAD4f, 3OAS120)-( ECOAH6, ACOAD2f, 3OAR120)-( ECOAH6, ACOAD2f, 3OAS120)-( ECOAH6, ACOAD3f, 3OAR120)-( ECOAH6, ACOAD3f, 3OAS120)-( ECOAH6, ACACT1r, 3OAR120)-( ECOAH6, ACACT1r, 3OAS120)-( ECOAH6, ECOAH5, 3OAR120)-( ECOAH6, ECOAH5, 3OAS…	(ATPS4rpp, PGM, PTAr, AKGDH)-( ATPS4rpp, PGK, PTAr, AKGDH)-( ATPS4rpp, GAPD, PTAr, AKGDH)-( ATPS4rpp, ENO, PTAr, AKGDH)-( ATPS4rpp, GAPD, PTAr, SUCOAS)-( ECOAH6, FACOAE161, ACOAD6f, T2DECAI)-( ECOAH6, FACOAE161, ACOAD6f, 3OAS141)-( ECOAH6, FACOAE161, ACOAD6f, 3OAR121)-( ECOAH6, FACOAE161, ACOAD6f, 3HAD121)-( ECOAH6, FACOAE161, ACOAD6f, 3OAR141)-( ECOAH6, FACOAE161, ACOAD6f, 3OAS121)-( ECOAH7, ACO…
Case 174	(ALAR)-( GLUR)	()	(SUCOAS, PPCSCT, AKGDH)	(ACOAD4f, 3OAR120, EAR121x, EAR121y)-( ACOAD4f, EAR121x, 3OAS120, EAR121y)-( ACOAD2f, 3OAR120, EAR121x, EAR121y)-( ACOAD2f, EAR121x, 3OAS120, EAR121y)-( ACOAD3f, 3OAR120, EAR121x, EAR121y)-( ACOAD3f, EAR121x, 3OAS120, EAR121y)-( FACOAE161, FACOAE141, EAR121x, EAR121y)-( ECOAH5, 3OAR120, EAR121x, EAR121y)-( ECOAH5, EAR121x, 3OAS120, EAR121y)-( ECOAH3, 3OAR120, EAR121x, EAR121y)-( ECOAH3, EAR121x, …
Case 175	(3OAR140)-( 3OAS140)-( AGPAT161)-( CTPS2)-( DASYN161)-( DTMPK)-( HCO3E)-( PSD161)-( PSSA161)	(PPK, PPA)-( 3OAR120, FACOAE120)-( 3OAS120, FACOAE120)-( G3PAT161, ACPPAT161)-( G3PAT161, APG3PAT161)	(TKT2, G6PDH2r, GLCDpp)-( TKT2, G6PDH2r, GNK)-( TKT2, PGL, GNK)-( RPE, G6PDH2r, GLCDpp)-( RPE, G6PDH2r, GNK)-( RPE, PGL, GNK)-( ECOAH6, ACOAD4f, 3OAR120)-( ECOAH6, ACOAD4f, 3OAS120)-( ECOAH6, ACOAD2f, 3OAR120)-( ECOAH6, ACOAD2f, 3OAS120)-( ECOAH6, ACOAD3f, 3OAR120)-( ECOAH6, ACOAD3f, 3OAS120)-( ECOAH6, ACACT1r, 3OAR120)-( ECOAH6, ACACT1r, 3OAS120)-( ECOAH6, ECOAH5, 3OAR120)-( ECOAH6, ECOAH5, 3OAS…	(ATPS4rpp, PGM, PTAr, AKGDH)-( ATPS4rpp, PGK, PTAr, AKGDH)-( ATPS4rpp, GAPD, PTAr, AKGDH)-( ATPS4rpp, ENO, PTAr, AKGDH)-( ATPS4rpp, GAPD, PTAr, SUCOAS)-( ECOAH6, ACOAD6f, CTECOAI7, T2DECAI)-( ECOAH6, ACOAD6f, CTECOAI7, 3OAS141)-( ECOAH6, ACOAD6f, CTECOAI7, 3OAR121)-( ECOAH6, ACOAD6f, CTECOAI7, 3HAD121)-( ECOAH6, ACOAD6f, CTECOAI7, 3OAR141)-( ECOAH6, ACOAD6f, CTECOAI7, 3OAS121)-( ECOAH6, FACOAE161…
Case 176	(3OAR140)-( 3OAS140)-( AGPAT161)-( ALAR)-( CTPS2)-( DASYN161)-( DTMPK)-( GLUR)-( HCO3E)-( PSD161)-( PSSA161)	(PPK, PPA)-( 3OAR120, FACOAE120)-( 3OAS120, FACOAE120)-( G3PAT161, ACPPAT161)-( G3PAT161, APG3PAT161)	(TKT2, G6PDH2r, GLCDpp)-( TKT2, G6PDH2r, GNK)-( TKT2, PGL, GNK)-( RPE, G6PDH2r, GLCDpp)-( RPE, G6PDH2r, GNK)-( RPE, PGL, GNK)-( ECOAH6, ACOAD4f, 3OAR120)-( ECOAH6, ACOAD4f, 3OAS120)-( ECOAH6, ACOAD2f, 3OAR120)-( ECOAH6, ACOAD2f, 3OAS120)-( ECOAH6, ACOAD3f, 3OAR120)-( ECOAH6, ACOAD3f, 3OAS120)-( ECOAH6, ACACT1r, 3OAR120)-( ECOAH6, ACACT1r, 3OAS120)-( ECOAH6, ECOAH5, 3OAR120)-( ECOAH6, ECOAH5, 3OAS…	(ATPS4rpp, PGM, PTAr, AKGDH)-( ATPS4rpp, PGK, PTAr, AKGDH)-( ATPS4rpp, GAPD, PTAr, AKGDH)-( ATPS4rpp, ENO, PTAr, AKGDH)-( ATPS4rpp, GAPD, PTAr, SUCOAS)-( ECOAH6, ACOAD6f, CTECOAI7, T2DECAI)-( ECOAH6, ACOAD6f, CTECOAI7, 3OAS141)-( ECOAH6, ACOAD6f, CTECOAI7, 3OAR121)-( ECOAH6, ACOAD6f, CTECOAI7, 3HAD121)-( ECOAH6, ACOAD6f, CTECOAI7, 3OAR141)-( ECOAH6, ACOAD6f, CTECOAI7, 3OAS121)-( ECOAH6, FACOAE161…
Case 177	(ALAR)-( GLUR)	()	(SUCOAS, PPCSCT, AKGDH)	(CTECOAI7, FACOAE141, EAR121x, EAR121y)-( CTECOAI7, CTECOAI6, EAR121x, EAR121y)-( ACOAD4f, 3OAR120, EAR121x, EAR121y)-( ACOAD4f, EAR121x, 3OAS120, EAR121y)-( ACOAD2f, 3OAR120, EAR121x, EAR121y)-( ACOAD2f, EAR121x, 3OAS120, EAR121y)-( ACOAD3f, 3OAR120, EAR121x, EAR121y)-( ACOAD3f, EAR121x, 3OAS120, EAR121y)-( FACOAE161, FACOAE141, EAR121x, EAR121y)-( FACOAE161, CTECOAI6, EAR121x, EAR121y)-( ECOAH5…
Case 178	()	()	()	()
Case 179	()	()	()	()
Case 180	()	()	()	()
Case 181	()	()	()	()
Case 182	()	()	()	()
Case 183	()	()	()	()
Case 184	()	()	()	()
Case 185	()	()	()	()
Case 186	()	()	()	()
Case 187	()	()	()	()
Case 188	()	()	()	()
Case 189	()	()	()	()
Case 190	(3OAR140)-( 3OAS140)-( AGPAT161)-( CTPS2)-( DASYN161)-( DTMPK)-( G3PD2)-( HCO3E)-( IMPD)-( PSD161)-( PSSA161)	(SUCOAS, AKGDH)-( PPK, PPA)-( NDPK1, ADK3)-( 3OAR120, FACOAE120)-( 3OAS120, FACOAE120)-( G3PAT161, ACPPAT161)-( G3PAT161, APG3PAT161)	(ADK1, NDPK1, R15BPK)-( ADK1, NDPK1, PPM)-( TKT2, G6PDH2r, GLCDpp)-( TKT2, G6PDH2r, GNK)-( TKT2, PGL, GNK)-( RPE, G6PDH2r, GLCDpp)-( RPE, G6PDH2r, GNK)-( RPE, PGL, GNK)-( ADK1, NDPK1, PRPPS)-( ECOAH5, ECOAH6, 3OAR120)-( ECOAH5, ECOAH6, 3OAS120)-( ECOAH4, ECOAH6, 3OAR120)-( ECOAH4, ECOAH6, 3OAS120)-( ECOAH3, ECOAH6, 3OAR120)-( ECOAH3, ECOAH6, 3OAS120)-( ECOAH2, ECOAH6, 3OAR120)-( ECOAH2, ECOAH6, 3…	(PGK, TKT2, TPI, MEPCT)-( GAPD, TKT2, TPI, MEPCT)-( PGK, PPCK, PPS, GLXCL)-( PGK, PPCK, PPS, ICL)-( GAPD, PPCK, PPS, GLXCL)-( GAPD, PPCK, PPS, ICL)-( ACOAD6f, ECOAH6, FACOAE161, 3HAD121)-( ACOAD6f, ECOAH6, FACOAE161, 3OAR121)-( ACOAD6f, ECOAH6, FACOAE161, 3OAR141)-( ACOAD6f, ECOAH6, FACOAE161, 3OAS121)-( ACOAD6f, ECOAH6, FACOAE161, 3OAS141)-( ACOAD6f, ECOAH6, FACOAE161, T2DECAI)-( ACOAD7f, ECOAH7…
Case 191	(3OAR140)-( 3OAS140)-( AGPAT161)-( ALAR)-( CTPS2)-( DASYN161)-( DTMPK)-( G3PD2)-( GLUR)-( HCO3E)-( IMPD)-( PSD161)-( PSSA161)	(SUCOAS, AKGDH)-( PPK, PPA)-( NDPK1, ADK3)-( 3OAR120, FACOAE120)-( 3OAS120, FACOAE120)-( G3PAT161, ACPPAT161)-( G3PAT161, APG3PAT161)	(ADK1, NDPK1, R15BPK)-( ADK1, NDPK1, PPM)-( TKT2, G6PDH2r, GLCDpp)-( TKT2, G6PDH2r, GNK)-( TKT2, PGL, GNK)-( RPE, G6PDH2r, GLCDpp)-( RPE, G6PDH2r, GNK)-( RPE, PGL, GNK)-( ADK1, NDPK1, PRPPS)-( ECOAH5, ECOAH6, 3OAR120)-( ECOAH5, ECOAH6, 3OAS120)-( ECOAH4, ECOAH6, 3OAR120)-( ECOAH4, ECOAH6, 3OAS120)-( ECOAH3, ECOAH6, 3OAR120)-( ECOAH3, ECOAH6, 3OAS120)-( ECOAH2, ECOAH6, 3OAR120)-( ECOAH2, ECOAH6, 3…	(PGK, TKT2, TPI, MEPCT)-( GAPD, TKT2, TPI, MEPCT)-( PGK, PPCK, PPS, GLXCL)-( PGK, PPCK, PPS, ICL)-( GAPD, PPCK, PPS, GLXCL)-( GAPD, PPCK, PPS, ICL)-( ACOAD6f, ECOAH6, FACOAE161, 3HAD121)-( ACOAD6f, ECOAH6, FACOAE161, 3OAR121)-( ACOAD6f, ECOAH6, FACOAE161, 3OAR141)-( ACOAD6f, ECOAH6, FACOAE161, 3OAS121)-( ACOAD6f, ECOAH6, FACOAE161, 3OAS141)-( ACOAD6f, ECOAH6, FACOAE161, T2DECAI)-( ACOAD7f, ECOAH7…
Case 192	(ALAR)-( GLUR)	(SUCOAS, AKGDH)	()	(FACOAE161, FACOAE141, EAR121y, EAR121x)-( ECOAH5, 3OAR120, EAR121y, EAR121x)-( ECOAH5, 3OAS120, EAR121y, EAR121x)-( ECOAH4, 3OAR120, EAR121y, EAR121x)-( ECOAH4, 3OAS120, EAR121y, EAR121x)-( ECOAH3, 3OAR120, EAR121y, EAR121x)-( ECOAH3, 3OAS120, EAR121y, EAR121x)-( ECOAH2, 3OAR120, EAR121y, EAR121x)-( ECOAH2, 3OAS120, EAR121y, EAR121x)-( ECOAH1, 3OAR120, EAR121y, EAR121x)-( ECOAH1, 3OAS120, EAR121…
Case 193	(3HAD121)-( 3OAR121)-( 3OAR140)-( 3OAR141)-( 3OAS121)-( 3OAS140)-( 3OAS141)-( AGPAT161)-( CTPS2)-( DASYN161)-( DTMPK)-( G3PAT160)-( G3PAT161)-( G3PAT181)-( G3PD2)-( HCO3E)-( IMPD)-( PGSA161)-( PSD161)-( PSSA161)-( T2DECAI)	(SUCOAS, AKGDH)-( PPK, PPA)-( PGPP161, PGPP161pp)-( NDPK1, ADK3)-( 3OAR120, FACOAE120)-( 3OAR120, ECOAH6)-( 3OAR120, HACD6i)-( 3OAS120, FACOAE120)-( 3OAS120, ECOAH6)-( 3OAS120, HACD6i)	(ADK1, NDPK1, R15BPK)-( ADK1, NDPK1, PPM)-( TKT2, G6PDH2r, GLCDpp)-( TKT2, G6PDH2r, GNK)-( TKT2, PGL, GNK)-( RPE, G6PDH2r, GLCDpp)-( RPE, G6PDH2r, GNK)-( RPE, PGL, GNK)-( FA140ACPHi, FACOAE140, G3PAT140)-( ADK1, NDPK1, PRPPS)	(FA140ACPHi, ACOAD6f, G3PAT140, ECOAH7)-( FA140ACPHi, ACOAD6f, G3PAT140, HACD7i)-( FA140ACPHi, ACOAD6f, G3PAT140, ACACT12)-( FA140ACPHi, G3PAT140, CTECOAI6, ECOAH7)-( FA140ACPHi, G3PAT140, CTECOAI6, HACD7i)-( FA140ACPHi, G3PAT140, CTECOAI6, ACACT12)-( 3OAR120, AGPAT141, FA141ACPHi, ECOAH7)-( 3OAR120, AGPAT141, FA141ACPHi, HACD7i)-( 3OAR120, AGPAT141, FA141ACPHi, ACACT12)-( 3OAR120, G3PAT141, FA14…
Case 194	(3HAD121)-( 3OAR121)-( 3OAR140)-( 3OAR141)-( 3OAS121)-( 3OAS140)-( 3OAS141)-( AGPAT161)-( ALAR)-( CTPS2)-( DASYN161)-( DTMPK)-( G1PTT)-( G3PAT160)-( G3PAT161)-( G3PAT181)-( G3PD2)-( GLUR)-( HCO3E)-( IMPD)-( MAN6PI)-( PGSA161)-( PSD161)-( PSSA161)-( T2DECAI)-( TDPDRE)-( TDPDRR)-( TDPGDH)	(SUCOAS, AKGDH)-( PPK, PPA)-( PGPP161, PGPP161pp)-( NDPK1, ADK3)-( EAR121x, EAR121y)-( 3OAR120, FACOAE120)-( 3OAR120, ECOAH6)-( 3OAR120, HACD6i)-( 3OAS120, FACOAE120)-( 3OAS120, ECOAH6)-( 3OAS120, HACD6i)	(ADK1, NDPK1, R15BPK)-( ADK1, NDPK1, PPM)-( TKT2, G6PDH2r, GLCDpp)-( TKT2, G6PDH2r, GNK)-( TKT2, PGL, GNK)-( RPE, G6PDH2r, GLCDpp)-( RPE, G6PDH2r, GNK)-( RPE, PGL, GNK)-( FA140ACPHi, FACOAE140, G3PAT140)-( ADK1, NDPK1, PRPPS)	(FA140ACPHi, ACOAD6f, G3PAT140, ECOAH7)-( FA140ACPHi, ACOAD6f, G3PAT140, HACD7i)-( FA140ACPHi, ACOAD6f, G3PAT140, ACACT12)-( FA140ACPHi, G3PAT140, CTECOAI6, ECOAH7)-( FA140ACPHi, G3PAT140, CTECOAI6, HACD7i)-( FA140ACPHi, G3PAT140, CTECOAI6, ACACT12)-( 3OAR120, AGPAT141, FA141ACPHi, ECOAH7)-( 3OAR120, AGPAT141, FA141ACPHi, HACD7i)-( 3OAR120, AGPAT141, FA141ACPHi, ACACT12)-( 3OAR120, G3PAT141, FA14…
Case 195	(ALAR)-( G1PTT)-( GLUR)-( MAN6PI)-( TDPGDH)	(SUCOAS, AKGDH)-( EAR121x, EAR121y)	()	()
Case 196	(3HAD121)-( 3OAR121)-( 3OAR141)-( 3OAS121)-( 3OAS141)-( G3PAT160)-( G3PAT161)-( G3PAT181)-( PGSA161)-( T2DECAI)	(PGPP161, PGPP161pp)-( 3OAR120, ECOAH6)-( 3OAR120, HACD6i)-( 3OAS120, ECOAH6)-( 3OAS120, HACD6i)	(FA140ACPHi, FACOAE140, G3PAT140)	(FA140ACPHi, ACOAD6f, G3PAT140, ECOAH7)-( FA140ACPHi, ACOAD6f, G3PAT140, HACD7i)-( 3OAR120, AGPAT141, FA141ACPHi, ECOAH7)-( 3OAR120, AGPAT141, FA141ACPHi, HACD7i)-( 3OAR120, G3PAT141, FA141ACPHi, ECOAH7)-( 3OAR120, G3PAT141, FA141ACPHi, HACD7i)-( 3OAR120, ACOAD6f, AGPAT141, FA141ACPHi)-( 3OAR120, ACOAD6f, G3PAT141, FA141ACPHi)-( 3OAS120, AGPAT141, FA141ACPHi, ECOAH7)-( 3OAS120, AGPAT141, FA141ACP…
Case 197	(3HAD121)-( 3OAR121)-( 3OAR141)-( 3OAS121)-( 3OAS141)-( G1PTT)-( G3PAT160)-( G3PAT161)-( G3PAT181)-( MAN6PI)-( PGSA161)-( T2DECAI)-( TDPDRE)-( TDPDRR)-( TDPGDH)	(PGPP161, PGPP161pp)-( EAR121x, EAR121y)-( 3OAR120, ECOAH6)-( 3OAR120, HACD6i)-( 3OAS120, ECOAH6)-( 3OAS120, HACD6i)	(FA140ACPHi, FACOAE140, G3PAT140)	(FA140ACPHi, ACOAD6f, G3PAT140, ECOAH7)-( FA140ACPHi, ACOAD6f, G3PAT140, HACD7i)-( 3OAR120, AGPAT141, FA141ACPHi, ECOAH7)-( 3OAR120, AGPAT141, FA141ACPHi, HACD7i)-( 3OAR120, G3PAT141, FA141ACPHi, ECOAH7)-( 3OAR120, G3PAT141, FA141ACPHi, HACD7i)-( 3OAR120, ACOAD6f, AGPAT141, FA141ACPHi)-( 3OAR120, ACOAD6f, G3PAT141, FA141ACPHi)-( 3OAS120, AGPAT141, FA141ACPHi, ECOAH7)-( 3OAS120, AGPAT141, FA141ACP…
Case 198	(G1PTT)-( MAN6PI)-( TDPGDH)	(EAR121x, EAR121y)	()	()
Case 199	(3OAR140)-( 3OAS140)-( AGPAT161)-( CTPS2)-( DASYN161)-( DTMPK)-( G3PD2)-( HCO3E)-( IMPD)-( PSD161)-( PSSA161)	(SUCOAS, AKGDH)-( PPK, PPA)-( NDPK1, ADK3)-( 3OAR120, FACOAE120)-( 3OAS120, FACOAE120)-( G3PAT161, ACPPAT161)-( G3PAT161, APG3PAT161)	(ADK1, NDPK1, R15BPK)-( ADK1, NDPK1, PPM)-( TKT2, G6PDH2r, GLCDpp)-( TKT2, G6PDH2r, GNK)-( TKT2, PGL, GNK)-( RPE, G6PDH2r, GLCDpp)-( RPE, G6PDH2r, GNK)-( RPE, PGL, GNK)-( ADK1, NDPK1, PRPPS)-( GAPD, TKT2, TPI)-( PGK, TKT2, TPI)-( ECOAH5, ECOAH6, 3OAR120)-( ECOAH5, ECOAH6, 3OAS120)-( ECOAH4, ECOAH6, 3OAR120)-( ECOAH4, ECOAH6, 3OAS120)-( ECOAH3, ECOAH6, 3OAR120)-( ECOAH3, ECOAH6, 3OAS120)-( ECOAH2,…	(ATPS4rpp, PGM, PTAr, AKGDH)-( ATPS4rpp, PGK, PTAr, AKGDH)-( ATPS4rpp, GAPD, PTAr, AKGDH)-( ATPS4rpp, ENO, PTAr, AKGDH)-( ATPS4rpp, GAPD, PTAr, SUCOAS)-( ACOAD6f, ECOAH6, FACOAE161, 3HAD121)-( ACOAD6f, ECOAH6, FACOAE161, 3OAR121)-( ACOAD6f, ECOAH6, FACOAE161, 3OAR141)-( ACOAD6f, ECOAH6, FACOAE161, 3OAS121)-( ACOAD6f, ECOAH6, FACOAE161, 3OAS141)-( ACOAD6f, ECOAH6, FACOAE161, T2DECAI)-( ACOAD7f, EC…
Case 200	(3OAR140)-( 3OAS140)-( AGPAT161)-( ALAR)-( CTPS2)-( DASYN161)-( DTMPK)-( G3PD2)-( GLUR)-( HCO3E)-( IMPD)-( PSD161)-( PSSA161)	(SUCOAS, AKGDH)-( PPK, PPA)-( NDPK1, ADK3)-( 3OAR120, FACOAE120)-( 3OAS120, FACOAE120)-( G3PAT161, ACPPAT161)-( G3PAT161, APG3PAT161)	(ADK1, NDPK1, R15BPK)-( ADK1, NDPK1, PPM)-( TKT2, G6PDH2r, GLCDpp)-( TKT2, G6PDH2r, GNK)-( TKT2, PGL, GNK)-( RPE, G6PDH2r, GLCDpp)-( RPE, G6PDH2r, GNK)-( RPE, PGL, GNK)-( ADK1, NDPK1, PRPPS)-( GAPD, TKT2, TPI)-( PGK, TKT2, TPI)-( ECOAH5, ECOAH6, 3OAR120)-( ECOAH5, ECOAH6, 3OAS120)-( ECOAH4, ECOAH6, 3OAR120)-( ECOAH4, ECOAH6, 3OAS120)-( ECOAH3, ECOAH6, 3OAR120)-( ECOAH3, ECOAH6, 3OAS120)-( ECOAH2,…	(ATPS4rpp, PGM, PTAr, AKGDH)-( ATPS4rpp, PGK, PTAr, AKGDH)-( ATPS4rpp, GAPD, PTAr, AKGDH)-( ATPS4rpp, ENO, PTAr, AKGDH)-( ATPS4rpp, GAPD, PTAr, SUCOAS)-( ACOAD6f, ECOAH6, FACOAE161, 3HAD121)-( ACOAD6f, ECOAH6, FACOAE161, 3OAR121)-( ACOAD6f, ECOAH6, FACOAE161, 3OAR141)-( ACOAD6f, ECOAH6, FACOAE161, 3OAS121)-( ACOAD6f, ECOAH6, FACOAE161, 3OAS141)-( ACOAD6f, ECOAH6, FACOAE161, T2DECAI)-( ACOAD7f, EC…
Case 201	(ALAR)-( GLUR)	(SUCOAS, AKGDH)	()	(FACOAE161, FACOAE141, EAR121y, EAR121x)-( ECOAH5, 3OAR120, EAR121y, EAR121x)-( ECOAH5, 3OAS120, EAR121y, EAR121x)-( ECOAH4, 3OAR120, EAR121y, EAR121x)-( ECOAH4, 3OAS120, EAR121y, EAR121x)-( ECOAH3, 3OAR120, EAR121y, EAR121x)-( ECOAH3, 3OAS120, EAR121y, EAR121x)-( ECOAH2, 3OAR120, EAR121y, EAR121x)-( ECOAH2, 3OAS120, EAR121y, EAR121x)-( ECOAH1, 3OAR120, EAR121y, EAR121x)-( ECOAH1, 3OAS120, EAR121…
Case 202	(3HAD121)-( 3OAR121)-( 3OAR140)-( 3OAR141)-( 3OAS121)-( 3OAS140)-( 3OAS141)-( AGPAT161)-( CBPS)-( CTPS2)-( DASYN161)-( DTMPK)-( G3PAT160)-( G3PAT161)-( G3PAT181)-( G3PD2)-( HCO3E)-( IMPD)-( PGSA161)-( PSD161)-( PSSA161)-( T2DECAI)	(SUCOAS, AKGDH)-( PPK, PPA)-( PGPP161, PGPP161pp)-( NDPK1, ADK3)-( 3OAR120, FACOAE120)-( 3OAR120, ECOAH6)-( 3OAR120, HACD6i)-( 3OAS120, FACOAE120)-( 3OAS120, ECOAH6)-( 3OAS120, HACD6i)	(ADK1, NDPK1, R15BPK)-( ADK1, NDPK1, PPM)-( TKT2, G6PDH2r, GLCDpp)-( TKT2, G6PDH2r, GNK)-( TKT2, PGL, GNK)-( RPE, G6PDH2r, GLCDpp)-( RPE, G6PDH2r, GNK)-( RPE, PGL, GNK)-( PGK, PPCK, PPS)-( GAPD, PPCK, PPS)-( FA140ACPHi, FACOAE140, G3PAT140)-( ADK1, NDPK1, PRPPS)-( GAPD, TKT2, TPI)-( PGK, TKT2, TPI)	(ATPS4rpp, PGM, PTAr, AKGDH)-( ATPS4rpp, PGK, PTAr, AKGDH)-( ATPS4rpp, GAPD, PTAr, AKGDH)-( ATPS4rpp, ENO, PTAr, AKGDH)-( TKT1, GND, PHETA1, PPND)-( TKT1, GND, PHETA1, TYRTA)-( TKT1, GND, PPNDH, PPND)-( TKT1, GND, PPNDH, TYRTA)-( TALA, GND, PHETA1, PPND)-( TALA, GND, PHETA1, TYRTA)-( TALA, GND, PPNDH, PPND)-( TALA, GND, PPNDH, TYRTA)-( FA140ACPHi, ACOAD6f, G3PAT140, ECOAH7)-( FA140ACPHi, ACOAD6f,…
Case 203	(3HAD121)-( 3OAR121)-( 3OAR140)-( 3OAR141)-( 3OAS121)-( 3OAS140)-( 3OAS141)-( AGPAT161)-( ALAR)-( CBPS)-( CTPS2)-( DASYN161)-( DTMPK)-( G1PTT)-( G3PAT160)-( G3PAT161)-( G3PAT181)-( G3PD2)-( GLUR)-( HCO3E)-( HSK)-( IMPD)-( MAN6PI)-( PGSA161)-( PSD161)-( PSSA161)-( T2DECAI)-( TDPDRE)-( TDPDRR)-( TDPGDH)-( THRS)	(SUCOAS, AKGDH)-( PPK, PPA)-( PGPP161, PLIPA1G161pp)-( PGPP161, PGPP161pp)-( PGPP160, PLIPA1G160pp)-( NDPK1, ADK3)-( EAR121x, EAR121y)-( ADSK, CYSTGL)-( ADSK, CYSTS)-( ADSK, ILETA)-( 3OAR120, FACOAE120)-( 3OAR120, ECOAH6)-( 3OAR120, HACD6i)-( 3OAS120, FACOAE120)-( 3OAS120, ECOAH6)-( 3OAS120, HACD6i)	(ADK1, NDPK1, R15BPK)-( ADK1, NDPK1, PPM)-( TKT2, G6PDH2r, GLCDpp)-( TKT2, G6PDH2r, GNK)-( TKT2, PGL, GNK)-( RPE, G6PDH2r, GLCDpp)-( RPE, G6PDH2r, GNK)-( RPE, PGL, GNK)-( PGPP161, FACOAE161, CTECOAI7)-( PGPP160, FACOAE160, ECOAH7)-( PGPP160, FACOAE160, HACD7i)-( PGPP160, FACOAE160, ACACT12)-( PGK, PPCK, PPS)-( PGPP181, FACOAE181, ECOAH8)-( PGPP181, FACOAE181, HACD8i)-( PGPP181, FACOAE181, ACACT8r…	(ATPS4rpp, PGM, PTAr, AKGDH)-( ATPS4rpp, PGK, PTAr, AKGDH)-( ATPS4rpp, GAPD, PTAr, AKGDH)-( ATPS4rpp, ENO, PTAr, AKGDH)-( TKT1, GND, PHETA1, PPND)-( TKT1, GND, PHETA1, TYRTA)-( TKT1, GND, PPNDH, PPND)-( TKT1, GND, PPNDH, TYRTA)-( TALA, GND, PHETA1, PPND)-( TALA, GND, PHETA1, TYRTA)-( TALA, GND, PPNDH, PPND)-( TALA, GND, PPNDH, TYRTA)-( PGPP161, FACOAE161, ACOAD7f, ECOAH7)-( PGPP161, FACOAE161, AC…
Case 204	(ALAR)-( G1PTT)-( GLUR)-( HSK)-( MAN6PI)-( TDPGDH)-( THRS)	(SUCOAS, AKGDH)-( PGPP161, PLIPA1G161pp)-( PGPP160, PLIPA1G160pp)-( EAR121x, EAR121y)	(PGPP161, FACOAE161, CTECOAI7)-( PGPP160, FACOAE160, ECOAH7)-( PGPP160, FACOAE160, HACD7i)-( PGPP160, FACOAE160, ACACT12)-( PGPP181, FACOAE181, ECOAH8)-( PGPP181, FACOAE181, HACD8i)-( PGPP181, FACOAE181, ACACT8r)-( PGPP181, FACOAE181, CTECOAI8)-( FA140ACPHi, ACOAD6f, FACOAE140)-( FA140ACPHi, FACOAE140, ECOAH6)-( FA140ACPHi, FACOAE140, HACD6i)-( FA140ACPHi, FACOAE140, ACACT9)	(PGPP161, FACOAE161, ACOAD7f, ECOAH7)-( PGPP161, FACOAE161, ACOAD7f, HACD7i)-( PGPP161, FACOAE161, ACOAD7f, ACACT12)-( PGPP161, FACOAE161, FACOAE160, ECOAH7)-( PGPP161, FACOAE161, FACOAE160, HACD7i)-( PGPP161, FACOAE161, FACOAE160, ACACT12)-( PGPP160, FACOAE160, ACOAD6f, FACOAE140)-( PGPP160, FACOAE160, FACOAE140, ECOAH6)-( PGPP160, FACOAE160, FACOAE140, HACD6i)-( PGPP160, FACOAE160, FACOAE140, A…
Case 205	(3HAD121)-( 3OAR121)-( 3OAR141)-( 3OAS121)-( 3OAS141)-( CBPS)-( G3PAT160)-( G3PAT161)-( G3PAT181)-( PGSA161)-( T2DECAI)	(PGPP161, PGPP161pp)-( 3OAR120, ECOAH6)-( 3OAR120, HACD6i)-( 3OAS120, ECOAH6)-( 3OAS120, HACD6i)	(PGK, PPCK, PPS)-( GAPD, PPCK, PPS)-( FA140ACPHi, FACOAE140, G3PAT140)	(FA140ACPHi, ACOAD6f, G3PAT140, ECOAH7)-( FA140ACPHi, ACOAD6f, G3PAT140, HACD7i)-( 3OAR120, AGPAT141, FA141ACPHi, ECOAH7)-( 3OAR120, AGPAT141, FA141ACPHi, HACD7i)-( 3OAR120, G3PAT141, FA141ACPHi, ECOAH7)-( 3OAR120, G3PAT141, FA141ACPHi, HACD7i)-( 3OAR120, ACOAD6f, AGPAT141, FA141ACPHi)-( 3OAR120, ACOAD6f, G3PAT141, FA141ACPHi)-( 3OAS120, AGPAT141, FA141ACPHi, ECOAH7)-( 3OAS120, AGPAT141, FA141ACP…
Case 206	(3HAD121)-( 3OAR121)-( 3OAR141)-( 3OAS121)-( 3OAS141)-( CBPS)-( G1PTT)-( G3PAT160)-( G3PAT161)-( G3PAT181)-( MAN6PI)-( PGSA161)-( T2DECAI)-( TDPDRE)-( TDPDRR)-( TDPGDH)	(PGPP161, PLIPA1G161pp)-( PGPP161, PGPP161pp)-( PGPP160, PLIPA1G160pp)-( EAR121x, EAR121y)-( 3OAR120, ECOAH6)-( 3OAR120, HACD6i)-( 3OAS120, ECOAH6)-( 3OAS120, HACD6i)	(PGPP160, FACOAE160, ECOAH7)-( PGPP160, FACOAE160, HACD7i)-( PGK, PPCK, PPS)-( PGPP181, FACOAE181, ECOAH8)-( PGPP181, FACOAE181, HACD8i)-( PGPP181, FACOAE181, ACACT8r)-( GAPD, PPCK, PPS)-( FA140ACPHi, ACOAD6f, FACOAE140)-( FA140ACPHi, FACOAE140, G3PAT140)-( FA140ACPHi, FACOAE140, ECOAH6)-( FA140ACPHi, FACOAE140, HACD6i)	(PGPP161, FACOAE161, ACOAD7f, ECOAH7)-( PGPP161, FACOAE161, ACOAD7f, HACD7i)-( PGPP161, FACOAE161, FACOAE160, ECOAH7)-( PGPP161, FACOAE161, FACOAE160, HACD7i)-( PGPP160, FACOAE160, ACOAD6f, FACOAE140)-( PGPP160, FACOAE160, FACOAE140, ECOAH6)-( PGPP160, FACOAE160, FACOAE140, HACD6i)-( PGPP181, FACOAE181, FACOAE160, ACOAD7f)-( PGPP181, FACOAE181, FACOAE160, ECOAH7)-( PGPP181, FACOAE181, FACOAE160, …
Case 207	(G1PTT)-( MAN6PI)-( TDPGDH)	(PGPP161, PLIPA1G161pp)-( PGPP160, PLIPA1G160pp)-( EAR121x, EAR121y)	(PGPP160, FACOAE160, ECOAH7)-( PGPP160, FACOAE160, HACD7i)-( PGPP181, FACOAE181, ECOAH8)-( PGPP181, FACOAE181, HACD8i)-( PGPP181, FACOAE181, ACACT8r)-( FA140ACPHi, ACOAD6f, FACOAE140)-( FA140ACPHi, FACOAE140, ECOAH6)-( FA140ACPHi, FACOAE140, HACD6i)	(PGPP161, FACOAE161, ACOAD7f, ECOAH7)-( PGPP161, FACOAE161, ACOAD7f, HACD7i)-( PGPP161, FACOAE161, FACOAE160, ECOAH7)-( PGPP161, FACOAE161, FACOAE160, HACD7i)-( PGPP160, FACOAE160, ACOAD6f, FACOAE140)-( PGPP160, FACOAE160, FACOAE140, ECOAH6)-( PGPP160, FACOAE160, FACOAE140, HACD6i)-( PGPP181, FACOAE181, FACOAE160, ACOAD7f)-( PGPP181, FACOAE181, FACOAE160, ECOAH7)-( PGPP181, FACOAE181, FACOAE160, …
Case 208	()	()	(GAPD, TKT2, TPI)-( PGK, TKT2, TPI)	(PGK, PPCK, TRSARr, PPS)-( GAPD, PPCK, TRSARr, PPS)
Case 209	()	()	(GAPD, TKT2, TPI)-( PGK, TKT2, TPI)	(PGK, PPCK, TRSARr, PPS)-( GAPD, PPCK, TRSARr, PPS)
Case 210	()	()	()	()
Case 211	(CBPS)	()	(PGK, PPCK, PPS)-( GAPD, PPCK, PPS)-( GAPD, TKT2, TPI)-( PGK, TKT2, TPI)	(GAPD, RPE, TALA, TPI)-( PGK, RPE, TALA, TPI)
Case 212	(CBPS)	(PGPP161, PLIPA1G161pp)-( PGPP160, PLIPA1G160pp)	(PGPP161, FACOAE161, CTECOAI7)-( PGPP160, FACOAE160, ECOAH7)-( PGPP160, FACOAE160, HACD7i)-( PGPP160, FACOAE160, ACACT12)-( PGK, PPCK, PPS)-( PGPP181, FACOAE181, ECOAH8)-( PGPP181, FACOAE181, HACD8i)-( PGPP181, FACOAE181, ACACT8r)-( PGPP181, FACOAE181, CTECOAI8)-( GAPD, PPCK, PPS)-( FA140ACPHi, ACOAD6f, FACOAE140)-( FA140ACPHi, FACOAE140, ECOAH6)-( FA140ACPHi, FACOAE140, HACD6i)-( FA140ACPHi, FAC…	(PGPP161, FACOAE161, ACOAD7f, ECOAH7)-( PGPP161, FACOAE161, ACOAD7f, HACD7i)-( PGPP161, FACOAE161, ACOAD7f, ACACT12)-( PGPP161, FACOAE161, FACOAE160, ECOAH7)-( PGPP161, FACOAE161, FACOAE160, HACD7i)-( PGPP161, FACOAE161, FACOAE160, ACACT12)-( PGPP160, FACOAE160, ACOAD6f, FACOAE140)-( PGPP160, FACOAE160, FACOAE140, ECOAH6)-( PGPP160, FACOAE160, FACOAE140, HACD6i)-( PGPP160, FACOAE160, FACOAE140, A…
Case 213	()	(PGPP161, PLIPA1G161pp)-( PGPP160, PLIPA1G160pp)	(PGPP161, FACOAE161, CTECOAI7)-( PGPP160, FACOAE160, ECOAH7)-( PGPP160, FACOAE160, HACD7i)-( PGPP160, FACOAE160, ACACT12)-( PGPP181, FACOAE181, ECOAH8)-( PGPP181, FACOAE181, HACD8i)-( PGPP181, FACOAE181, ACACT8r)-( PGPP181, FACOAE181, CTECOAI8)-( FA140ACPHi, ACOAD6f, FACOAE140)-( FA140ACPHi, FACOAE140, ECOAH6)-( FA140ACPHi, FACOAE140, HACD6i)-( FA140ACPHi, FACOAE140, ACACT9)	(PGPP161, FACOAE161, ACOAD7f, ECOAH7)-( PGPP161, FACOAE161, ACOAD7f, HACD7i)-( PGPP161, FACOAE161, ACOAD7f, ACACT12)-( PGPP161, FACOAE161, FACOAE160, ECOAH7)-( PGPP161, FACOAE161, FACOAE160, HACD7i)-( PGPP161, FACOAE161, FACOAE160, ACACT12)-( PGPP160, FACOAE160, ACOAD6f, FACOAE140)-( PGPP160, FACOAE160, FACOAE140, ECOAH6)-( PGPP160, FACOAE160, FACOAE140, HACD6i)-( PGPP160, FACOAE160, FACOAE140, A…
Case 214	(CBPS)	()	(PGK, PPCK, PPS)-( GAPD, PPCK, PPS)	(GAPD, RPE, TALA, TPI)-( PGK, RPE, TALA, TPI)
Case 215	(CBPS)	(PGPP161, PLIPA1G161pp)-( PGPP160, PLIPA1G160pp)	(PGPP160, FACOAE160, ECOAH7)-( PGPP160, FACOAE160, HACD7i)-( PGK, PPCK, PPS)-( PGPP181, FACOAE181, ECOAH8)-( PGPP181, FACOAE181, HACD8i)-( PGPP181, FACOAE181, ACACT8r)-( GAPD, PPCK, PPS)-( FA140ACPHi, ACOAD6f, FACOAE140)-( FA140ACPHi, FACOAE140, ECOAH6)-( FA140ACPHi, FACOAE140, HACD6i)	(PGPP161, FACOAE161, ACOAD7f, ECOAH7)-( PGPP161, FACOAE161, ACOAD7f, HACD7i)-( PGPP161, FACOAE161, FACOAE160, ECOAH7)-( PGPP161, FACOAE161, FACOAE160, HACD7i)-( PGPP160, FACOAE160, ACOAD6f, FACOAE140)-( PGPP160, FACOAE160, FACOAE140, ECOAH6)-( PGPP160, FACOAE160, FACOAE140, HACD6i)-( PGPP181, FACOAE181, FACOAE160, ACOAD7f)-( PGPP181, FACOAE181, FACOAE160, ECOAH7)-( PGPP181, FACOAE181, FACOAE160, …
Case 216	()	(PGPP161, PLIPA1G161pp)-( PGPP160, PLIPA1G160pp)	(PGPP160, FACOAE160, ECOAH7)-( PGPP160, FACOAE160, HACD7i)-( PGPP181, FACOAE181, ECOAH8)-( PGPP181, FACOAE181, HACD8i)-( PGPP181, FACOAE181, ACACT8r)-( FA140ACPHi, ACOAD6f, FACOAE140)-( FA140ACPHi, FACOAE140, ECOAH6)-( FA140ACPHi, FACOAE140, HACD6i)	(PGPP161, FACOAE161, ACOAD7f, ECOAH7)-( PGPP161, FACOAE161, ACOAD7f, HACD7i)-( PGPP161, FACOAE161, FACOAE160, ECOAH7)-( PGPP161, FACOAE161, FACOAE160, HACD7i)-( PGPP160, FACOAE160, ACOAD6f, FACOAE140)-( PGPP160, FACOAE160, FACOAE140, ECOAH6)-( PGPP160, FACOAE160, FACOAE140, HACD6i)-( PGPP181, FACOAE181, FACOAE160, ACOAD7f)-( PGPP181, FACOAE181, FACOAE160, ECOAH7)-( PGPP181, FACOAE181, FACOAE160, …
Case 217	(G3PD2)-( IMPD)	(SUCOAS, AKGDH)-( NDPK1, ADK3)	(ADK1, NDPK1, R15BPK)-( ADK1, NDPK1, PPM)-( ADK1, NDPK1, PRPPS)-( ACOAD1f, ECOAH6, 3OAR120)-( ACOAD1f, ECOAH6, 3OAS120)	()
Case 218	(G3PD2)-( IMPD)	(SUCOAS, AKGDH)-( NDPK1, ADK3)	(ADK1, NDPK1, R15BPK)-( ADK1, NDPK1, PPM)-( ADK1, NDPK1, PRPPS)-( ACOAD1f, ECOAH6, 3OAR120)-( ACOAD1f, ECOAH6, 3OAS120)	(ACOAD1f, 3OAR120, EAR121y, EAR121x)-( ACOAD1f, 3OAS120, EAR121y, EAR121x)
Case 219	()	(SUCOAS, AKGDH)	()	(ACOAD1f, 3OAR120, EAR121y, EAR121x)-( ACOAD1f, 3OAS120, EAR121y, EAR121x)
Case 220	(3HAD121)-( 3OAR121)-( 3OAR141)-( 3OAS121)-( 3OAS141)-( G3PAT160)-( G3PAT161)-( G3PAT181)-( G3PD2)-( IMPD)-( PGSA161)-( T2DECAI)	(SUCOAS, AKGDH)-( PGPP161, PGPP161pp)-( NDPK1, ADK3)-( 3OAR120, ECOAH6)-( 3OAS120, ECOAH6)	(ADK1, NDPK1, R15BPK)-( ADK1, NDPK1, PPM)-( FA140ACPHi, FACOAE140, G3PAT140)-( ADK1, NDPK1, PRPPS)	(FA140ACPHi, ACOAD6f, G3PAT140, ECOAH7)-( FA140ACPHi, G3PAT140, CTECOAI6, ECOAH7)-( 3OAR120, AGPAT141, FA141ACPHi, ECOAH7)-( 3OAR120, G3PAT141, FA141ACPHi, ECOAH7)-( 3OAR120, ACOAD6f, AGPAT141, FA141ACPHi)-( 3OAR120, ACOAD6f, G3PAT141, FA141ACPHi)-( 3OAS120, AGPAT141, FA141ACPHi, ECOAH7)-( 3OAS120, G3PAT141, FA141ACPHi, ECOAH7)-( 3OAS120, ACOAD6f, AGPAT141, FA141ACPHi)-( 3OAS120, ACOAD6f, G3PAT14…
Case 221	(3HAD121)-( 3OAR121)-( 3OAR141)-( 3OAS121)-( 3OAS141)-( G1PTT)-( G3PAT160)-( G3PAT161)-( G3PAT181)-( G3PD2)-( IMPD)-( MAN6PI)-( PGSA161)-( T2DECAI)-( TDPDRE)-( TDPDRR)-( TDPGDH)	(SUCOAS, AKGDH)-( PGPP161, PGPP161pp)-( NDPK1, ADK3)-( EAR121x, EAR121y)-( 3OAR120, ECOAH6)-( 3OAS120, ECOAH6)	(ADK1, NDPK1, R15BPK)-( ADK1, NDPK1, PPM)-( FA140ACPHi, FACOAE140, G3PAT140)-( ADK1, NDPK1, PRPPS)	(FA140ACPHi, ACOAD6f, G3PAT140, ECOAH7)-( FA140ACPHi, G3PAT140, CTECOAI6, ECOAH7)-( 3OAR120, AGPAT141, FA141ACPHi, ECOAH7)-( 3OAR120, G3PAT141, FA141ACPHi, ECOAH7)-( 3OAR120, ACOAD6f, AGPAT141, FA141ACPHi)-( 3OAR120, ACOAD6f, G3PAT141, FA141ACPHi)-( 3OAS120, AGPAT141, FA141ACPHi, ECOAH7)-( 3OAS120, G3PAT141, FA141ACPHi, ECOAH7)-( 3OAS120, ACOAD6f, AGPAT141, FA141ACPHi)-( 3OAS120, ACOAD6f, G3PAT14…
Case 222	(G1PTT)-( MAN6PI)-( TDPGDH)	(SUCOAS, AKGDH)-( EAR121x, EAR121y)	()	()
Case 223	(3HAD121)-( 3OAR121)-( 3OAR141)-( 3OAS121)-( 3OAS141)-( G3PAT160)-( G3PAT161)-( G3PAT181)-( PGSA161)-( T2DECAI)	(PGPP161, PGPP161pp)-( 3OAR120, ECOAH6)-( 3OAS120, ECOAH6)	(FA140ACPHi, FACOAE140, G3PAT140)	(FA140ACPHi, ACOAD6f, G3PAT140, ECOAH7)-( 3OAR120, AGPAT141, FA141ACPHi, ECOAH7)-( 3OAR120, G3PAT141, FA141ACPHi, ECOAH7)-( 3OAR120, ACOAD6f, AGPAT141, FA141ACPHi)-( 3OAR120, ACOAD6f, G3PAT141, FA141ACPHi)-( 3OAS120, AGPAT141, FA141ACPHi, ECOAH7)-( 3OAS120, G3PAT141, FA141ACPHi, ECOAH7)-( 3OAS120, ACOAD6f, AGPAT141, FA141ACPHi)-( 3OAS120, ACOAD6f, G3PAT141, FA141ACPHi)
Case 224	(3HAD121)-( 3OAR121)-( 3OAR141)-( 3OAS121)-( 3OAS141)-( G1PTT)-( G3PAT160)-( G3PAT161)-( G3PAT181)-( MAN6PI)-( PGSA161)-( T2DECAI)-( TDPDRE)-( TDPDRR)-( TDPGDH)	(PGPP161, PGPP161pp)-( EAR121x, EAR121y)-( 3OAR120, ECOAH6)-( 3OAS120, ECOAH6)	(FA140ACPHi, FACOAE140, G3PAT140)	(FA140ACPHi, ACOAD6f, G3PAT140, ECOAH7)-( 3OAR120, AGPAT141, FA141ACPHi, ECOAH7)-( 3OAR120, G3PAT141, FA141ACPHi, ECOAH7)-( 3OAR120, ACOAD6f, AGPAT141, FA141ACPHi)-( 3OAR120, ACOAD6f, G3PAT141, FA141ACPHi)-( 3OAS120, AGPAT141, FA141ACPHi, ECOAH7)-( 3OAS120, G3PAT141, FA141ACPHi, ECOAH7)-( 3OAS120, ACOAD6f, AGPAT141, FA141ACPHi)-( 3OAS120, ACOAD6f, G3PAT141, FA141ACPHi)
Case 225	(G1PTT)-( MAN6PI)-( TDPGDH)	(EAR121x, EAR121y)	()	()
Case 226	(G3PD2)-( IMPD)	(SUCOAS, AKGDH)-( NDPK1, ADK3)	(ADK1, NDPK1, R15BPK)-( ADK1, NDPK1, PPM)-( ADK1, NDPK1, PRPPS)-( GAPD, TKT2, TPI)-( PGK, TKT2, TPI)-( ACOAD1f, ECOAH6, 3OAR120)-( ACOAD1f, ECOAH6, 3OAS120)	(PGK, PPCK, TRSARr, PPS)-( GAPD, PPCK, TRSARr, PPS)
Case 227	(G3PD2)-( IMPD)	(SUCOAS, AKGDH)-( NDPK1, ADK3)	(ADK1, NDPK1, R15BPK)-( ADK1, NDPK1, PPM)-( ADK1, NDPK1, PRPPS)-( GAPD, TKT2, TPI)-( PGK, TKT2, TPI)-( ACOAD1f, ECOAH6, 3OAR120)-( ACOAD1f, ECOAH6, 3OAS120)	(PGK, PPCK, TRSARr, PPS)-( GAPD, PPCK, TRSARr, PPS)-( ACOAD1f, 3OAR120, EAR121y, EAR121x)-( ACOAD1f, 3OAS120, EAR121y, EAR121x)
Case 228	()	(SUCOAS, AKGDH)	()	(ACOAD1f, 3OAR120, EAR121y, EAR121x)-( ACOAD1f, 3OAS120, EAR121y, EAR121x)
Case 229	(3HAD121)-( 3OAR121)-( 3OAR141)-( 3OAS121)-( 3OAS141)-( CBPS)-( G3PAT160)-( G3PAT161)-( G3PAT181)-( G3PD2)-( IMPD)-( PGSA161)-( T2DECAI)	(SUCOAS, AKGDH)-( PGPP161, PGPP161pp)-( NDPK1, ADK3)-( 3OAR120, ECOAH6)-( 3OAS120, ECOAH6)	(ADK1, NDPK1, R15BPK)-( ADK1, NDPK1, PPM)-( PGK, PPCK, PPS)-( GAPD, PPCK, PPS)-( FA140ACPHi, FACOAE140, G3PAT140)-( ADK1, NDPK1, PRPPS)-( GAPD, TKT2, TPI)-( PGK, TKT2, TPI)	(FA140ACPHi, ACOAD6f, G3PAT140, ECOAH7)-( FA140ACPHi, G3PAT140, CTECOAI6, ECOAH7)-( 3OAR120, AGPAT141, FA141ACPHi, ECOAH7)-( 3OAR120, G3PAT141, FA141ACPHi, ECOAH7)-( 3OAR120, ACOAD6f, AGPAT141, FA141ACPHi)-( 3OAR120, ACOAD6f, G3PAT141, FA141ACPHi)-( 3OAS120, AGPAT141, FA141ACPHi, ECOAH7)-( 3OAS120, G3PAT141, FA141ACPHi, ECOAH7)-( 3OAS120, ACOAD6f, AGPAT141, FA141ACPHi)-( 3OAS120, ACOAD6f, G3PAT14…
Case 230	(3HAD121)-( 3OAR121)-( 3OAR141)-( 3OAS121)-( 3OAS141)-( CBPS)-( G1PTT)-( G3PAT160)-( G3PAT161)-( G3PAT181)-( G3PD2)-( IMPD)-( MAN6PI)-( PGSA161)-( T2DECAI)-( TDPDRE)-( TDPDRR)-( TDPGDH)	(SUCOAS, AKGDH)-( PGPP161, PLIPA1G161pp)-( PGPP161, PGPP161pp)-( PGPP160, PLIPA1G160pp)-( NDPK1, ADK3)-( EAR121x, EAR121y)-( 3OAR120, ECOAH6)-( 3OAS120, ECOAH6)	(ADK1, NDPK1, R15BPK)-( ADK1, NDPK1, PPM)-( PGPP161, FACOAE161, CTECOAI7)-( PGPP160, FACOAE160, ECOAH7)-( PGK, PPCK, PPS)-( PGPP181, FACOAE181, ECOAH8)-( PGPP181, FACOAE181, ACACT8r)-( PGPP181, FACOAE181, CTECOAI8)-( GAPD, PPCK, PPS)-( FA140ACPHi, ACOAD6f, FACOAE140)-( FA140ACPHi, FACOAE140, G3PAT140)-( FA140ACPHi, FACOAE140, ECOAH6)-( ADK1, NDPK1, PRPPS)-( GAPD, TKT2, TPI)-( PGK, TKT2, TPI)	(PGPP161, FACOAE161, ACOAD7f, ECOAH7)-( PGPP161, FACOAE161, FACOAE160, ECOAH7)-( PGPP160, FACOAE160, ACOAD6f, FACOAE140)-( PGPP160, FACOAE160, FACOAE140, ECOAH6)-( PGPP181, FACOAE181, FACOAE160, ACOAD7f)-( PGPP181, FACOAE181, FACOAE160, ECOAH7)-( FA140ACPHi, FACOAE140, FACOAE120, ACOAD5f)-( FA140ACPHi, FACOAE140, FACOAE120, ECOAH5)-( FA140ACPHi, ACOAD6f, G3PAT140, ECOAH7)-( FA140ACPHi, G3PAT140, …
Case 231	(G1PTT)-( MAN6PI)-( TDPGDH)	(SUCOAS, AKGDH)-( PGPP161, PLIPA1G161pp)-( PGPP160, PLIPA1G160pp)-( EAR121x, EAR121y)	(PGPP161, FACOAE161, CTECOAI7)-( PGPP160, FACOAE160, ECOAH7)-( PGPP181, FACOAE181, ECOAH8)-( PGPP181, FACOAE181, ACACT8r)-( PGPP181, FACOAE181, CTECOAI8)-( FA140ACPHi, ACOAD6f, FACOAE140)-( FA140ACPHi, FACOAE140, ECOAH6)	(PGPP161, FACOAE161, ACOAD7f, ECOAH7)-( PGPP161, FACOAE161, FACOAE160, ECOAH7)-( PGPP160, FACOAE160, ACOAD6f, FACOAE140)-( PGPP160, FACOAE160, FACOAE140, ECOAH6)-( PGPP181, FACOAE181, FACOAE160, ACOAD7f)-( PGPP181, FACOAE181, FACOAE160, ECOAH7)-( FA140ACPHi, FACOAE140, FACOAE120, ACOAD5f)-( FA140ACPHi, FACOAE140, FACOAE120, ECOAH5)
Case 232	(3HAD121)-( 3OAR121)-( 3OAR141)-( 3OAS121)-( 3OAS141)-( CBPS)-( G3PAT160)-( G3PAT161)-( G3PAT181)-( PGSA161)-( T2DECAI)	(PGPP161, PGPP161pp)-( 3OAR120, ECOAH6)-( 3OAS120, ECOAH6)	(PGK, PPCK, PPS)-( GAPD, PPCK, PPS)-( FA140ACPHi, FACOAE140, G3PAT140)	(FA140ACPHi, ACOAD6f, G3PAT140, ECOAH7)-( 3OAR120, AGPAT141, FA141ACPHi, ECOAH7)-( 3OAR120, G3PAT141, FA141ACPHi, ECOAH7)-( 3OAR120, ACOAD6f, AGPAT141, FA141ACPHi)-( 3OAR120, ACOAD6f, G3PAT141, FA141ACPHi)-( 3OAS120, AGPAT141, FA141ACPHi, ECOAH7)-( 3OAS120, G3PAT141, FA141ACPHi, ECOAH7)-( 3OAS120, ACOAD6f, AGPAT141, FA141ACPHi)-( 3OAS120, ACOAD6f, G3PAT141, FA141ACPHi)-( GAPD, RPE, TALA, TPI)-( P…
Case 233	(3HAD121)-( 3OAR121)-( 3OAR141)-( 3OAS121)-( 3OAS141)-( CBPS)-( G1PTT)-( G3PAT160)-( G3PAT161)-( G3PAT181)-( MAN6PI)-( PGSA161)-( T2DECAI)-( TDPDRE)-( TDPDRR)-( TDPGDH)	(PGPP161, PLIPA1G161pp)-( PGPP161, PGPP161pp)-( PGPP160, PLIPA1G160pp)-( EAR121x, EAR121y)-( 3OAR120, ECOAH6)-( 3OAS120, ECOAH6)	(PGPP160, FACOAE160, ECOAH7)-( PGK, PPCK, PPS)-( PGPP181, FACOAE181, ECOAH8)-( PGPP181, FACOAE181, ACACT8r)-( GAPD, PPCK, PPS)-( FA140ACPHi, ACOAD6f, FACOAE140)-( FA140ACPHi, FACOAE140, G3PAT140)-( FA140ACPHi, FACOAE140, ECOAH6)	(PGPP161, FACOAE161, ACOAD7f, ECOAH7)-( PGPP161, FACOAE161, FACOAE160, ECOAH7)-( PGPP160, FACOAE160, ACOAD6f, FACOAE140)-( PGPP160, FACOAE160, FACOAE140, ECOAH6)-( PGPP181, FACOAE181, FACOAE160, ACOAD7f)-( PGPP181, FACOAE181, FACOAE160, ECOAH7)-( FA140ACPHi, FACOAE140, FACOAE120, ACOAD5f)-( FA140ACPHi, FACOAE140, FACOAE120, ECOAH5)-( FA140ACPHi, ACOAD6f, G3PAT140, ECOAH7)-( 3OAR120, AGPAT141, FA1…
Case 234	(G1PTT)-( MAN6PI)-( TDPGDH)	(PGPP161, PLIPA1G161pp)-( PGPP160, PLIPA1G160pp)-( EAR121x, EAR121y)	(PGPP160, FACOAE160, ECOAH7)-( PGPP181, FACOAE181, ECOAH8)-( PGPP181, FACOAE181, ACACT8r)-( FA140ACPHi, ACOAD6f, FACOAE140)-( FA140ACPHi, FACOAE140, ECOAH6)	(PGPP161, FACOAE161, ACOAD7f, ECOAH7)-( PGPP161, FACOAE161, FACOAE160, ECOAH7)-( PGPP160, FACOAE160, ACOAD6f, FACOAE140)-( PGPP160, FACOAE160, FACOAE140, ECOAH6)-( PGPP181, FACOAE181, FACOAE160, ACOAD7f)-( PGPP181, FACOAE181, FACOAE160, ECOAH7)-( FA140ACPHi, FACOAE140, FACOAE120, ACOAD5f)-( FA140ACPHi, FACOAE140, FACOAE120, ECOAH5)
Case 235	()	()	(GAPD, TKT2, TPI)-( PGK, TKT2, TPI)	(PGK, PPCK, TRSARr, PPS)-( GAPD, PPCK, TRSARr, PPS)
Case 236	()	()	(GAPD, TKT2, TPI)-( PGK, TKT2, TPI)	(PGK, PPCK, TRSARr, PPS)-( GAPD, PPCK, TRSARr, PPS)
Case 237	()	()	()	()
Case 238	(CBPS)	()	(PGK, PPCK, PPS)-( GAPD, PPCK, PPS)-( GAPD, TKT2, TPI)-( PGK, TKT2, TPI)	(GAPD, RPE, TALA, TPI)-( PGK, RPE, TALA, TPI)
Case 239	(CBPS)	(PGPP161, PLIPA1G161pp)-( PGPP160, PLIPA1G160pp)	(PGPP161, FACOAE161, CTECOAI7)-( PGPP160, FACOAE160, ECOAH7)-( PGK, PPCK, PPS)-( PGPP181, FACOAE181, ECOAH8)-( PGPP181, FACOAE181, ACACT8r)-( PGPP181, FACOAE181, CTECOAI8)-( GAPD, PPCK, PPS)-( FA140ACPHi, ACOAD6f, FACOAE140)-( FA140ACPHi, FACOAE140, ECOAH6)-( GAPD, TKT2, TPI)-( PGK, TKT2, TPI)	(PGPP161, FACOAE161, ACOAD7f, ECOAH7)-( PGPP161, FACOAE161, FACOAE160, ECOAH7)-( PGPP160, FACOAE160, ACOAD6f, FACOAE140)-( PGPP160, FACOAE160, FACOAE140, ECOAH6)-( PGPP181, FACOAE181, FACOAE160, ACOAD7f)-( PGPP181, FACOAE181, FACOAE160, ECOAH7)-( FA140ACPHi, FACOAE140, FACOAE120, ACOAD5f)-( FA140ACPHi, FACOAE140, FACOAE120, ECOAH5)-( GAPD, RPE, TALA, TPI)-( PGK, RPE, TALA, TPI)
Case 240	()	(PGPP161, PLIPA1G161pp)-( PGPP160, PLIPA1G160pp)	(PGPP161, FACOAE161, CTECOAI7)-( PGPP160, FACOAE160, ECOAH7)-( PGPP181, FACOAE181, ECOAH8)-( PGPP181, FACOAE181, ACACT8r)-( PGPP181, FACOAE181, CTECOAI8)-( FA140ACPHi, ACOAD6f, FACOAE140)-( FA140ACPHi, FACOAE140, ECOAH6)	(PGPP161, FACOAE161, ACOAD7f, ECOAH7)-( PGPP161, FACOAE161, FACOAE160, ECOAH7)-( PGPP160, FACOAE160, ACOAD6f, FACOAE140)-( PGPP160, FACOAE160, FACOAE140, ECOAH6)-( PGPP181, FACOAE181, FACOAE160, ACOAD7f)-( PGPP181, FACOAE181, FACOAE160, ECOAH7)-( FA140ACPHi, FACOAE140, FACOAE120, ACOAD5f)-( FA140ACPHi, FACOAE140, FACOAE120, ECOAH5)
Case 241	(CBPS)	()	(PGK, PPCK, PPS)-( GAPD, PPCK, PPS)	(GAPD, RPE, TALA, TPI)-( PGK, RPE, TALA, TPI)
Case 242	(CBPS)	(PGPP161, PLIPA1G161pp)-( PGPP160, PLIPA1G160pp)	(PGPP160, FACOAE160, ECOAH7)-( PGK, PPCK, PPS)-( PGPP181, FACOAE181, ECOAH8)-( PGPP181, FACOAE181, ACACT8r)-( GAPD, PPCK, PPS)-( FA140ACPHi, ACOAD6f, FACOAE140)-( FA140ACPHi, FACOAE140, ECOAH6)	(PGPP161, FACOAE161, ACOAD7f, ECOAH7)-( PGPP161, FACOAE161, FACOAE160, ECOAH7)-( PGPP160, FACOAE160, ACOAD6f, FACOAE140)-( PGPP160, FACOAE160, FACOAE140, ECOAH6)-( PGPP181, FACOAE181, FACOAE160, ACOAD7f)-( PGPP181, FACOAE181, FACOAE160, ECOAH7)-( FA140ACPHi, FACOAE140, FACOAE120, ACOAD5f)-( FA140ACPHi, FACOAE140, FACOAE120, ECOAH5)-( GAPD, RPE, TALA, TPI)-( PGK, RPE, TALA, TPI)
Case 243	()	(PGPP161, PLIPA1G161pp)-( PGPP160, PLIPA1G160pp)	(PGPP160, FACOAE160, ECOAH7)-( PGPP181, FACOAE181, ECOAH8)-( PGPP181, FACOAE181, ACACT8r)-( FA140ACPHi, ACOAD6f, FACOAE140)-( FA140ACPHi, FACOAE140, ECOAH6)	(PGPP161, FACOAE161, ACOAD7f, ECOAH7)-( PGPP161, FACOAE161, FACOAE160, ECOAH7)-( PGPP160, FACOAE160, ACOAD6f, FACOAE140)-( PGPP160, FACOAE160, FACOAE140, ECOAH6)-( PGPP181, FACOAE181, FACOAE160, ACOAD7f)-( PGPP181, FACOAE181, FACOAE160, ECOAH7)-( FA140ACPHi, FACOAE140, FACOAE120, ACOAD5f)-( FA140ACPHi, FACOAE140, FACOAE120, ECOAH5)
Case 244	(A5PISO)-( ACCOAC)-( ADSL1r)-( ADSL2r)-( ADSS)-( AGPAT160)-( AICART)-( AIRC2)-( AIRC3)-( APRAUR)-( ASPCT)-( CHORS)-( DASYN160)-( DB4PS)-( DDPA)-( DHFR)-( DHORTS)-( DHPPDA2)-( DHQS)-( DPCOAK)-( FMNAT)-( G1PACT)-( GF6PTA)-( GK1)-( GLUPRT)-( GTPCII2)-( IMPC)-( KDOCT2)-( KDOPP)-( KDOPS)-( MCOATA)-( METAT)-( MTHFR2)-( NADK)-( NNATr)-( NNDPR)-( OMPDC)-( ORPT)-( PGAMT)-( PNTK)-( PPCDC)-( PPNCL2)-( PRAIS…	(3OAS141, 3OAR140)-( 3OAS141, 3OAS140)-( 3OAS121, 3OAR140)-( 3OAS121, 3OAS140)-( 3OAR141, 3OAR140)-( 3OAR141, 3OAS140)-( 3OAR121, 3OAR140)-( 3OAR121, 3OAS140)-( DASYN161, DAGK181)-( DASYN161, DESATPE160)-( DASYN161, DESATPG160)-( AGPAT161, DESATPE160)-( APPAT, PTPATi)-( CTPS1, CTPS2)-( TKT2, GND)-( T2DECAI, 3OAR140)-( T2DECAI, 3OAS140)-( RPE, GND)-( PSSA161, DESATPE160)-( PSD161, DESATPE160)-( PR…	(AGPAT161, DAGK161, DESATPG160)-( SUCD4, CTECOAI6, 3OAR140)-( SUCD4, CTECOAI6, 3OAS140)-( R15BPK, ADK1, ADK3)-( PRPPS, ADK1, ADK3)-( PGSA161, PSSA161, DAGK181)-( PGSA161, PSD161, DAGK181)-( GLCDpp, TKT2, PGL)-( GLCDpp, RPE, PGL)-( GHMT2r, MTHFD, GLYCL)-( GHMT2r, MTHFC, GLYCL)-( ADK1, ADK3, PPM)-( CTECOAI6, 3OAR140, ACOAD6f)-( CTECOAI6, 3OAR140, ECOAH7)-( CTECOAI6, 3OAR140, HACD7i)-( CTECOAI6, 3OA…	(SUCD4, ACOAD24f, 3OAR140, FA141ACPHi)-( SUCD4, ACOAD24f, 3OAR140, FACOAL141)-( SUCD4, ACOAD24f, 3OAS140, FA141ACPHi)-( SUCD4, ACOAD24f, 3OAS140, FACOAL141)-( RECOAH21, SUCD4, 3OAR140, FA141ACPHi)-( RECOAH21, SUCD4, 3OAR140, FACOAL141)-( RECOAH21, SUCD4, 3OAS140, FA141ACPHi)-( RECOAH21, SUCD4, 3OAS140, FACOAL141)-( PPK50r, PPK, IDPh_1, PPA)-( PPK2, PPK, IDPh_1, PPA)-( PGPP161, PSSA161, PGPP161pp,…
Case 245	(A5PISO)-( ACCOAC)-( ADSL1r)-( ADSL2r)-( ADSS)-( AGPAT160)-( AICART)-( AIRC2)-( AIRC3)-( ALAALAr)-( APRAUR)-( ASAD)-( ASPCT)-( ASPK)-( CAt6pp)-( CHORS)-( DAPE)-( DASYN160)-( DB4PS)-( DDPA)-( DHDPRy)-( DHDPS)-( DHFR)-( DHORTS)-( DHPPDA2)-( DHQS)-( DPCOAK)-( DPR)-( FMNAT)-( G1PACT)-( G1SAT)-( GF6PTA)-( GK1)-( GLUPRT)-( GLUTRR)-( GLUTRS)-( GTPCII2)-( HMBS)-( IMPC)-( KDOCT2)-( KDOPP)-( KDOPS)-( MCOAT…	(3OAS141, 3OAR140)-( 3OAS141, 3OAS140)-( 3OAS121, 3OAR140)-( 3OAS121, 3OAS140)-( 3OAR141, 3OAR140)-( 3OAR141, 3OAS140)-( 3OAR121, 3OAR140)-( 3OAR121, 3OAS140)-( DASYN161, DAGK181)-( DASYN161, DESATPE160)-( DASYN161, DESATPG160)-( ALAR, DLYSPYRAT)-( AGPAT161, DESATPE160)-( APPAT, PTPATi)-( CTPS1, CTPS2)-( TKT2, GND)-( T2DECAI, 3OAR140)-( T2DECAI, 3OAS140)-( RPE, GND)-( PSSA161, DESATPE160)-( PSD16…	(AGPAT161, DAGK161, DESATPG160)-( SUCD4, CTECOAI6, 3OAR140)-( SUCD4, CTECOAI6, 3OAS140)-( R15BPK, ADK1, ADK3)-( PRPPS, ADK1, ADK3)-( PGSA161, PSSA161, DAGK181)-( PGSA161, PSD161, DAGK181)-( METS, ACHBS, MCITD)-( METS, ACHBS, MCITL2)-( METS, ACHBS, MCITS)-( METS, ACHBS, MICITDr)-( KARA2, METS, MCITD)-( KARA2, METS, MCITL2)-( KARA2, METS, MCITS)-( KARA2, METS, MICITDr)-( GLUR, ALAR, 1PPDCRc)-( GLUR…	(SUCD4, ACOAD24f, ALAR, DLYSOXGAT)-( SUCD4, CTECOAI6, ALAR, DLYSOXGAT)-( RECOAH21, SUCD4, ALAR, DLYSOXGAT)-( GLUR, SUCD4, ACOAD24f, DLYSPYRAT)-( GLUR, SUCD4, CTECOAI6, DLYSPYRAT)-( GLUR, RECOAH21, SUCD4, DLYSPYRAT)-( 3HAACOAT141, SUCD4, ALAR, DLYSOXGAT)-( 3HAACOAT141, GLUR, SUCD4, DLYSPYRAT)-( SUCD4, ACOAD24f, 3OAR140, FA141ACPHi)-( SUCD4, ACOAD24f, 3OAR140, FACOAL141)-( SUCD4, ACOAD24f, 3OAS140,…
Case 246	(ALAALAr)-( ASAD)-( ASPK)-( CAt6pp)-( DAPE)-( DHDPRy)-( DHDPS)-( DPR)-( G1SAT)-( GLUTRR)-( GLUTRS)-( HMBS)-( MOHMT)-( MPTG)-( NADS1)-( PANTS)-( PAPPT3)-( PPBNGS)-( SDPDS)-( SDPTA)-( SHCHD2)-( SHCHF)-( THDPS)-( UAAGDS)-( UAGCVT)-( UAGPT3)-( UAMAGS)-( UAMAS)-( UAPGR)-( UDCPDP)-( UGMDDS)-( UPP3MT)-( UPP3S)	()	(CYTK1, NTD4, CSND)	(ACOAD6f, EAR161x, 3HAD140, EAR161y)-( ACOAD4f, EAR141x, 3HAD120, EAR141y)-( ACOAD4f, 3HAD120, EAR121x, EAR121y)-( ACOAD2f, EAR141x, 3HAD120, EAR141y)-( ACOAD2f, 3HAD120, EAR121x, EAR121y)-( ACOAD3f, EAR141x, 3HAD120, EAR141y)-( ACOAD3f, 3HAD120, EAR121x, EAR121y)-( ACOAD5f, EAR141x, 3OAR120, EAR141y)-( ACOAD5f, EAR141x, 3HAD120, EAR141y)-( ACOAD5f, EAR141x, 3OAS120, EAR141y)-( ACOAD5f, 3OAR120, …
Case 247	(A5PISO)-( ACCOAC)-( ADCL)-( ADCS)-( ADSL1r)-( ADSL2r)-( ADSS)-( AGPAT160)-( AICART)-( AIRC2)-( AIRC3)-( APRAUR)-( ASPCT)-( CHORS)-( DASYN160)-( DB4PS)-( DDPA)-( DHFR)-( DHFS)-( DHORTS)-( DHPPDA2)-( DHQS)-( DPCOAK)-( FMNAT)-( G1PACT)-( GF6PTA)-( GK1)-( GLUPRT)-( GTPCI)-( GTPCII2)-( IMPC)-( KDOCT2)-( KDOPP)-( KDOPS)-( MCOATA)-( METAT)-( MTHFR2)-( NADK)-( NNATr)-( NNDPR)-( OMPDC)-( ORPT)-( PGAMT)-(…	(3OAS141, 3OAR140)-( 3OAS141, 3OAS140)-( 3OAS121, 3OAR140)-( 3OAS121, 3OAS140)-( 3OAR141, 3OAR140)-( 3OAR141, 3OAS140)-( 3OAR121, 3OAR140)-( 3OAR121, 3OAS140)-( DASYN161, DAGK181)-( DASYN161, DESATPE160)-( DASYN161, DESATPG160)-( AGPAT161, DESATPE160)-( APPAT, PTPATi)-( CTPS1, CTPS2)-( TKT2, GND)-( T2DECAI, 3OAR140)-( T2DECAI, 3OAS140)-( RPE, GND)-( PSSA161, DESATPE160)-( PSD161, DESATPE160)-( PR…	(AGPAT161, DAGK161, DESATPG160)-( SUCD4, CTECOAI6, 3OAR140)-( SUCD4, CTECOAI6, 3OAS140)-( R15BPK, ADK1, ADK3)-( PRPPS, ADK1, ADK3)-( PGSA161, PSSA161, DAGK181)-( PGSA161, PSD161, DAGK181)-( GLCDpp, TKT2, PGL)-( GLCDpp, RPE, PGL)-( GHMT2r, MTHFD, GLYCL)-( GHMT2r, MTHFC, GLYCL)-( ADK1, ADK3, PPM)-( CTECOAI6, 3OAR140, ACOAD6f)-( CTECOAI6, 3OAR140, ECOAH7)-( CTECOAI6, 3OAR140, HACD7i)-( CTECOAI6, 3OA…	(SUCD4, ACOAD24f, 3OAR140, FA141ACPHi)-( SUCD4, ACOAD24f, 3OAR140, FACOAL141)-( SUCD4, ACOAD24f, 3OAS140, FA141ACPHi)-( SUCD4, ACOAD24f, 3OAS140, FACOAL141)-( RECOAH21, SUCD4, 3OAR140, FA141ACPHi)-( RECOAH21, SUCD4, 3OAR140, FACOAL141)-( RECOAH21, SUCD4, 3OAS140, FA141ACPHi)-( RECOAH21, SUCD4, 3OAS140, FACOAL141)-( PPK50r, PPK, IDPh_1, PPA)-( PPK2, PPK, IDPh_1, PPA)-( PGPP161, PSSA161, PGPP161pp,…
Case 248	(A5PISO)-( ACCOAC)-( ADCL)-( ADCS)-( ADSL1r)-( ADSL2r)-( ADSS)-( AGPAT160)-( AICART)-( AIRC2)-( AIRC3)-( ALAALAr)-( APRAUR)-( ASAD)-( ASPCT)-( ASPK)-( CAt6pp)-( CHORS)-( DAPE)-( DASYN160)-( DB4PS)-( DDPA)-( DHDPRy)-( DHDPS)-( DHFR)-( DHFS)-( DHORTS)-( DHPPDA2)-( DHQS)-( DPCOAK)-( DPR)-( FMNAT)-( G1PACT)-( G1SAT)-( GF6PTA)-( GK1)-( GLUPRT)-( GLUTRR)-( GLUTRS)-( GTPCI)-( GTPCII2)-( HMBS)-( IMPC)-( …	(3OAS141, 3OAR140)-( 3OAS141, 3OAS140)-( 3OAS121, 3OAR140)-( 3OAS121, 3OAS140)-( 3OAR141, 3OAR140)-( 3OAR141, 3OAS140)-( 3OAR121, 3OAR140)-( 3OAR121, 3OAS140)-( DASYN161, DAGK181)-( DASYN161, DESATPE160)-( DASYN161, DESATPG160)-( ALAR, DLYSPYRAT)-( AGPAT161, DESATPE160)-( APPAT, PTPATi)-( CTPS1, CTPS2)-( TKT2, GND)-( T2DECAI, 3OAR140)-( T2DECAI, 3OAS140)-( RPE, GND)-( PSSA161, DESATPE160)-( PSD16…	(AGPAT161, DAGK161, DESATPG160)-( SUCD4, CTECOAI6, 3OAR140)-( SUCD4, CTECOAI6, 3OAS140)-( R15BPK, ADK1, ADK3)-( PRPPS, ADK1, ADK3)-( PGSA161, PSSA161, DAGK181)-( PGSA161, PSD161, DAGK181)-( METS, ACHBS, MCITD)-( METS, ACHBS, MCITL2)-( METS, ACHBS, MCITS)-( METS, ACHBS, MICITDr)-( KARA2, METS, MCITD)-( KARA2, METS, MCITL2)-( KARA2, METS, MCITS)-( KARA2, METS, MICITDr)-( GLUR, ALAR, 1PPDCRc)-( GLUR…	(SUCD4, ACOAD24f, ALAR, DLYSOXGAT)-( SUCD4, CTECOAI6, ALAR, DLYSOXGAT)-( RECOAH21, SUCD4, ALAR, DLYSOXGAT)-( GLUR, SUCD4, ACOAD24f, DLYSPYRAT)-( GLUR, SUCD4, CTECOAI6, DLYSPYRAT)-( GLUR, RECOAH21, SUCD4, DLYSPYRAT)-( 3HAACOAT141, SUCD4, ALAR, DLYSOXGAT)-( 3HAACOAT141, GLUR, SUCD4, DLYSPYRAT)-( SUCD4, ACOAD24f, 3OAR140, FA141ACPHi)-( SUCD4, ACOAD24f, 3OAR140, FACOAL141)-( SUCD4, ACOAD24f, 3OAS140,…
Case 249	(ALAALAr)-( ASAD)-( ASPK)-( CAt6pp)-( DAPE)-( DHDPRy)-( DHDPS)-( DPR)-( G1SAT)-( GLUTRR)-( GLUTRS)-( HMBS)-( MOHMT)-( MPTG)-( NADS1)-( PANTS)-( PAPPT3)-( PPBNGS)-( SDPDS)-( SDPTA)-( SHCHD2)-( SHCHF)-( THDPS)-( UAAGDS)-( UAGCVT)-( UAGPT3)-( UAMAGS)-( UAMAS)-( UAPGR)-( UDCPDP)-( UGMDDS)-( UPP3MT)-( UPP3S)	()	(CYTK1, NTD4, CSND)	(ACOAD6f, EAR161x, 3HAD140, EAR161y)-( ACOAD4f, EAR141x, 3HAD120, EAR141y)-( ACOAD4f, 3HAD120, EAR121x, EAR121y)-( ACOAD2f, EAR141x, 3HAD120, EAR141y)-( ACOAD2f, 3HAD120, EAR121x, EAR121y)-( ACOAD3f, EAR141x, 3HAD120, EAR141y)-( ACOAD3f, 3HAD120, EAR121x, EAR121y)-( ACOAD5f, EAR141x, 3OAR120, EAR141y)-( ACOAD5f, EAR141x, 3HAD120, EAR141y)-( ACOAD5f, EAR141x, 3OAS120, EAR141y)-( ACOAD5f, 3OAR120, …
Case 250	(ADCL)-( ADCS)-( DHFS)-( GTPCI)	(RPI, EDTXS1)-( RPI, EDTXS2)	(RPI, AACPS1, 3HAD140)-( RPI, FACOAE140, 3HAD140)-( RPI, PETNT161pp, DASYN181)-( RPI, PETNT161pp, PSSA181)-( RPI, PETNT161pp, PSD181)-( RPI, DAGK161, DASYN181)-( RPI, DAGK161, PSSA181)-( RPI, DAGK161, PSD181)	(ECOAH7, RPI, ACOAD6f, 3HAD140)-( ACOAD7f, AACPS1, 3HAD140, HACD8)-( ACOAD7f, FACOAE140, 3HAD140, HACD8)-( RPI, AACPS1, EAR140y, EAR140x)-( RPI, FACOAE140, EAR140y, EAR140x)
Case 251	(ADCL)-( ADCS)-( DHFS)-( GTPCI)	(RPI, EDTXS1)-( RPI, EDTXS2)	(RPI, AACPS1, 3HAD140)-( RPI, FACOAE140, 3HAD140)-( RPI, PETNT161pp, DASYN181)-( RPI, PETNT161pp, PSSA181)-( RPI, PETNT161pp, PSD181)-( RPI, DAGK161, DASYN181)-( RPI, DAGK161, PSSA181)-( RPI, DAGK161, PSD181)	(ECOAH7, RPI, ACOAD6f, 3HAD140)-( ACOAD7f, AACPS1, 3HAD140, HACD8)-( ACOAD7f, FACOAE140, 3HAD140, HACD8)-( RPI, AACPS1, EAR140y, EAR140x)-( RPI, FACOAE140, EAR140y, EAR140x)
Case 252	()	()	()	()
Case 253	(A5PISO)-( ACCOAC)-( ADSL1r)-( ADSL2r)-( ADSS)-( AGPAT160)-( AICART)-( AIRC2)-( AIRC3)-( APRAUR)-( ASPCT)-( CHORS)-( DASYN160)-( DB4PS)-( DDPA)-( DHFR)-( DHORTS)-( DHPPDA2)-( DHQS)-( DPCOAK)-( FMNAT)-( G1PACT)-( GF6PTA)-( GK1)-( GLUPRT)-( GTPCII2)-( IMPC)-( KDOCT2)-( KDOPP)-( KDOPS)-( MCOATA)-( METAT)-( MTHFR2)-( NADK)-( NNATr)-( NNDPR)-( OMPDC)-( ORPT)-( PGAMT)-( PNTK)-( PPCDC)-( PPNCL2)-( PRAIS…	(3OAS141, 3OAR140)-( 3OAS141, 3OAS140)-( 3OAS121, 3OAR140)-( 3OAS121, 3OAS140)-( 3OAR141, 3OAR140)-( 3OAR141, 3OAS140)-( 3OAR121, 3OAR140)-( 3OAR121, 3OAS140)-( DASYN161, DAGK181)-( DASYN161, DESATPE160)-( DASYN161, DESATPG160)-( AGPAT161, DESATPE160)-( APPAT, PTPATi)-( CTPS1, CTPS2)-( TKT2, GND)-( T2DECAI, 3OAR140)-( T2DECAI, 3OAS140)-( RPE, GND)-( PSSA161, DESATPE160)-( PSD161, DESATPE160)-( PR…	(AGPAT161, DAGK161, DESATPG160)-( SUCD4, CTECOAI6, 3OAR140)-( SUCD4, CTECOAI6, 3OAS140)-( R15BPK, ADK1, ADK3)-( PRPPS, ADK1, ADK3)-( PGSA161, PSSA161, DAGK181)-( PGSA161, PSD161, DAGK181)-( GLCDpp, TKT2, PGL)-( GLCDpp, RPE, PGL)-( GHMT2r, MTHFD, GLYCL)-( GHMT2r, MTHFC, GLYCL)-( ADK1, ADK3, PPM)-( CTECOAI6, 3OAR140, ACOAD6f)-( CTECOAI6, 3OAR140, ECOAH7)-( CTECOAI6, 3OAR140, HACD7i)-( CTECOAI6, 3OA…	(SUCD4, ACOAD24f, 3OAR140, FA141ACPHi)-( SUCD4, ACOAD24f, 3OAR140, FACOAL141)-( SUCD4, ACOAD24f, 3OAS140, FA141ACPHi)-( SUCD4, ACOAD24f, 3OAS140, FACOAL141)-( RECOAH21, SUCD4, 3OAR140, FA141ACPHi)-( RECOAH21, SUCD4, 3OAR140, FACOAL141)-( RECOAH21, SUCD4, 3OAS140, FA141ACPHi)-( RECOAH21, SUCD4, 3OAS140, FACOAL141)-( PPK50r, PPK, IDPh_1, PPA)-( PPK2, PPK, IDPh_1, PPA)-( PGPP161, PSSA161, PGPP161pp,…
Case 254	(A5PISO)-( ACCOAC)-( ADSL1r)-( ADSL2r)-( ADSS)-( AGPAT160)-( AICART)-( AIRC2)-( AIRC3)-( ALAALAr)-( AMAOTr)-( AOXSr2)-( APRAUR)-( ASAD)-( ASPCT)-( ASPK)-( BTS5)-( CAt6pp)-( CDPMEK)-( CHORS)-( DAPE)-( DASYN160)-( DB4PS)-( DBTS)-( DDPA)-( DHDPRy)-( DHDPS)-( DHFR)-( DHORTS)-( DHPPDA2)-( DHQS)-( DMATT)-( DPCOAK)-( DPR)-( DXPRIi)-( DXPS)-( FCLT)-( FMNAT)-( G1PACT)-( G1SAT)-( GF6PTA)-( GK1)-( GLUPRT)-(…	(3OAS141, 3OAR140)-( 3OAS141, 3OAS140)-( 3OAS121, 3OAR140)-( 3OAS121, 3OAS140)-( 3OAR141, 3OAR140)-( 3OAR141, 3OAS140)-( 3OAR121, 3OAR140)-( 3OAR121, 3OAS140)-( DASYN161, DAGK181)-( DASYN161, DESATPE160)-( DASYN161, DESATPG160)-( CPPPGO, CPPPGO2)-( ALAR, DLYSPYRAT)-( AGPAT161, DESATPE160)-( APPAT, PTPATi)-( CTPS1, CTPS2)-( TKT2, GND)-( T2DECAI, 3OAR140)-( T2DECAI, 3OAS140)-( RPE, GND)-( PSSA161, …	(AGPAT161, DAGK161, DESATPG160)-( SUCD4, CTECOAI6, 3OAR140)-( SUCD4, CTECOAI6, 3OAS140)-( R15BPK, ADK1, ADK3)-( PRPPS, ADK1, ADK3)-( PGSA161, PSSA161, DAGK181)-( PGSA161, PSD161, DAGK181)-( METS, ACHBS, MCITD)-( METS, ACHBS, MCITL2)-( METS, ACHBS, MCITS)-( METS, ACHBS, MICITDr)-( KARA2, METS, MCITD)-( KARA2, METS, MCITL2)-( KARA2, METS, MCITS)-( KARA2, METS, MICITDr)-( GLUR, ALAR, 1PPDCRc)-( GLUR…	(SUCD4, ACOAD24f, ALAR, DLYSOXGAT)-( SUCD4, CTECOAI6, ALAR, DLYSOXGAT)-( RECOAH21, SUCD4, ALAR, DLYSOXGAT)-( GLUR, SUCD4, ACOAD24f, DLYSPYRAT)-( GLUR, SUCD4, CTECOAI6, DLYSPYRAT)-( GLUR, RECOAH21, SUCD4, DLYSPYRAT)-( 3HAACOAT141, SUCD4, ALAR, DLYSOXGAT)-( 3HAACOAT141, GLUR, SUCD4, DLYSPYRAT)-( SUCD4, ACOAD24f, 3OAR140, FA141ACPHi)-( SUCD4, ACOAD24f, 3OAR140, FACOAL141)-( SUCD4, ACOAD24f, 3OAS140,…
Case 255	(ALAALAr)-( AMAOTr)-( ASAD)-( ASPK)-( CAt6pp)-( CDPMEK)-( DAPE)-( DHDPRy)-( DHDPS)-( DMATT)-( DPR)-( DXPRIi)-( DXPS)-( FCLT)-( G1SAT)-( GLUTRR)-( GLUTRS)-( GRTT)-( HBZOPT)-( HMBS)-( MCTP1App)-( MOHMT)-( MPTG)-( NADS1)-( OCTDPS)-( OPHBDC)-( PANTS)-( PAPPT3)-( PDX5PS)-( PPBNGS)-( SDPDS)-( SDPTA)-( SHCHD2)-( SHCHF)-( THDPS)-( TMPK)-( UAAGDS)-( UAGCVT)-( UAGPT3)-( UAMAGS)-( UAMAS)-( UAPGR)-( UDCPDP)-…	(CPPPGO, CPPPGO2)-( DMPPS, IPDPS)-( PPPGO3, PPPGO)-( TMK, TMPPP)-( TMK, PMPK)-( TMK, AMPMS2)	(CYTK1, NTD4, CSND)	(ACOAD6f, EAR161x, 3HAD140, EAR161y)-( ACOAD4f, EAR141x, 3HAD120, EAR141y)-( ACOAD4f, 3HAD120, EAR121x, EAR121y)-( ACOAD2f, EAR141x, 3HAD120, EAR141y)-( ACOAD2f, 3HAD120, EAR121x, EAR121y)-( ACOAD3f, EAR141x, 3HAD120, EAR141y)-( ACOAD3f, 3HAD120, EAR121x, EAR121y)-( ACOAD5f, EAR141x, 3OAR120, EAR141y)-( ACOAD5f, EAR141x, 3HAD120, EAR141y)-( ACOAD5f, EAR141x, 3OAS120, EAR141y)-( ACOAD5f, 3OAR120, …
Case 256	(A5PISO)-( ACCOAC)-( ADCL)-( ADCS)-( ADSL1r)-( ADSL2r)-( ADSS)-( AGPAT160)-( AICART)-( AIRC2)-( AIRC3)-( APRAUR)-( ASPCT)-( CHORS)-( DASYN160)-( DB4PS)-( DDPA)-( DHFR)-( DHFS)-( DHORTS)-( DHPPDA2)-( DHQS)-( DPCOAK)-( FMNAT)-( G1PACT)-( GF6PTA)-( GK1)-( GLUPRT)-( GTPCI)-( GTPCII2)-( IMPC)-( KDOCT2)-( KDOPP)-( KDOPS)-( MCOATA)-( METAT)-( MTHFR2)-( NADK)-( NNATr)-( NNDPR)-( OMPDC)-( ORPT)-( PGAMT)-(…	(3OAS141, 3OAR140)-( 3OAS141, 3OAS140)-( 3OAS121, 3OAR140)-( 3OAS121, 3OAS140)-( 3OAR141, 3OAR140)-( 3OAR141, 3OAS140)-( 3OAR121, 3OAR140)-( 3OAR121, 3OAS140)-( DASYN161, DAGK181)-( DASYN161, DESATPE160)-( DASYN161, DESATPG160)-( AGPAT161, DESATPE160)-( APPAT, PTPATi)-( CTPS1, CTPS2)-( TKT2, GND)-( T2DECAI, 3OAR140)-( T2DECAI, 3OAS140)-( RPE, GND)-( PSSA161, DESATPE160)-( PSD161, DESATPE160)-( PR…	(AGPAT161, DAGK161, DESATPG160)-( SUCD4, CTECOAI6, 3OAR140)-( SUCD4, CTECOAI6, 3OAS140)-( R15BPK, ADK1, ADK3)-( PRPPS, ADK1, ADK3)-( PGSA161, PSSA161, DAGK181)-( PGSA161, PSD161, DAGK181)-( GLCDpp, TKT2, PGL)-( GLCDpp, RPE, PGL)-( GHMT2r, MTHFD, GLYCL)-( GHMT2r, MTHFC, GLYCL)-( ADK1, ADK3, PPM)-( CTECOAI6, 3OAR140, ACOAD6f)-( CTECOAI6, 3OAR140, ECOAH7)-( CTECOAI6, 3OAR140, HACD7i)-( CTECOAI6, 3OA…	(SUCD4, ACOAD24f, 3OAR140, FA141ACPHi)-( SUCD4, ACOAD24f, 3OAR140, FACOAL141)-( SUCD4, ACOAD24f, 3OAS140, FA141ACPHi)-( SUCD4, ACOAD24f, 3OAS140, FACOAL141)-( RECOAH21, SUCD4, 3OAR140, FA141ACPHi)-( RECOAH21, SUCD4, 3OAR140, FACOAL141)-( RECOAH21, SUCD4, 3OAS140, FA141ACPHi)-( RECOAH21, SUCD4, 3OAS140, FACOAL141)-( PPK50r, PPK, IDPh_1, PPA)-( PPK2, PPK, IDPh_1, PPA)-( PGPP161, PSSA161, PGPP161pp,…
Case 257	(A5PISO)-( ACCOAC)-( ADCL)-( ADCS)-( ADSL1r)-( ADSL2r)-( ADSS)-( AGPAT160)-( AICART)-( AIRC2)-( AIRC3)-( ALAALAr)-( AMAOTr)-( AOXSr2)-( APRAUR)-( ASAD)-( ASPCT)-( ASPK)-( BTS5)-( CAt6pp)-( CDPMEK)-( CHORS)-( DAPE)-( DASYN160)-( DB4PS)-( DBTS)-( DDPA)-( DHDPRy)-( DHDPS)-( DHFR)-( DHFS)-( DHORTS)-( DHPPDA2)-( DHQS)-( DMATT)-( DPCOAK)-( DPR)-( DXPRIi)-( DXPS)-( FCLT)-( FMNAT)-( G1PACT)-( G1SAT)-( GF…	(3OAS141, 3OAR140)-( 3OAS141, 3OAS140)-( 3OAS121, 3OAR140)-( 3OAS121, 3OAS140)-( 3OAR141, 3OAR140)-( 3OAR141, 3OAS140)-( 3OAR121, 3OAR140)-( 3OAR121, 3OAS140)-( DASYN161, DAGK181)-( DASYN161, DESATPE160)-( DASYN161, DESATPG160)-( CPPPGO, CPPPGO2)-( ALAR, DLYSPYRAT)-( AGPAT161, DESATPE160)-( APPAT, PTPATi)-( CTPS1, CTPS2)-( TKT2, GND)-( T2DECAI, 3OAR140)-( T2DECAI, 3OAS140)-( RPE, GND)-( PSSA161, …	(AGPAT161, DAGK161, DESATPG160)-( SUCD4, CTECOAI6, 3OAR140)-( SUCD4, CTECOAI6, 3OAS140)-( R15BPK, ADK1, ADK3)-( PRPPS, ADK1, ADK3)-( PGSA161, PSSA161, DAGK181)-( PGSA161, PSD161, DAGK181)-( METS, ACHBS, MCITD)-( METS, ACHBS, MCITL2)-( METS, ACHBS, MCITS)-( METS, ACHBS, MICITDr)-( KARA2, METS, MCITD)-( KARA2, METS, MCITL2)-( KARA2, METS, MCITS)-( KARA2, METS, MICITDr)-( GLUR, ALAR, 1PPDCRc)-( GLUR…	(SUCD4, ACOAD24f, ALAR, DLYSOXGAT)-( SUCD4, CTECOAI6, ALAR, DLYSOXGAT)-( RECOAH21, SUCD4, ALAR, DLYSOXGAT)-( GLUR, SUCD4, ACOAD24f, DLYSPYRAT)-( GLUR, SUCD4, CTECOAI6, DLYSPYRAT)-( GLUR, RECOAH21, SUCD4, DLYSPYRAT)-( 3HAACOAT141, SUCD4, ALAR, DLYSOXGAT)-( 3HAACOAT141, GLUR, SUCD4, DLYSPYRAT)-( SUCD4, ACOAD24f, 3OAR140, FA141ACPHi)-( SUCD4, ACOAD24f, 3OAR140, FACOAL141)-( SUCD4, ACOAD24f, 3OAS140,…
Case 258	(ALAALAr)-( AMAOTr)-( ASAD)-( ASPK)-( CAt6pp)-( CDPMEK)-( DAPE)-( DHDPRy)-( DHDPS)-( DMATT)-( DPR)-( DXPRIi)-( DXPS)-( FCLT)-( G1SAT)-( GLUTRR)-( GLUTRS)-( GRTT)-( HBZOPT)-( HMBS)-( MCTP1App)-( MOHMT)-( MPTG)-( NADS1)-( OCTDPS)-( OPHBDC)-( PANTS)-( PAPPT3)-( PDX5PS)-( PPBNGS)-( SDPDS)-( SDPTA)-( SHCHD2)-( SHCHF)-( THDPS)-( TMPK)-( UAAGDS)-( UAGCVT)-( UAGPT3)-( UAMAGS)-( UAMAS)-( UAPGR)-( UDCPDP)-…	(CPPPGO, CPPPGO2)-( DMPPS, IPDPS)-( PPPGO3, PPPGO)-( TMK, TMPPP)-( TMK, PMPK)-( TMK, AMPMS2)	(SULR, CYSabcpp, MICITDr)-( SULR, CYSabcpp, NTD4)-( SULR, CYSabcpp, RBK)-( CYSabcpp, TRDR, GTHOr)-( CYSabcpp, TRDR, PAPSR2)-( CYSabcpp, TRDR, GRXR)-( CYTK1, NTD4, CSND)	(CYSS, CYSabcpp, HSDy, MICITDr)-( CYSS, CYSabcpp, HSDy, NTD4)-( CYSS, CYSabcpp, HSDy, RBK)-( ACOAD6f, EAR161x, 3HAD140, EAR161y)-( ACOAD4f, EAR141x, 3HAD120, EAR141y)-( ACOAD4f, 3HAD120, EAR121x, EAR121y)-( ACOAD2f, EAR141x, 3HAD120, EAR141y)-( ACOAD2f, 3HAD120, EAR121x, EAR121y)-( ACOAD3f, EAR141x, 3HAD120, EAR141y)-( ACOAD3f, 3HAD120, EAR121x, EAR121y)-( ACOAD5f, EAR141x, 3OAR120, EAR141y)-( AC…
Case 259	(ADCL)-( ADCS)-( DHFS)-( GTPCI)	(RPI, EDTXS1)-( RPI, EDTXS2)	(RPI, AACPS1, 3HAD140)-( RPI, FACOAE140, 3HAD140)-( RPI, PETNT161pp, DASYN181)-( RPI, PETNT161pp, PSSA181)-( RPI, PETNT161pp, PSD181)-( RPI, PETNT161pp, DAGK181)-( RPI, PETNT161pp, PETNT181pp)-( RPI, DAGK161, DASYN181)-( RPI, DAGK161, PSSA181)-( RPI, DAGK161, PSD181)-( RPI, DAGK161, DAGK181)-( RPI, DAGK161, PETNT181pp)	(ECOAH7, RPI, ACOAD6f, 3HAD140)-( ACACT7r, RPI, ACOAD6f, 3HAD140)-( HACD7, RPI, ACOAD6f, 3HAD140)-( ACOAD7f, AACPS1, 3HAD140, HACD8)-( ACOAD7f, FACOAE140, 3HAD140, HACD8)-( RPI, AACPS1, EAR140y, EAR140x)-( RPI, FACOAE140, EAR140y, EAR140x)
Case 260	(ADCL)-( ADCS)-( DHFS)-( GTPCI)-( MECDPDH5)	(POR5, FLDR2)-( RPI, EDTXS1)-( RPI, EDTXS2)	(HACD6, ACOAD4f, 3HAD120)-( HACD6, ACOAD2f, 3HAD120)-( HACD6, ACOAD3f, 3HAD120)-( HACD6, ACOAD5f, 3OAR120)-( HACD6, ACOAD5f, 3HAD120)-( HACD6, ACOAD5f, 3OAS120)-( HACD6, ACACT1r, 3HAD120)-( HACD6, HACD3, 3HAD120)-( HACD6, ACACT5r, 3HAD120)-( HACD6, ECOAH5, 3HAD120)-( HACD6, HACD2, 3HAD120)-( HACD6, HACD1, 3HAD120)-( HACD6, ACACT4r, 3HAD120)-( HACD6, ACACT3r, 3HAD120)-( HACD6, ACACT2r, 3HAD120)-( …	(ECOAH7, RPI, ACOAD6f, 3HAD140)-( ACACT7r, RPI, ACOAD6f, 3HAD140)-( HACD7, RPI, ACOAD6f, 3HAD140)-( HACD7, FACOAE160, ACOAD6f, 3HAD140)-( HACD7, AACPS3, ACOAD6f, 3HAD140)-( ACOAD7f, AACPS1, 3HAD140, HACD8)-( ACOAD7f, FACOAE140, 3HAD140, HACD8)-( RPI, AACPS1, EAR140y, EAR140x)-( RPI, FACOAE140, EAR140y, EAR140x)
Case 261	()	()	()	()
Case 262	()	()	()	()
Case 263	(AMAOTr)-( CDPMEK)-( DBTS)-( DMATT)-( DXPRIi)-( DXPS)-( FCLT)-( GRTT)-( HBZOPT)-( MCTP1App)-( OCTDPS)-( OPHBDC)-( PDX5PS)-( TMPK)-( UDCPDPS)-( UPPDC1)	(CPPPGO, CPPPGO2)-( IPDPS, IPDDI)-( DMPPS, IPDDI)-( DMPPS, IPDPS)-( PPPGO3, PPPGO)-( TMK, TMPPP)-( TMK, PMPK)-( TMK, AMPMS2)-( OHPBAT, 4HTHRK)-( E4PD, 4HTHRK)-( PERD, 4HTHRK)	()	()
Case 264	(AMAOTr)-( CDPMEK)-( DMATT)-( DXPRIi)-( DXPS)-( FCLT)-( GRTT)-( HBZOPT)-( MCTP1App)-( OCTDPS)-( OPHBDC)-( PDX5PS)-( TMPK)-( UDCPDPS)-( UPPDC1)	(CPPPGO, CPPPGO2)-( DMPPS, IPDPS)-( PPPGO3, PPPGO)-( TMK, TMPPP)-( TMK, PMPK)-( TMK, AMPMS2)	()	()
Case 265	()	()	(RPI, PETNT161pp, DAGK181)-( RPI, PETNT161pp, PETNT181pp)-( RPI, DAGK161, DAGK181)-( RPI, DAGK161, PETNT181pp)	()
Case 266	(AMAOTr)-( CDPMEK)-( DBTS)-( DMATT)-( DXPRIi)-( DXPS)-( FCLT)-( GRTT)-( HBZOPT)-( MCTP1App)-( OCTDPS)-( OPHBDC)-( PDX5PS)-( TMPK)-( UDCPDPS)-( UPPDC1)	(CPPPGO, CPPPGO2)-( IPDPS, IPDDI)-( DMPPS, IPDDI)-( DMPPS, IPDPS)-( PPPGO3, PPPGO)-( TMK, TMPPP)-( TMK, PMPK)-( TMK, AMPMS2)-( OHPBAT, 4HTHRK)-( E4PD, 4HTHRK)-( PERD, 4HTHRK)	(SULR, CYSabcpp, CYTDH)-( SULR, CYSabcpp, MCITD)-( SULR, CYSabcpp, MCITL2)-( SULR, CYSabcpp, MCITS)-( SULR, CYSabcpp, MICITDr)-( SULR, CYSabcpp, NTD4)-( SULR, CYSabcpp, RBK)-( RPI, PETNT161pp, DAGK181)-( RPI, PETNT161pp, PETNT181pp)-( RPI, DAGK161, DAGK181)-( RPI, DAGK161, PETNT181pp)	()
Case 267	(AMAOTr)-( CDPMEK)-( DMATT)-( DXPRIi)-( DXPS)-( FCLT)-( GRTT)-( HBZOPT)-( MCTP1App)-( OCTDPS)-( OPHBDC)-( PDX5PS)-( TMPK)-( UDCPDPS)-( UPPDC1)	(CPPPGO, CPPPGO2)-( DMPPS, IPDPS)-( PPPGO3, PPPGO)-( TMK, TMPPP)-( TMK, PMPK)-( TMK, AMPMS2)	(SULR, CYSabcpp, MICITDr)-( SULR, CYSabcpp, NTD4)-( SULR, CYSabcpp, RBK)	()
Case 268	()	()	(RPI, PETNT161pp, DAGK181)-( RPI, PETNT161pp, PETNT181pp)-( RPI, DAGK161, DAGK181)-( RPI, DAGK161, PETNT181pp)	()
Case 269	()	()	(RPI, PETNT161pp, DAGK181)-( RPI, PETNT161pp, PETNT181pp)-( RPI, DAGK161, DAGK181)-( RPI, DAGK161, PETNT181pp)	()
Case 270	()	()	()	()
Case 271	(A5PISO)-( ACCOAC)-( ADSL1r)-( ADSL2r)-( ADSS)-( AGPAT160)-( AICART)-( AIRC2)-( AIRC3)-( APRAUR)-( ASPCT)-( CHORS)-( DASYN160)-( DB4PS)-( DDPA)-( DHFR)-( DHORTS)-( DHPPDA2)-( DHQS)-( DPCOAK)-( FMNAT)-( G1PACT)-( GF6PTA)-( GK1)-( GLUPRT)-( GMPS2)-( GTPCII2)-( IMPC)-( KDOCT2)-( KDOPP)-( KDOPS)-( MCOATA)-( METAT)-( MTHFR2)-( NADK)-( NDPK2)-( NDPK4)-( NNATr)-( NNDPR)-( OMPDC)-( ORPT)-( PGAMT)-( PNTK)…	(3OAS141, 3OAR140)-( 3OAS141, 3OAS140)-( 3OAS121, 3OAR140)-( 3OAS121, 3OAS140)-( 3OAR141, 3OAR140)-( 3OAR141, 3OAS140)-( 3OAR121, 3OAR140)-( 3OAR121, 3OAS140)-( DASYN161, DAGK181)-( DASYN161, DESATPE160)-( DASYN161, DESATPG160)-( AGPAT161, DESATPE160)-( APPAT, PTPATi)-( CTPS1, CTPS2)-( TKT2, GND)-( T2DECAI, 3OAR140)-( T2DECAI, 3OAS140)-( RPE, GND)-( PSSA161, DESATPE160)-( PSD161, DESATPE160)-( PR…	(AGPAT161, DAGK161, DESATPG160)-( SUCD4, CTECOAI6, 3OAR140)-( SUCD4, CTECOAI6, 3OAS140)-( R15BPK, ADK1, ADK3)-( PRPPS, ADK1, ADK3)-( PGSA161, PSSA161, DAGK181)-( PGSA161, PSD161, DAGK181)-( GLCDpp, TKT2, PGL)-( GLCDpp, RPE, PGL)-( GHMT2r, MTHFD, GLYCL)-( GHMT2r, MTHFC, GLYCL)-( G3PD2, TPI, G3PD5)-( ADK1, ADK3, PPM)-( CTECOAI6, 3OAR140, ACOAD6f)-( CTECOAI6, 3OAR140, ECOAH7)-( CTECOAI6, 3OAR140, HA…	(PPK50r, R15BPK, ADK1, NDPK1)-( PPK50r, PRPPS, ADK1, NDPK1)-( PPK50_B, R15BPK, ADK1, NDPK1)-( PPK50_B, PRPPS, ADK1, NDPK1)-( PGK, TKT2, TPI, FBA)-( G3PD2, PGK, TKT2, FBA)-( G3PD2, PGK, TKT2, FBP)-( SUCD4, ACOAD24f, 3OAR140, FA141ACPHi)-( SUCD4, ACOAD24f, 3OAR140, FACOAL141)-( SUCD4, ACOAD24f, 3OAS140, FA141ACPHi)-( SUCD4, ACOAD24f, 3OAS140, FACOAL141)-( RECOAH21, SUCD4, 3OAR140, FA141ACPHi)-( REC…
Case 272	(A5PISO)-( ACCOAC)-( ADSL1r)-( ADSL2r)-( ADSS)-( AGPAT160)-( AICART)-( AIRC2)-( AIRC3)-( ALAALAr)-( APRAUR)-( ASAD)-( ASPCT)-( ASPK)-( CAt6pp)-( CHORS)-( DAPE)-( DASYN160)-( DB4PS)-( DDPA)-( DHDPRy)-( DHDPS)-( DHFR)-( DHORTS)-( DHPPDA2)-( DHQS)-( DPCOAK)-( DPR)-( FMNAT)-( G1PACT)-( G1SAT)-( GF6PTA)-( GK1)-( GLUPRT)-( GLUTRR)-( GLUTRS)-( GMPS2)-( GTPCII2)-( HMBS)-( IMPC)-( KDOCT2)-( KDOPP)-( KDOPS…	(3OAS141, 3OAR140)-( 3OAS141, 3OAS140)-( 3OAS121, 3OAR140)-( 3OAS121, 3OAS140)-( 3OAR141, 3OAR140)-( 3OAR141, 3OAS140)-( 3OAR121, 3OAR140)-( 3OAR121, 3OAS140)-( DASYN161, DAGK181)-( DASYN161, DESATPE160)-( DASYN161, DESATPG160)-( ALAR, DLYSPYRAT)-( AGPAT161, DESATPE160)-( APPAT, PTPATi)-( CTPS1, CTPS2)-( TKT2, GND)-( T2DECAI, 3OAR140)-( T2DECAI, 3OAS140)-( RPE, GND)-( PSSA161, DESATPE160)-( PSD16…	(AGPAT161, DAGK161, DESATPG160)-( SUCD4, CTECOAI6, 3OAR140)-( SUCD4, CTECOAI6, 3OAS140)-( R15BPK, ADK1, ADK3)-( PRPPS, ADK1, ADK3)-( PGSA161, PSSA161, DAGK181)-( PGSA161, PSD161, DAGK181)-( METS, ACHBS, MCITD)-( METS, ACHBS, MCITL2)-( METS, ACHBS, MCITS)-( METS, ACHBS, MICITDr)-( KARA2, METS, MCITD)-( KARA2, METS, MCITL2)-( KARA2, METS, MCITS)-( KARA2, METS, MICITDr)-( GLUR, ALAR, 1PPDCRc)-( GLUR…	(SUCD4, ACOAD24f, ALAR, DLYSOXGAT)-( SUCD4, CTECOAI6, ALAR, DLYSOXGAT)-( RECOAH21, SUCD4, ALAR, DLYSOXGAT)-( PPK50r, R15BPK, ADK1, NDPK1)-( PPK50r, PRPPS, ADK1, NDPK1)-( PPK50_B, R15BPK, ADK1, NDPK1)-( PPK50_B, PRPPS, ADK1, NDPK1)-( PGK, TKT2, TPI, FBA)-( GLUR, SUCD4, ACOAD24f, DLYSPYRAT)-( GLUR, SUCD4, CTECOAI6, DLYSPYRAT)-( GLUR, RECOAH21, SUCD4, DLYSPYRAT)-( G3PD2, PGK, TKT2, FBA)-( G3PD2, PGK…
Case 273	(ALAALAr)-( ASAD)-( ASPK)-( CAt6pp)-( DAPE)-( DHDPRy)-( DHDPS)-( DPR)-( G1SAT)-( GLUTRR)-( GLUTRS)-( HMBS)-( MOHMT)-( MPTG)-( NADS1)-( PANTS)-( PAPPT3)-( PPBNGS)-( SDPDS)-( SDPTA)-( SHCHD2)-( SHCHF)-( THDPS)-( UAAGDS)-( UAGCVT)-( UAGPT3)-( UAMAGS)-( UAMAS)-( UAPGR)-( UDCPDP)-( UGMDDS)-( UPP3MT)-( UPP3S)	()	(CYTK1, NTD4, CSND)	(ECOAH7, 3HAD160, EAR161y, EAR161x)-( ECOAH7, 3OAR160, EAR161y, EAR161x)-( ECOAH7, 3OAS160, EAR161y, EAR161x)-( ECOAH6, 3HAD140, EAR121y, EAR121x)-( ECOAH6, 3HAD140, EAR141y, EAR141x)-( ECOAH5, 3HAD120, EAR121y, EAR121x)-( ECOAH5, 3HAD120, EAR141y, EAR141x)-( ECOAH4, 3HAD120, EAR121y, EAR121x)-( ECOAH4, 3HAD120, EAR141y, EAR141x)-( ECOAH3, 3HAD120, EAR121y, EAR121x)-( ECOAH3, 3HAD120, EAR141y, EA…
Case 274	(3HAD100)-( 3HAD141)-( 3HAD161)-( 3HAD181)-( 3HAD40)-( 3HAD60)-( 3HAD80)-( 3OAR100)-( 3OAR161)-( 3OAR181)-( 3OAR40)-( 3OAR60)-( 3OAR80)-( 3OAS100)-( 3OAS161)-( 3OAS181)-( 3OAS60)-( 3OAS80)-( A5PISO)-( ACCOAC)-( ADCL)-( ADCS)-( ADSL1r)-( ADSL2r)-( ADSS)-( AGMHE)-( AGPAT140)-( AGPAT160)-( AGPAT181)-( AICART)-( AIRC2)-( AIRC3)-( APRAUR)-( ASPCT)-( CHORS)-( CLPNS140pp)-( CLPNS160pp)-( CLPNS161pp)-( C…	(3OAS141, ECOAH26)-( 3OAS141, HACD21i)-( 3OAS141, KAT21)-( 3OAS141, ACOAD23f)-( 3OAS141, 3OAR140)-( 3OAS141, 3OAS140)-( 3OAS121, ECOAH26)-( 3OAS121, HACD21i)-( 3OAS121, KAT21)-( 3OAS121, ACOAD23f)-( 3OAS121, 3OAR140)-( 3OAS121, 3OAS140)-( 3OAS120, ACACT9)-( 3OAR141, ECOAH26)-( 3OAR141, HACD21i)-( 3OAR141, KAT21)-( 3OAR141, ACOAD23f)-( 3OAR141, 3OAR140)-( 3OAR141, 3OAS140)-( 3OAR121, ECOAH26)-( 3O…	(AGPAT161, DAGK161, DESATPG160)-( CTECOAI6, 3OAS120, ACOAD6f)-( CTECOAI6, 3OAS120, ECOAH7)-( CTECOAI6, 3OAS120, HACD7i)-( CTECOAI6, 3OAS120, ACACT12)-( CTECOAI6, 3OAR120, ACOAD6f)-( CTECOAI6, 3OAR120, ECOAH7)-( CTECOAI6, 3OAR120, HACD7i)-( CTECOAI6, 3OAR120, ACACT12)-( SUCD4, CTECOAI6, 3OAR140)-( SUCD4, CTECOAI6, 3OAS140)-( RECOAH6, 3OAS120, ECOAH6)-( RECOAH6, 3OAS120, HACD6i)-( RECOAH6, 3OAR120,…	(PPK50r, R15BPK, ADK1, NDPK1)-( PPK50r, PRPPS, ADK1, NDPK1)-( PPK50_B, R15BPK, ADK1, NDPK1)-( PPK50_B, PRPPS, ADK1, NDPK1)-( PGK, TKT2, TPI, FBA)-( G3PD2, PGK, TKT2, FBA)-( G3PD2, PGK, TKT2, FBP)-( DAGK161, 3OAS141, ETHAAL, DESATPG160)-( DAGK161, 3OAS141, GPDDA2, DESATPG160)-( DAGK161, 3OAS141, LPLIPAL1E161pp, DESATPG160)-( DAGK161, 3OAS121, ETHAAL, DESATPG160)-( DAGK161, 3OAS121, GPDDA2, DESATPG…
Case 275	(3HAD100)-( 3HAD141)-( 3HAD161)-( 3HAD181)-( 3HAD40)-( 3HAD60)-( 3HAD80)-( 3OAR100)-( 3OAR161)-( 3OAR181)-( 3OAR40)-( 3OAR60)-( 3OAR80)-( 3OAS100)-( 3OAS161)-( 3OAS181)-( 3OAS60)-( 3OAS80)-( A5PISO)-( ACCOAC)-( ADCL)-( ADCS)-( ADSL1r)-( ADSL2r)-( ADSS)-( AGMHE)-( AGPAT140)-( AGPAT160)-( AGPAT180)-( AGPAT181)-( AICART)-( AIRC2)-( AIRC3)-( ALAALAr)-( APRAUR)-( ASAD)-( ASPCT)-( ASPK)-( CAt6pp)-( CHO…	(3OAS141, ECOAH26)-( 3OAS141, HACD21i)-( 3OAS141, KAT21)-( 3OAS141, ACOAD23f)-( 3OAS141, 3OAR140)-( 3OAS141, 3OAS140)-( 3OAS121, ECOAH26)-( 3OAS121, HACD21i)-( 3OAS121, KAT21)-( 3OAS121, ACOAD23f)-( 3OAS121, 3OAR140)-( 3OAS121, 3OAS140)-( 3OAS120, ACACT9)-( 3OAR141, ECOAH26)-( 3OAR141, HACD21i)-( 3OAR141, KAT21)-( 3OAR141, ACOAD23f)-( 3OAR141, 3OAR140)-( 3OAR141, 3OAS140)-( 3OAR121, ECOAH26)-( 3O…	(AGPAT161, DAGK161, DESATPG160)-( VALTA, ACLS, VALDHr)-( CTECOAI6, 3OAS120, ACOAD6f)-( CTECOAI6, 3OAS120, ECOAH7)-( CTECOAI6, 3OAS120, HACD7i)-( CTECOAI6, 3OAS120, ACACT12)-( CTECOAI6, 3OAR120, ACOAD6f)-( CTECOAI6, 3OAR120, ECOAH7)-( CTECOAI6, 3OAR120, HACD7i)-( CTECOAI6, 3OAR120, ACACT12)-( SUCD4, CTECOAI6, 3OAR140)-( SUCD4, CTECOAI6, 3OAS140)-( RECOAH6, 3OAS120, ECOAH6)-( RECOAH6, 3OAS120, HACD…	(SUCD4, ACOAD24f, ALAR, DLYSOXGAT)-( SUCD4, CTECOAI6, ALAR, DLYSOXGAT)-( RECOAH21, SUCD4, ALAR, DLYSOXGAT)-( PPK50r, R15BPK, ADK1, NDPK1)-( PPK50r, PRPPS, ADK1, NDPK1)-( PPK50_B, R15BPK, ADK1, NDPK1)-( PPK50_B, PRPPS, ADK1, NDPK1)-( PGK, TKT2, TPI, FBA)-( GLUR, SUCD4, ACOAD24f, DLYSPYRAT)-( GLUR, SUCD4, CTECOAI6, DLYSPYRAT)-( GLUR, RECOAH21, SUCD4, DLYSPYRAT)-( G3PD2, PGK, TKT2, FBA)-( G3PD2, PGK…
Case 276	(AGPAT180)-( ALAALAr)-( ASAD)-( ASPK)-( CAt6pp)-( CLPNS180pp)-( DAPE)-( DASYN180)-( DHDPRy)-( DHDPS)-( DPR)-( G1SAT)-( GLUTRR)-( GLUTRS)-( HMBS)-( MOHMT)-( MPTG)-( NADS1)-( PANTS)-( PAPPT3)-( PGSA180)-( PPBNGS)-( PSD180)-( PSSA180)-( SDPDS)-( SDPTA)-( SHCHD2)-( SHCHF)-( THDPS)-( UAAGDS)-( UAGCVT)-( UAGPT3)-( UAMAGS)-( UAMAS)-( UAPGR)-( UDCPDP)-( UDCPDPpp)-( UDPG4E)-( UGMDDS)-( UPP3MT)-( UPP3S)	(PGPP180, PGPP180pp)-( 3OAS180, ACOAD8f)-( 3OAS180, AACPS6)-( 3OAS180, FACOAE180)-( 3OAS180, CTECOAI8)-( 3OAR180, ACOAD8f)-( 3OAR180, AACPS6)-( 3OAR180, FACOAE180)-( 3OAR180, CTECOAI8)-( 3HAD180, ACOAD8f)-( 3HAD180, AACPS6)-( 3HAD180, FACOAE180)-( 3HAD180, CTECOAI8)	(CYTK1, NTD4, CSND)	(CYTK1, NDPK3, TRDR, GTHOr)-( CYTK1, NDPK3, TRDR, GRXR)-( CYTK1, NDPK3, TRDR, RNDR3b)-( CYTK1, NDPK3, NDPK7, DCYTD)-( CYTK1, NDPK3, NDPK7, NTD3)-( CYTK1, NDPK3, RNDR3, GTHOr)-( CYTK1, NDPK3, RNDR3, GRXR)-( CYTK1, NDPK3, RNDR3, RNDR3b)
Case 277	(3HAD100)-( 3HAD141)-( 3HAD161)-( 3HAD181)-( 3HAD40)-( 3HAD60)-( 3HAD80)-( 3OAR100)-( 3OAR161)-( 3OAR181)-( 3OAR40)-( 3OAR60)-( 3OAR80)-( 3OAS100)-( 3OAS161)-( 3OAS181)-( 3OAS60)-( 3OAS80)-( ADCL)-( ADCS)-( AGMHE)-( AGPAT140)-( AGPAT181)-( CLPNS140pp)-( CLPNS160pp)-( CLPNS161pp)-( CLPNS181pp)-( DASYN140)-( DASYN181)-( DHFS)-( GALUi)-( GMHEPAT)-( GMHEPK)-( GMHEPPA)-( GTPCI)-( PGMT)-( PGSA140)-( PG…	(PGPP181, PGPP181pp)-( PGPP160, PGPP160pp)-( MTHFD, GART)-( MTHFC, GART)-( KAS15, KAS14)-( G3PAT181, ACPPAT181)-( G3PAT181, APG3PAT181)-( G3PAT140, ACPPAT140)-( G3PAT140, APG3PAT140)-( 3HAD121, 3OAR120)-( 3HAD121, 3OAS120)-( GARFT, MTHFC)-( GARFT, MTHFD)-( T2DECAI, 3OAR120)-( T2DECAI, 3OAS120)-( TALA, TKT1)-( TALA, TKT2)-( 3OAR120, 3OAR121)-( 3OAR120, 3OAR141)-( 3OAR120, 3OAS121)-( 3OAR120, 3OAS1…	(GARFT, GHMT2r, GLYCL)-( 3OAS141, LPLIPAL1E161pp, LPLIPAL1G161pp)-( 3OAS121, LPLIPAL1E161pp, LPLIPAL1G161pp)-( 3OAR141, LPLIPAL1E161pp, LPLIPAL1G161pp)-( 3OAR121, LPLIPAL1E161pp, LPLIPAL1G161pp)-( T2DECAI, LPLIPAL1E161pp, LPLIPAL1G161pp)-( ORNDC, ARGDC, ARGDCpp)-( KAS15, ACOATA, MACPD)-( GHMT2r, GLYCL, GART)-( 3HAD121, LPLIPAL1E161pp, LPLIPAL1G161pp)-( PFOR, FLDR, NDPK7)-( PFOR, FLDR, NDPK8)-( 3H…	(TRDR, PFOR, FLDR, RNDR1b)-( TRDR, PFOR, FLDR, RNDR2b)-( TRDR, PFOR, FLDR, RNDR3b)-( PFOR, FLDR, RNDR1, GTHOr)-( PFOR, FLDR, RNDR1, GRXR)-( PFOR, FLDR, RNDR1, RNDR1b)-( PFOR, FLDR, RNDR2, GTHOr)-( PFOR, FLDR, RNDR2, GRXR)-( PFOR, FLDR, RNDR2, RNDR2b)-( PFOR, FLDR, RNDR3, GTHOr)-( PFOR, FLDR, RNDR3, GRXR)-( PFOR, FLDR, RNDR3, RNDR3b)-( 3HAD140, AGPAT141, ECOAH7, FA141ACPHi)-( 3HAD140, AGPAT141, HA…
Case 278	(3HAD100)-( 3HAD141)-( 3HAD161)-( 3HAD181)-( 3HAD40)-( 3HAD60)-( 3HAD80)-( 3OAR100)-( 3OAR161)-( 3OAR181)-( 3OAR40)-( 3OAR60)-( 3OAR80)-( 3OAS100)-( 3OAS161)-( 3OAS181)-( 3OAS60)-( 3OAS80)-( ADCL)-( ADCS)-( AGMHE)-( AGPAT140)-( AGPAT180)-( AGPAT181)-( CLPNS140pp)-( CLPNS160pp)-( CLPNS161pp)-( CLPNS180pp)-( CLPNS181pp)-( DASYN140)-( DASYN180)-( DASYN181)-( DHFS)-( GALUi)-( GMHEPAT)-( GMHEPK)-( GMH…	(PGPP181, PGPP181pp)-( PGPP180, PGPP180pp)-( PGPP160, PGPP160pp)-( MTHFD, GART)-( MTHFC, GART)-( KAS15, KAS14)-( G3PAT181, ACPPAT181)-( G3PAT181, APG3PAT181)-( G3PAT180, ACPPAT180)-( G3PAT180, APG3PAT180)-( G3PAT140, ACPPAT140)-( G3PAT140, APG3PAT140)-( 3HAD121, 3OAR120)-( 3HAD121, 3OAS120)-( GARFT, MTHFC)-( GARFT, MTHFD)-( T2DECAI, 3OAR120)-( T2DECAI, 3OAS120)-( TALA, TKT1)-( TALA, TKT2)-( 3OAR1…	(GARFT, GHMT2r, GLYCL)-( 3OAS141, LPLIPAL1E161pp, LPLIPAL1G161pp)-( 3OAS121, LPLIPAL1E161pp, LPLIPAL1G161pp)-( 3OAR141, LPLIPAL1E161pp, LPLIPAL1G161pp)-( 3OAR121, LPLIPAL1E161pp, LPLIPAL1G161pp)-( T2DECAI, LPLIPAL1E161pp, LPLIPAL1G161pp)-( ORNDC, ARGDC, ARGDCpp)-( KAS15, ACOATA, MACPD)-( GHMT2r, GLYCL, GART)-( 3HAD121, LPLIPAL1E161pp, LPLIPAL1G161pp)-( PFOR, FLDR, NDPK7)-( PFOR, FLDR, NDPK8)-( 3H…	(CYTK1, NDPK3, TRDR, RNDR3b)-( TRDR, PFOR, FLDR, RNDR1b)-( TRDR, PFOR, FLDR, RNDR2b)-( TRDR, PFOR, FLDR, RNDR3b)-( CYTK1, NDPK3, NDPK7, DCYTD)-( CYTK1, NDPK3, NDPK7, CYTK2)-( CYTK1, NDPK3, NDPK7, NTD3)-( CYTK1, NDPK3, RNDR3, GTHOr)-( CYTK1, NDPK3, RNDR3, GRXR)-( CYTK1, NDPK3, RNDR3, RNDR3b)-( PFOR, FLDR, RNDR1, GTHOr)-( PFOR, FLDR, RNDR1, GRXR)-( PFOR, FLDR, RNDR1, RNDR1b)-( PFOR, FLDR, RNDR2, GT…
Case 279	(AGPAT180)-( CLPNS180pp)-( DASYN180)-( PGSA180)-( PSD180)-( PSSA180)-( UDCPDPpp)-( UDPG4E)	(PGPP180, PGPP180pp)-( 3OAS180, ACOAD8f)-( 3OAS180, AACPS6)-( 3OAS180, FACOAE180)-( 3OAR180, ACOAD8f)-( 3OAR180, AACPS6)-( 3OAR180, FACOAE180)-( 3HAD180, ACOAD8f)-( 3HAD180, AACPS6)-( 3HAD180, FACOAE180)	()	(CYTK1, NDPK3, TRDR, RNDR3b)-( CYTK1, NDPK3, NDPK7, DCYTD)-( CYTK1, NDPK3, NDPK7, NTD3)-( CYTK1, NDPK3, RNDR3, GTHOr)-( CYTK1, NDPK3, RNDR3, GRXR)-( CYTK1, NDPK3, RNDR3, RNDR3b)
Case 280	(A5PISO)-( ACCOAC)-( ADSL1r)-( ADSL2r)-( ADSS)-( AGPAT160)-( AICART)-( AIRC2)-( AIRC3)-( APRAUR)-( ASPCT)-( CHORS)-( DASYN160)-( DB4PS)-( DDPA)-( DHFR)-( DHORTS)-( DHPPDA2)-( DHQS)-( DPCOAK)-( FMNAT)-( G1PACT)-( GF6PTA)-( GK1)-( GLUPRT)-( GMPS2)-( GTPCII2)-( IMPC)-( KDOCT2)-( KDOPP)-( KDOPS)-( MCOATA)-( METAT)-( MTHFR2)-( NADK)-( NDPK2)-( NDPK4)-( NNATr)-( NNDPR)-( OMPDC)-( ORPT)-( PGAMT)-( PNTK)…	(3OAS141, 3OAR140)-( 3OAS141, 3OAS140)-( 3OAS121, 3OAR140)-( 3OAS121, 3OAS140)-( 3OAR141, 3OAR140)-( 3OAR141, 3OAS140)-( 3OAR121, 3OAR140)-( 3OAR121, 3OAS140)-( DASYN161, DAGK181)-( DASYN161, DESATPE160)-( DASYN161, DESATPG160)-( AGPAT161, DESATPE160)-( APPAT, PTPATi)-( CTPS1, CTPS2)-( TKT2, GND)-( T2DECAI, 3OAR140)-( T2DECAI, 3OAS140)-( RPE, GND)-( PSSA161, DESATPE160)-( PSD161, DESATPE160)-( PR…	(AGPAT161, DAGK161, DESATPG160)-( SUCD4, CTECOAI6, 3OAR140)-( SUCD4, CTECOAI6, 3OAS140)-( R15BPK, ADK1, ADK3)-( PRPPS, ADK1, ADK3)-( PGSA161, PSSA161, DAGK181)-( PGSA161, PSD161, DAGK181)-( GLCDpp, TKT2, PGL)-( GLCDpp, RPE, PGL)-( GHMT2r, MTHFD, GLYCL)-( GHMT2r, MTHFC, GLYCL)-( G3PD2, TPI, G3PD5)-( CBMKr, OCBT2i, CBPS)-( ADK1, ADK3, PPM)-( CTECOAI6, 3OAR140, ACOAD6f)-( CTECOAI6, 3OAR140, ECOAH7)-…	(PPK50r, R15BPK, ADK1, NDPK1)-( PPK50r, PRPPS, ADK1, NDPK1)-( PPK50_B, R15BPK, ADK1, NDPK1)-( PPK50_B, PRPPS, ADK1, NDPK1)-( PGK, TKT2, TPI, FBA)-( PGK, TKT2, TPI, FBP)-( G3PD2, PGK, TKT2, FBA)-( G3PD2, PGK, TKT2, FBP)-( SUCD4, ACOAD24f, 3OAR140, FA141ACPHi)-( SUCD4, ACOAD24f, 3OAR140, FACOAL141)-( SUCD4, ACOAD24f, 3OAS140, FA141ACPHi)-( SUCD4, ACOAD24f, 3OAS140, FACOAL141)-( RECOAH21, SUCD4, 3OA…
Case 281	(A5PISO)-( ACCOAC)-( ADSL1r)-( ADSL2r)-( ADSS)-( AGPAT160)-( AICART)-( AIRC2)-( AIRC3)-( ALAALAr)-( AMAOTr)-( AOXSr2)-( APRAUR)-( ASAD)-( ASPCT)-( ASPK)-( BMOCOS)-( BMOGDS1)-( BMOGDS2)-( BTS5)-( CAt6pp)-( CDPMEK)-( CHORS)-( CPMPS)-( DAPE)-( DASYN160)-( DB4PS)-( DBTS)-( DDPA)-( DHDPRy)-( DHDPS)-( DHFR)-( DHORTS)-( DHPPDA2)-( DHQS)-( DMATT)-( DPCOAK)-( DPR)-( DXPRIi)-( DXPS)-( E4PD)-( FCLT)-( FMNAT…	(3OAS141, 3OAR140)-( 3OAS141, 3OAS140)-( 3OAS121, 3OAR140)-( 3OAS121, 3OAS140)-( 3OAR141, 3OAR140)-( 3OAR141, 3OAS140)-( 3OAR121, 3OAR140)-( 3OAR121, 3OAS140)-( DASYN161, DAGK181)-( DASYN161, DESATPE160)-( DASYN161, DESATPG160)-( CPPPGO, CPPPGO2)-( ALAR, DLYSPYRAT)-( AGPAT161, DESATPE160)-( APPAT, PTPATi)-( CTPS1, CTPS2)-( TKT2, GND)-( T2DECAI, 3OAR140)-( T2DECAI, 3OAS140)-( RPE, GND)-( PSSA161, …	(AGPAT161, DAGK161, DESATPG160)-( SUCD4, CTECOAI6, 3OAR140)-( SUCD4, CTECOAI6, 3OAS140)-( R15BPK, ADK1, ADK3)-( PRPPS, ADK1, ADK3)-( PGSA161, PSSA161, DAGK181)-( PGSA161, PSD161, DAGK181)-( METS, ACHBS, MCITD)-( METS, ACHBS, MCITL2)-( METS, ACHBS, MCITS)-( METS, ACHBS, MICITDr)-( KARA2, METS, MCITD)-( KARA2, METS, MCITL2)-( KARA2, METS, MCITS)-( KARA2, METS, MICITDr)-( GLUR, ALAR, 1PPDCRc)-( GLUR…	(SUCD4, ACOAD24f, ALAR, DLYSOXGAT)-( SUCD4, CTECOAI6, ALAR, DLYSOXGAT)-( RECOAH21, SUCD4, ALAR, DLYSOXGAT)-( PPK50r, R15BPK, ADK1, NDPK1)-( PPK50r, PRPPS, ADK1, NDPK1)-( PPK50_B, R15BPK, ADK1, NDPK1)-( PPK50_B, PRPPS, ADK1, NDPK1)-( PGK, TKT2, TPI, FBA)-( PGK, TKT2, TPI, FBP)-( GLUR, SUCD4, ACOAD24f, DLYSPYRAT)-( GLUR, SUCD4, CTECOAI6, DLYSPYRAT)-( GLUR, RECOAH21, SUCD4, DLYSPYRAT)-( G3PD2, PGK, …
Case 282	(ALAALAr)-( AMAOTr)-( ASAD)-( ASPK)-( CAt6pp)-( CDPMEK)-( DAPE)-( DHDPRy)-( DHDPS)-( DMATT)-( DPR)-( DXPRIi)-( DXPS)-( E4PD)-( FCLT)-( G1SAT)-( GLUTRR)-( GLUTRS)-( GRTT)-( HBZOPT)-( HMBS)-( MCTP1App)-( MOHMT)-( MPTG)-( NADS1)-( OCTDPS)-( OHPBAT)-( OPHBDC)-( PANTS)-( PAPPT3)-( PDX5PS)-( PERD)-( PPBNGS)-( SDPDS)-( SDPTA)-( SHCHD2)-( SHCHF)-( THDPS)-( TMPK)-( UAAGDS)-( UAGCVT)-( UAGPT3)-( UAMAGS)-( …	(CPPPGO, CPPPGO2)-( CYTK1, NTD4)-( DMPPS, IPDPS)-( TMK, AMPMS2)-( TMK, PMPK)-( TMK, TMPPP)-( PPPGO3, PPPGO)	(NDPK3, NTD4, DRPA)-( NDPK3, NTD4, PPM2)	(FBA, PGI, RPE, F6PA)-( FBA, PGI, TKT1, F6PA)-( PGI, RPE, FBP, F6PA)-( PGI, TKT1, FBP, F6PA)-( NDPK3, TRDR, GRXR, NTD4)-( NDPK3, TRDR, GTHOr, NTD4)-( NDPK3, TRDR, NTD4, RNDR3b)-( FBA, PGI, GND, F6PA)-( PGI, GND, FBP, F6PA)-( NDPK3, NTD4, DURIPP, NTD5)-( NDPK3, DCTPD, NTD4, DCYTD)-( NDPK3, DCTPD, NTD4, NTD3)-( NDPK3, NDPK7, NTD4, DCYTD)-( NDPK3, NDPK7, NTD4, NTD3)-( NDPK3, NTD4, RNDR3, GRXR)-( NDP…
Case 283	(3HAD100)-( 3HAD141)-( 3HAD161)-( 3HAD181)-( 3HAD40)-( 3HAD60)-( 3HAD80)-( 3OAR100)-( 3OAR161)-( 3OAR181)-( 3OAR40)-( 3OAR60)-( 3OAR80)-( 3OAS100)-( 3OAS161)-( 3OAS181)-( 3OAS60)-( 3OAS80)-( A5PISO)-( ACCOAC)-( ADCL)-( ADCS)-( ADSL1r)-( ADSL2r)-( ADSS)-( AGMHE)-( AGPAT140)-( AGPAT160)-( AGPAT181)-( AICART)-( AIRC2)-( AIRC3)-( APRAUR)-( ASPCT)-( CHORS)-( CLPNS140pp)-( CLPNS160pp)-( CLPNS161pp)-( C…	(3OAS141, ECOAH26)-( 3OAS141, HACD21i)-( 3OAS141, KAT21)-( 3OAS141, ACOAD23f)-( 3OAS141, 3OAR140)-( 3OAS141, 3OAS140)-( 3OAS121, ECOAH26)-( 3OAS121, HACD21i)-( 3OAS121, KAT21)-( 3OAS121, ACOAD23f)-( 3OAS121, 3OAR140)-( 3OAS121, 3OAS140)-( 3OAS120, ACACT9)-( 3OAR141, ECOAH26)-( 3OAR141, HACD21i)-( 3OAR141, KAT21)-( 3OAR141, ACOAD23f)-( 3OAR141, 3OAR140)-( 3OAR141, 3OAS140)-( 3OAR121, ECOAH26)-( 3O…	(AGPAT161, DAGK161, DESATPG160)-( CTECOAI6, 3OAS120, ACOAD6f)-( CTECOAI6, 3OAS120, ECOAH7)-( CTECOAI6, 3OAS120, HACD7i)-( CTECOAI6, 3OAS120, CTECOAI7)-( CTECOAI6, 3OAS120, ACACT12)-( CTECOAI6, 3OAR120, ACOAD6f)-( CTECOAI6, 3OAR120, ECOAH7)-( CTECOAI6, 3OAR120, HACD7i)-( CTECOAI6, 3OAR120, CTECOAI7)-( CTECOAI6, 3OAR120, ACACT12)-( SUCD4, CTECOAI6, 3OAR140)-( SUCD4, CTECOAI6, 3OAS140)-( RECOAH6, 3O…	(PPK50r, R15BPK, ADK1, NDPK1)-( PPK50r, PRPPS, ADK1, NDPK1)-( PPK50_B, R15BPK, ADK1, NDPK1)-( PPK50_B, PRPPS, ADK1, NDPK1)-( PGK, TKT2, TPI, FBA)-( PGK, TKT2, TPI, FBP)-( G3PD2, PGK, TKT2, FBA)-( G3PD2, PGK, TKT2, FBP)-( DAGK161, 3OAS141, ETHAAL, DESATPG160)-( DAGK161, 3OAS141, GPDDA2, DESATPG160)-( DAGK161, 3OAS141, LPLIPAL1E161pp, DESATPG160)-( DAGK161, 3OAS121, ETHAAL, DESATPG160)-( DAGK161, 3…
Case 284	(3HAD100)-( 3HAD120)-( 3HAD140)-( 3HAD141)-( 3HAD160)-( 3HAD161)-( 3HAD180)-( 3HAD181)-( 3HAD40)-( 3HAD60)-( 3HAD80)-( 3OAR100)-( 3OAR160)-( 3OAR161)-( 3OAR180)-( 3OAR181)-( 3OAR40)-( 3OAR60)-( 3OAR80)-( 3OAS100)-( 3OAS160)-( 3OAS161)-( 3OAS180)-( 3OAS181)-( 3OAS60)-( 3OAS80)-( A5PISO)-( ACBIPGT)-( ACCOAC)-( ADCL)-( ADCPS1)-( ADCS)-( ADCYRS)-( ADOCBIK)-( ADOCBLS)-( ADSL1r)-( ADSL2r)-( ADSS)-( AGM…	(3OAS141, ECOAH26)-( 3OAS141, HACD21i)-( 3OAS141, KAT21)-( 3OAS141, ACOAD23f)-( 3OAS141, 3OAR140)-( 3OAS141, 3OAS140)-( 3OAS121, ECOAH26)-( 3OAS121, HACD21i)-( 3OAS121, KAT21)-( 3OAS121, ACOAD23f)-( 3OAS121, 3OAR140)-( 3OAS121, 3OAS140)-( 3OAS120, 3HAACOAT120)-( 3OAS120, ACOAD5f)-( 3OAS120, ACACT9)-( 3OAR141, ECOAH26)-( 3OAR141, HACD21i)-( 3OAR141, KAT21)-( 3OAR141, ACOAD23f)-( 3OAR141, 3OAR140)-…	(AGPAT161, DAGK161, DESATPG160)-( VALTA, ACLS, VALDHr)-( THRA, ACALD, ETHAAL)-( THRA, ACALD, GPDDA2)-( CTECOAI6, 3OAS120, ACOAD6f)-( CTECOAI6, 3OAS120, ECOAH7)-( CTECOAI6, 3OAS120, HACD7i)-( CTECOAI6, 3OAS120, CTECOAI7)-( CTECOAI6, 3OAS120, ACACT12)-( CTECOAI6, 3OAR120, ACOAD6f)-( CTECOAI6, 3OAR120, ECOAH7)-( CTECOAI6, 3OAR120, HACD7i)-( CTECOAI6, 3OAR120, CTECOAI7)-( CTECOAI6, 3OAR120, ACACT12)-…	(SUCD4, ACOAD24f, ALAR, DLYSOXGAT)-( SUCD4, CTECOAI6, ALAR, DLYSOXGAT)-( RECOAH21, SUCD4, ALAR, DLYSOXGAT)-( PPK50r, R15BPK, ADK1, NDPK1)-( PPK50r, PRPPS, ADK1, NDPK1)-( PPK50_B, R15BPK, ADK1, NDPK1)-( PPK50_B, PRPPS, ADK1, NDPK1)-( PGPP181, CTECOAI6, ACOAD24f, CTECOAI7)-( PGPP181, RECOAH6, SUCD4, ECOAH6)-( PGPP181, RECOAH6, SUCD4, HACD6i)-( PGPP181, RECOAH6, SUCD4, RHACOAR140)-( PGPP180, RECOAH6…
Case 285	(3HAD120)-( 3HAD140)-( 3HAD160)-( 3HAD180)-( 3OAR160)-( 3OAR180)-( 3OAS160)-( 3OAS180)-( AGPAT180)-( ALAALAr)-( ALATRS)-( AMAOTr)-( AMPMS2)-( ASAD)-( ASNS1)-( ASPK)-( CAt6pp)-( CDPMEK)-( CFAS160E)-( CFAS160G)-( CLPNS180pp)-( DAPE)-( DASYN180)-( DHDPRy)-( DHDPS)-( DMATT)-( DMQMT)-( DPR)-( DXPRIi)-( DXPS)-( E4PD)-( FCLT)-( G1SAT)-( GCALDD)-( GLUTRR)-( GLUTRS)-( GRTT)-( GTHS)-( HBZOPT)-( HEMEOS)-( H…	(3OAS120, ACOAD5f)-( 3OAR120, ACOAD5f)-( DAGK161, DAGK181)-( CPPPGO, CPPPGO2)-( ADNK1, RBK)-( TPI, ALCD19)-( RNDR4, DCTPD)-( PGPP180, ACOAD7f)-( PGPP180, ACOAD8f)-( PGPP180, ECOAH8)-( PGPP180, HACD8i)-( PGPP180, ACACT8r)-( PGPP180, PGPP180pp)-( PGPP160, ACOAD7f)-( NDPK3, NTD4)-( NDPK3, RBK)-( MDDCP4pp, MDDEP1pp)-( MDDCP1pp, ANHMK)-( MDDCP1pp, MDDEP4pp)-( MDDCP1pp, MLTGY4pp)-( CYTK1, NTD4)-( CYTK1…	(THRA, ACALD, GPDDA2)-( SUCDi, SUCOAS, PPCSCT)-( PGI, TKT1, FBA)-( PGI, TKT1, FBP)-( PGI, TALA, FBA)-( PGI, TALA, FBP)-( PGI, RPE, FBA)-( PGI, RPE, FBP)-( HEX1, TKT1, FBA)-( HEX1, TKT1, FBP)-( HEX1, TALA, FBA)-( HEX1, TALA, FBP)-( HEX1, RPE, FBA)-( HEX1, RPE, FBP)-( FUM, SUCOAS, PPCSCT)-( FUM, NTD2, NTD4)-( FUM, NTD2, RBK)-( CYTK1, NDPK3, NTP5)-( SULR, CYSabcpp, MICITDr)-( SULR, CYSabcpp, NTD4)-(…	(EDD, PGK, TPI, GND)-( EDD, PGK, TKT1, ALCD19)-( EDD, GLYK, PGK, GND)-( EDA, PGK, TPI, GND)-( EDA, PGK, TKT1, ALCD19)-( EDA, GLYK, PGK, GND)-( FUM, NTD2, CSND, MICITDr)-( EDD, PGK, GND, ALCD19)-( EDA, PGK, GND, ALCD19)-( R15BPK, PPM, RBK, ABTA)-( MDDCP1pp, AGMH, AM4PA, AM3PA)-( MDDCP1pp, AGMH, AM4PA, UM3PL)-( MDDCP1pp, AGMH, AGM4PH, AM3PA)-( MDDCP1pp, AGMH, AGM4PH, UM3PL)-( MDDCP1pp, AGMH, AGM4PH…
Case 286	(3HAD100)-( 3HAD141)-( 3HAD161)-( 3HAD181)-( 3HAD40)-( 3HAD60)-( 3HAD80)-( 3OAR100)-( 3OAR161)-( 3OAR181)-( 3OAR40)-( 3OAR60)-( 3OAR80)-( 3OAS100)-( 3OAS161)-( 3OAS181)-( 3OAS60)-( 3OAS80)-( ADCL)-( ADCS)-( AGMHE)-( AGPAT140)-( AGPAT181)-( CLPNS140pp)-( CLPNS160pp)-( CLPNS161pp)-( CLPNS181pp)-( DASYN140)-( DASYN181)-( DHFS)-( GALUi)-( GMHEPAT)-( GMHEPK)-( GMHEPPA)-( GTPCI)-( PGMT)-( PGSA140)-( PG…	(PGPP181, PGPP181pp)-( PGPP160, PGPP160pp)-( MTHFD, GART)-( MTHFC, GART)-( KAS15, KAS14)-( G3PAT181, ACPPAT181)-( G3PAT181, APG3PAT181)-( G3PAT140, ACPPAT140)-( G3PAT140, APG3PAT140)-( 3HAD121, 3OAR120)-( 3HAD121, 3OAS120)-( GARFT, MTHFC)-( GARFT, MTHFD)-( T2DECAI, 3OAR120)-( T2DECAI, 3OAS120)-( TALA, TKT1)-( TALA, TKT2)-( 3OAR120, 3OAR121)-( 3OAR120, 3OAR141)-( 3OAR120, 3OAS121)-( 3OAR120, 3OAS1…	(GARFT, GHMT2r, GLYCL)-( 3OAS141, LPLIPAL1E161pp, LPLIPAL1G161pp)-( 3OAS121, LPLIPAL1E161pp, LPLIPAL1G161pp)-( 3OAR141, LPLIPAL1E161pp, LPLIPAL1G161pp)-( 3OAR121, LPLIPAL1E161pp, LPLIPAL1G161pp)-( T2DECAI, LPLIPAL1E161pp, LPLIPAL1G161pp)-( PGM, PPCK, PPS)-( ORNDC, ARGDC, ARGDCpp)-( KAS15, ACOATA, MACPD)-( GHMT2r, GLYCL, GART)-( 3HAD121, LPLIPAL1E161pp, LPLIPAL1G161pp)-( FLDR, TRDR, RNDR1b)-( FLDR…	(PGK, PPCK, GLYCK, PPS)-( FBA, PGI, TKT1, HEX7)-( FBA, PGI, TALA, HEX7)-( FBA, PGI, RPE, HEX7)-( PGI, TKT1, HEX7, FBP)-( PGI, TALA, HEX7, FBP)-( PGI, RPE, HEX7, FBP)-( FBA, PGI, HEX7, GND)-( PGI, HEX7, GND, FBP)-( 3HAD140, AGPAT141, FA141ACPHi, ECOAH7)-( 3HAD140, AGPAT141, FA141ACPHi, HACD7i)-( 3HAD140, G3PAT141, FA141ACPHi, ECOAH7)-( 3HAD140, G3PAT141, FA141ACPHi, HACD7i)-( 3HAD120, AGPAT141, AA…
Case 287	(3HAD100)-( 3HAD120)-( 3HAD140)-( 3HAD141)-( 3HAD160)-( 3HAD161)-( 3HAD180)-( 3HAD181)-( 3HAD40)-( 3HAD60)-( 3HAD80)-( 3OAR100)-( 3OAR160)-( 3OAR161)-( 3OAR180)-( 3OAR181)-( 3OAR40)-( 3OAR60)-( 3OAR80)-( 3OAS100)-( 3OAS160)-( 3OAS161)-( 3OAS180)-( 3OAS181)-( 3OAS60)-( 3OAS80)-( ACBIPGT)-( ADCL)-( ADCS)-( ADOCBIK)-( ADOCBLS)-( AGMHE)-( AGPAT140)-( AGPAT180)-( AGPAT181)-( ALATRS)-( ASNS1)-( ATHRDHr…	(3OAS120, ACOAD5f)-( 3OAR120, ACOAD5f)-( DAGK161, DAGK181)-( ADNK1, RBK)-( TPI, GLXCL)-( RNDR4, DCTPD)-( PGPP181, PGPP181pp)-( PGPP180, ACOAD7f)-( PGPP180, ACOAD8f)-( PGPP180, ECOAH8)-( PGPP180, HACD8i)-( PGPP180, ACACT8r)-( PGPP180, PGPP180pp)-( PGPP160, ACOAD7f)-( PGPP160, PGPP160pp)-( NDPK3, CYTDH)-( NDPK3, NTD4)-( NDPK3, RBK)-( MTHFD, GART)-( MTHFC, GART)-( MDDCP4pp, MDDEP1pp)-( MDDCP1pp, ANH…	(PGI, TKT1, FBA)-( PGI, TKT1, FBP)-( PGI, TALA, FBA)-( PGI, TALA, FBP)-( PGI, RPE, FBA)-( PGI, RPE, FBP)-( MTHFD, URCN, FDMO2)-( MTHFC, URCN, FDMO2)-( HEX1, TKT1, FBA)-( HEX1, TKT1, FBP)-( HEX1, TALA, FBA)-( HEX1, TALA, FBP)-( HEX1, RPE, FBA)-( HEX1, RPE, FBP)-( GLCDpp, HEX1, FBA)-( GLCDpp, HEX1, FBP)-( GARFT, GHMT2r, GLYCL)-( FUM, NTD2, CYTDH)-( FUM, NTD2, NTD4)-( FUM, NTD2, RBK)-( CYTK1, NDPK3,…	(GLCDpp, PGK, TPI, PGL)-( GLCDpp, HEX1, PGM, GLXCL)-( GLCDpp, HEX1, PGK, GLXCL)-( GLCDpp, GLYK, PGK, PGL)-( ENO, GLCDpp, HEX1, GLXCL)-( EDD, PGM, TKT1, GLXCL)-( EDD, PGK, TPI, GND)-( EDD, PGK, TKT1, GLXCL)-( EDD, GLYK, PGK, GND)-( EDD, ENO, TKT1, GLXCL)-( EDA, PGM, TKT1, GLXCL)-( EDA, PGK, TPI, GND)-( EDA, PGK, TKT1, GLXCL)-( EDA, GLYK, PGK, GND)-( EDA, ENO, TKT1, GLXCL)-( GLCDpp, PGM, PGL, GLXCL…
Case 288	(3HAD120)-( 3HAD140)-( 3HAD160)-( 3HAD180)-( 3OAR160)-( 3OAR180)-( 3OAS160)-( 3OAS180)-( AGPAT180)-( ALATRS)-( ASNS1)-( CFAS160E)-( CFAS160G)-( CLPNS180pp)-( DASYN180)-( DMQMT)-( GTHS)-( MCTP2App)-( MDDCP2pp)-( MPTG2)-( NDPK7)-( NDPK8)-( OHPHM)-( OMBZLM)-( OMMBLHX)-( OMPHHX)-( OPHHX)-( PDX5POi)-( PGPP140)-( PGSA180)-( PPPGO)-( PSD180)-( PSSA180)-( RNDR1)-( RNDR2)-( RNDR3)-( THRA2)-( THZPSN)-( TRD…	(3OAS120, ACOAD5f)-( 3OAR120, ACOAD5f)-( DAGK161, DAGK181)-( ADNK1, RBK)-( RNDR4, DCTPD)-( PGPP180, ACOAD7f)-( PGPP180, ACOAD8f)-( PGPP180, ECOAH8)-( PGPP180, HACD8i)-( PGPP180, ACACT8r)-( PGPP180, PGPP180pp)-( PGPP160, ACOAD7f)-( NDPK3, NTD4)-( NDPK3, RBK)-( MDDCP4pp, MDDEP1pp)-( MDDCP1pp, ANHMK)-( MDDCP1pp, MDDEP4pp)-( MDDCP1pp, MLTGY4pp)-( CYTK1, RBK)-( GLYK, TPI)-( HEX1, PGI)	(PGI, TKT1, FBA)-( PGI, TKT1, FBP)-( PGI, TALA, FBA)-( PGI, TALA, FBP)-( PGI, RPE, FBA)-( PGI, RPE, FBP)-( HEX1, TKT1, FBA)-( HEX1, TKT1, FBP)-( HEX1, TALA, FBA)-( HEX1, TALA, FBP)-( HEX1, RPE, FBA)-( HEX1, RPE, FBP)-( FUM, NTD2, NTD4)-( FUM, NTD2, RBK)-( CYTK1, NDPK3, NTP5)-( RNDR4, NDPK6, DUTPDP)-( PGI, GND, FBA)-( PGI, GND, FBP)-( NTD2, NTD4, ABTA)-( NTD2, RBK, ABTA)-( MDDCP3pp, MDDEP3pp, MDDE…	(EDD, PGK, TPI, GND)-( EDD, GLYK, PGK, GND)-( EDA, PGK, TPI, GND)-( EDA, GLYK, PGK, GND)-( R15BPK, PPM, RBK, ABTA)-( MDDCP1pp, AGMH, AM4PA, AM3PA)-( MDDCP1pp, AGMH, AM4PA, UM3PL)-( MDDCP1pp, AGMH, AGM4PH, AM3PA)-( MDDCP1pp, AGMH, AGM4PH, UM3PL)-( MDDCP1pp, AGMH, AGM4PH, AGM3PH)-( EDA, GLYK, PGK, TKT1)-( EDA, PGK, TKT1, TPI)-( EDD, GLYK, PGK, TKT1)-( EDD, PGK, TKT1, TPI)
Case 289	()	()	(NDPK3, RPI, CYTD)-( NDPK3, RPI, NTD4)-( CYTK1, RPI, CYTD)-( PGI, TPI, RPI)	(PGK, TKT2, TPI, FBP)-( PGI, PGK, RPI, EDA)-( PGI, PGK, RPI, EDD)-( GAPD, PGI, RPI, EDA)-( GAPD, PGI, RPI, EDD)-( FBA, PGI, RPI, F6PA)-( FBA, PGI, RPI, GLYCDx)-( PGI, RPI, FBP, F6PA)-( PGI, RPI, FBP, GLYCDx)-( PGM, PPCK, TRSARr, PPS)-( CYTK1, NDPK3, NTD4, DRPA)-( CYTK1, NDPK3, NTD4, DURIPP)-( CYTK1, NDPK3, NTD4, PPM2)
Case 290	(AMAOTr)-( CDPMEK)-( DBTS)-( DMATT)-( DXPRIi)-( DXPS)-( E4PD)-( FCLT)-( GRTT)-( HBZOPT)-( MCTP1App)-( OCTDPS)-( OHPBAT)-( OPHBDC)-( PDX5PS)-( PERD)-( TMPK)-( UDCPDPS)-( UPPDC1)	(CPPPGO, CPPPGO2)-( IPDPS, IPDDI)-( DMPPS, IPDDI)-( CYTK1, NTD4)-( DMPPS, IPDPS)-( TMK, AMPMS2)-( TMK, PMPK)-( TMK, TMPPP)-( PPPGO3, PPPGO)	(NDPK3, RPI, CYTD)-( NDPK3, RPI, NTD4)-( CYTK1, RPI, CYTD)-( NDPK3, NTD4, DRPA)-( NDPK3, NTD4, PPM2)-( PGI, TPI, RPI)	(PGK, TKT2, TPI, FBP)-( PGI, PGK, RPI, EDA)-( PGI, PGK, RPI, EDD)-( GAPD, PGI, RPI, EDA)-( GAPD, PGI, RPI, EDD)-( FBA, PGI, RPI, F6PA)-( FBA, PGI, RPI, GLYCDx)-( FBA, PGI, RPE, F6PA)-( FBA, PGI, RPE, GLYCDx)-( FBA, PGI, TKT1, F6PA)-( FBA, PGI, TKT1, GLYCDx)-( PGI, RPI, FBP, F6PA)-( PGI, RPI, FBP, GLYCDx)-( PGI, RPE, FBP, F6PA)-( PGI, RPE, FBP, GLYCDx)-( PGI, TKT1, FBP, F6PA)-( PGI, TKT1, FBP, GLY…
Case 291	(AMAOTr)-( CDPMEK)-( DMATT)-( DXPRIi)-( DXPS)-( E4PD)-( FCLT)-( GRTT)-( HBZOPT)-( MCTP1App)-( OCTDPS)-( OHPBAT)-( OPHBDC)-( PDX5PS)-( PERD)-( TMPK)-( UDCPDPS)-( UPPDC1)	(CPPPGO, CPPPGO2)-( CYTK1, NTD4)-( DMPPS, IPDPS)-( TMK, AMPMS2)-( TMK, PMPK)-( TMK, TMPPP)-( PPPGO3, PPPGO)	(NDPK3, NTD4, DRPA)-( NDPK3, NTD4, PPM2)	(FBA, PGI, RPE, F6PA)-( FBA, PGI, TKT1, F6PA)-( PGI, RPE, FBP, F6PA)-( PGI, TKT1, FBP, F6PA)-( NDPK3, TRDR, NTD4, RNDR3b)-( FBA, PGI, GND, F6PA)-( PGI, GND, FBP, F6PA)-( NDPK3, NTD4, DURIPP, NTD5)-( NDPK3, DCTPD, NTD4, DCYTD)-( NDPK3, DCTPD, NTD4, NTD3)-( NDPK3, NDPK7, NTD4, DCYTD)-( NDPK3, NDPK7, NTD4, NTD3)-( NDPK3, NTD4, RNDR3, GRXR)-( NDPK3, NTD4, RNDR3, GTHOr)-( NDPK3, NTD4, RNDR3, RNDR3b)
Case 292	(RPI)	(FLDR, NDPK7)-( FLDR, NDPK8)	(CTECOAI6, 3OAS120, CTECOAI7)-( CTECOAI6, 3OAR120, CTECOAI7)-( PGM, PPCK, PPS)-( FLDR, TRDR, RNDR1b)-( FLDR, TRDR, RNDR2b)-( FLDR, TRDR, RNDR3b)-( FLDR, RNDR1, GRXR)-( FLDR, RNDR1, GTHOr)-( FLDR, RNDR1, RNDR1b)-( FLDR, RNDR2, GRXR)-( FLDR, RNDR2, GTHOr)-( FLDR, RNDR2, RNDR2b)-( FLDR, RNDR3, GRXR)-( FLDR, RNDR3, GTHOr)-( FLDR, RNDR3, RNDR3b)-( 3HAD140, ACOAD6f, CTECOAI7)-( 3HAD140, CTECOAI6, CTECO…	(PGK, TKT2, TPI, FBP)-( PGK, PPCK, GLYCK, PPS)-( FBA, PGI, TKT1, HEX7)-( FBA, PGI, TKT1, XYLI2)-( FBA, PGI, TALA, HEX7)-( FBA, PGI, TALA, XYLI2)-( FBA, PGI, RPE, HEX7)-( FBA, PGI, RPE, XYLI2)-( PGI, TKT1, HEX7, FBP)-( PGI, TKT1, XYLI2, FBP)-( PGI, TALA, HEX7, FBP)-( PGI, TALA, XYLI2, FBP)-( PGI, RPE, HEX7, FBP)-( PGI, RPE, XYLI2, FBP)-( FBA, PGI, HEX7, GND)-( FBA, PGI, XYLI2, GND)-( CYTK1, NDPK3,…
Case 293	(3HAD120)-( 3HAD140)-( 3HAD160)-( 3HAD180)-( 3OAR160)-( 3OAR180)-( 3OAS160)-( 3OAS180)-( ACBIPGT)-( ADOCBIK)-( ALATRS)-( AMAOTr)-( AMPMS2)-( ASNS1)-( ATHRDHr)-( CDPMEK)-( CFAS160E)-( CFAS160G)-( DBTS)-( DMATT)-( DMQMT)-( DXPRIi)-( DXPS)-( E4PD)-( FCLT)-( FEROpp)-( GCALDD)-( GRTT)-( GTHS)-( HBZOPT)-( HEMEOS)-( MCTP1App)-( MCTP2App)-( MDDCP2pp)-( MPTG2)-( NDPK7)-( NDPK8)-( NNDMBRT)-( OCTDPS)-( OHPB…	(3OAS120, ACOAD5f)-( 3OAR120, ACOAD5f)-( DAGK161, DAGK181)-( CPPPGO, CPPPGO2)-( ADNK1, RBK)-( TPI, GLXCL)-( TPI, ALCD19)-( RNDR4, DCTPD)-( PGPP180, ACOAD7f)-( PGPP180, ACOAD8f)-( PGPP180, ECOAH8)-( PGPP180, HACD8i)-( PGPP180, ACACT8r)-( PGPP160, ACOAD7f)-( NDPK3, CYTDH)-( NDPK3, NTD4)-( NDPK3, RBK)-( MDDCP4pp, MDDEP1pp)-( MDDCP1pp, ANHMK)-( MDDCP1pp, MDDEP4pp)-( MDDCP1pp, MLTGY4pp)-( IPDPS, IPDDI…	(THRA, ACALD, ETHAAL)-( THRA, ACALD, GPDDA2)-( CTECOAI6, 3OAS120, CTECOAI7)-( CTECOAI6, 3OAR120, CTECOAI7)-( PGI, TKT1, FBA)-( PGI, TKT1, FBP)-( PGI, TALA, FBA)-( PGI, TALA, FBP)-( PGI, RPE, FBA)-( PGI, RPE, FBP)-( HEX1, TKT1, FBA)-( HEX1, TKT1, FBP)-( HEX1, TALA, FBA)-( HEX1, TALA, FBP)-( HEX1, RPE, FBA)-( HEX1, RPE, FBP)-( GLCDpp, HEX1, FBA)-( GLCDpp, HEX1, FBP)-( FUM, NTD2, CYTDH)-( FUM, NTD2,…	(PGK, TKT2, TPI, FBP)-( GLCDpp, HEX1, PGM, GLXCL)-( GLCDpp, HEX1, PGK, GLXCL)-( GLCDpp, HEX1, PGK, ALCD19)-( GLCDpp, GLYK, PGK, PGL)-( GHMT2r, SULR, URCN, GLYCL)-( GHMT2r, HISDr, SULR, GLYCL)-( GARFT, SULR, URCN, FTHFD)-( GARFT, HISDr, SULR, FTHFD)-( ENO, GLCDpp, HEX1, GLXCL)-( EDD, PGM, TKT1, GLXCL)-( EDD, PGK, TPI, GND)-( EDD, PGK, TKT1, GLXCL)-( EDD, PGK, TKT1, ALCD19)-( EDD, GLYK, PGK, GND)-(…
Case 294	(3HAD120)-( 3HAD140)-( 3HAD160)-( 3HAD180)-( 3OAR160)-( 3OAR180)-( 3OAS160)-( 3OAS180)-( ALATRS)-( AMAOTr)-( AMPMS2)-( ASNS1)-( CDPMEK)-( CFAS160E)-( CFAS160G)-( DMATT)-( DMQMT)-( DXPRIi)-( DXPS)-( E4PD)-( FCLT)-( GCALDD)-( GRTT)-( GTHS)-( HBZOPT)-( HEMEOS)-( MCTP1App)-( MCTP2App)-( MDDCP2pp)-( MPTG2)-( NDPK7)-( NDPK8)-( OCTDPS)-( OHPBAT)-( OHPHM)-( OMBZLM)-( OMMBLHX)-( OMPHHX)-( OPHBDC)-( OPHHX)…	(3OAS120, ACOAD5f)-( 3OAR120, ACOAD5f)-( DAGK161, DAGK181)-( CPPPGO, CPPPGO2)-( ADNK1, RBK)-( TPI, ALCD19)-( RNDR4, DCTPD)-( PGPP180, ACOAD7f)-( PGPP180, ACOAD8f)-( PGPP180, ECOAH8)-( PGPP180, HACD8i)-( PGPP180, ACACT8r)-( PGPP160, ACOAD7f)-( NDPK3, NTD4)-( NDPK3, RBK)-( MDDCP4pp, MDDEP1pp)-( MDDCP1pp, ANHMK)-( MDDCP1pp, MDDEP4pp)-( MDDCP1pp, MLTGY4pp)-( CYTK1, NTD4)-( CYTK1, RBK)-( DMPPS, IPDPS)…	(THRA, ACALD, GPDDA2)-( PGI, TKT1, FBA)-( PGI, TKT1, FBP)-( PGI, TALA, FBA)-( PGI, TALA, FBP)-( PGI, RPE, FBA)-( PGI, RPE, FBP)-( HEX1, TKT1, FBA)-( HEX1, TKT1, FBP)-( HEX1, TALA, FBA)-( HEX1, TALA, FBP)-( HEX1, RPE, FBA)-( HEX1, RPE, FBP)-( FUM, NTD2, NTD4)-( FUM, NTD2, RBK)-( CYTK1, NDPK3, NTP5)-( SULR, CYSabcpp, MICITDr)-( SULR, CYSabcpp, NTD4)-( SULR, CYSabcpp, RBK)-( RNDR4, NDPK6, DUTPDP)-( …	(EDD, PGK, TPI, GND)-( EDD, PGK, TKT1, ALCD19)-( EDD, GLYK, PGK, GND)-( EDA, PGK, TPI, GND)-( EDA, PGK, TKT1, ALCD19)-( EDA, GLYK, PGK, GND)-( FUM, NTD2, CSND, MICITDr)-( EDD, PGK, GND, ALCD19)-( EDA, PGK, GND, ALCD19)-( MDDCP1pp, AGMH, AM4PA, AM3PA)-( MDDCP1pp, AGMH, AM4PA, UM3PL)-( MDDCP1pp, AGMH, AGM4PH, AM3PA)-( MDDCP1pp, AGMH, AGM4PH, UM3PL)-( MDDCP1pp, AGMH, AGM4PH, AGM3PH)-( EDA, GLYK, PGK…
Case 295	(RPI)	(FLDR, NDPK7)-( FLDR, NDPK8)	(PGM, PPCK, PPS)-( FLDR, TRDR, RNDR1b)-( FLDR, TRDR, RNDR2b)-( FLDR, TRDR, RNDR3b)-( FLDR, RNDR1, GRXR)-( FLDR, RNDR1, GTHOr)-( FLDR, RNDR1, RNDR1b)-( FLDR, RNDR2, GRXR)-( FLDR, RNDR2, GTHOr)-( FLDR, RNDR2, RNDR2b)-( FLDR, RNDR3, GRXR)-( FLDR, RNDR3, GTHOr)-( FLDR, RNDR3, RNDR3b)	(PGK, PPCK, GLYCK, PPS)-( FBA, PGI, TKT1, HEX7)-( FBA, PGI, TALA, HEX7)-( FBA, PGI, RPE, HEX7)-( PGI, TKT1, HEX7, FBP)-( PGI, TALA, HEX7, FBP)-( PGI, RPE, HEX7, FBP)-( FBA, PGI, HEX7, GND)-( PGI, HEX7, GND, FBP)-( 3HAD120, AGPAT141, AACPS3, FA141ACPHi)-( 3HAD120, AGPAT141, ACOAD7f, FA141ACPHi)-( 3HAD120, AGPAT141, FA141ACPHi, FACOAE160)-( 3HAD120, G3PAT141, AACPS3, FA141ACPHi)-( 3HAD120, G3PAT141…
Case 296	(3HAD120)-( 3HAD140)-( 3HAD160)-( 3HAD180)-( 3OAR160)-( 3OAR180)-( 3OAS160)-( 3OAS180)-( ACBIPGT)-( ADOCBIK)-( ALATRS)-( ASNS1)-( ATHRDHr)-( CFAS160E)-( CFAS160G)-( DMQMT)-( FEROpp)-( GTHS)-( MCTP2App)-( MDDCP2pp)-( MPTG2)-( NDPK7)-( NDPK8)-( NNDMBRT)-( OHPHM)-( OMBZLM)-( OMMBLHX)-( OMPHHX)-( OPHHX)-( PDX5POi)-( PGPP140)-( PPPGO)-( RNDR1)-( RNDR2)-( RNDR3)-( RPI)-( THRA2)-( THZPSN)-( TRDR)	(3OAS120, ACOAD5f)-( 3OAR120, ACOAD5f)-( DAGK161, DAGK181)-( ADNK1, RBK)-( TPI, GLXCL)-( RNDR4, DCTPD)-( PGPP180, ACOAD7f)-( PGPP180, ACOAD8f)-( PGPP180, ECOAH8)-( PGPP180, HACD8i)-( PGPP180, ACACT8r)-( PGPP160, ACOAD7f)-( NDPK3, CYTDH)-( NDPK3, NTD4)-( NDPK3, RBK)-( MDDCP4pp, MDDEP1pp)-( MDDCP1pp, ANHMK)-( MDDCP1pp, MDDEP4pp)-( MDDCP1pp, MLTGY4pp)-( CYTK1, CYTDH)-( CYTK1, RBK)-( GLYK, TPI)-( HEX…	(PGI, TKT1, FBA)-( PGI, TKT1, FBP)-( PGI, TALA, FBA)-( PGI, TALA, FBP)-( PGI, RPE, FBA)-( PGI, RPE, FBP)-( HEX1, TKT1, FBA)-( HEX1, TKT1, FBP)-( HEX1, TALA, FBA)-( HEX1, TALA, FBP)-( HEX1, RPE, FBA)-( HEX1, RPE, FBP)-( GLCDpp, HEX1, FBA)-( GLCDpp, HEX1, FBP)-( FUM, NTD2, CYTDH)-( FUM, NTD2, NTD4)-( FUM, NTD2, RBK)-( CYTK1, NDPK3, NTP5)-( ADNK1, ADNUC, INSH)-( ADNK1, ADNUC, ADA)-( RNDR4, NDPK6, DU…	(GLCDpp, HEX1, PGM, GLXCL)-( GLCDpp, HEX1, PGK, GLXCL)-( GLCDpp, GLYK, PGK, PGL)-( ENO, GLCDpp, HEX1, GLXCL)-( EDD, PGM, TKT1, GLXCL)-( EDD, PGK, TPI, GND)-( EDD, PGK, TKT1, GLXCL)-( EDD, GLYK, PGK, GND)-( EDD, ENO, TKT1, GLXCL)-( EDA, PGM, TKT1, GLXCL)-( EDA, PGK, TPI, GND)-( EDA, PGK, TKT1, GLXCL)-( EDA, GLYK, PGK, GND)-( EDA, ENO, TKT1, GLXCL)-( GLCDpp, PGM, PGL, GLXCL)-( GLCDpp, PGK, PGL, GLX…
Case 297	(3HAD120)-( 3HAD140)-( 3HAD160)-( 3HAD180)-( 3OAR160)-( 3OAR180)-( 3OAS160)-( 3OAS180)-( ALATRS)-( ASNS1)-( CFAS160E)-( CFAS160G)-( DMQMT)-( GTHS)-( MCTP2App)-( MDDCP2pp)-( MPTG2)-( NDPK7)-( NDPK8)-( OHPHM)-( OMBZLM)-( OMMBLHX)-( OMPHHX)-( OPHHX)-( PDX5POi)-( PGPP140)-( PPPGO)-( RNDR1)-( RNDR2)-( RNDR3)-( THRA2)-( THZPSN)-( TRDR)	(3OAS120, ACOAD5f)-( 3OAR120, ACOAD5f)-( DAGK161, DAGK181)-( ADNK1, RBK)-( RNDR4, DCTPD)-( PGPP180, ACOAD7f)-( PGPP180, ACOAD8f)-( PGPP180, ECOAH8)-( PGPP180, HACD8i)-( PGPP180, ACACT8r)-( PGPP160, ACOAD7f)-( NDPK3, NTD4)-( NDPK3, RBK)-( MDDCP4pp, MDDEP1pp)-( MDDCP1pp, ANHMK)-( MDDCP1pp, MDDEP4pp)-( MDDCP1pp, MLTGY4pp)-( CYTK1, RBK)-( GLYK, TPI)-( HEX1, PGI)	(PGI, TKT1, FBA)-( PGI, TKT1, FBP)-( PGI, TALA, FBA)-( PGI, TALA, FBP)-( PGI, RPE, FBA)-( PGI, RPE, FBP)-( HEX1, TKT1, FBA)-( HEX1, TKT1, FBP)-( HEX1, TALA, FBA)-( HEX1, TALA, FBP)-( HEX1, RPE, FBA)-( HEX1, RPE, FBP)-( FUM, NTD2, NTD4)-( FUM, NTD2, RBK)-( CYTK1, NDPK3, NTP5)-( RNDR4, NDPK6, DUTPDP)-( PGI, GND, FBA)-( PGI, GND, FBP)-( NTD2, NTD4, ABTA)-( NTD2, RBK, ABTA)-( MDDCP3pp, MDDEP3pp, MDDE…	(EDD, PGK, TPI, GND)-( EDD, GLYK, PGK, GND)-( EDA, PGK, TPI, GND)-( EDA, GLYK, PGK, GND)-( MDDCP1pp, AGMH, AM4PA, AM3PA)-( MDDCP1pp, AGMH, AM4PA, UM3PL)-( MDDCP1pp, AGMH, AGM4PH, AM3PA)-( MDDCP1pp, AGMH, AGM4PH, UM3PL)-( MDDCP1pp, AGMH, AGM4PH, AGM3PH)-( EDA, GLYK, PGK, TKT1)-( EDA, PGK, TKT1, TPI)-( EDD, GLYK, PGK, TKT1)-( EDD, PGK, TKT1, TPI)
Case 298	(GMPS2)-( NDPK2)-( NDPK4)	(G3PD2, GLXCL)-( ACOAD1f, 3HAD100)-( ACOAD1f, 3HAD40)-( ACOAD1f, 3HAD60)-( ACOAD1f, 3HAD80)-( ACOAD1f, 3OAR100)-( ACOAD1f, 3OAR40)-( ACOAD1f, 3OAR60)-( ACOAD1f, 3OAR80)-( ACOAD1f, 3OAS100)-( ACOAD1f, 3OAS60)-( ACOAD1f, 3OAS80)	(G3PD2, TPI, G3PD5)-( IMPD, INSH, ADD)-( IMPD, RBK, ADD)-( G3PD2, TRSARr, HPYRI)-( ACOAD1f, ECOAH6, 3HAD120)-( ACOAD1f, 3HAD120, 3HAD121)-( ACOAD1f, 3HAD120, 3HAD141)-( ACOAD1f, 3HAD120, 3OAR121)-( ACOAD1f, 3HAD120, 3OAR141)-( ACOAD1f, 3HAD120, 3OAS121)-( ACOAD1f, 3HAD120, 3OAS141)-( ACOAD1f, 3HAD120, T2DECAI)-( ACOAD1f, 3HAD121, 3OAR120)-( ACOAD1f, 3HAD121, 3OAS120)-( ACOAD1f, 3HAD141, 3OAR120)-…	(PGK, TKT2, TPI, FBA)-( G3PD2, PGK, TKT2, FBA)-( G3PD2, PGK, TKT2, FBP)-( IMPD, RBK, AMPN, CPPPGO2)-( IMPD, NTD11, ADD, ADA)-( G3PD2, TRSARr, HPYRRx, HPYRRy)-( PGI, RPI, TPI, HEX7)-( PGI, RPI, TPI, XYLI2)-( NDPK3, RPI, CYTD, CSND)-( NDPK3, RPI, NTD4, CSND)-( PGM, PPCK, PPS, GLXCL)-( PGM, PPCK, PPS, ICL)-( ACOAD1f, KAS15, ACOATA, MACPD)-( ACOAD1f, 3HAD141, EAR100y, EAR100x)-( ACOAD1f, 3HAD141, EAR…
Case 299	(GMPS2)-( NDPK2)-( NDPK4)	(G3PD2, GLXCL)-( ACOAD1f, 3HAD100)-( ACOAD1f, 3HAD40)-( ACOAD1f, 3HAD60)-( ACOAD1f, 3HAD80)-( ACOAD1f, 3OAR100)-( ACOAD1f, 3OAR40)-( ACOAD1f, 3OAR60)-( ACOAD1f, 3OAR80)-( ACOAD1f, 3OAS100)-( ACOAD1f, 3OAS60)-( ACOAD1f, 3OAS80)	(G3PD2, TPI, G3PD5)-( IMPD, INSH, ADD)-( IMPD, RBK, ADD)-( G3PD2, TRSARr, HPYRI)-( ACOAD1f, ECOAH6, 3HAD120)-( ACOAD1f, 3HAD120, 3HAD121)-( ACOAD1f, 3HAD120, 3HAD141)-( ACOAD1f, 3HAD120, 3OAR121)-( ACOAD1f, 3HAD120, 3OAR141)-( ACOAD1f, 3HAD120, 3OAS121)-( ACOAD1f, 3HAD120, 3OAS141)-( ACOAD1f, 3HAD120, T2DECAI)-( ACOAD1f, 3HAD121, 3OAR120)-( ACOAD1f, 3HAD121, 3OAS120)-( ACOAD1f, 3HAD141, 3OAR120)-…	(PGK, TKT2, TPI, FBA)-( G3PD2, PGK, TKT2, FBA)-( G3PD2, PGK, TKT2, FBP)-( IMPD, RBK, AMPN, CPPPGO2)-( IMPD, NTD11, ADD, ADA)-( G3PD2, TRSARr, HPYRRx, HPYRRy)-( PGI, RPI, TPI, HEX7)-( PGI, RPI, TPI, XYLI2)-( NDPK3, RPI, CYTD, CSND)-( NDPK3, RPI, NTD4, CSND)-( PGM, PPCK, PPS, GLXCL)-( PGM, PPCK, PPS, ICL)-( ACOAD1f, KAS15, ACOATA, MACPD)-( ACOAD1f, 3HAD120, EAR121y, EAR121x)-( ACOAD1f, 3HAD120, EAR…
Case 300	()	()	()	(ACOAD1f, 3HAD120, EAR121y, EAR121x)-( ACOAD1f, 3HAD120, EAR141y, EAR141x)
Case 301	(3HAD100)-( 3HAD141)-( 3HAD161)-( 3HAD181)-( 3HAD40)-( 3HAD60)-( 3HAD80)-( 3OAR100)-( 3OAR161)-( 3OAR181)-( 3OAR40)-( 3OAR60)-( 3OAR80)-( 3OAS100)-( 3OAS161)-( 3OAS181)-( 3OAS60)-( 3OAS80)-( AGMHE)-( AGPAT140)-( AGPAT181)-( CLPNS140pp)-( CLPNS160pp)-( CLPNS161pp)-( CLPNS181pp)-( DASYN140)-( DASYN181)-( GALUi)-( GMHEPAT)-( GMHEPK)-( GMHEPPA)-( GMPS2)-( NDPK2)-( NDPK4)-( PGMT)-( PGSA140)-( PGSA160)…	(PGPP181, PGPP181pp)-( PGPP160, PGPP160pp)-( MTHFD, GART)-( MTHFC, GART)-( KAS15, KAS14)-( G3PD2, GLXCL)-( G3PAT181, ACPPAT181)-( G3PAT181, APG3PAT181)-( G3PAT140, ACPPAT140)-( G3PAT140, APG3PAT140)-( 3HAD121, 3OAR120)-( 3HAD121, 3OAS120)-( GARFT, MTHFC)-( GARFT, MTHFD)-( T2DECAI, 3OAR120)-( T2DECAI, 3OAS120)-( TALA, TKT1)-( TALA, TKT2)-( 3OAR120, 3OAR121)-( 3OAR120, 3OAR141)-( 3OAR120, 3OAS121)-…	(CTECOAI6, 3OAS120, ACOAD6f)-( CTECOAI6, 3OAS120, ECOAH7)-( CTECOAI6, 3OAR120, ACOAD6f)-( CTECOAI6, 3OAR120, ECOAH7)-( GARFT, GHMT2r, GLYCL)-( G3PD2, TPI, G3PD5)-( 3OAS141, ETHAAL, GPDDA4)-( 3OAS141, ETHAAL, LPLIPAL1G161pp)-( 3OAS141, GPDDA2, GPDDA4)-( 3OAS141, GPDDA2, LPLIPAL1G161pp)-( 3OAS141, LPLIPAL1E161pp, GPDDA4)-( 3OAS141, LPLIPAL1E161pp, LPLIPAL1G161pp)-( 3OAS121, ETHAAL, GPDDA4)-( 3OAS12…	(PGK, TKT2, TPI, FBA)-( G3PD2, PGK, TKT2, FBA)-( G3PD2, PGK, TKT2, FBP)-( IMPD, RBK, AMPN, CPPPGO2)-( IMPD, NTD11, ADD, ADA)-( G3PD2, TRSARr, HPYRRx, HPYRRy)-( PGI, RPI, TPI, HEX7)-( PGI, RPI, TPI, XYLI2)-( NDPK3, RPI, CYTD, CSND)-( NDPK3, RPI, NTD4, CSND)-( 3HAD120, RPI, CTECOAI6, CPPPGO)-( 3OAS120, RPI, CTECOAI6, CPPPGO)-( 3OAR120, RPI, CTECOAI6, CPPPGO)-( PGM, PPCK, PPS, GLXCL)-( PGM, PPCK, PP…
Case 302	(3HAD100)-( 3HAD141)-( 3HAD161)-( 3HAD181)-( 3HAD40)-( 3HAD60)-( 3HAD80)-( 3OAR100)-( 3OAR161)-( 3OAR181)-( 3OAR40)-( 3OAR60)-( 3OAR80)-( 3OAS100)-( 3OAS161)-( 3OAS181)-( 3OAS60)-( 3OAS80)-( AGMHE)-( AGPAT140)-( AGPAT180)-( AGPAT181)-( CLPNS140pp)-( CLPNS160pp)-( CLPNS161pp)-( CLPNS180pp)-( CLPNS181pp)-( DASYN140)-( DASYN180)-( DASYN181)-( GALUi)-( GMHEPAT)-( GMHEPK)-( GMHEPPA)-( GMPS2)-( NDPK2)-…	(PGPP181, PGPP181pp)-( PGPP180, PGPP180pp)-( PGPP160, PGPP160pp)-( MTHFD, GART)-( MTHFC, GART)-( KAS15, KAS14)-( G3PD2, GLXCL)-( G3PAT181, ACPPAT181)-( G3PAT181, APG3PAT181)-( G3PAT180, ACPPAT180)-( G3PAT180, APG3PAT180)-( G3PAT140, ACPPAT140)-( G3PAT140, APG3PAT140)-( 3HAD121, 3OAR120)-( 3HAD121, 3OAS120)-( GARFT, MTHFC)-( GARFT, MTHFD)-( T2DECAI, 3OAR120)-( T2DECAI, 3OAS120)-( TALA, TKT1)-( TAL…	(CTECOAI6, 3OAS120, ACOAD6f)-( CTECOAI6, 3OAS120, ECOAH7)-( CTECOAI6, 3OAR120, ACOAD6f)-( CTECOAI6, 3OAR120, ECOAH7)-( GARFT, GHMT2r, GLYCL)-( G3PD2, TPI, G3PD5)-( 3OAS141, ETHAAL, GPDDA4)-( 3OAS141, ETHAAL, LPLIPAL1G161pp)-( 3OAS141, GPDDA2, GPDDA4)-( 3OAS141, GPDDA2, LPLIPAL1G161pp)-( 3OAS141, LPLIPAL1E161pp, GPDDA4)-( 3OAS141, LPLIPAL1E161pp, LPLIPAL1G161pp)-( 3OAS121, ETHAAL, GPDDA4)-( 3OAS12…	(PGK, TKT2, TPI, FBA)-( G3PD2, PGK, TKT2, FBA)-( G3PD2, PGK, TKT2, FBP)-( IMPD, RBK, AMPN, CPPPGO2)-( IMPD, NTD11, ADD, ADA)-( G3PD2, TRSARr, HPYRRx, HPYRRy)-( PGI, RPI, TPI, HEX7)-( PGI, RPI, TPI, XYLI2)-( CYTK1, NDPK3, TRDR, RNDR3b)-( NDPK3, RPI, CYTD, CSND)-( NDPK3, RPI, NTD4, CSND)-( CYTK1, NDPK3, NDPK7, DCYTD)-( CYTK1, NDPK3, NDPK7, CYTK2)-( CYTK1, NDPK3, NDPK7, NTD3)-( CYTK1, NDPK3, RNDR3, …
Case 303	(AGPAT180)-( CLPNS180pp)-( DASYN180)-( PGSA180)-( PSD180)-( PSSA180)-( UDCPDPpp)-( UDPG4E)	(PGPP180, PGPP180pp)-( 3OAS180, ACOAD8f)-( 3OAS180, AACPS6)-( 3OAS180, FACOAE180)-( 3OAS180, CTECOAI8)-( 3OAR180, ACOAD8f)-( 3OAR180, AACPS6)-( 3OAR180, FACOAE180)-( 3OAR180, CTECOAI8)-( 3HAD180, ACOAD8f)-( 3HAD180, AACPS6)-( 3HAD180, FACOAE180)-( 3HAD180, CTECOAI8)	()	(CYTK1, NDPK3, TRDR, RNDR3b)-( CYTK1, NDPK3, NDPK7, DCYTD)-( CYTK1, NDPK3, NDPK7, NTD3)-( CYTK1, NDPK3, RNDR3, GTHOr)-( CYTK1, NDPK3, RNDR3, GRXR)-( CYTK1, NDPK3, RNDR3, RNDR3b)
Case 304	(3HAD100)-( 3HAD141)-( 3HAD161)-( 3HAD181)-( 3HAD40)-( 3HAD60)-( 3HAD80)-( 3OAR100)-( 3OAR161)-( 3OAR181)-( 3OAR40)-( 3OAR60)-( 3OAR80)-( 3OAS100)-( 3OAS161)-( 3OAS181)-( 3OAS60)-( 3OAS80)-( AGMHE)-( AGPAT140)-( AGPAT181)-( CLPNS140pp)-( CLPNS160pp)-( CLPNS161pp)-( CLPNS181pp)-( DASYN140)-( DASYN181)-( GALUi)-( GMHEPAT)-( GMHEPK)-( GMHEPPA)-( PGMT)-( PGSA140)-( PGSA160)-( PGSA181)-( PSD140)-( PSD…	(PGPP181, PGPP181pp)-( PGPP160, PGPP160pp)-( MTHFD, GART)-( MTHFC, GART)-( KAS15, KAS14)-( G3PAT181, ACPPAT181)-( G3PAT181, APG3PAT181)-( G3PAT140, ACPPAT140)-( G3PAT140, APG3PAT140)-( 3HAD121, 3OAR120)-( 3HAD121, 3OAS120)-( GARFT, MTHFC)-( GARFT, MTHFD)-( T2DECAI, 3OAR120)-( T2DECAI, 3OAS120)-( TALA, TKT1)-( TALA, TKT2)-( 3OAR120, 3OAR121)-( 3OAR120, 3OAR141)-( 3OAR120, 3OAS121)-( 3OAR120, 3OAS1…	(GARFT, GHMT2r, GLYCL)-( 3OAS141, LPLIPAL1E161pp, LPLIPAL1G161pp)-( 3OAS121, LPLIPAL1E161pp, LPLIPAL1G161pp)-( 3OAR141, LPLIPAL1E161pp, LPLIPAL1G161pp)-( 3OAR121, LPLIPAL1E161pp, LPLIPAL1G161pp)-( T2DECAI, LPLIPAL1E161pp, LPLIPAL1G161pp)-( ORNDC, ARGDC, ARGDCpp)-( KAS15, ACOATA, MACPD)-( GHMT2r, GLYCL, GART)-( 3HAD121, LPLIPAL1E161pp, LPLIPAL1G161pp)-( 3HAD140, ACOAD6f, ECOAH7)	(3HAD140, AGPAT141, ECOAH7, FA141ACPHi)-( 3HAD140, G3PAT141, ECOAH7, FA141ACPHi)-( 3HAD120, AGPAT141, ECOAH7, FA141ACPHi)-( 3HAD120, G3PAT141, ECOAH7, FA141ACPHi)-( 3HAD120, ACOAD6f, AGPAT141, FA141ACPHi)-( 3HAD120, ACOAD6f, G3PAT141, FA141ACPHi)
Case 305	(3HAD100)-( 3HAD141)-( 3HAD161)-( 3HAD181)-( 3HAD40)-( 3HAD60)-( 3HAD80)-( 3OAR100)-( 3OAR161)-( 3OAR181)-( 3OAR40)-( 3OAR60)-( 3OAR80)-( 3OAS100)-( 3OAS161)-( 3OAS181)-( 3OAS60)-( 3OAS80)-( AGMHE)-( AGPAT140)-( AGPAT180)-( AGPAT181)-( CLPNS140pp)-( CLPNS160pp)-( CLPNS161pp)-( CLPNS180pp)-( CLPNS181pp)-( DASYN140)-( DASYN180)-( DASYN181)-( GALUi)-( GMHEPAT)-( GMHEPK)-( GMHEPPA)-( PGMT)-( PGSA140)…	(PGPP181, PGPP181pp)-( PGPP180, PGPP180pp)-( PGPP160, PGPP160pp)-( MTHFD, GART)-( MTHFC, GART)-( KAS15, KAS14)-( G3PAT181, ACPPAT181)-( G3PAT181, APG3PAT181)-( G3PAT180, ACPPAT180)-( G3PAT180, APG3PAT180)-( G3PAT140, ACPPAT140)-( G3PAT140, APG3PAT140)-( 3HAD121, 3OAR120)-( 3HAD121, 3OAS120)-( GARFT, MTHFC)-( GARFT, MTHFD)-( T2DECAI, 3OAR120)-( T2DECAI, 3OAS120)-( TALA, TKT1)-( TALA, TKT2)-( 3OAR1…	(GARFT, GHMT2r, GLYCL)-( 3OAS141, LPLIPAL1E161pp, LPLIPAL1G161pp)-( 3OAS121, LPLIPAL1E161pp, LPLIPAL1G161pp)-( 3OAR141, LPLIPAL1E161pp, LPLIPAL1G161pp)-( 3OAR121, LPLIPAL1E161pp, LPLIPAL1G161pp)-( T2DECAI, LPLIPAL1E161pp, LPLIPAL1G161pp)-( ORNDC, ARGDC, ARGDCpp)-( KAS15, ACOATA, MACPD)-( GHMT2r, GLYCL, GART)-( 3HAD121, LPLIPAL1E161pp, LPLIPAL1G161pp)-( 3HAD140, ACOAD6f, ECOAH7)	(CYTK1, NDPK3, TRDR, RNDR3b)-( CYTK1, NDPK3, NDPK7, DCYTD)-( CYTK1, NDPK3, NDPK7, CYTK2)-( CYTK1, NDPK3, NDPK7, NTD3)-( CYTK1, NDPK3, RNDR3, GTHOr)-( CYTK1, NDPK3, RNDR3, GRXR)-( CYTK1, NDPK3, RNDR3, RNDR3b)-( 3HAD140, AGPAT141, ECOAH7, FA141ACPHi)-( 3HAD140, G3PAT141, ECOAH7, FA141ACPHi)-( 3HAD120, AGPAT141, ECOAH7, FA141ACPHi)-( 3HAD120, G3PAT141, ECOAH7, FA141ACPHi)-( 3HAD120, ACOAD6f, AGPAT14…
Case 306	(AGPAT180)-( CLPNS180pp)-( DASYN180)-( PGSA180)-( PSD180)-( PSSA180)-( UDCPDPpp)-( UDPG4E)	(PGPP180, PGPP180pp)-( 3OAS180, ACOAD8f)-( 3OAS180, AACPS6)-( 3OAS180, FACOAE180)-( 3OAR180, ACOAD8f)-( 3OAR180, AACPS6)-( 3OAR180, FACOAE180)-( 3HAD180, ACOAD8f)-( 3HAD180, AACPS6)-( 3HAD180, FACOAE180)	()	(CYTK1, NDPK3, TRDR, RNDR3b)-( CYTK1, NDPK3, NDPK7, DCYTD)-( CYTK1, NDPK3, NDPK7, NTD3)-( CYTK1, NDPK3, RNDR3, GTHOr)-( CYTK1, NDPK3, RNDR3, GRXR)-( CYTK1, NDPK3, RNDR3, RNDR3b)
Case 307	(GMPS2)-( NDPK2)-( NDPK4)	(G3PD2, GLXCL)-( ACOAD1f, 3HAD100)-( ACOAD1f, 3HAD40)-( ACOAD1f, 3HAD60)-( ACOAD1f, 3HAD80)-( ACOAD1f, 3OAR100)-( ACOAD1f, 3OAR40)-( ACOAD1f, 3OAR60)-( ACOAD1f, 3OAR80)-( ACOAD1f, 3OAS100)-( ACOAD1f, 3OAS60)-( ACOAD1f, 3OAS80)	(G3PD2, TPI, G3PD5)-( IMPD, INSH, ADD)-( IMPD, RBK, ADD)-( G3PD2, TRSARr, HPYRI)-( NDPK3, RPI, CYTD)-( NDPK3, RPI, NTD4)-( CYTK1, RPI, CYTD)-( ACOAD1f, ECOAH6, 3HAD120)-( ACOAD1f, 3HAD120, 3HAD121)-( ACOAD1f, 3HAD120, 3HAD141)-( ACOAD1f, 3HAD120, 3OAR121)-( ACOAD1f, 3HAD120, 3OAR141)-( ACOAD1f, 3HAD120, 3OAS121)-( ACOAD1f, 3HAD120, 3OAS141)-( ACOAD1f, 3HAD120, T2DECAI)-( ACOAD1f, 3HAD121, 3OAR120…	(PGK, TKT2, TPI, FBA)-( PGK, TKT2, TPI, FBP)-( G3PD2, PGK, TKT2, FBA)-( G3PD2, PGK, TKT2, FBP)-( IMPD, RBK, AMPN, CPPPGO2)-( IMPD, NTD11, ADD, ADA)-( G3PD2, TRSARr, HPYRRx, HPYRRy)-( PGI, PGK, RPI, EDA)-( PGI, PGK, RPI, EDD)-( GAPD, PGI, RPI, EDA)-( GAPD, PGI, RPI, EDD)-( FBA, PGI, RPI, F6PA)-( FBA, PGI, RPI, GLYCDx)-( PGI, RPI, FBP, F6PA)-( PGI, RPI, FBP, GLYCDx)-( PGM, GLXCL, PPCK, PPS)-( PGM, …
Case 308	(BMOCOS)-( BMOGDS1)-( BMOGDS2)-( CPMPS)-( E4PD)-( GMPS2)-( I2FE2SR)-( I2FE2ST)-( I4FE4ST)-( MOADSUx)-( MOCOS)-( MPTAT)-( MPTS)-( MPTSS)-( NDPK2)-( NDPK4)-( OHPBAT)-( PERD)	(G3PD2, GLXCL)-( CYTK1, NTD4)-( ACOAD1f, 3HAD100)-( ACOAD1f, 3HAD40)-( ACOAD1f, 3HAD60)-( ACOAD1f, 3HAD80)-( ACOAD1f, 3OAR100)-( ACOAD1f, 3OAR40)-( ACOAD1f, 3OAR60)-( ACOAD1f, 3OAR80)-( ACOAD1f, 3OAS100)-( ACOAD1f, 3OAS60)-( ACOAD1f, 3OAS80)	(G3PD2, TPI, G3PD5)-( IMPD, INSH, ADD)-( IMPD, RBK, ADD)-( G3PD2, TRSARr, HPYRI)-( NDPK3, RPI, CYTD)-( NDPK3, RPI, NTD4)-( CYTK1, RPI, CYTD)-( ACOAD1f, ECOAH6, 3HAD120)-( ACACT6r, ACOAD1f, 3HAD120)-( NDPK3, NTD4, DRPA)-( NDPK3, NTD4, PPM2)-( ACOAD1f, 3HAD120, 3HAD121)-( ACOAD1f, 3HAD120, 3HAD141)-( ACOAD1f, 3HAD120, 3OAR121)-( ACOAD1f, 3HAD120, 3OAR141)-( ACOAD1f, 3HAD120, 3OAS121)-( ACOAD1f, 3HA…	(PGK, TKT2, TPI, FBA)-( PGK, TKT2, TPI, FBP)-( G3PD2, PGK, TKT2, FBA)-( G3PD2, PGK, TKT2, FBP)-( IMPD, RBK, AMPN, CPPPGO2)-( IMPD, NTD11, ADD, ADA)-( G3PD2, TRSARr, HPYRRx, HPYRRy)-( PGI, PGK, RPI, EDA)-( PGI, PGK, RPI, EDD)-( GAPD, PGI, RPI, EDA)-( GAPD, PGI, RPI, EDD)-( FBA, PGI, RPI, F6PA)-( FBA, PGI, RPI, GLYCDx)-( FBA, PGI, RPE, F6PA)-( FBA, PGI, RPE, GLYCDx)-( FBA, PGI, TKT1, F6PA)-( FBA, P…
Case 309	(E4PD)-( OHPBAT)-( PERD)	(CYTK1, NTD4)	(NDPK3, NTD4, DRPA)-( NDPK3, NTD4, PPM2)	(FBA, PGI, RPE, F6PA)-( FBA, PGI, TKT1, F6PA)-( PGI, RPE, FBP, F6PA)-( PGI, TKT1, FBP, F6PA)-( NDPK3, TRDR, NTD4, RNDR3b)-( FBA, PGI, GND, F6PA)-( PGI, GND, FBP, F6PA)-( NDPK3, NTD4, DURIPP, NTD5)-( NDPK3, DCTPD, NTD4, DCYTD)-( NDPK3, DCTPD, NTD4, NTD3)-( NDPK3, NDPK7, NTD4, DCYTD)-( NDPK3, NDPK7, NTD4, NTD3)-( NDPK3, NTD4, RNDR3, GRXR)-( NDPK3, NTD4, RNDR3, GTHOr)-( NDPK3, NTD4, RNDR3, RNDR3b)-(…
Case 310	(3HAD100)-( 3HAD141)-( 3HAD161)-( 3HAD181)-( 3HAD40)-( 3HAD60)-( 3HAD80)-( 3OAR100)-( 3OAR161)-( 3OAR181)-( 3OAR40)-( 3OAR60)-( 3OAR80)-( 3OAS100)-( 3OAS161)-( 3OAS181)-( 3OAS60)-( 3OAS80)-( AGMHE)-( AGPAT140)-( AGPAT181)-( CLPNS140pp)-( CLPNS160pp)-( CLPNS161pp)-( CLPNS181pp)-( DASYN140)-( DASYN181)-( GALUi)-( GMHEPAT)-( GMHEPK)-( GMHEPPA)-( GMPS2)-( NDPK2)-( NDPK4)-( PGMT)-( PGSA140)-( PGSA160)…	(PGPP181, PGPP181pp)-( PGPP160, PGPP160pp)-( MTHFD, GART)-( MTHFC, GART)-( KAS15, KAS14)-( G3PD2, GLXCL)-( G3PAT181, ACPPAT181)-( G3PAT181, APG3PAT181)-( G3PAT140, ACPPAT140)-( G3PAT140, APG3PAT140)-( 3HAD121, 3OAR120)-( 3HAD121, 3OAS120)-( GARFT, MTHFC)-( GARFT, MTHFD)-( T2DECAI, 3OAR120)-( T2DECAI, 3OAS120)-( TALA, TKT1)-( TALA, TKT2)-( 3OAR120, 3OAR121)-( 3OAR120, 3OAR141)-( 3OAR120, 3OAS121)-…	(CTECOAI6, 3OAS120, ACOAD6f)-( CTECOAI6, 3OAS120, ECOAH7)-( CTECOAI6, 3OAS120, CTECOAI7)-( CTECOAI6, 3OAR120, ACOAD6f)-( CTECOAI6, 3OAR120, ECOAH7)-( CTECOAI6, 3OAR120, CTECOAI7)-( GARFT, GHMT2r, GLYCL)-( G3PD2, TPI, G3PD5)-( 3OAS141, ETHAAL, GPDDA4)-( 3OAS141, ETHAAL, LPLIPAL1G161pp)-( 3OAS141, GPDDA2, GPDDA4)-( 3OAS141, GPDDA2, LPLIPAL1G161pp)-( 3OAS141, LPLIPAL1E161pp, GPDDA4)-( 3OAS141, LPLIP…	(PGK, TKT2, TPI, FBA)-( PGK, TKT2, TPI, FBP)-( G3PD2, PGK, TKT2, FBA)-( G3PD2, PGK, TKT2, FBP)-( PGK, PPCK, GLYCK, PPS)-( IMPD, RBK, AMPN, CPPPGO2)-( IMPD, NTD11, ADD, ADA)-( G3PD2, TRSARr, HPYRRx, HPYRRy)-( FBA, PGI, TKT1, HEX7)-( FBA, PGI, TKT1, XYLI2)-( FBA, PGI, TALA, HEX7)-( FBA, PGI, TALA, XYLI2)-( FBA, PGI, RPE, HEX7)-( FBA, PGI, RPE, XYLI2)-( PGI, TKT1, HEX7, FBP)-( PGI, TKT1, XYLI2, FBP)…
Case 311	(3HAD100)-( 3HAD120)-( 3HAD140)-( 3HAD141)-( 3HAD160)-( 3HAD161)-( 3HAD180)-( 3HAD181)-( 3HAD40)-( 3HAD60)-( 3HAD80)-( 3OAR100)-( 3OAR160)-( 3OAR161)-( 3OAR180)-( 3OAR181)-( 3OAR40)-( 3OAR60)-( 3OAR80)-( 3OAS100)-( 3OAS160)-( 3OAS161)-( 3OAS180)-( 3OAS181)-( 3OAS60)-( 3OAS80)-( ACBIPGT)-( ADOCBIK)-( ADOCBLS)-( AGMHE)-( AGPAT140)-( AGPAT180)-( AGPAT181)-( ASNS1)-( ATHRDHr)-( BMOCOS)-( BMOGDS1)-( B…	(3OAS120, ACOAD5f)-( 3OAR120, ACOAD5f)-( DAGK161, DAGK181)-( ADNK1, RBK)-( TPI, GLXCL)-( TPI, ALCD19)-( RNDR4, DCTPD)-( PGPP181, PGPP181pp)-( PGPP180, ACOAD7f)-( PGPP180, ACOAD8f)-( PGPP180, ECOAH8)-( PGPP180, ACACT8r)-( PGPP180, PGPP180pp)-( PGPP160, ACOAD7f)-( PGPP160, PGPP160pp)-( NDPK3, CYTDH)-( NDPK3, NTD4)-( NDPK3, RBK)-( MTHFD, GART)-( MTHFC, GART)-( MDDCP4pp, MDDEP1pp)-( MDDCP1pp, ANHMK)-…	(THRA, ACALD, ETHAAL)-( THRA, ACALD, GPDDA2)-( CTECOAI6, 3OAS120, ACOAD6f)-( CTECOAI6, 3OAS120, ECOAH7)-( CTECOAI6, 3OAS120, CTECOAI7)-( CTECOAI6, 3OAR120, ACOAD6f)-( CTECOAI6, 3OAR120, ECOAH7)-( CTECOAI6, 3OAR120, CTECOAI7)-( SUCDi, SUCOAS, PPCSCT)-( PGI, TKT1, FBA)-( PGI, TKT1, FBP)-( PGI, TALA, FBA)-( PGI, TALA, FBP)-( PGI, RPE, FBA)-( PGI, RPE, FBP)-( HEX1, TKT1, FBA)-( HEX1, TKT1, FBP)-( HEX…	(PGK, TKT2, TPI, FBA)-( PGK, TKT2, TPI, FBP)-( GLCDpp, PGK, TPI, PGL)-( GLCDpp, HEX1, PGM, GLXCL)-( GLCDpp, HEX1, PGK, GLXCL)-( GLCDpp, HEX1, PGK, ALCD19)-( GLCDpp, GLYK, PGK, PGL)-( G3PD2, PGK, TKT2, FBA)-( G3PD2, PGK, TKT2, FBP)-( ENO, GLCDpp, HEX1, GLXCL)-( EDD, PGM, TKT1, GLXCL)-( EDD, PGK, TPI, GND)-( EDD, PGK, TKT1, GLXCL)-( EDD, PGK, TKT1, ALCD19)-( EDD, GLYK, PGK, GND)-( EDD, ENO, TKT1, G…
Case 312	(3HAD120)-( 3HAD140)-( 3HAD160)-( 3HAD180)-( 3OAR160)-( 3OAR180)-( 3OAS160)-( 3OAS180)-( AGPAT180)-( ASNS1)-( CFAS160E)-( CFAS160G)-( CLPNS180pp)-( DASYN180)-( DMQMT)-( E4PD)-( GCALDD)-( GTHS)-( HEMEOS)-( MCTP2App)-( MDDCP2pp)-( MPTG2)-( NDPK7)-( NDPK8)-( OHPBAT)-( OHPHM)-( OMBZLM)-( PDX5POi)-( PERD)-( PGPP140)-( PGSA180)-( PPPGO)-( PSD180)-( PSSA180)-( RNDR1)-( RNDR2)-( RNDR3)-( THRA2)-( TRDR)-(…	(3OAS120, ACOAD5f)-( 3OAR120, ACOAD5f)-( DAGK161, DAGK181)-( ADNK1, RBK)-( TPI, ALCD19)-( RNDR4, DCTPD)-( PGPP180, ACOAD7f)-( PGPP180, ACOAD8f)-( PGPP180, ECOAH8)-( PGPP180, ACACT8r)-( PGPP180, PGPP180pp)-( PGPP160, ACOAD7f)-( NDPK3, NTD4)-( NDPK3, RBK)-( MDDCP4pp, MDDEP1pp)-( MDDCP1pp, ANHMK)-( MDDCP1pp, MDDEP4pp)-( MDDCP1pp, MLTGY4pp)-( CYTK1, NTD4)-( CYTK1, RBK)-( GLYK, TPI)-( HEX1, PGI)	(THRA, ACALD, GPDDA2)-( SUCDi, SUCOAS, PPCSCT)-( PGI, TKT1, FBA)-( PGI, TKT1, FBP)-( PGI, TALA, FBA)-( PGI, TALA, FBP)-( PGI, RPE, FBA)-( PGI, RPE, FBP)-( HEX1, TKT1, FBA)-( HEX1, TKT1, FBP)-( HEX1, TALA, FBA)-( HEX1, TALA, FBP)-( HEX1, RPE, FBA)-( HEX1, RPE, FBP)-( FUM, SUCOAS, PPCSCT)-( FUM, NTD2, NTD4)-( FUM, NTD2, RBK)-( CYTK1, NDPK3, NTP5)-( RNDR4, NDPK6, DUTPDP)-( PGI, GND, FBA)-( PGI, GND,…	(EDD, PGK, TPI, GND)-( EDD, PGK, TKT1, ALCD19)-( EDD, GLYK, PGK, GND)-( EDA, PGK, TPI, GND)-( EDA, PGK, TKT1, ALCD19)-( EDA, GLYK, PGK, GND)-( FUM, NTD2, CSND, MICITDr)-( EDD, PGK, GND, ALCD19)-( EDA, PGK, GND, ALCD19)-( R15BPK, PPM, RBK, ABTA)-( MDDCP1pp, AGMH, AM4PA, AM3PA)-( MDDCP1pp, AGMH, AM4PA, UM3PL)-( MDDCP1pp, AGMH, AGM4PH, AM3PA)-( MDDCP1pp, AGMH, AGM4PH, UM3PL)-( MDDCP1pp, AGMH, AGM4PH…
Case 313	(3HAD100)-( 3HAD141)-( 3HAD161)-( 3HAD181)-( 3HAD40)-( 3HAD60)-( 3HAD80)-( 3OAR100)-( 3OAR161)-( 3OAR181)-( 3OAR40)-( 3OAR60)-( 3OAR80)-( 3OAS100)-( 3OAS161)-( 3OAS181)-( 3OAS60)-( 3OAS80)-( AGMHE)-( AGPAT140)-( AGPAT181)-( CLPNS140pp)-( CLPNS160pp)-( CLPNS161pp)-( CLPNS181pp)-( DASYN140)-( DASYN181)-( GALUi)-( GMHEPAT)-( GMHEPK)-( GMHEPPA)-( PGMT)-( PGSA140)-( PGSA160)-( PGSA181)-( PSD140)-( PSD…	(PGPP181, PGPP181pp)-( PGPP160, PGPP160pp)-( MTHFD, GART)-( MTHFC, GART)-( KAS15, KAS14)-( G3PAT181, ACPPAT181)-( G3PAT181, APG3PAT181)-( G3PAT140, ACPPAT140)-( G3PAT140, APG3PAT140)-( 3HAD121, 3OAR120)-( 3HAD121, 3OAS120)-( GARFT, MTHFC)-( GARFT, MTHFD)-( T2DECAI, 3OAR120)-( T2DECAI, 3OAS120)-( TALA, TKT1)-( TALA, TKT2)-( 3OAR120, 3OAR121)-( 3OAR120, 3OAR141)-( 3OAR120, 3OAS121)-( 3OAR120, 3OAS1…	(GARFT, GHMT2r, GLYCL)-( 3OAS141, LPLIPAL1E161pp, LPLIPAL1G161pp)-( 3OAS121, LPLIPAL1E161pp, LPLIPAL1G161pp)-( 3OAR141, LPLIPAL1E161pp, LPLIPAL1G161pp)-( 3OAR121, LPLIPAL1E161pp, LPLIPAL1G161pp)-( T2DECAI, LPLIPAL1E161pp, LPLIPAL1G161pp)-( PGM, PPCK, PPS)-( ORNDC, ARGDC, ARGDCpp)-( KAS15, ACOATA, MACPD)-( GHMT2r, GLYCL, GART)-( 3HAD121, LPLIPAL1E161pp, LPLIPAL1G161pp)-( 3HAD140, ACOAD6f, ECOAH7)	(PGK, PPCK, GLYCK, PPS)-( FBA, PGI, TKT1, HEX7)-( FBA, PGI, TALA, HEX7)-( FBA, PGI, RPE, HEX7)-( PGI, TKT1, HEX7, FBP)-( PGI, TALA, HEX7, FBP)-( PGI, RPE, HEX7, FBP)-( FBA, PGI, HEX7, GND)-( PGI, HEX7, GND, FBP)-( 3HAD140, AGPAT141, FA141ACPHi, ECOAH7)-( 3HAD140, G3PAT141, FA141ACPHi, ECOAH7)-( 3HAD120, AGPAT141, AACPS3, FA141ACPHi)-( 3HAD120, AGPAT141, ACOAD7f, FA141ACPHi)-( 3HAD120, AGPAT141, F…
Case 314	(3HAD100)-( 3HAD120)-( 3HAD140)-( 3HAD141)-( 3HAD160)-( 3HAD161)-( 3HAD180)-( 3HAD181)-( 3HAD40)-( 3HAD60)-( 3HAD80)-( 3OAR100)-( 3OAR160)-( 3OAR161)-( 3OAR180)-( 3OAR181)-( 3OAR40)-( 3OAR60)-( 3OAR80)-( 3OAS100)-( 3OAS160)-( 3OAS161)-( 3OAS180)-( 3OAS181)-( 3OAS60)-( 3OAS80)-( ACBIPGT)-( ADOCBIK)-( ADOCBLS)-( AGMHE)-( AGPAT140)-( AGPAT180)-( AGPAT181)-( ASNS1)-( ATHRDHr)-( CFAS160E)-( CFAS160G)-…	(3OAS120, ACOAD5f)-( 3OAR120, ACOAD5f)-( DAGK161, DAGK181)-( ADNK1, RBK)-( TPI, GLXCL)-( RNDR4, DCTPD)-( PGPP181, PGPP181pp)-( PGPP180, ACOAD7f)-( PGPP180, ACOAD8f)-( PGPP180, ECOAH8)-( PGPP180, ACACT8r)-( PGPP180, PGPP180pp)-( PGPP160, ACOAD7f)-( PGPP160, PGPP160pp)-( NDPK3, CYTDH)-( NDPK3, NTD4)-( NDPK3, RBK)-( MTHFD, GART)-( MTHFC, GART)-( MDDCP4pp, MDDEP1pp)-( MDDCP1pp, ANHMK)-( MDDCP1pp, MDD…	(PGI, TKT1, FBA)-( PGI, TKT1, FBP)-( PGI, TALA, FBA)-( PGI, TALA, FBP)-( PGI, RPE, FBA)-( PGI, RPE, FBP)-( HEX1, TKT1, FBA)-( HEX1, TKT1, FBP)-( HEX1, TALA, FBA)-( HEX1, TALA, FBP)-( HEX1, RPE, FBA)-( HEX1, RPE, FBP)-( GLCDpp, HEX1, FBA)-( GLCDpp, HEX1, FBP)-( GARFT, GHMT2r, GLYCL)-( FUM, NTD2, CYTDH)-( FUM, NTD2, NTD4)-( FUM, NTD2, RBK)-( CYTK1, NDPK3, NTP5)-( 3OAS141, LPLIPAL1E161pp, LPLIPAL1G1…	(GLCDpp, PGK, TPI, PGL)-( GLCDpp, HEX1, PGM, GLXCL)-( GLCDpp, HEX1, PGK, GLXCL)-( GLCDpp, GLYK, PGK, PGL)-( ENO, GLCDpp, HEX1, GLXCL)-( EDD, PGM, TKT1, GLXCL)-( EDD, PGK, TPI, GND)-( EDD, PGK, TKT1, GLXCL)-( EDD, GLYK, PGK, GND)-( EDD, ENO, TKT1, GLXCL)-( EDA, PGM, TKT1, GLXCL)-( EDA, PGK, TPI, GND)-( EDA, PGK, TKT1, GLXCL)-( EDA, GLYK, PGK, GND)-( EDA, ENO, TKT1, GLXCL)-( GLCDpp, PGM, PGL, GLXCL…
Case 315	(3HAD120)-( 3HAD140)-( 3HAD160)-( 3HAD180)-( 3OAR160)-( 3OAR180)-( 3OAS160)-( 3OAS180)-( AGPAT180)-( ASNS1)-( CFAS160E)-( CFAS160G)-( CLPNS180pp)-( DASYN180)-( DMQMT)-( GTHS)-( MCTP2App)-( MDDCP2pp)-( MPTG2)-( NDPK7)-( NDPK8)-( OHPHM)-( OMBZLM)-( PDX5POi)-( PGPP140)-( PGSA180)-( PPPGO)-( PSD180)-( PSSA180)-( RNDR1)-( RNDR2)-( RNDR3)-( THRA2)-( TRDR)-( UDCPDPpp)-( UDPG4E)	(3OAS120, ACOAD5f)-( 3OAR120, ACOAD5f)-( DAGK161, DAGK181)-( ADNK1, RBK)-( RNDR4, DCTPD)-( PGPP180, ACOAD7f)-( PGPP180, ACOAD8f)-( PGPP180, ECOAH8)-( PGPP180, ACACT8r)-( PGPP180, PGPP180pp)-( PGPP160, ACOAD7f)-( NDPK3, NTD4)-( NDPK3, RBK)-( MDDCP4pp, MDDEP1pp)-( MDDCP1pp, ANHMK)-( MDDCP1pp, MDDEP4pp)-( MDDCP1pp, MLTGY4pp)-( CYTK1, RBK)-( GLYK, TPI)-( HEX1, PGI)	(PGI, TKT1, FBA)-( PGI, TKT1, FBP)-( PGI, TALA, FBA)-( PGI, TALA, FBP)-( PGI, RPE, FBA)-( PGI, RPE, FBP)-( HEX1, TKT1, FBA)-( HEX1, TKT1, FBP)-( HEX1, TALA, FBA)-( HEX1, TALA, FBP)-( HEX1, RPE, FBA)-( HEX1, RPE, FBP)-( FUM, NTD2, NTD4)-( FUM, NTD2, RBK)-( CYTK1, NDPK3, NTP5)-( RNDR4, NDPK6, DUTPDP)-( PGI, GND, FBA)-( PGI, GND, FBP)-( NTD2, NTD4, ABTA)-( NTD2, RBK, ABTA)-( MDDCP3pp, MDDEP3pp, MDDE…	(EDD, PGK, TPI, GND)-( EDD, GLYK, PGK, GND)-( EDA, PGK, TPI, GND)-( EDA, GLYK, PGK, GND)-( R15BPK, PPM, RBK, ABTA)-( MDDCP1pp, AGMH, AM4PA, AM3PA)-( MDDCP1pp, AGMH, AM4PA, UM3PL)-( MDDCP1pp, AGMH, AGM4PH, AM3PA)-( MDDCP1pp, AGMH, AGM4PH, UM3PL)-( MDDCP1pp, AGMH, AGM4PH, AGM3PH)-( EDA, GLYK, PGK, TKT1)-( EDA, PGK, TKT1, TPI)-( EDD, GLYK, PGK, TKT1)-( EDD, PGK, TKT1, TPI)
Case 316	()	()	(NDPK3, RPI, CYTD)-( NDPK3, RPI, NTD4)-( CYTK1, RPI, CYTD)-( PGI, TPI, RPI)	(PGK, TKT2, TPI, FBP)-( PGI, PGK, RPI, EDA)-( PGI, PGK, RPI, EDD)-( GAPD, PGI, RPI, EDA)-( GAPD, PGI, RPI, EDD)-( FBA, PGI, RPI, F6PA)-( FBA, PGI, RPI, GLYCDx)-( PGI, RPI, FBP, F6PA)-( PGI, RPI, FBP, GLYCDx)-( PGM, PPCK, TRSARr, PPS)-( CYTK1, NDPK3, NTD4, DRPA)-( CYTK1, NDPK3, NTD4, DURIPP)-( CYTK1, NDPK3, NTD4, PPM2)
Case 317	(E4PD)-( OHPBAT)-( PERD)	(CYTK1, NTD4)	(NDPK3, RPI, CYTD)-( NDPK3, RPI, NTD4)-( CYTK1, RPI, CYTD)-( NDPK3, NTD4, DRPA)-( NDPK3, NTD4, PPM2)-( PGI, TPI, RPI)	(PGK, TKT2, TPI, FBP)-( PGI, PGK, RPI, EDA)-( PGI, PGK, RPI, EDD)-( GAPD, PGI, RPI, EDA)-( GAPD, PGI, RPI, EDD)-( FBA, PGI, RPI, F6PA)-( FBA, PGI, RPI, GLYCDx)-( FBA, PGI, RPE, F6PA)-( FBA, PGI, RPE, GLYCDx)-( FBA, PGI, TKT1, F6PA)-( FBA, PGI, TKT1, GLYCDx)-( PGI, RPI, FBP, F6PA)-( PGI, RPI, FBP, GLYCDx)-( PGI, RPE, FBP, F6PA)-( PGI, RPE, FBP, GLYCDx)-( PGI, TKT1, FBP, F6PA)-( PGI, TKT1, FBP, GLY…
Case 318	(E4PD)-( OHPBAT)-( PERD)	(CYTK1, NTD4)	(NDPK3, NTD4, DRPA)-( NDPK3, NTD4, PPM2)	(FBA, PGI, RPE, F6PA)-( FBA, PGI, TKT1, F6PA)-( PGI, RPE, FBP, F6PA)-( PGI, TKT1, FBP, F6PA)-( NDPK3, TRDR, NTD4, RNDR3b)-( FBA, PGI, GND, F6PA)-( PGI, GND, FBP, F6PA)-( NDPK3, NTD4, DURIPP, NTD5)-( NDPK3, DCTPD, NTD4, DCYTD)-( NDPK3, DCTPD, NTD4, NTD3)-( NDPK3, NDPK7, NTD4, DCYTD)-( NDPK3, NDPK7, NTD4, NTD3)-( NDPK3, NTD4, RNDR3, GRXR)-( NDPK3, NTD4, RNDR3, GTHOr)-( NDPK3, NTD4, RNDR3, RNDR3b)
Case 319	(RPI)	()	(CTECOAI6, 3OAS120, CTECOAI7)-( CTECOAI6, 3OAR120, CTECOAI7)-( PGM, PPCK, PPS)-( 3HAD140, ACOAD6f, CTECOAI7)-( 3HAD140, CTECOAI6, CTECOAI7)-( 3HAD120, CTECOAI6, AACPS3)-( 3HAD120, CTECOAI6, ACOAD7f)-( 3HAD120, CTECOAI6, FACOAE160)-( 3HAD120, CTECOAI6, CTECOAI7)	(PGK, TKT2, TPI, FBP)-( PGK, PPCK, GLYCK, PPS)-( FBA, PGI, TKT1, HEX7)-( FBA, PGI, TKT1, XYLI2)-( FBA, PGI, TALA, HEX7)-( FBA, PGI, TALA, XYLI2)-( FBA, PGI, RPE, HEX7)-( FBA, PGI, RPE, XYLI2)-( PGI, TKT1, HEX7, FBP)-( PGI, TKT1, XYLI2, FBP)-( PGI, TALA, HEX7, FBP)-( PGI, TALA, XYLI2, FBP)-( PGI, RPE, HEX7, FBP)-( PGI, RPE, XYLI2, FBP)-( FBA, PGI, HEX7, GND)-( FBA, PGI, XYLI2, GND)-( CYTK1, NDPK3,…
Case 320	(3HAD120)-( 3HAD140)-( 3HAD160)-( 3HAD180)-( 3OAR160)-( 3OAR180)-( 3OAS160)-( 3OAS180)-( ACBIPGT)-( ADOCBIK)-( ASNS1)-( ATHRDHr)-( CFAS160E)-( CFAS160G)-( DMQMT)-( E4PD)-( FEROpp)-( GCALDD)-( GTHS)-( HEMEOS)-( MCTP2App)-( MDDCP2pp)-( MPTG2)-( NDPK7)-( NDPK8)-( NNDMBRT)-( OHPBAT)-( OHPHM)-( OMBZLM)-( PDX5POi)-( PERD)-( PGPP140)-( PPPGO)-( RNDR1)-( RNDR2)-( RNDR3)-( RPI)-( THRA2)-( TRDR)	(3OAS120, ACOAD5f)-( 3OAR120, ACOAD5f)-( DAGK161, DAGK181)-( ADNK1, RBK)-( TPI, GLXCL)-( TPI, ALCD19)-( RNDR4, DCTPD)-( PGPP180, ACOAD7f)-( PGPP180, ACOAD8f)-( PGPP180, ECOAH8)-( PGPP180, ACACT8r)-( PGPP160, ACOAD7f)-( NDPK3, CYTDH)-( NDPK3, NTD4)-( NDPK3, RBK)-( MDDCP4pp, MDDEP1pp)-( MDDCP1pp, ANHMK)-( MDDCP1pp, MDDEP4pp)-( MDDCP1pp, MLTGY4pp)-( CYTK1, CYTDH)-( CYTK1, NTD4)-( CYTK1, RBK)-( GLYK,…	(THRA, ACALD, ETHAAL)-( THRA, ACALD, GPDDA2)-( CTECOAI6, 3OAS120, CTECOAI7)-( CTECOAI6, 3OAR120, CTECOAI7)-( PGI, TKT1, FBA)-( PGI, TKT1, FBP)-( PGI, TALA, FBA)-( PGI, TALA, FBP)-( PGI, RPE, FBA)-( PGI, RPE, FBP)-( HEX1, TKT1, FBA)-( HEX1, TKT1, FBP)-( HEX1, TALA, FBA)-( HEX1, TALA, FBP)-( HEX1, RPE, FBA)-( HEX1, RPE, FBP)-( GLCDpp, HEX1, FBA)-( GLCDpp, HEX1, FBP)-( FUM, NTD2, CYTDH)-( FUM, NTD2,…	(PGK, TKT2, TPI, FBP)-( GLCDpp, HEX1, PGM, GLXCL)-( GLCDpp, HEX1, PGK, GLXCL)-( GLCDpp, HEX1, PGK, ALCD19)-( GLCDpp, GLYK, PGK, PGL)-( ENO, GLCDpp, HEX1, GLXCL)-( EDD, PGM, TKT1, GLXCL)-( EDD, PGK, TPI, GND)-( EDD, PGK, TKT1, GLXCL)-( EDD, PGK, TKT1, ALCD19)-( EDD, GLYK, PGK, GND)-( EDD, ENO, TKT1, GLXCL)-( EDA, PGM, TKT1, GLXCL)-( EDA, PGK, TPI, GND)-( EDA, PGK, TKT1, GLXCL)-( EDA, PGK, TKT1, AL…
Case 321	(3HAD120)-( 3HAD140)-( 3HAD160)-( 3HAD180)-( 3OAR160)-( 3OAR180)-( 3OAS160)-( 3OAS180)-( ASNS1)-( CFAS160E)-( CFAS160G)-( DMQMT)-( E4PD)-( GCALDD)-( GTHS)-( HEMEOS)-( MCTP2App)-( MDDCP2pp)-( MPTG2)-( NDPK7)-( NDPK8)-( OHPBAT)-( OHPHM)-( OMBZLM)-( PDX5POi)-( PERD)-( PGPP140)-( PPPGO)-( RNDR1)-( RNDR2)-( RNDR3)-( THRA2)-( TRDR)	(3OAS120, ACOAD5f)-( 3OAR120, ACOAD5f)-( DAGK161, DAGK181)-( ADNK1, RBK)-( TPI, ALCD19)-( RNDR4, DCTPD)-( PGPP180, ACOAD7f)-( PGPP180, ACOAD8f)-( PGPP180, ECOAH8)-( PGPP180, ACACT8r)-( PGPP160, ACOAD7f)-( NDPK3, NTD4)-( NDPK3, RBK)-( MDDCP4pp, MDDEP1pp)-( MDDCP1pp, ANHMK)-( MDDCP1pp, MDDEP4pp)-( MDDCP1pp, MLTGY4pp)-( CYTK1, NTD4)-( CYTK1, RBK)-( GLYK, TPI)-( HEX1, PGI)	(THRA, ACALD, GPDDA2)-( PGI, TKT1, FBA)-( PGI, TKT1, FBP)-( PGI, TALA, FBA)-( PGI, TALA, FBP)-( PGI, RPE, FBA)-( PGI, RPE, FBP)-( HEX1, TKT1, FBA)-( HEX1, TKT1, FBP)-( HEX1, TALA, FBA)-( HEX1, TALA, FBP)-( HEX1, RPE, FBA)-( HEX1, RPE, FBP)-( FUM, NTD2, NTD4)-( FUM, NTD2, RBK)-( CYTK1, NDPK3, NTP5)-( RNDR4, NDPK6, DUTPDP)-( PGI, GND, FBA)-( PGI, GND, FBP)-( NTD2, CSND, ABTA)-( NTD2, NTD4, ABTA)-( …	(EDD, PGK, TPI, GND)-( EDD, PGK, TKT1, ALCD19)-( EDD, GLYK, PGK, GND)-( EDA, PGK, TPI, GND)-( EDA, PGK, TKT1, ALCD19)-( EDA, GLYK, PGK, GND)-( FUM, NTD2, CSND, MICITDr)-( EDD, PGK, GND, ALCD19)-( EDA, PGK, GND, ALCD19)-( MDDCP1pp, AGMH, AM4PA, AM3PA)-( MDDCP1pp, AGMH, AM4PA, UM3PL)-( MDDCP1pp, AGMH, AGM4PH, AM3PA)-( MDDCP1pp, AGMH, AGM4PH, UM3PL)-( MDDCP1pp, AGMH, AGM4PH, AGM3PH)-( EDA, GLYK, PGK…
Case 322	(RPI)	()	(PGM, PPCK, PPS)	(PGK, PPCK, GLYCK, PPS)-( FBA, PGI, TKT1, HEX7)-( FBA, PGI, TALA, HEX7)-( FBA, PGI, RPE, HEX7)-( PGI, TKT1, HEX7, FBP)-( PGI, TALA, HEX7, FBP)-( PGI, RPE, HEX7, FBP)-( FBA, PGI, HEX7, GND)-( PGI, HEX7, GND, FBP)-( 3HAD120, AGPAT141, AACPS3, FA141ACPHi)-( 3HAD120, AGPAT141, ACOAD7f, FA141ACPHi)-( 3HAD120, AGPAT141, FA141ACPHi, FACOAE160)-( 3HAD120, G3PAT141, AACPS3, FA141ACPHi)-( 3HAD120, G3PAT141…
Case 323	(3HAD120)-( 3HAD140)-( 3HAD160)-( 3HAD180)-( 3OAR160)-( 3OAR180)-( 3OAS160)-( 3OAS180)-( ACBIPGT)-( ADOCBIK)-( ASNS1)-( ATHRDHr)-( CFAS160E)-( CFAS160G)-( DMQMT)-( FEROpp)-( GTHS)-( MCTP2App)-( MDDCP2pp)-( MPTG2)-( NDPK7)-( NDPK8)-( NNDMBRT)-( OHPHM)-( OMBZLM)-( PDX5POi)-( PGPP140)-( PPPGO)-( RNDR1)-( RNDR2)-( RNDR3)-( RPI)-( THRA2)-( TRDR)	(3OAS120, ACOAD5f)-( 3OAR120, ACOAD5f)-( DAGK161, DAGK181)-( ADNK1, RBK)-( TPI, GLXCL)-( RNDR4, DCTPD)-( PGPP180, ACOAD7f)-( PGPP180, ACOAD8f)-( PGPP180, ECOAH8)-( PGPP180, ACACT8r)-( PGPP160, ACOAD7f)-( NDPK3, CYTDH)-( NDPK3, NTD4)-( NDPK3, RBK)-( MDDCP4pp, MDDEP1pp)-( MDDCP1pp, ANHMK)-( MDDCP1pp, MDDEP4pp)-( MDDCP1pp, MLTGY4pp)-( CYTK1, CYTDH)-( CYTK1, RBK)-( GLYK, TPI)-( HEX1, PGI)	(PGI, TKT1, FBA)-( PGI, TKT1, FBP)-( PGI, TALA, FBA)-( PGI, TALA, FBP)-( PGI, RPE, FBA)-( PGI, RPE, FBP)-( HEX1, TKT1, FBA)-( HEX1, TKT1, FBP)-( HEX1, TALA, FBA)-( HEX1, TALA, FBP)-( HEX1, RPE, FBA)-( HEX1, RPE, FBP)-( GLCDpp, HEX1, FBA)-( GLCDpp, HEX1, FBP)-( FUM, NTD2, CYTDH)-( FUM, NTD2, NTD4)-( FUM, NTD2, RBK)-( CYTK1, NDPK3, NTP5)-( ADNK1, ADNUC, INSH)-( ADNK1, ADNUC, ADA)-( RNDR4, NDPK6, DU…	(GLCDpp, HEX1, PGM, GLXCL)-( GLCDpp, HEX1, PGK, GLXCL)-( GLCDpp, GLYK, PGK, PGL)-( ENO, GLCDpp, HEX1, GLXCL)-( EDD, PGM, TKT1, GLXCL)-( EDD, PGK, TPI, GND)-( EDD, PGK, TKT1, GLXCL)-( EDD, GLYK, PGK, GND)-( EDD, ENO, TKT1, GLXCL)-( EDA, PGM, TKT1, GLXCL)-( EDA, PGK, TPI, GND)-( EDA, PGK, TKT1, GLXCL)-( EDA, GLYK, PGK, GND)-( EDA, ENO, TKT1, GLXCL)-( GLCDpp, PGM, PGL, GLXCL)-( GLCDpp, PGK, PGL, GLX…
Case 324	(3HAD120)-( 3HAD140)-( 3HAD160)-( 3HAD180)-( 3OAR160)-( 3OAR180)-( 3OAS160)-( 3OAS180)-( ASNS1)-( CFAS160E)-( CFAS160G)-( DMQMT)-( GTHS)-( MCTP2App)-( MDDCP2pp)-( MPTG2)-( NDPK7)-( NDPK8)-( OHPHM)-( OMBZLM)-( PDX5POi)-( PGPP140)-( PPPGO)-( RNDR1)-( RNDR2)-( RNDR3)-( THRA2)-( TRDR)	(3OAS120, ACOAD5f)-( 3OAR120, ACOAD5f)-( DAGK161, DAGK181)-( ADNK1, RBK)-( RNDR4, DCTPD)-( PGPP180, ACOAD7f)-( PGPP180, ACOAD8f)-( PGPP180, ECOAH8)-( PGPP180, ACACT8r)-( PGPP160, ACOAD7f)-( NDPK3, NTD4)-( NDPK3, RBK)-( MDDCP4pp, MDDEP1pp)-( MDDCP1pp, ANHMK)-( MDDCP1pp, MDDEP4pp)-( MDDCP1pp, MLTGY4pp)-( CYTK1, RBK)-( GLYK, TPI)-( HEX1, PGI)	(PGI, TKT1, FBA)-( PGI, TKT1, FBP)-( PGI, TALA, FBA)-( PGI, TALA, FBP)-( PGI, RPE, FBA)-( PGI, RPE, FBP)-( HEX1, TKT1, FBA)-( HEX1, TKT1, FBP)-( HEX1, TALA, FBA)-( HEX1, TALA, FBP)-( HEX1, RPE, FBA)-( HEX1, RPE, FBP)-( FUM, NTD2, NTD4)-( FUM, NTD2, RBK)-( CYTK1, NDPK3, NTP5)-( RNDR4, NDPK6, DUTPDP)-( PGI, GND, FBA)-( PGI, GND, FBP)-( NTD2, NTD4, ABTA)-( NTD2, RBK, ABTA)-( MDDCP3pp, MDDEP3pp, MDDE…	(EDD, PGK, TPI, GND)-( EDD, GLYK, PGK, GND)-( EDA, PGK, TPI, GND)-( EDA, GLYK, PGK, GND)-( MDDCP1pp, AGMH, AM4PA, AM3PA)-( MDDCP1pp, AGMH, AM4PA, UM3PL)-( MDDCP1pp, AGMH, AGM4PH, AM3PA)-( MDDCP1pp, AGMH, AGM4PH, UM3PL)-( MDDCP1pp, AGMH, AGM4PH, AGM3PH)-( EDA, GLYK, PGK, TKT1)-( EDA, PGK, TKT1, TPI)-( EDD, GLYK, PGK, TKT1)-( EDD, PGK, TKT1, TPI)
Case 325	(3OAR140)-( 3OAS140)-( A5PISO)-( ACCOAC)-( ADSL1r)-( ADSL2r)-( ADSS)-( AGPAT160)-( AGPAT161)-( AICART)-( AIRC2)-( AIRC3)-( APRAUR)-( ASPCT)-( CHORS)-( CTPS2)-( DASYN160)-( DASYN161)-( DB4PS)-( DDPA)-( DHFR)-( DHORTS)-( DHPPDA2)-( DHQS)-( DHQTi)-( DPCOAK)-( DTMPK)-( FMNAT)-( G1PACT)-( GF6PTA)-( GK1)-( GLNS)-( GLUPRT)-( GTPCII2)-( HCO3E)-( IMPC)-( KDOCT2)-( KDOPP)-( KDOPS)-( LPADSS)-( MCOATA)-( MET…	(ACOAD4f, 3OAS100)-( ACOAD4f, 3OAR100)-( ACOAD4f, 3HAD100)-( ACOAD2f, 3HAD80)-( ACOAD2f, 3HAD40)-( ACOAD2f, 3OAS60)-( ACOAD2f, 3OAR60)-( ACOAD2f, 3OAR80)-( ACOAD2f, 3OAS80)-( ACOAD2f, 3OAS100)-( ACOAD2f, 3OAR40)-( ACOAD2f, 3OAR100)-( ACOAD2f, 3HAD60)-( ACOAD2f, 3HAD100)-( ACOAD3f, 3HAD80)-( ACOAD3f, 3HAD40)-( ACOAD3f, 3OAS60)-( ACOAD3f, 3OAR60)-( ACOAD3f, 3OAR80)-( ACOAD3f, 3OAS80)-( ACOAD3f, 3OA…	(ECOAH7, ACOAD7f, 3OAS161)-( ECOAH7, ACOAD7f, 3HAD161)-( ECOAH7, ACOAD7f, 3OAR161)-( ACACT7r, ACOAD7f, 3OAS161)-( ACACT7r, ACOAD7f, 3HAD161)-( ACACT7r, ACOAD7f, 3OAR161)-( ADK1, PRPPS, ADK3)-( HACD7, ACOAD7f, 3OAS161)-( HACD7, ACOAD7f, 3HAD161)-( HACD7, ACOAD7f, 3OAR161)-( TALA, TKT2, PFK_3)-( TALA, TKT2, FBA3)-( ECOAH6, ACOAD4f, 3OAR120)-( ECOAH6, ACOAD4f, 3HAD120)-( ECOAH6, ACOAD4f, 3OAS120)-( …	(FACOAE160, ECOAH7, ACOAD6f, 3HAD140)-( ACACT6r, FACOAE161, ACOAD6f, T2DECAI)-( ACACT6r, FACOAE161, ACOAD6f, 3OAS141)-( ACACT6r, FACOAE161, ACOAD6f, 3OAR121)-( ACACT6r, FACOAE161, ACOAD6f, 3HAD121)-( ACACT6r, FACOAE161, ACOAD6f, 3OAR141)-( ACACT6r, FACOAE161, ACOAD6f, 3HAD141)-( ACACT6r, FACOAE161, ACOAD6f, 3OAS121)-( ACACT6r, FACOAE161, ACOAD6f, 3OAS100)-( ACACT6r, FACOAE161, ACOAD6f, 3OAR100)-(…
Case 326	(3OAR140)-( 3OAS140)-( A5PISO)-( ACCOAC)-( ADSL1r)-( ADSL2r)-( ADSS)-( AGPAT160)-( AGPAT161)-( AHCYSNS)-( AICART)-( AIRC2)-( AIRC3)-( ALAALAr)-( ALAR)-( APRAUR)-( ASAD)-( ASP1DC)-( ASPCT)-( ASPK)-( CAt6pp)-( CHORS)-( CTPS2)-( DAPE)-( DASYN160)-( DASYN161)-( DB4PS)-( DDPA)-( DHDPRy)-( DHDPS)-( DHFR)-( DHORTS)-( DHPPDA2)-( DHQS)-( DHQTi)-( DPCOAK)-( DPR)-( DTMPK)-( FMNAT)-( G1PACT)-( G1SAT)-( GF6PT…	(ACOAD4f, 3OAS100)-( ACOAD4f, 3OAR100)-( ACOAD4f, 3HAD100)-( ACOAD2f, 3HAD80)-( ACOAD2f, 3HAD40)-( ACOAD2f, 3OAS60)-( ACOAD2f, 3OAR60)-( ACOAD2f, 3OAR80)-( ACOAD2f, 3OAS80)-( ACOAD2f, 3OAS100)-( ACOAD2f, 3OAR40)-( ACOAD2f, 3OAR100)-( ACOAD2f, 3HAD60)-( ACOAD2f, 3HAD100)-( ACOAD3f, 3HAD80)-( ACOAD3f, 3HAD40)-( ACOAD3f, 3OAS60)-( ACOAD3f, 3OAR60)-( ACOAD3f, 3OAR80)-( ACOAD3f, 3OAS80)-( ACOAD3f, 3OA…	(ECOAH7, ACOAD7f, 3OAS161)-( ECOAH7, ACOAD7f, 3HAD161)-( ECOAH7, ACOAD7f, 3OAR161)-( ACACT7r, ACOAD7f, 3OAS161)-( ACACT7r, ACOAD7f, 3HAD161)-( ACACT7r, ACOAD7f, 3OAR161)-( ADK1, PRPPS, ADK3)-( HACD7, ACOAD7f, 3OAS161)-( HACD7, ACOAD7f, 3HAD161)-( HACD7, ACOAD7f, 3OAR161)-( TALA, TKT2, PFK_3)-( TALA, TKT2, FBA3)-( ECOAH6, ACOAD4f, 3OAR120)-( ECOAH6, ACOAD4f, 3HAD120)-( ECOAH6, ACOAD4f, 3OAS120)-( …	(FACOAE160, ECOAH7, ACOAD6f, 3HAD140)-( ACACT6r, FACOAE161, ACOAD6f, T2DECAI)-( ACACT6r, FACOAE161, ACOAD6f, 3OAS141)-( ACACT6r, FACOAE161, ACOAD6f, 3OAR121)-( ACACT6r, FACOAE161, ACOAD6f, 3HAD121)-( ACACT6r, FACOAE161, ACOAD6f, 3OAR141)-( ACACT6r, FACOAE161, ACOAD6f, 3HAD141)-( ACACT6r, FACOAE161, ACOAD6f, 3OAS121)-( ACACT6r, FACOAE161, ACOAD6f, 3OAS100)-( ACACT6r, FACOAE161, ACOAD6f, 3OAR100)-(…
Case 327	(AHCYSNS)-( ALAALAr)-( ALAR)-( ASAD)-( ASP1DC)-( ASPK)-( CAt6pp)-( DAPE)-( DHDPRy)-( DHDPS)-( DPR)-( G1SAT)-( GLUR)-( GLUTRR)-( GLUTRS)-( HMBS)-( METS)-( MOHMT)-( MPTG)-( NADS1)-( PANTS)-( PAPPT3)-( PPBNGS)-( RHCCE)-( SDPDS)-( SDPTA)-( SHCHD2)-( SHCHF)-( THDPS)-( UAAGDS)-( UAGCVT)-( UAGPT3)-( UAMAGS)-( UAMAS)-( UAPGR)-( UDCPDP)-( UGMDDS)-( UPP3MT)-( UPP3S)	()	(ACOAD2f, EAR40x, EAR40y)-( ACOAD2f, EAR60x, EAR60y)-( ACOAD2f, EAR80x, EAR80y)-( ACOAD3f, EAR40x, EAR40y)-( ACOAD3f, EAR60x, EAR60y)-( ACOAD3f, EAR80x, EAR80y)-( FACOAE120, EAR120x, EAR120y)-( FACOAE161, EAR161x, EAR161y)-( AACPS7, EAR120x, EAR120y)-( SUCOAS, PPCSCT, AKGDH)-( FACOAE160, EAR160x, EAR160y)-( CYTK1, NTD4, CSND)-( AACPS4, EAR161x, EAR161y)-( AACPS3, EAR160x, EAR160y)-( ECOAH3, EAR40…	(ECOAH7, ACOAD7f, EAR161x, EAR161y)-( ECOAH6, ACOAD4f, EAR100x, EAR100y)-( ECOAH6, ACOAD4f, EAR120x, EAR120y)-( ECOAH6, ACOAD2f, EAR100x, EAR100y)-( ECOAH6, ACOAD2f, EAR120x, EAR120y)-( ECOAH6, ACOAD3f, EAR100x, EAR100y)-( ECOAH6, ACOAD3f, EAR120x, EAR120y)-( ECOAH6, ACOAD5f, EAR120x, EAR120y)-( ECOAH6, ECOAH5, EAR120x, EAR120y)-( ECOAH6, ECOAH3, EAR100x, EAR100y)-( ECOAH6, ECOAH3, EAR120x, EAR12…
Case 328	(3OAR140)-( 3OAS140)-( A5PISO)-( ACCOAC)-( ADCL)-( ADCS)-( ADSL1r)-( ADSL2r)-( ADSS)-( AGPAT160)-( AGPAT161)-( AICART)-( AIRC2)-( AIRC3)-( APRAUR)-( ASPCT)-( CHORS)-( CTPS2)-( DASYN160)-( DASYN161)-( DB4PS)-( DDPA)-( DHFR)-( DHFS)-( DHNPA2r)-( DHORTS)-( DHPPDA2)-( DHPS2)-( DHQS)-( DHQTi)-( DNTPPA)-( DPCOAK)-( DTMPK)-( FMNAT)-( G1PACT)-( GF6PTA)-( GK1)-( GLNS)-( GLUPRT)-( GTPCI)-( GTPCII2)-( HCO3E…	(ACOAD1fr, 3HAD80)-( ACOAD1fr, 3HAD40)-( ACOAD1fr, 3OAS60)-( ACOAD1fr, 3OAR60)-( ACOAD1fr, 3OAR80)-( ACOAD1fr, 3OAS80)-( ACOAD1fr, 3OAS100)-( ACOAD1fr, 3OAR40)-( ACOAD1fr, 3OAR100)-( ACOAD1fr, 3HAD60)-( ACOAD1fr, 3HAD100)-( CTECOAI7, 3OAS161)-( CTECOAI7, 3HAD161)-( CTECOAI7, 3OAR161)-( ACOAD4f, 3OAS100)-( ACOAD4f, 3OAR100)-( ACOAD4f, 3HAD100)-( ACOAD2f, 3HAD80)-( ACOAD2f, 3HAD40)-( ACOAD2f, 3OAS6…	(ECOAH7, ACOAD7f, 3OAS161)-( ECOAH7, ACOAD7f, 3HAD161)-( ECOAH7, ACOAD7f, 3OAR161)-( ACACT7r, ACOAD7f, 3OAS161)-( ACACT7r, ACOAD7f, 3HAD161)-( ACACT7r, ACOAD7f, 3OAR161)-( ADK1, PRPPS, ADK3)-( HACD7, ACOAD7f, 3OAS161)-( HACD7, ACOAD7f, 3HAD161)-( HACD7, ACOAD7f, 3OAR161)-( TALA, TKT2, PFK_3)-( TALA, TKT2, FBA3)-( ECOAH6, ACOAD1fr, 3OAR120)-( ECOAH6, ACOAD1fr, 3HAD120)-( ECOAH6, ACOAD1fr, 3OAS120)…	(ECOAH7, RPI, ACOAD6f, 3HAD140)-( FACOAE160, ECOAH7, ACOAD6f, 3HAD140)-( ACACT6r, ACOAD6f, CTECOAI7, T2DECAI)-( ACACT6r, ACOAD6f, CTECOAI7, 3OAS141)-( ACACT6r, ACOAD6f, CTECOAI7, 3OAR121)-( ACACT6r, ACOAD6f, CTECOAI7, 3HAD121)-( ACACT6r, ACOAD6f, CTECOAI7, 3OAR141)-( ACACT6r, ACOAD6f, CTECOAI7, 3HAD141)-( ACACT6r, ACOAD6f, CTECOAI7, 3OAS121)-( ACACT6r, ACOAD6f, CTECOAI7, 3OAS100)-( ACACT6r, ACOAD…
Case 329	(3OAR140)-( 3OAS140)-( A5PISO)-( ACCOAC)-( ADCL)-( ADCS)-( ADSL1r)-( ADSL2r)-( ADSS)-( AGPAT160)-( AGPAT161)-( AHCYSNS)-( AICART)-( AIRC2)-( AIRC3)-( ALAALAr)-( ALAR)-( APRAUR)-( ASAD)-( ASP1DC)-( ASPCT)-( ASPK)-( CAt6pp)-( CHORS)-( CTPS2)-( DAPE)-( DASYN160)-( DASYN161)-( DB4PS)-( DDPA)-( DHDPRy)-( DHDPS)-( DHFR)-( DHFS)-( DHNPA2r)-( DHORTS)-( DHPPDA2)-( DHPS2)-( DHQS)-( DHQTi)-( DNTPPA)-( DPCOA…	(ACOAD1fr, 3HAD80)-( ACOAD1fr, 3HAD40)-( ACOAD1fr, 3OAS60)-( ACOAD1fr, 3OAR60)-( ACOAD1fr, 3OAR80)-( ACOAD1fr, 3OAS80)-( ACOAD1fr, 3OAS100)-( ACOAD1fr, 3OAR40)-( ACOAD1fr, 3OAR100)-( ACOAD1fr, 3HAD60)-( ACOAD1fr, 3HAD100)-( CTECOAI7, 3OAS161)-( CTECOAI7, 3HAD161)-( CTECOAI7, 3OAR161)-( ACOAD4f, 3OAS100)-( ACOAD4f, 3OAR100)-( ACOAD4f, 3HAD100)-( ACOAD2f, 3HAD80)-( ACOAD2f, 3HAD40)-( ACOAD2f, 3OAS6…	(ECOAH7, ACOAD7f, 3OAS161)-( ECOAH7, ACOAD7f, 3HAD161)-( ECOAH7, ACOAD7f, 3OAR161)-( ACACT7r, ACOAD7f, 3OAS161)-( ACACT7r, ACOAD7f, 3HAD161)-( ACACT7r, ACOAD7f, 3OAR161)-( ADK1, PRPPS, ADK3)-( HACD7, ACOAD7f, 3OAS161)-( HACD7, ACOAD7f, 3HAD161)-( HACD7, ACOAD7f, 3OAR161)-( TALA, TKT2, PFK_3)-( TALA, TKT2, FBA3)-( ECOAH6, ACOAD1fr, 3OAR120)-( ECOAH6, ACOAD1fr, 3HAD120)-( ECOAH6, ACOAD1fr, 3OAS120)…	(ECOAH7, RPI, ACOAD6f, 3HAD140)-( FACOAE160, ECOAH7, ACOAD6f, 3HAD140)-( ACACT6r, ACOAD6f, CTECOAI7, T2DECAI)-( ACACT6r, ACOAD6f, CTECOAI7, 3OAS141)-( ACACT6r, ACOAD6f, CTECOAI7, 3OAR121)-( ACACT6r, ACOAD6f, CTECOAI7, 3HAD121)-( ACACT6r, ACOAD6f, CTECOAI7, 3OAR141)-( ACACT6r, ACOAD6f, CTECOAI7, 3HAD141)-( ACACT6r, ACOAD6f, CTECOAI7, 3OAS121)-( ACACT6r, ACOAD6f, CTECOAI7, 3OAS100)-( ACACT6r, ACOAD…
Case 330	(AHCYSNS)-( ALAALAr)-( ALAR)-( ASAD)-( ASP1DC)-( ASPK)-( CAt6pp)-( DAPE)-( DHDPRy)-( DHDPS)-( DPR)-( G1SAT)-( GLUR)-( GLUTRR)-( GLUTRS)-( HMBS)-( METS)-( MOHMT)-( MPTG)-( NADS1)-( PANTS)-( PAPPT3)-( PPA)-( PPBNGS)-( RHCCE)-( SDPDS)-( SDPTA)-( SHCHD2)-( SHCHF)-( THDPS)-( UAAGDS)-( UAGCVT)-( UAGPT3)-( UAMAGS)-( UAMAS)-( UAPGR)-( UDCPDP)-( UGMDDS)-( UPP3MT)-( UPP3S)	()	(CTECOAI7, EAR161x, EAR161y)-( ACOAD2f, EAR40x, EAR40y)-( ACOAD2f, EAR60x, EAR60y)-( ACOAD2f, EAR80x, EAR80y)-( ACOAD3f, EAR40x, EAR40y)-( ACOAD3f, EAR60x, EAR60y)-( ACOAD3f, EAR80x, EAR80y)-( FACOAE120, EAR120x, EAR120y)-( FACOAE161, EAR161x, EAR161y)-( AACPS7, EAR120x, EAR120y)-( SUCOAS, PPCSCT, AKGDH)-( FACOAE160, EAR160x, EAR160y)-( CYTK1, NTD4, CSND)-( AACPS4, EAR161x, EAR161y)-( AACPS3, EAR…	(ECOAH7, ACOAD7f, EAR161x, EAR161y)-( ECOAH6, ACOAD4f, EAR100x, EAR100y)-( ECOAH6, ACOAD4f, EAR120x, EAR120y)-( ECOAH6, ACOAD2f, EAR100x, EAR100y)-( ECOAH6, ACOAD2f, EAR120x, EAR120y)-( ECOAH6, ACOAD3f, EAR100x, EAR100y)-( ECOAH6, ACOAD3f, EAR120x, EAR120y)-( ECOAH6, ACOAD5f, EAR120x, EAR120y)-( ECOAH6, ECOAH5, EAR120x, EAR120y)-( ECOAH6, ECOAH3, EAR100x, EAR100y)-( ECOAH6, ECOAH3, EAR120x, EAR12…
Case 331	(ADCL)-( ADCS)-( DHFS)-( DHNPA2r)-( DHPS2)-( DNTPPA)-( GTPCI)-( HPPK2)	(RPI, EDTXS1)-( RPI, EDTXS2)	(RPI, AACPS1, 3HAD140)-( RPI, FACOAE140, 3HAD140)-( RPI, PETNT161pp, DASYN181)-( RPI, PETNT161pp, PSSA181)-( RPI, PETNT161pp, PSD181)-( RPI, DAGK161, DASYN181)-( RPI, DAGK161, PSSA181)-( RPI, DAGK161, PSD181)	(ECOAH7, RPI, ACOAD6f, 3HAD140)-( ACOAD7f, AACPS1, 3HAD140, HACD8)-( ACOAD7f, FACOAE140, 3HAD140, HACD8)-( RPI, AACPS1, EAR140y, EAR140x)-( RPI, FACOAE140, EAR140y, EAR140x)
Case 332	(ADCL)-( ADCS)-( DHFS)-( DHNPA2r)-( DHPS2)-( DNTPPA)-( GTPCI)-( HPPK2)-( PPA)	(RPI, EDTXS1)-( RPI, EDTXS2)	(RPI, AACPS1, 3HAD140)-( RPI, FACOAE140, 3HAD140)-( RPI, PETNT161pp, DASYN181)-( RPI, PETNT161pp, PSSA181)-( RPI, PETNT161pp, PSD181)-( RPI, DAGK161, DASYN181)-( RPI, DAGK161, PSSA181)-( RPI, DAGK161, PSD181)	(ECOAH7, RPI, ACOAD6f, 3HAD140)-( ACOAD7f, AACPS1, 3HAD140, HACD8)-( ACOAD7f, FACOAE140, 3HAD140, HACD8)-( RPI, AACPS1, EAR140y, EAR140x)-( RPI, FACOAE140, EAR140y, EAR140x)
Case 333	(PPA)	()	()	()
Case 334	(3OAR140)-( 3OAS140)-( A5PISO)-( ACCOAC)-( ADSL1r)-( ADSL2r)-( ADSS)-( AGPAT160)-( AGPAT161)-( AICART)-( AIRC2)-( AIRC3)-( APRAUR)-( ASPCT)-( CHORS)-( CTPS2)-( DASYN160)-( DASYN161)-( DB4PS)-( DDPA)-( DHFR)-( DHORTS)-( DHPPDA2)-( DHQS)-( DHQTi)-( DPCOAK)-( DTMPK)-( FMNAT)-( G1PACT)-( GF6PTA)-( GK1)-( GLNS)-( GLUPRT)-( GTPCII2)-( HCO3E)-( IMPC)-( KDOCT2)-( KDOPP)-( KDOPS)-( LPADSS)-( MCOATA)-( MET…	(ACOAD4f, 3OAS100)-( ACOAD4f, 3OAR100)-( ACOAD4f, 3HAD100)-( ACOAD2f, 3HAD80)-( ACOAD2f, 3HAD40)-( ACOAD2f, 3OAS60)-( ACOAD2f, 3OAR60)-( ACOAD2f, 3OAR80)-( ACOAD2f, 3OAS80)-( ACOAD2f, 3OAS100)-( ACOAD2f, 3OAR40)-( ACOAD2f, 3OAR100)-( ACOAD2f, 3HAD60)-( ACOAD2f, 3HAD100)-( ACOAD3f, 3HAD80)-( ACOAD3f, 3HAD40)-( ACOAD3f, 3OAS60)-( ACOAD3f, 3OAR60)-( ACOAD3f, 3OAR80)-( ACOAD3f, 3OAS80)-( ACOAD3f, 3OA…	(ECOAH7, ACOAD7f, 3OAS161)-( ECOAH7, ACOAD7f, 3HAD161)-( ECOAH7, ACOAD7f, 3OAR161)-( ACACT7r, ACOAD7f, 3OAS161)-( ACACT7r, ACOAD7f, 3HAD161)-( ACACT7r, ACOAD7f, 3OAR161)-( ADK1, PRPPS, ADK3)-( HACD7, ACOAD7f, 3OAS161)-( HACD7, ACOAD7f, 3HAD161)-( HACD7, ACOAD7f, 3OAR161)-( TALA, TKT2, PFK_3)-( TALA, TKT2, FBA3)-( ECOAH6, ACOAD4f, 3OAR120)-( ECOAH6, ACOAD4f, 3HAD120)-( ECOAH6, ACOAD4f, 3OAS120)-( …	(FACOAE160, ECOAH7, ACOAD6f, 3HAD140)-( ACACT6r, FACOAE161, ACOAD6f, T2DECAI)-( ACACT6r, FACOAE161, ACOAD6f, 3OAS141)-( ACACT6r, FACOAE161, ACOAD6f, 3OAR121)-( ACACT6r, FACOAE161, ACOAD6f, 3HAD121)-( ACACT6r, FACOAE161, ACOAD6f, 3OAR141)-( ACACT6r, FACOAE161, ACOAD6f, 3HAD141)-( ACACT6r, FACOAE161, ACOAD6f, 3OAS121)-( ACACT6r, FACOAE161, ACOAD6f, 3OAS100)-( ACACT6r, FACOAE161, ACOAD6f, 3OAR100)-(…
Case 335	(3OAR140)-( 3OAS140)-( 5DOAN)-( A5PISO)-( ACCOAC)-( ADSL1r)-( ADSL2r)-( ADSS)-( AGPAT160)-( AGPAT161)-( AHCYSNS)-( AICART)-( AIRC2)-( AIRC3)-( ALAALAr)-( ALAR)-( AMAOTr)-( AOXSr2)-( APRAUR)-( ASAD)-( ASP1DC)-( ASPCT)-( ASPK)-( BTS5)-( CAt6pp)-( CDPMEK)-( CHORS)-( CHRPL)-( CTPS2)-( DAPE)-( DASYN160)-( DASYN161)-( DB4PS)-( DBTS)-( DDPA)-( DHDPRy)-( DHDPS)-( DHFR)-( DHORTS)-( DHPPDA2)-( DHQS)-( DHQT…	(I2FE2SR, S2FE2SR)-( I2FE2SR, SCYSDS)-( I4FE4ST, SCYSDS)-( I4FE4ST, S2FE2SS)-( I4FE4ST, S4FE4SR)-( I4FE4ST, S4FE4ST)-( I4FE4ST, S2FE2SS2)-( I2FE2SS2, SCYSDS)-( I2FE2SS2, S2FE2SS)-( I2FE2SS2, S4FE4SR)-( I2FE2SS2, S4FE4ST)-( I2FE2SS2, S2FE2SS2)-( I2FE2ST, SCYSDS)-( I2FE2ST, S2FE2SS)-( I2FE2ST, S2FE2ST)-( I2FE2SS, SCYSDS)-( I2FE2SS, S2FE2SS)-( I2FE2SS, S4FE4SR)-( I2FE2SS, S2FE2ST)-( I2FE2SS, S4FE4ST…	(I2FE2ST, I4FE4ST, S2FE2SR)-( I2FE2ST, I2FE2SS2, S2FE2SR)-( I4FE4SR, I2FE2ST, S2FE2SR)-( ECOAH7, ACOAD7f, 3OAS161)-( ECOAH7, ACOAD7f, 3HAD161)-( ECOAH7, ACOAD7f, 3OAR161)-( ACACT6r, ACOAD4f, 3OAR120)-( ACACT6r, ACOAD4f, 3HAD120)-( ACACT6r, ACOAD4f, 3OAS120)-( ACACT6r, ACOAD2f, 3OAR120)-( ACACT6r, ACOAD2f, 3HAD120)-( ACACT6r, ACOAD2f, 3OAS120)-( ACACT6r, ACOAD3f, 3OAR120)-( ACACT6r, ACOAD3f, 3HAD1…	(FACOAE160, ECOAH7, ACOAD6f, 3HAD140)-( ACACT6r, FACOAE161, ACOAD6f, T2DECAI)-( ACACT6r, FACOAE161, ACOAD6f, 3OAS141)-( ACACT6r, FACOAE161, ACOAD6f, 3OAR121)-( ACACT6r, FACOAE161, ACOAD6f, 3HAD121)-( ACACT6r, FACOAE161, ACOAD6f, 3OAR141)-( ACACT6r, FACOAE161, ACOAD6f, 3HAD141)-( ACACT6r, FACOAE161, ACOAD6f, 3OAS121)-( ACACT6r, FACOAE161, ACOAD6f, 3OAS100)-( ACACT6r, FACOAE161, ACOAD6f, 3OAR100)-(…
Case 336	(5DOAN)-( AHCYSNS)-( ALAALAr)-( ALAR)-( AMAOTr)-( ASAD)-( ASP1DC)-( ASPK)-( CAt6pp)-( CDPMEK)-( CHRPL)-( DAPE)-( DHDPRy)-( DHDPS)-( DMATT)-( DPR)-( DXPRIi)-( DXPS)-( FCLT)-( G1SAT)-( GLUR)-( GLUTRR)-( GLUTRS)-( GRTT)-( HBZOPT)-( HMBS)-( MCTP1App)-( MECDPS)-( MEPCT)-( METS)-( MOHMT)-( MPTG)-( NADS1)-( OCTDPS)-( OPHBDC)-( PANTS)-( PAPPT3)-( PDX5PS)-( PPBNGS)-( RHCCE)-( SDPDS)-( SDPTA)-( SHCHD2)-( S…	(PPPGO3, PPPGO)-( TMK, TMPPP)-( TMK, PMPK)-( TMK, AMPMS2)-( CPPPGO, CPPPGO2)-( DMPPS, IPDPS)	(ACOAD2f, EAR40x, EAR40y)-( ACOAD2f, EAR60x, EAR60y)-( ACOAD2f, EAR80x, EAR80y)-( ACOAD3f, EAR40x, EAR40y)-( ACOAD3f, EAR60x, EAR60y)-( ACOAD3f, EAR80x, EAR80y)-( FACOAE120, EAR120x, EAR120y)-( FACOAE161, EAR161x, EAR161y)-( AACPS7, EAR120x, EAR120y)-( SUCOAS, PPCSCT, AKGDH)-( FACOAE160, EAR160x, EAR160y)-( CYTK1, NTD4, CSND)-( AACPS4, EAR161x, EAR161y)-( AACPS3, EAR160x, EAR160y)-( ECOAH3, EAR40…	(ECOAH7, ACOAD7f, EAR161x, EAR161y)-( ECOAH6, ACOAD4f, EAR100x, EAR100y)-( ECOAH6, ACOAD4f, EAR120x, EAR120y)-( ECOAH6, ACOAD2f, EAR100x, EAR100y)-( ECOAH6, ACOAD2f, EAR120x, EAR120y)-( ECOAH6, ACOAD3f, EAR100x, EAR100y)-( ECOAH6, ACOAD3f, EAR120x, EAR120y)-( ECOAH6, ACOAD5f, EAR120x, EAR120y)-( ECOAH6, ECOAH5, EAR120x, EAR120y)-( ECOAH6, ECOAH3, EAR100x, EAR100y)-( ECOAH6, ECOAH3, EAR120x, EAR12…
Case 337	(3OAR140)-( 3OAS140)-( A5PISO)-( ACCOAC)-( ADCL)-( ADCS)-( ADSL1r)-( ADSL2r)-( ADSS)-( AGPAT160)-( AGPAT161)-( AICART)-( AIRC2)-( AIRC3)-( APRAUR)-( ASPCT)-( CHORS)-( CTPS2)-( DASYN160)-( DASYN161)-( DB4PS)-( DDPA)-( DHFR)-( DHFS)-( DHNPA2r)-( DHORTS)-( DHPPDA2)-( DHPS2)-( DHQS)-( DHQTi)-( DNTPPA)-( DPCOAK)-( DTMPK)-( FMNAT)-( G1PACT)-( GF6PTA)-( GK1)-( GLNS)-( GLUPRT)-( GTPCI)-( GTPCII2)-( HCO3E…	(ACOAD1fr, 3HAD80)-( ACOAD1fr, 3HAD40)-( ACOAD1fr, 3OAS60)-( ACOAD1fr, 3OAR60)-( ACOAD1fr, 3OAR80)-( ACOAD1fr, 3OAS80)-( ACOAD1fr, 3OAS100)-( ACOAD1fr, 3OAR40)-( ACOAD1fr, 3OAR100)-( ACOAD1fr, 3HAD60)-( ACOAD1fr, 3HAD100)-( CTECOAI7, 3OAS161)-( CTECOAI7, 3HAD161)-( CTECOAI7, 3OAR161)-( ACOAD4f, 3OAS100)-( ACOAD4f, 3OAR100)-( ACOAD4f, 3HAD100)-( ACOAD2f, 3HAD80)-( ACOAD2f, 3HAD40)-( ACOAD2f, 3OAS6…	(ECOAH7, ACOAD7f, 3OAS161)-( ECOAH7, ACOAD7f, 3HAD161)-( ECOAH7, ACOAD7f, 3OAR161)-( ACACT7r, ACOAD7f, 3OAS161)-( ACACT7r, ACOAD7f, 3HAD161)-( ACACT7r, ACOAD7f, 3OAR161)-( ADK1, PRPPS, ADK3)-( HACD7, ACOAD7f, 3OAS161)-( HACD7, ACOAD7f, 3HAD161)-( HACD7, ACOAD7f, 3OAR161)-( TALA, TKT2, PFK_3)-( TALA, TKT2, FBA3)-( ECOAH6, ACOAD1fr, 3OAR120)-( ECOAH6, ACOAD1fr, 3HAD120)-( ECOAH6, ACOAD1fr, 3OAS120)…	(ECOAH7, RPI, ACOAD6f, 3HAD140)-( FACOAE160, ECOAH7, ACOAD6f, 3HAD140)-( ACACT6r, ACOAD6f, CTECOAI7, T2DECAI)-( ACACT6r, ACOAD6f, CTECOAI7, 3OAS141)-( ACACT6r, ACOAD6f, CTECOAI7, 3OAR121)-( ACACT6r, ACOAD6f, CTECOAI7, 3HAD121)-( ACACT6r, ACOAD6f, CTECOAI7, 3OAR141)-( ACACT6r, ACOAD6f, CTECOAI7, 3HAD141)-( ACACT6r, ACOAD6f, CTECOAI7, 3OAS121)-( ACACT6r, ACOAD6f, CTECOAI7, 3OAS100)-( ACACT6r, ACOAD…
Case 338	(3OAR140)-( 3OAS140)-( 5DOAN)-( A5PISO)-( ACCOAC)-( ADCL)-( ADCS)-( ADSL1r)-( ADSL2r)-( ADSS)-( AGPAT160)-( AGPAT161)-( AHCYSNS)-( AICART)-( AIRC2)-( AIRC3)-( ALAALAr)-( ALAR)-( AMAOTr)-( AOXSr2)-( APRAUR)-( ASAD)-( ASP1DC)-( ASPCT)-( ASPK)-( BTS5)-( CAt6pp)-( CDPMEK)-( CHORS)-( CHRPL)-( CTPS2)-( DAPE)-( DASYN160)-( DASYN161)-( DB4PS)-( DBTS)-( DDPA)-( DHDPRy)-( DHDPS)-( DHFR)-( DHFS)-( DHNPA2r)-…	(I2FE2SR, S2FE2SR)-( I2FE2SR, SCYSDS)-( ACOAD1fr, 3HAD80)-( ACOAD1fr, 3HAD40)-( ACOAD1fr, 3OAS60)-( ACOAD1fr, 3OAR60)-( ACOAD1fr, 3OAR80)-( ACOAD1fr, 3OAS80)-( ACOAD1fr, 3OAS100)-( ACOAD1fr, 3OAR40)-( ACOAD1fr, 3OAR100)-( ACOAD1fr, 3HAD60)-( ACOAD1fr, 3HAD100)-( I4FE4ST, SCYSDS)-( I4FE4ST, S2FE2SS)-( I4FE4ST, S4FE4SR)-( I4FE4ST, S4FE4ST)-( I4FE4ST, S2FE2SS2)-( I2FE2SS2, SCYSDS)-( I2FE2SS2, S2FE2S…	(I2FE2ST, I4FE4ST, S2FE2SR)-( I2FE2ST, I2FE2SS2, S2FE2SR)-( I4FE4SR, I2FE2ST, S2FE2SR)-( ECOAH7, ACOAD7f, 3OAS161)-( ECOAH7, ACOAD7f, 3HAD161)-( ECOAH7, ACOAD7f, 3OAR161)-( ACACT6r, ACOAD1fr, 3OAR120)-( ACACT6r, ACOAD1fr, 3HAD120)-( ACACT6r, ACOAD1fr, 3OAS120)-( ACACT6r, ACOAD4f, 3OAR120)-( ACACT6r, ACOAD4f, 3HAD120)-( ACACT6r, ACOAD4f, 3OAS120)-( ACACT6r, ACOAD2f, 3OAR120)-( ACACT6r, ACOAD2f, 3H…	(ECOAH7, RPI, ACOAD6f, 3HAD140)-( FACOAE160, ECOAH7, ACOAD6f, 3HAD140)-( ACACT6r, ACOAD6f, CTECOAI7, T2DECAI)-( ACACT6r, ACOAD6f, CTECOAI7, 3OAS141)-( ACACT6r, ACOAD6f, CTECOAI7, 3OAR121)-( ACACT6r, ACOAD6f, CTECOAI7, 3HAD121)-( ACACT6r, ACOAD6f, CTECOAI7, 3OAR141)-( ACACT6r, ACOAD6f, CTECOAI7, 3HAD141)-( ACACT6r, ACOAD6f, CTECOAI7, 3OAS121)-( ACACT6r, ACOAD6f, CTECOAI7, 3OAS100)-( ACACT6r, ACOAD…
Case 339	(5DOAN)-( AHCYSNS)-( ALAALAr)-( ALAR)-( AMAOTr)-( ASAD)-( ASP1DC)-( ASPK)-( CAt6pp)-( CDPMEK)-( CHRPL)-( DAPE)-( DHDPRy)-( DHDPS)-( DMATT)-( DPR)-( DXPRIi)-( DXPS)-( FCLT)-( G1SAT)-( GLUR)-( GLUTRR)-( GLUTRS)-( GRTT)-( HBZOPT)-( HMBS)-( MCTP1App)-( MECDPS)-( MEPCT)-( METS)-( MOHMT)-( MPTG)-( NADS1)-( OCTDPS)-( OPHBDC)-( PANTS)-( PAPPT3)-( PDX5PS)-( PMDPHT)-( PPA)-( PPBNGS)-( RHCCE)-( SDPDS)-( SDP…	(PPPGO3, PPPGO)-( DUTPDP, DURIK1)-( CYSabcpp, SADT2)-( CYSabcpp, SERAT)-( CYSabcpp, CYSS)-( CYSabcpp, SULR)-( CYSabcpp, ADSK)-( TMK, TMPPP)-( TMK, PMPK)-( TMK, AMPMS2)-( CPPPGO, CPPPGO2)-( DMPPS, IPDPS)	(CTECOAI7, EAR161x, EAR161y)-( ACOAD2f, EAR40x, EAR40y)-( ACOAD2f, EAR60x, EAR60y)-( ACOAD2f, EAR80x, EAR80y)-( ACOAD3f, EAR40x, EAR40y)-( ACOAD3f, EAR60x, EAR60y)-( ACOAD3f, EAR80x, EAR80y)-( FACOAE120, EAR120x, EAR120y)-( FACOAE161, EAR161x, EAR161y)-( AACPS7, EAR120x, EAR120y)-( SUCOAS, PPCSCT, AKGDH)-( DUTPDP, DURIPP, DCYTD)-( DUTPDP, DURIPP, NTD3)-( FACOAE160, EAR160x, EAR160y)-( CYSabcpp, T…	(ECOAH7, ACOAD7f, EAR161x, EAR161y)-( ECOAH6, ACOAD4f, EAR100x, EAR100y)-( ECOAH6, ACOAD4f, EAR120x, EAR120y)-( ECOAH6, ACOAD2f, EAR100x, EAR100y)-( ECOAH6, ACOAD2f, EAR120x, EAR120y)-( ECOAH6, ACOAD3f, EAR100x, EAR100y)-( ECOAH6, ACOAD3f, EAR120x, EAR120y)-( ECOAH6, ACOAD5f, EAR120x, EAR120y)-( ECOAH6, ECOAH5, EAR120x, EAR120y)-( ECOAH6, ECOAH3, EAR100x, EAR100y)-( ECOAH6, ECOAH3, EAR120x, EAR12…
Case 340	(ADCL)-( ADCS)-( DHFS)-( DHNPA2r)-( DHPS2)-( DNTPPA)-( GTPCI)-( HPPK2)	(RPI, EDTXS1)-( RPI, EDTXS2)	(RPI, AACPS1, 3HAD140)-( RPI, FACOAE140, 3HAD140)-( RPI, PETNT161pp, DASYN181)-( RPI, PETNT161pp, PSSA181)-( RPI, PETNT161pp, PSD181)-( RPI, PETNT161pp, DAGK181)-( RPI, PETNT161pp, PETNT181pp)-( RPI, DAGK161, DASYN181)-( RPI, DAGK161, PSSA181)-( RPI, DAGK161, PSD181)-( RPI, DAGK161, DAGK181)-( RPI, DAGK161, PETNT181pp)	(ECOAH7, RPI, ACOAD6f, 3HAD140)-( ACACT7r, RPI, ACOAD6f, 3HAD140)-( HACD7, RPI, ACOAD6f, 3HAD140)-( ACOAD7f, AACPS1, 3HAD140, HACD8)-( ACOAD7f, FACOAE140, 3HAD140, HACD8)-( RPI, AACPS1, EAR140y, EAR140x)-( RPI, FACOAE140, EAR140y, EAR140x)
Case 341	(ADCL)-( ADCS)-( DHFS)-( DHNPA2r)-( DHPS2)-( DNTPPA)-( GTPCI)-( HPPK2)-( MECDPDH5)-( PMDPHT)-( PPA)	(POR5, FLDR2)-( RPI, EDTXS1)-( RPI, EDTXS2)-( DUTPDP, DURIK1)	(HACD6, ACOAD4f, 3OAR120)-( HACD6, ACOAD4f, 3HAD120)-( HACD6, ACOAD4f, 3OAS120)-( HACD6, ACOAD2f, 3OAR120)-( HACD6, ACOAD2f, 3HAD120)-( HACD6, ACOAD2f, 3OAS120)-( HACD6, ACOAD3f, 3OAR120)-( HACD6, ACOAD3f, 3HAD120)-( HACD6, ACOAD3f, 3OAS120)-( HACD6, ACOAD5f, 3OAR120)-( HACD6, ACOAD5f, 3HAD120)-( HACD6, ACOAD5f, 3OAS120)-( HACD6, ACACT1r, 3OAR120)-( HACD6, ACACT1r, 3HAD120)-( HACD6, ACACT1r, 3OAS…	(ECOAH7, RPI, ACOAD6f, 3HAD140)-( ACACT7r, RPI, ACOAD6f, 3HAD140)-( HACD7, RPI, ACOAD6f, 3HAD140)-( HACD7, FACOAE160, ACOAD6f, 3HAD140)-( HACD7, AACPS3, ACOAD6f, 3HAD140)-( HACD6, ACOAD4f, EAR100x, EAR100y)-( HACD6, ACOAD4f, EAR120x, EAR120y)-( HACD6, ACOAD2f, EAR100x, EAR100y)-( HACD6, ACOAD2f, EAR120x, EAR120y)-( HACD6, ACOAD3f, EAR100x, EAR100y)-( HACD6, ACOAD3f, EAR120x, EAR120y)-( HACD6, ACO…
Case 342	(PMDPHT)-( PPA)	(DUTPDP, DURIK1)	(DUTPDP, DURIPP, DCYTD)-( DUTPDP, DURIPP, NTD3)	()
Case 343	()	()	()	()
Case 344	(5DOAN)-( AMAOTr)-( CDPMEK)-( CHRPL)-( DBTS)-( DMATT)-( DXPRIi)-( DXPS)-( FCLT)-( GRTT)-( HBZOPT)-( MCTP1App)-( MECDPS)-( MEPCT)-( OCTDPS)-( OPHBDC)-( PDX5PS)-( TMPK)-( UDCPDPS)-( UPPDC1)	(PPPGO3, PPPGO)-( TMK, TMPPP)-( TMK, PMPK)-( TMK, AMPMS2)-( IPDPS, IPDDI)-( DMPPS, IPDDI)-( CPPPGO, CPPPGO2)-( OHPBAT, 4HTHRK)-( DMPPS, IPDPS)-( E4PD, 4HTHRK)-( PERD, 4HTHRK)	()	()
Case 345	(5DOAN)-( AMAOTr)-( CDPMEK)-( CHRPL)-( DMATT)-( DXPRIi)-( DXPS)-( FCLT)-( GRTT)-( HBZOPT)-( MCTP1App)-( MECDPS)-( MEPCT)-( OCTDPS)-( OPHBDC)-( PDX5PS)-( TMPK)-( UDCPDPS)-( UPPDC1)	(PPPGO3, PPPGO)-( TMK, TMPPP)-( TMK, PMPK)-( TMK, AMPMS2)-( CPPPGO, CPPPGO2)-( DMPPS, IPDPS)	()	()
Case 346	()	()	(RPI, PETNT161pp, DAGK181)-( RPI, PETNT161pp, PETNT181pp)-( RPI, DAGK161, DAGK181)-( RPI, DAGK161, PETNT181pp)	()
Case 347	(5DOAN)-( AMAOTr)-( CDPMEK)-( CHRPL)-( DBTS)-( DMATT)-( DXPRIi)-( DXPS)-( FCLT)-( GRTT)-( HBZOPT)-( MCTP1App)-( MECDPS)-( MEPCT)-( OCTDPS)-( OPHBDC)-( PDX5PS)-( PMDPHT)-( TMPK)-( UDCPDPS)-( UPPDC1)	(PPPGO3, PPPGO)-( DUTPDP, DURIK1)-( CYSabcpp, BPNT)-( CYSabcpp, SULR)-( TMK, TMPPP)-( TMK, PMPK)-( TMK, AMPMS2)-( IPDPS, IPDDI)-( DMPPS, IPDDI)-( CPPPGO, CPPPGO2)-( OHPBAT, 4HTHRK)-( DMPPS, IPDPS)-( E4PD, 4HTHRK)-( PERD, 4HTHRK)	(RPI, PETNT161pp, DAGK181)-( RPI, PETNT161pp, PETNT181pp)-( RPI, DAGK161, DAGK181)-( RPI, DAGK161, PETNT181pp)-( DUTPDP, DURIPP, DCYTD)-( DUTPDP, DURIPP, NTD3)	(DUTPDP, DURIPP, CYTK2, NTPP3)
Case 348	(5DOAN)-( AMAOTr)-( CDPMEK)-( CHRPL)-( DMATT)-( DXPRIi)-( DXPS)-( FCLT)-( GRTT)-( HBZOPT)-( MCTP1App)-( MECDPS)-( MEPCT)-( OCTDPS)-( OPHBDC)-( PDX5PS)-( PMDPHT)-( TMPK)-( UDCPDPS)-( UPPDC1)	(PPPGO3, PPPGO)-( DUTPDP, DURIK1)-( CYSabcpp, SULR)-( TMK, TMPPP)-( TMK, PMPK)-( TMK, AMPMS2)-( CPPPGO, CPPPGO2)-( DMPPS, IPDPS)	(DUTPDP, DURIPP, DCYTD)-( DUTPDP, DURIPP, NTD3)	()
Case 349	()	()	(RPI, PETNT161pp, DAGK181)-( RPI, PETNT161pp, PETNT181pp)-( RPI, DAGK161, DAGK181)-( RPI, DAGK161, PETNT181pp)	()
Case 350	(PMDPHT)	(DUTPDP, DURIK1)	(RPI, PETNT161pp, DAGK181)-( RPI, PETNT161pp, PETNT181pp)-( RPI, DAGK161, DAGK181)-( RPI, DAGK161, PETNT181pp)-( DUTPDP, DURIPP, DCYTD)-( DUTPDP, DURIPP, NTD3)	(DUTPDP, DURIPP, CYTK2, NTPP3)
Case 351	(PMDPHT)	(DUTPDP, DURIK1)	(DUTPDP, DURIPP, DCYTD)-( DUTPDP, DURIPP, NTD3)	()
Case 352	(3OAR140)-( 3OAS140)-( A5PISO)-( ACCOAC)-( ADSL1r)-( ADSL2r)-( ADSS)-( AGPAT160)-( AGPAT161)-( AICART)-( AIRC2)-( AIRC3)-( APRAUR)-( ASPCT)-( CHORS)-( CTPS2)-( DASYN160)-( DASYN161)-( DB4PS)-( DDPA)-( DHFR)-( DHORTS)-( DHPPDA2)-( DHQS)-( DHQTi)-( DPCOAK)-( DTMPK)-( FMNAT)-( G1PACT)-( G3PD2)-( GF6PTA)-( GK1)-( GLNS)-( GLUPRT)-( GMPS2)-( GTPCII2)-( HCO3E)-( IMPC)-( IMPD)-( KDOCT2)-( KDOPP)-( KDOPS)…	(SUCOAS, AKGDH)-( TKT2, GND)-( RPE, GND)-( NDPK1, ADK3)-( ASNS2, ASNS1)-( 3HAD160, AACPS3)-( 3HAD160, FACOAE160)-( 3HAD120, AACPS7)-( 3HAD120, FACOAE120)-( 3OAS160, AACPS3)-( 3OAS160, FACOAE160)-( 3OAS120, AACPS7)-( 3OAS120, FACOAE120)-( 3OAR160, AACPS3)-( 3OAR160, FACOAE160)-( 3OAR120, AACPS7)-( 3OAR120, FACOAE120)-( GARFT, GART)-( RPE, RPI)-( RPE, TKT1)-( RPE, TKT2)-( RPI, TKT1)-( RPI, TKT2)-( …	(OCBT, CBMKr, CBPS)-( ARGDr, CBMKr, CBPS)-( MTHFD, PFL, OBTFL)-( MTHFD, PFL, THRD_L)-( MTHFC, PFL, OBTFL)-( MTHFC, PFL, THRD_L)-( URIDK2r, DUTPDP, DURIK1)-( TKT2, G6PDH2r, GLCDpp)-( TKT2, G6PDH2r, GNK)-( TKT2, PGL, GLCDpp)-( TKT2, PGL, GNK)-( RPE, G6PDH2r, GLCDpp)-( RPE, G6PDH2r, GNK)-( RPE, PGL, GLCDpp)-( RPE, PGL, GNK)-( ENO, PPCK, PPS)-( 3HAD160, ACOAD7f, ECOAH8)-( 3HAD160, ACOAD7f, ACACT8r)-(…	(PGK, TKT2, TPI, CDPMEK)-( PGK, TKT2, TPI, DXPRIi)-( PGK, TKT2, TPI, DXPS)-( PGK, TKT2, TPI, DMATT)-( PGK, TKT2, TPI, GRTT)-( PGK, TKT2, TPI, MECDPDH2)-( PGK, TKT2, TPI, MECDPS)-( PGK, TKT2, TPI, MEPCT)-( PGK, TKT2, TPI, UDCPDPS)-( PGI, TKT1, TPI, HEX7)-( PGI, TKT1, TPI, XYLI2)-( PGI, RPI, TPI, HEX7)-( PGI, RPI, TPI, XYLI2)-( PGI, RPE, TPI, HEX7)-( PGI, RPE, TPI, XYLI2)-( GHMT2r, GLYCL, PFL, OBTF…
Case 353	(3OAR140)-( 3OAS140)-( A5PISO)-( ACCOAC)-( ADSL1r)-( ADSL2r)-( ADSS)-( AGPAT160)-( AGPAT161)-( AHCYSNS)-( AICART)-( AIRC2)-( AIRC3)-( ALAALAr)-( ALAR)-( APRAUR)-( ASAD)-( ASP1DC)-( ASPCT)-( ASPK)-( CAt6pp)-( CHORS)-( CTPS2)-( DAPE)-( DASYN160)-( DASYN161)-( DB4PS)-( DDPA)-( DHDPRy)-( DHDPS)-( DHFR)-( DHORTS)-( DHPPDA2)-( DHQS)-( DHQTi)-( DPCOAK)-( DPR)-( DTMPK)-( FMNAT)-( G1PACT)-( G1SAT)-( G3PD2…	(SUCOAS, AKGDH)-( TKT2, GND)-( RPE, GND)-( NDPK1, ADK3)-( ASNS2, ASNS1)-( 3HAD160, AACPS3)-( 3HAD160, FACOAE160)-( 3HAD120, AACPS7)-( 3HAD120, FACOAE120)-( 3OAS160, AACPS3)-( 3OAS160, FACOAE160)-( 3OAS120, AACPS7)-( 3OAS120, FACOAE120)-( 3OAR160, AACPS3)-( 3OAR160, FACOAE160)-( 3OAR120, AACPS7)-( 3OAR120, FACOAE120)-( GARFT, GART)-( RPE, RPI)-( RPE, TKT1)-( RPE, TKT2)-( RPI, TKT1)-( RPI, TKT2)-( …	(OCBT, CBMKr, CBPS)-( ARGDr, CBMKr, CBPS)-( MTHFD, PFL, OBTFL)-( MTHFD, PFL, THRD_L)-( MTHFC, PFL, OBTFL)-( MTHFC, PFL, THRD_L)-( URIDK2r, DUTPDP, DURIK1)-( TKT2, G6PDH2r, GLCDpp)-( TKT2, G6PDH2r, GNK)-( TKT2, PGL, GLCDpp)-( TKT2, PGL, GNK)-( RPE, G6PDH2r, GLCDpp)-( RPE, G6PDH2r, GNK)-( RPE, PGL, GLCDpp)-( RPE, PGL, GNK)-( CYTK1, NTD4, CSND)-( ENO, PPCK, PPS)-( EAR160x, EAR160y, AACPS3)-( EAR160x…	(PGK, TKT2, TPI, CDPMEK)-( PGK, TKT2, TPI, DXPRIi)-( PGK, TKT2, TPI, DXPS)-( PGK, TKT2, TPI, DMATT)-( PGK, TKT2, TPI, GRTT)-( PGK, TKT2, TPI, MECDPDH2)-( PGK, TKT2, TPI, MECDPS)-( PGK, TKT2, TPI, MEPCT)-( PGK, TKT2, TPI, UDCPDPS)-( PGI, TKT1, TPI, HEX7)-( PGI, TKT1, TPI, XYLI2)-( PGI, RPI, TPI, HEX7)-( PGI, RPI, TPI, XYLI2)-( PGI, RPE, TPI, HEX7)-( PGI, RPE, TPI, XYLI2)-( GHMT2r, GLYCL, PFL, OBTF…
Case 354	(AHCYSNS)-( ALAALAr)-( ALAR)-( ASAD)-( ASP1DC)-( ASPK)-( CAt6pp)-( DAPE)-( DHDPRy)-( DHDPS)-( DPR)-( G1SAT)-( GLUR)-( GLUTRR)-( GLUTRS)-( HMBS)-( METS)-( MOHMT)-( MPTG)-( NADS1)-( PANTS)-( PAPPT3)-( PPBNGS)-( RHCCE)-( SDPDS)-( SDPTA)-( SHCHD2)-( SHCHF)-( THDPS)-( UAAGDS)-( UAGCVT)-( UAGPT3)-( UAMAGS)-( UAMAS)-( UAPGR)-( UDCPDP)-( UGMDDS)-( UPP3MT)-( UPP3S)	(SUCOAS, AKGDH)	(CYTK1, NTD4, CSND)-( EAR160x, EAR160y, AACPS3)-( EAR160x, EAR160y, FACOAE160)-( EAR120x, EAR120y, AACPS7)-( EAR120x, EAR120y, FACOAE120)-( FACOAE161, EAR161y, EAR161x)-( ECOAH3, EAR40y, EAR40x)-( ECOAH3, EAR60y, EAR60x)-( ECOAH3, EAR80y, EAR80x)-( ECOAH2, EAR40y, EAR40x)-( ECOAH2, EAR60y, EAR60x)-( ECOAH2, EAR80y, EAR80x)-( ECOAH1, EAR40y, EAR40x)-( ECOAH1, EAR60y, EAR60x)-( ECOAH1, EAR80y, EAR8…	(EAR160x, EAR160y, ACOAD7f, ECOAH8)-( EAR160x, EAR160y, ACOAD7f, ACACT8r)-( EAR100x, EAR100y, AACPS7, AACPS8)-( EAR100x, EAR100y, AACPS7, FACOAE100)-( EAR100x, EAR100y, FACOAE120, AACPS8)-( EAR100x, EAR100y, FACOAE120, FACOAE100)-( ECOAH5, ECOAH6, EAR120y, EAR120x)-( ECOAH4, ECOAH6, EAR100y, EAR100x)-( ECOAH4, ECOAH6, EAR120y, EAR120x)-( ECOAH3, ECOAH6, EAR100y, EAR100x)-( ECOAH3, ECOAH6, EAR120y…
Case 355	(3HAD100)-( 3HAD121)-( 3HAD141)-( 3HAD161)-( 3HAD181)-( 3HAD40)-( 3HAD60)-( 3HAD80)-( 3OAR100)-( 3OAR121)-( 3OAR140)-( 3OAR141)-( 3OAR161)-( 3OAR181)-( 3OAR40)-( 3OAR60)-( 3OAR80)-( 3OAS100)-( 3OAS121)-( 3OAS140)-( 3OAS141)-( 3OAS161)-( 3OAS181)-( 3OAS60)-( 3OAS80)-( A5PISO)-( ACCOAC)-( ADCL)-( ADCS)-( ADMDC)-( ADSL1r)-( ADSL2r)-( ADSS)-( AGMHE)-( AGPAT140)-( AGPAT160)-( AGPAT161)-( AGPAT181)-( A…	(SUCOAS, AKGDH)-( TKT2, GND)-( RPE, GND)-( RNTR3c, NDPK7)-( RNTR2c, NDPK5)-( RNTR1c, NDPK8)-( PGPP181, PGPP181pp)-( PGPP161, PGPP161pp)-( PGPP160, PGPP160pp)-( PGPP140, PGPP140pp)-( ORNDC, AGMT)-( NDPK1, ADK3)-( KAS15, KAS14)-( DHORD2, DHORD5)-( ASNS2, ASNS1)-( ADK1, ADK3)-( 3HAD160, AACPS3)-( 3HAD160, FACOAE160)-( 3HAD140, AACPS1)-( 3HAD140, FACOAE140)-( 3HAD120, AACPS7)-( 3HAD120, ECOAH6)-( 3HA…	(OCBT, CBMKr, CBPS)-( ARGDr, CBMKr, CBPS)-( RNTR3c, TRDR, GTHOr)-( RNTR3c, TRDR, GRXR)-( RNTR3c, TRDR, RNDR3b)-( RNTR2c, TRDR, GTHOr)-( RNTR2c, TRDR, GRXR)-( RNTR2c, TRDR, RNDR2b)-( RNTR1c, TRDR, GTHOr)-( RNTR1c, TRDR, GRXR)-( RNTR1c, TRDR, RNDR1b)-( MTHFD, PFL, OBTFL)-( MTHFD, PFL, THRD_L)-( MTHFC, PFL, OBTFL)-( MTHFC, PFL, THRD_L)-( PFOR, FLDR, NDPK5)-( PFOR, FLDR, NDPK7)-( PFOR, FLDR, NDPK8)-(…	(PGK, TKT2, TPI, CDPMEK)-( PGK, TKT2, TPI, DXPRIi)-( PGK, TKT2, TPI, DXPS)-( PGK, TKT2, TPI, DMATT)-( PGK, TKT2, TPI, GRTT)-( PGK, TKT2, TPI, MECDPDH2)-( PGK, TKT2, TPI, MECDPS)-( PGK, TKT2, TPI, MEPCT)-( PGK, TKT2, TPI, UDCPDPS)-( PGI, TPI, TALA, HEX7)-( PGI, TPI, TALA, XYLI2)-( PGI, TKT1, TPI, HEX7)-( PGI, TKT1, TPI, XYLI2)-( PGI, RPI, TPI, HEX7)-( PGI, RPI, TPI, XYLI2)-( PGI, RPE, TPI, HEX7)-(…
Case 356	(3HAD100)-( 3HAD121)-( 3HAD141)-( 3HAD161)-( 3HAD181)-( 3HAD40)-( 3HAD60)-( 3HAD80)-( 3OAR100)-( 3OAR121)-( 3OAR140)-( 3OAR141)-( 3OAR161)-( 3OAR181)-( 3OAR40)-( 3OAR60)-( 3OAR80)-( 3OAS100)-( 3OAS121)-( 3OAS140)-( 3OAS141)-( 3OAS161)-( 3OAS181)-( 3OAS60)-( 3OAS80)-( A5PISO)-( ACCOAC)-( ADCL)-( ADCS)-( ADMDC)-( ADSL1r)-( ADSL2r)-( ADSS)-( AGMHE)-( AGPAT140)-( AGPAT160)-( AGPAT161)-( AGPAT180)-( A…	(OA5L_ST, OA5VL_ST)-( SUCOAS, AKGDH)-( VALTA, ACLS)-( VALTA, DHAD1)-( VALTA, KARA1)-( TKT2, GND)-( RPE, GND)-( RNTR3c, NDPK7)-( RNTR2c, NDPK5)-( RNTR1c, NDPK8)-( PGPP181, PGPP181pp)-( PGPP180, PGPP180pp)-( PGPP161, PGPP161pp)-( PGPP160, PGPP160pp)-( PGPP140, PGPP140pp)-( PAPA181pp, PETNT181pp)-( PAPA161pp, PETNT161pp)-( ORNDC, AGMT)-( NDPK1, ADK3)-( KAS15, KAS14)-( EAR80x, EAR80y)-( EAR60x, EAR60…	(OCBT, CBMKr, CBPS)-( ARGDr, CBMKr, CBPS)-( RNTR3c, TRDR, GTHOr)-( RNTR3c, TRDR, GRXR)-( RNTR3c, TRDR, RNDR3b)-( RNTR2c, TRDR, GTHOr)-( RNTR2c, TRDR, GRXR)-( RNTR2c, TRDR, RNDR2b)-( RNTR1c, TRDR, GTHOr)-( RNTR1c, TRDR, GRXR)-( RNTR1c, TRDR, RNDR1b)-( MTHFD, PFL, OBTFL)-( MTHFD, PFL, THRD_L)-( MTHFC, PFL, OBTFL)-( MTHFC, PFL, THRD_L)-( PFOR, FLDR, NDPK5)-( PFOR, FLDR, NDPK7)-( PFOR, FLDR, NDPK8)-(…	(PGK, TKT2, TPI, CDPMEK)-( PGK, TKT2, TPI, DXPRIi)-( PGK, TKT2, TPI, DXPS)-( PGK, TKT2, TPI, DMATT)-( PGK, TKT2, TPI, GRTT)-( PGK, TKT2, TPI, MECDPDH2)-( PGK, TKT2, TPI, MECDPS)-( PGK, TKT2, TPI, MEPCT)-( PGK, TKT2, TPI, UDCPDPS)-( PGI, TPI, TALA, HEX7)-( PGI, TPI, TALA, XYLI2)-( PGI, TKT1, TPI, HEX7)-( PGI, TKT1, TPI, XYLI2)-( PGI, RPI, TPI, HEX7)-( PGI, RPI, TPI, XYLI2)-( PGI, RPE, TPI, HEX7)-(…
Case 357	(AGPAT180)-( AHCYSNS)-( ALAALAr)-( ALAR)-( ASAD)-( ASP1DC)-( ASPK)-( CAt6pp)-( CLPNS180pp)-( DAPE)-( DASYN180)-( DHDPRy)-( DHDPS)-( DPR)-( G1PCTYT)-( G1PTT)-( G1SAT)-( G3PAT180)-( GLUR)-( GLUTRR)-( GLUTRS)-( HMBS)-( MAN1PT2)-( MAN6PI)-( METS)-( MOHMT)-( MPTG)-( NADS1)-( PANTS)-( PAPA140pp)-( PAPA160pp)-( PAPA180pp)-( PAPPT3)-( PGSA180)-( PMANM)-( PPA)-( PPBNGS)-( PSD180)-( PSSA180)-( RHCCE)-( SDP…	(SUCOAS, AKGDH)-( PGPP180, PGPP180pp)-( EAR80x, EAR80y)-( EAR60x, EAR60y)-( EAR40x, EAR40y)-( EAR181x, EAR181y)-( EAR161x, EAR161y)-( EAR141x, EAR141y)-( EAR121x, EAR121y)-( 3OAS180, ACOAD8f)-( 3OAS180, AACPS6)-( 3OAS180, FACOAE180)-( 3OAS180, CTECOAI8)-( 3OAR180, ACOAD8f)-( 3OAR180, AACPS6)-( 3OAR180, FACOAE180)-( 3OAR180, CTECOAI8)-( 3HAD180, ACOAD8f)-( 3HAD180, AACPS6)-( 3HAD180, FACOAE180)-( …	(CYTK1, NTD4, CSND)-( EAR180x, EAR180y, ACOAD8f)-( EAR180x, EAR180y, AACPS6)-( EAR180x, EAR180y, FACOAE180)-( EAR180x, EAR180y, CTECOAI8)-( EAR160x, EAR160y, AACPS3)-( EAR160x, EAR160y, FACOAE160)-( EAR140x, EAR140y, AACPS1)-( EAR140x, EAR140y, FACOAE140)-( EAR120x, EAR120y, AACPS7)-( EAR120x, EAR120y, ECOAH6)-( EAR120x, EAR120y, FACOAE120)-( EAR120x, EAR120y, HACD6i)-( EAR120x, EAR120y, ACACT9)-…	(CYTK1, NDPK3, TRDR, GTHOr)-( CYTK1, NDPK3, TRDR, GRXR)-( CYTK1, NDPK3, TRDR, RNDR3b)-( CYTK1, NDPK3, NDPK7, DCYTD)-( CYTK1, NDPK3, NDPK7, NTD3)-( CYTK1, NDPK3, RNDR3, GTHOr)-( CYTK1, NDPK3, RNDR3, GRXR)-( CYTK1, NDPK3, RNDR3, RNDR3b)-( EAR160x, EAR160y, ACOAD7f, ECOAH8)-( EAR160x, EAR160y, ACOAD7f, HACD8i)-( EAR160x, EAR160y, ACOAD7f, ACACT8r)-( EAR160x, EAR160y, ACOAD7f, CTECOAI8)-( EAR160x, EA…
Case 358	(3HAD100)-( 3HAD121)-( 3HAD141)-( 3HAD161)-( 3HAD181)-( 3HAD40)-( 3HAD60)-( 3HAD80)-( 3OAR100)-( 3OAR121)-( 3OAR141)-( 3OAR161)-( 3OAR181)-( 3OAR40)-( 3OAR60)-( 3OAR80)-( 3OAS100)-( 3OAS121)-( 3OAS141)-( 3OAS161)-( 3OAS181)-( 3OAS60)-( 3OAS80)-( ADCL)-( ADCS)-( ADMDC)-( AGMHE)-( AGPAT140)-( AGPAT181)-( CLPNS140pp)-( CLPNS160pp)-( CLPNS161pp)-( CLPNS181pp)-( DASYN140)-( DASYN181)-( DHFS)-( DHNPA2r…	(PGPP181, PGPP181pp)-( PGPP161, PGPP161pp)-( PGPP160, PGPP160pp)-( PGPP140, PGPP140pp)-( ORNDC, AGMT)-( KAS15, KAS14)-( DHORD2, DHORD5)-( ADK1, ADK3)-( 3HAD140, AACPS1)-( 3HAD140, FACOAE140)-( 3HAD120, ECOAH6)-( 3HAD120, HACD6i)-( 3OAS120, ECOAH6)-( 3OAS120, HACD6i)-( 3OAR120, ECOAH6)-( 3OAR120, HACD6i)-( ADK1, NDPK1)-( FBA, TPI)-( GARFT, MTHFC)-( GARFT, MTHFD)-( GART, MTHFC)-( GART, MTHFD)-( PFK…	(PFOR, FLDR, NDPK5)-( PFOR, FLDR, NDPK7)-( PFOR, FLDR, NDPK8)-( ORNDC, ARGDC, ARGAGMt7pp)-( ORNDC, ARGDC, ARGDCpp)-( KAS15, ACOATA, MACPD)-( DHORD2, FRD2, CYTBD2pp)-( 3HAD160, ACOAD7f, HACD8i)-( 3HAD140, ACOAD6f, ECOAH7)-( 3HAD140, ACOAD6f, HACD7i)-( 3OAS160, ACOAD7f, HACD8i)-( 3OAR160, ACOAD7f, HACD8i)-( GARFT, GHMT2r, GLYCL)-( GART, GHMT2r, GLYCL)	(PGI, TPI, TALA, HEX7)-( TRDR, PFOR, FLDR, RNDR1b)-( TRDR, PFOR, FLDR, RNDR2b)-( TRDR, PFOR, FLDR, RNDR3b)-( PFOR, FLDR, RNDR1, GTHOr)-( PFOR, FLDR, RNDR1, GRXR)-( PFOR, FLDR, RNDR1, RNDR1b)-( PFOR, FLDR, RNDR2, GTHOr)-( PFOR, FLDR, RNDR2, GRXR)-( PFOR, FLDR, RNDR2, RNDR2b)-( PFOR, FLDR, RNDR3, GTHOr)-( PFOR, FLDR, RNDR3, GRXR)-( PFOR, FLDR, RNDR3, RNDR3b)-( 3HAD140, AGPAT141, ECOAH7, FA141ACPHi)…
Case 359	(3HAD100)-( 3HAD121)-( 3HAD141)-( 3HAD161)-( 3HAD181)-( 3HAD40)-( 3HAD60)-( 3HAD80)-( 3OAR100)-( 3OAR121)-( 3OAR141)-( 3OAR161)-( 3OAR181)-( 3OAR40)-( 3OAR60)-( 3OAR80)-( 3OAS100)-( 3OAS121)-( 3OAS141)-( 3OAS161)-( 3OAS181)-( 3OAS60)-( 3OAS80)-( ADCL)-( ADCS)-( ADMDC)-( AGMHE)-( AGPAT140)-( AGPAT180)-( AGPAT181)-( CLPNS140pp)-( CLPNS160pp)-( CLPNS161pp)-( CLPNS180pp)-( CLPNS181pp)-( DASYN140)-( D…	(PGPP181, PGPP181pp)-( PGPP180, PGPP180pp)-( PGPP161, PGPP161pp)-( PGPP160, PGPP160pp)-( PGPP140, PGPP140pp)-( PAPA181pp, PETNT181pp)-( PAPA161pp, PETNT161pp)-( ORNDC, AGMT)-( KAS15, KAS14)-( EAR80x, EAR80y)-( EAR60x, EAR60y)-( EAR40x, EAR40y)-( EAR181x, EAR181y)-( EAR161x, EAR161y)-( EAR141x, EAR141y)-( EAR121x, EAR121y)-( DHORD2, DHORD5)-( ADK1, ADK3)-( 3HAD140, AACPS1)-( 3HAD140, FACOAE140)-( …	(PFOR, FLDR, NDPK5)-( PFOR, FLDR, NDPK7)-( PFOR, FLDR, NDPK8)-( ORNDC, ARGDC, ARGAGMt7pp)-( ORNDC, ARGDC, ARGDCpp)-( KAS15, ACOATA, MACPD)-( EAR180x, EAR180y, ACOAD8f)-( EAR180x, EAR180y, AACPS6)-( EAR180x, EAR180y, FACOAE180)-( EAR140x, EAR140y, AACPS1)-( EAR140x, EAR140y, FACOAE140)-( EAR120x, EAR120y, ECOAH6)-( EAR120x, EAR120y, HACD6i)-( EAR100x, EAR100y, ECOAH6)-( EAR100x, EAR100y, HACD6i)-(…	(PGI, TPI, TALA, HEX7)-( CYTK1, NDPK3, TRDR, RNDR3b)-( TRDR, PFOR, FLDR, RNDR1b)-( TRDR, PFOR, FLDR, RNDR2b)-( TRDR, PFOR, FLDR, RNDR3b)-( CYTK1, NDPK3, NDPK7, DCYTD)-( CYTK1, NDPK3, NDPK7, CYTK2)-( CYTK1, NDPK3, NDPK7, NTD3)-( CYTK1, NDPK3, RNDR3, GTHOr)-( CYTK1, NDPK3, RNDR3, GRXR)-( CYTK1, NDPK3, RNDR3, RNDR3b)-( PFOR, FLDR, RNDR1, GTHOr)-( PFOR, FLDR, RNDR1, GRXR)-( PFOR, FLDR, RNDR1, RNDR1b)…
Case 360	(AGPAT180)-( CLPNS180pp)-( DASYN180)-( G1PTT)-( G3PAT180)-( MAN6PI)-( PAPA140pp)-( PAPA160pp)-( PAPA180pp)-( PGSA180)-( PMANM)-( PPA)-( PSD180)-( PSSA180)-( TDPGDH)-( UDCPDPpp)-( UDPG4E)	(PGPP180, PGPP180pp)-( EAR80x, EAR80y)-( EAR60x, EAR60y)-( EAR40x, EAR40y)-( EAR181x, EAR181y)-( EAR161x, EAR161y)-( EAR141x, EAR141y)-( EAR121x, EAR121y)-( 3OAS180, ACOAD8f)-( 3OAS180, AACPS6)-( 3OAS180, FACOAE180)-( 3OAR180, ACOAD8f)-( 3OAR180, AACPS6)-( 3OAR180, FACOAE180)-( 3HAD180, ACOAD8f)-( 3HAD180, AACPS6)-( 3HAD180, FACOAE180)	(EAR180x, EAR180y, ACOAD8f)-( EAR180x, EAR180y, AACPS6)-( EAR180x, EAR180y, FACOAE180)-( EAR140x, EAR140y, AACPS1)-( EAR140x, EAR140y, FACOAE140)-( EAR120x, EAR120y, ECOAH6)-( EAR120x, EAR120y, HACD6i)-( EAR100x, EAR100y, ECOAH6)-( EAR100x, EAR100y, HACD6i)	(CYTK1, NDPK3, TRDR, RNDR3b)-( CYTK1, NDPK3, NDPK7, DCYTD)-( CYTK1, NDPK3, NDPK7, NTD3)-( CYTK1, NDPK3, RNDR3, GTHOr)-( CYTK1, NDPK3, RNDR3, GRXR)-( CYTK1, NDPK3, RNDR3, RNDR3b)-( EAR160x, EAR160y, ACOAD7f, HACD8i)-( EAR140x, EAR140y, ACOAD6f, ECOAH7)-( EAR140x, EAR140y, ACOAD6f, HACD7i)-( EAR100x, EAR100y, AACPS7, ACOAD5f)-( EAR100x, EAR100y, AACPS7, ECOAH5)-( EAR100x, EAR100y, AACPS7, HACD5i)-(…
Case 361	(3OAR140)-( 3OAS140)-( A5PISO)-( ACCOAC)-( ADSL1r)-( ADSL2r)-( ADSS)-( AGPAT160)-( AGPAT161)-( AICART)-( AIRC2)-( AIRC3)-( APRAUR)-( ASPCT)-( CHORS)-( CTPS2)-( DASYN160)-( DASYN161)-( DB4PS)-( DDPA)-( DHFR)-( DHORTS)-( DHPPDA2)-( DHQS)-( DHQTi)-( DPCOAK)-( DTMPK)-( FMNAT)-( G1PACT)-( G3PD2)-( GF6PTA)-( GK1)-( GLNS)-( GLUPRT)-( GMPS2)-( GTPCII2)-( HCO3E)-( IMPC)-( IMPD)-( KDOCT2)-( KDOPP)-( KDOPS)…	(RPE, GND)-( SUCOAS, AKGDH)-( TKT2, GND)-( PRPPS, R15BPK)-( PPK, PPA)-( PFL, MTHFC)-( PFL, MTHFD)-( NDPK1, ADK3)-( HACD4, 3HAD100)-( HACD4, 3OAR100)-( HACD4, 3OAS100)-( HACD3, 3HAD100)-( HACD3, 3HAD40)-( HACD3, 3HAD60)-( HACD3, 3HAD80)-( HACD3, 3OAR100)-( HACD3, 3OAR40)-( HACD3, 3OAR60)-( HACD3, 3OAR80)-( HACD3, 3OAS100)-( HACD3, 3OAS60)-( HACD3, 3OAS80)-( HACD2, 3HAD100)-( HACD2, 3HAD40)-( HACD2…	(TALA, RPE, FBA3)-( TALA, RPE, PFK_3)-( TKT2, TALA, FBA3)-( TKT2, TALA, PFK_3)-( PFK, TPI, FBA3)-( PFK, TPI, PFK_3)-( NDPK3, RPI, CYTD)-( NDPK3, RPI, NTD4)-( GLYCL, GHMT2r, MTHFC)-( GLYCL, GHMT2r, MTHFD)-( FBA, TPI, FBA3)-( FBA, TPI, PFK_3)-( ECOAH6, HACD5, 3HAD120)-( ECOAH6, HACD5, 3OAR120)-( ECOAH6, HACD5, 3OAS120)-( ECOAH6, HACD4, 3HAD120)-( ECOAH6, HACD4, 3OAR120)-( ECOAH6, HACD4, 3OAS120)-( …	(PGM, TKT2, TPI, PGCD)-( PGM, TKT2, TPI, PSERT)-( PGM, TKT2, TPI, PSP_L)-( PGI, PGK, RPI, EDA)-( PGI, PGK, RPI, EDD)-( GAPD, PGI, RPI, EDA)-( GAPD, PGI, RPI, EDD)-( FBA, PGI, RPI, F6PA)-( FBA, PGI, RPI, GLYCDx)-( ENO, TKT2, TPI, PGCD)-( ENO, TKT2, TPI, PSERT)-( ENO, TKT2, TPI, PSP_L)-( ATPS4rpp, PGM, PTAr, AKGDH)-( ATPS4rpp, PGK, PTAr, AKGDH)-( ATPS4rpp, GAPD, PTAr, AKGDH)-( ATPS4rpp, ENO, PTAr, …
Case 362	(3OAR140)-( 3OAS140)-( 5DOAN)-( A5PISO)-( ACCOAC)-( ADSL1r)-( ADSL2r)-( ADSS)-( AGPAT160)-( AGPAT161)-( AHCYSNS)-( AICART)-( AIRC2)-( AIRC3)-( ALAALAr)-( ALAR)-( AMAOTr)-( AOXSr2)-( APRAUR)-( ASAD)-( ASP1DC)-( ASPCT)-( ASPK)-( BMOCOS)-( BMOGDS1)-( BMOGDS2)-( BTS5)-( CAt6pp)-( CDPMEK)-( CHORS)-( CHRPL)-( CPMPS)-( CTPS2)-( DAPE)-( DASYN160)-( DASYN161)-( DB4PS)-( DBTS)-( DDPA)-( DHDPRy)-( DHDPS)-( …	(PRASCSi_copy2, PRASCSi_copy1)-( MECDPDH2, MECDPDH5)-( RPE, GND)-( TMK, AMPMS2)-( TMK, PMPK)-( TMK, THZPSN3)-( TMK, TMPPP)-( TMK, TYRL)-( RNTR3c2, NDPK7)-( SUCOAS, AKGDH)-( RNTR2c2, NDPK5)-( TKT2, GND)-( RNTR1c2, NDPK8)-( PRPPS, R15BPK)-( PPPGO3, PPPGO)-( PPK, PPA)-( PFL, MTHFC)-( PFL, MTHFD)-( NDPK1, ADK3)-( HACD4, 3HAD100)-( HACD4, 3OAR100)-( HACD4, 3OAS100)-( HACD3, 3HAD100)-( HACD3, 3HAD40)-(…	(TALA, RPE, FBA3)-( TALA, RPE, PFK_3)-( RNTR3c2, TRDR, GRXR)-( RNTR3c2, TRDR, GTHOr)-( RNTR3c2, TRDR, RNDR3b)-( RNTR2c2, TRDR, GRXR)-( RNTR2c2, TRDR, GTHOr)-( RNTR2c2, TRDR, RNDR2b)-( TKT2, TALA, FBA3)-( TKT2, TALA, PFK_3)-( RNTR1c2, TRDR, GRXR)-( RNTR1c2, TRDR, GTHOr)-( RNTR1c2, TRDR, RNDR1b)-( POR5, MECDPDH2, FLDR2)-( PGI, TPI, GND)-( PFK, TPI, FBA3)-( PFK, TPI, PFK_3)-( NDPK3, RPI, CYTD)-( NDP…	(PGM, TKT2, TPI, PGCD)-( PGM, TKT2, TPI, PSERT)-( PGM, TKT2, TPI, PSP_L)-( PGI, TALA, TPI, FBA3)-( PGI, TALA, TPI, PFK_3)-( PGI, PGK, RPI, EDA)-( PGI, PGK, RPI, EDD)-( GAPD, PGI, RPI, EDA)-( GAPD, PGI, RPI, EDD)-( GLUABUTt7pp, GLUt4pp, SUCOAS, ACONTa)-( GLUABUTt7pp, GLUt4pp, SUCOAS, ACONTb)-( GLUABUTt7pp, GLUt4pp, SUCOAS, CS)-( GLUABUTt7pp, GLUt4pp, SUCOAS, ICDHyr)-( FBA, PGI, RPI, F6PA)-( FBA, P…
Case 363	(5DOAN)-( AHCYSNS)-( ALAALAr)-( ALAR)-( AMAOTr)-( ASAD)-( ASP1DC)-( ASPK)-( CAt6pp)-( CDPMEK)-( CHRPL)-( DAPE)-( DHDPRy)-( DHDPS)-( DMATT)-( DPR)-( DXPRIi)-( DXPS)-( E4PD)-( FCLT)-( G1SAT)-( GLUR)-( GLUTRR)-( GLUTRS)-( GRTT)-( HBZOPT)-( HMBS)-( MCTP1App)-( MECDPS)-( MEPCT)-( METS)-( MOHMT)-( MPTG)-( NADS1)-( OCTDPS)-( OHPBAT)-( OPHBDC)-( PANTS)-( PAPPT3)-( PDX5PS)-( PERD)-( PPBNGS)-( RHCCE)-( SDP…	(TMK, AMPMS2)-( TMK, PMPK)-( TMK, TMPPP)-( SUCOAS, AKGDH)-( PPPGO3, PPPGO)-( CYTK1, NTD4)-( CPPPGO, CPPPGO2)-( DMPPS, IPDPS)	(PGI, TPI, GND)-( NDPK3, NTD4, DRPA)-( NDPK3, NTD4, PPM2)-( FACOAE161, EAR161y, EAR161x)-( FACOAE160, EAR160y, EAR160x)-( FACOAE120, EAR120y, EAR120x)-( ECOAH3, EAR40y, EAR40x)-( ECOAH3, EAR60y, EAR60x)-( ECOAH3, EAR80y, EAR80x)-( ECOAH2, EAR40y, EAR40x)-( ECOAH2, EAR60y, EAR60x)-( ECOAH2, EAR80y, EAR80x)-( ECOAH1, EAR40y, EAR40x)-( ECOAH1, EAR60y, EAR60x)-( ECOAH1, EAR80y, EAR80x)-( ACOAD3f, EAR…	(FBA, PGI, RPE, F6PA)-( FBA, PGI, TKT1, F6PA)-( PGI, RPE, FBP, F6PA)-( PGI, TPI, G6PDH2r, CYTBDpp)-( PGI, TPI, G6PDH2r, GNK)-( PGI, TPI, PGL, CYTBDpp)-( PGI, TPI, PGL, GNK)-( PGI, TKT1, FBP, F6PA)-( PGI, PGK, EDA, GND)-( PGI, PGK, EDD, GND)-( PGI, PGK, G6PDH2r, CYTBDpp)-( PGI, PGK, G6PDH2r, GNK)-( PGI, PGK, PGL, CYTBDpp)-( PGI, PGK, PGL, GNK)-( NDPK3, TRDR, GRXR, NTD4)-( NDPK3, TRDR, GTHOr, NTD4)…
Case 364	(3HAD100)-( 3HAD121)-( 3HAD141)-( 3HAD161)-( 3HAD181)-( 3HAD40)-( 3HAD60)-( 3HAD80)-( 3OAR100)-( 3OAR121)-( 3OAR140)-( 3OAR141)-( 3OAR161)-( 3OAR181)-( 3OAR40)-( 3OAR60)-( 3OAR80)-( 3OAS100)-( 3OAS121)-( 3OAS140)-( 3OAS141)-( 3OAS161)-( 3OAS181)-( 3OAS60)-( 3OAS80)-( A5PISO)-( ACCOAC)-( ADCL)-( ADCS)-( ADMDC)-( ADSL1r)-( ADSL2r)-( ADSS)-( AGMHE)-( AGPAT140)-( AGPAT160)-( AGPAT161)-( AGPAT181)-( A…	(ORNCD, ACGK)-( ORNCD, ACGS)-( ORNCD, ACODA)-( ORNCD, ACOTA)-( ORNCD, AGPR)-( ADK1, ADK3)-( NADS1, NADS2)-( TKT2, GND)-( TKT2, G6PDH2r)-( TKT2, PGL)-( PGPP181, PGPP181pp)-( PGPP161, PGPP161pp)-( RPE, GND)-( RPE, G6PDH2r)-( RPE, PGL)-( RNTR3c, NDPK7)-( RNTR2c, NDPK5)-( PGPP160, PGPP160pp)-( RNTR1c, NDPK8)-( PGPP140, PGPP140pp)-( PPK, PPA)-( PNTOt4pp, ASP1DC)-( PNTOt4pp, DPR)-( PNTOt4pp, MOHMT)-( P…	(RNTR3c, TRDR, GRXR)-( RNTR3c, TRDR, GTHOr)-( RNTR3c, TRDR, RNDR3b)-( RNTR2c, TRDR, GRXR)-( RNTR2c, TRDR, GTHOr)-( RNTR2c, TRDR, RNDR2b)-( RNTR1c, TRDR, GRXR)-( RNTR1c, TRDR, GTHOr)-( RNTR1c, TRDR, RNDR1b)-( FLDR, TRDR, GRXR)-( FLDR, TRDR, GTHOr)-( FLDR, TRDR, RNDR1b)-( FLDR, TRDR, RNDR2b)-( FLDR, TRDR, RNDR3b)-( GHMT2r, GLYCL, GART)-( URIDK2r, DUTPDP, DURIK1)-( TKT1, GND, CHORM)-( TKT1, GND, PPN…	(PGM, TKT2, TPI, PGCD)-( PGM, TKT2, TPI, PSERT)-( PGM, TKT2, TPI, PSP_L)-( PGI, TKT1, TPI, HEX7)-( PGI, TKT1, TPI, XYLI2)-( PGI, TALA, TPI, HEX7)-( PGI, TALA, TPI, XYLI2)-( PGI, RPE, TPI, HEX7)-( PGI, RPE, TPI, XYLI2)-( PNTOt4pp, VALTA, VPAMTr, DHAD1)-( PNTOt4pp, VALTA, VPAMTr, ACLS)-( PNTOt4pp, VALTA, VPAMTr, KARA1)-( PGK, TKT1, TPI, CHORM)-( PGK, TKT1, TPI, PPND)-( PGK, TKT1, TPI, TYRTA)-( PGK,…
Case 365	(3HAD100)-( 3HAD121)-( 3HAD141)-( 3HAD161)-( 3HAD181)-( 3HAD40)-( 3HAD60)-( 3HAD80)-( 3OAR100)-( 3OAR121)-( 3OAR141)-( 3OAR161)-( 3OAR181)-( 3OAR40)-( 3OAR60)-( 3OAR80)-( 3OAS100)-( 3OAS121)-( 3OAS141)-( 3OAS161)-( 3OAS181)-( 3OAS60)-( 3OAS80)-( ADCL)-( ADCS)-( ADMDC)-( AGMHE)-( AGPAT140)-( AGPAT181)-( CBPS)-( CLPNS140pp)-( CLPNS160pp)-( CLPNS161pp)-( CLPNS181pp)-( DASYN140)-( DASYN181)-( DHFS)-(…	(ADK1, ADK3)-( TKT2, G6PDH2r)-( TKT2, PGL)-( PGPP181, PGPP181pp)-( PGPP161, PGPP161pp)-( RPE, G6PDH2r)-( RPE, PGL)-( PGPP160, PGPP160pp)-( PGPP140, PGPP140pp)-( MTHFD, GART)-( MTHFC, GART)-( KAS15, KAS14)-( FLDR, NDPK5)-( FLDR, NDPK7)-( FLDR, NDPK8)-( DHORD2, DHORD5)-( 3OAS120, ECOAH6)-( 3OAS120, HACD6i)-( 3OAR120, ECOAH6)-( 3OAR120, HACD6i)-( 3HAD140, AACPS1)-( 3HAD140, FACOAE140)-( 3HAD120, ECO…	(FLDR, TRDR, RNDR1b)-( FLDR, TRDR, RNDR2b)-( FLDR, TRDR, RNDR3b)-( GHMT2r, GLYCL, GART)-( PGM, PPCK, PPS)-( PGK, PPCK, PPS)-( KAS15, ACOATA, MACPD)-( FLDR, RNDR1, GRXR)-( FLDR, RNDR1, GTHOr)-( FLDR, RNDR1, RNDR1b)-( FLDR, RNDR2, GRXR)-( FLDR, RNDR2, GTHOr)-( FLDR, RNDR2, RNDR2b)-( FLDR, RNDR3, GRXR)-( FLDR, RNDR3, GTHOr)-( FLDR, RNDR3, RNDR3b)-( DHORD2, FRD2, CYTBD2pp)-( 3OAS160, ACOAD7f, HACD8i)…	(PGI, TALA, TPI, HEX7)-( FUM, MDH, ME2, ME1)-( FBA, PGI, TKT1, HEX7)-( FBA, PGI, TALA, HEX7)-( FBA, PGI, RPE, HEX7)-( PGI, TPI, HEX7, G6PDH2r)-( PGI, TPI, HEX7, PGL)-( PGI, TKT1, HEX7, FBP)-( PGI, TALA, HEX7, FBP)-( PGI, RPE, HEX7, FBP)-( PGI, PGM, HEX7, G6PDH2r)-( PGI, PGM, HEX7, PGL)-( PGK, PGI, HEX7, G6PDH2r)-( PGK, PGI, HEX7, PGL)-( FBA, PGI, HEX7, G6PDH2r)-( FBA, PGI, HEX7, PGL)-( FBA, PGI, …
Case 366	()	(PFL, MTHFC)-( PFL, MTHFD)	(NDPK3, RPI, CYTD)-( NDPK3, RPI, NTD4)-( CYTK1, RPI, CYTD)-( RPE, G6PDH2r, CYTBDpp)-( RPE, PGL, CYTBDpp)-( TKT2, G6PDH2r, CYTBDpp)-( TKT2, PGL, CYTBDpp)-( PFL, GARFT, FTHFD)-( GAPD, TKT2, TPI)-( GLYCL, GHMT2r, PFL)-( PGI, TPI, RPI)-( PGK, TKT2, TPI)	(PGM, TKT2, TPI, PGCD)-( PGM, TKT2, TPI, PSERT)-( PGM, TKT2, TPI, PSP_L)-( PGI, PGK, RPI, EDA)-( PGI, PGK, RPI, EDD)-( GAPD, PGI, RPI, EDA)-( GAPD, PGI, RPI, EDD)-( FBA, PGI, RPI, F6PA)-( FBA, PGI, RPI, GLYCDx)-( ENO, TKT2, TPI, PGCD)-( ENO, TKT2, TPI, PSERT)-( ENO, TKT2, TPI, PSP_L)-( PGI, RPI, FBP, F6PA)-( PGI, RPI, FBP, GLYCDx)-( PGM, PPCK, TRSARr, PPS)-( PGK, PPCK, TRSARr, PPS)-( GAPD, PPCK, …
Case 367	(5DOAN)-( AMAOTr)-( CDPMEK)-( CHRPL)-( DBTS)-( DMATT)-( DXPRIi)-( DXPS)-( E4PD)-( FCLT)-( GRTT)-( HBZOPT)-( MCTP1App)-( MECDPS)-( MEPCT)-( OCTDPS)-( OHPBAT)-( OPHBDC)-( PDX5PS)-( PERD)-( TMPK)-( UDCPDPS)-( UPPDC1)	(TMK, AMPMS2)-( TMK, PMPK)-( TMK, TMPPP)-( PPPGO3, PPPGO)-( PFL, MTHFC)-( PFL, MTHFD)-( IPDPS, IPDDI)-( DMPPS, IPDDI)-( CYTK1, NTD4)-( CPPPGO, CPPPGO2)-( DMPPS, IPDPS)	(PGI, TPI, GND)-( NDPK3, RPI, CYTD)-( NDPK3, RPI, NTD4)-( CYTK1, RPI, CYTD)-( RPE, G6PDH2r, CYTBDpp)-( RPE, PGL, CYTBDpp)-( TKT2, G6PDH2r, CYTBDpp)-( TKT2, PGL, CYTBDpp)-( PFL, GARFT, FTHFD)-( NDPK3, NTD4, DRPA)-( NDPK3, NTD4, PPM2)-( GAPD, TKT2, TPI)-( GLYCL, GHMT2r, PFL)-( PGI, TKT1, TPI)-( PGI, TPI, RPE)-( PGI, TPI, RPI)-( PGK, TKT2, TPI)	(PGM, TKT2, TPI, PGCD)-( PGM, TKT2, TPI, PSERT)-( PGM, TKT2, TPI, PSP_L)-( PGI, PGK, RPI, EDA)-( PGI, PGK, RPI, EDD)-( GAPD, PGI, RPI, EDA)-( GAPD, PGI, RPI, EDD)-( FBA, PGI, RPI, F6PA)-( FBA, PGI, RPI, GLYCDx)-( FBA, PGI, RPE, F6PA)-( FBA, PGI, RPE, GLYCDx)-( FBA, PGI, TKT1, F6PA)-( FBA, PGI, TKT1, GLYCDx)-( ENO, TKT2, TPI, PGCD)-( ENO, TKT2, TPI, PSERT)-( ENO, TKT2, TPI, PSP_L)-( PGI, RPI, FBP,…
Case 368	(5DOAN)-( AMAOTr)-( CDPMEK)-( CHRPL)-( DMATT)-( DXPRIi)-( DXPS)-( E4PD)-( FCLT)-( GRTT)-( HBZOPT)-( MCTP1App)-( MECDPS)-( MEPCT)-( OCTDPS)-( OHPBAT)-( OPHBDC)-( PDX5PS)-( PERD)-( TMPK)-( UDCPDPS)-( UPPDC1)	(TMK, AMPMS2)-( TMK, PMPK)-( TMK, TMPPP)-( PPPGO3, PPPGO)-( CYTK1, NTD4)-( CPPPGO, CPPPGO2)-( DMPPS, IPDPS)	(PGI, TPI, GND)-( NDPK3, NTD4, DRPA)-( NDPK3, NTD4, PPM2)-( PGI, TKT1, TPI)-( PGI, TPI, RPE)	(FBA, PGI, RPE, F6PA)-( FBA, PGI, TKT1, F6PA)-( PGI, RPE, FBP, F6PA)-( PGI, TPI, G6PDH2r, CYTBDpp)-( PGI, TPI, G6PDH2r, GNK)-( PGI, TPI, PGL, CYTBDpp)-( PGI, TPI, PGL, GNK)-( PGI, TKT1, FBP, F6PA)-( PGI, PGK, EDA, GND)-( PGI, PGK, EDD, GND)-( PGI, PGK, G6PDH2r, CYTBDpp)-( PGI, PGK, G6PDH2r, GNK)-( PGI, PGK, PGL, CYTBDpp)-( PGI, PGK, PGL, GNK)-( NDPK3, TRDR, NTD4, RNDR3b)-( GAPD, PGI, EDA, GND)-( …
Case 369	(CBPS)-( DNMPPA)-( MALS)-( ORNDC)-( RPI)	(TKT2, G6PDH2r)-( TKT2, PGL)-( RPE, G6PDH2r)-( RPE, PGL)-( FLDR, NDPK5)-( FLDR, NDPK7)-( FLDR, NDPK8)-( GARFT, PFL)-( MTHFC, PFL)-( MTHFD, PFL)-( RPE, TALA)	(FLDR, TRDR, RNDR1b)-( FLDR, TRDR, RNDR2b)-( FLDR, TRDR, RNDR3b)-( PGM, PPCK, PPS)-( PGK, PPCK, PPS)-( FLDR, RNDR1, GRXR)-( FLDR, RNDR1, GTHOr)-( FLDR, RNDR1, RNDR1b)-( FLDR, RNDR2, GRXR)-( FLDR, RNDR2, GTHOr)-( FLDR, RNDR2, RNDR2b)-( FLDR, RNDR3, GRXR)-( FLDR, RNDR3, GTHOr)-( FLDR, RNDR3, RNDR3b)-( 3OAS120, CTECOAI6, AACPS3)-( 3OAS120, CTECOAI6, ACOAD7f)-( 3OAS120, CTECOAI6, FACOAE160)-( 3OAS120…	(PGM, TKT2, TPI, PGCD)-( PGM, TKT2, TPI, PSERT)-( PGM, TKT2, TPI, PSP_L)-( FUM, MDH, ME2, ME1)-( FBA, PGI, TKT1, HEX7)-( FBA, PGI, TKT1, XYLI2)-( FBA, PGI, TALA, HEX7)-( FBA, PGI, TALA, XYLI2)-( FBA, PGI, RPE, HEX7)-( FBA, PGI, RPE, XYLI2)-( ENO, TKT2, TPI, PGCD)-( ENO, TKT2, TPI, PSERT)-( ENO, TKT2, TPI, PSP_L)-( PGI, TPI, HEX7, G6PDH2r)-( PGI, TPI, HEX7, PGL)-( PGI, TPI, G6PDH2r, XYLI2)-( PGI, …
Case 370	(CBPS)-( DNMPPA)-( ORNDC)-( RPI)	(TKT2, G6PDH2r)-( TKT2, PGL)-( RPE, G6PDH2r)-( RPE, PGL)-( FLDR, NDPK5)-( FLDR, NDPK7)-( FLDR, NDPK8)-( GARFT, PFL)-( RPE, TALA)	(FLDR, TRDR, RNDR1b)-( FLDR, TRDR, RNDR2b)-( FLDR, TRDR, RNDR3b)-( PGM, PPCK, PPS)-( PGK, PPCK, PPS)-( FLDR, RNDR1, GRXR)-( FLDR, RNDR1, GTHOr)-( FLDR, RNDR1, RNDR1b)-( FLDR, RNDR2, GRXR)-( FLDR, RNDR2, GTHOr)-( FLDR, RNDR2, RNDR2b)-( FLDR, RNDR3, GRXR)-( FLDR, RNDR3, GTHOr)-( FLDR, RNDR3, RNDR3b)-( GAPD, PPCK, PPS)	(FUM, MDH, ME2, ME1)-( FBA, PGI, TKT1, HEX7)-( FBA, PGI, TALA, HEX7)-( FBA, PGI, RPE, HEX7)-( PGI, TPI, HEX7, G6PDH2r)-( PGI, TPI, HEX7, PGL)-( PGI, TKT1, HEX7, FBP)-( PGI, TALA, HEX7, FBP)-( PGI, RPE, HEX7, FBP)-( PGI, PGM, HEX7, G6PDH2r)-( PGI, PGM, HEX7, PGL)-( PGK, PGI, HEX7, G6PDH2r)-( PGK, PGI, HEX7, PGL)-( FBA, PGI, HEX7, G6PDH2r)-( FBA, PGI, HEX7, PGL)-( FBA, PGI, HEX7, GND)-( ENO, PGI, H…
Case 371	(G3PD2)-( GMPS2)-( IMPD)-( NDPK2)-( NDPK4)	(SUCOAS, AKGDH)-( NDPK1, ADK3)-( ACOAD1f, 3HAD100)-( ACOAD1f, 3HAD40)-( ACOAD1f, 3HAD60)-( ACOAD1f, 3HAD80)-( ACOAD1f, 3OAR100)-( ACOAD1f, 3OAR40)-( ACOAD1f, 3OAR60)-( ACOAD1f, 3OAR80)-( ACOAD1f, 3OAS100)-( ACOAD1f, 3OAS60)-( ACOAD1f, 3OAS80)	(MTHFD, PFL, OBTFL)-( MTHFC, PFL, OBTFL)-( PFK, TPI, FBA3)-( PFK, TPI, PFK_3)-( FBA, TPI, FBA3)-( FBA, TPI, PFK_3)-( ADK1, NDPK1, R15BPK)-( ACOAD1f, ECOAH6, 3HAD120)-( ACOAD1f, ECOAH6, 3OAR120)-( ACOAD1f, ECOAH6, 3OAS120)-( ACOAD1f, 3HAD120, 3HAD121)-( ACOAD1f, 3HAD120, 3HAD141)-( ACOAD1f, 3HAD120, 3OAR121)-( ACOAD1f, 3HAD120, 3OAR141)-( ACOAD1f, 3HAD120, 3OAS121)-( ACOAD1f, 3HAD120, 3OAS141)-( A…	(PGI, TKT1, TPI, HEX7)-( PGI, TKT1, TPI, XYLI2)-( PGI, RPI, TPI, HEX7)-( PGI, RPI, TPI, XYLI2)-( PGI, RPE, TPI, HEX7)-( PGI, RPE, TPI, XYLI2)-( GHMT2r, GLYCL, PFL, OBTFL)-( ARGORNt7pp, ORNDC, CBMKr, CBPS)-( PGI, TPI, HEX7, GND)-( PGI, TPI, XYLI2, GND)-( NDPK3, RPI, CYTD, CSND)-( NDPK3, RPI, NTD4, CSND)-( CYTBO3_4pp, TKT2, G6PDH2r, CYTBDpp)-( CYTBO3_4pp, TKT2, PGL, CYTBDpp)-( CYTBO3_4pp, RPE, G6PD…
Case 372	(G3PD2)-( GMPS2)-( IMPD)-( NDPK2)-( NDPK4)	(SUCOAS, AKGDH)-( NDPK1, ADK3)-( ACOAD1f, 3HAD100)-( ACOAD1f, 3HAD40)-( ACOAD1f, 3HAD60)-( ACOAD1f, 3HAD80)-( ACOAD1f, 3OAR100)-( ACOAD1f, 3OAR40)-( ACOAD1f, 3OAR60)-( ACOAD1f, 3OAR80)-( ACOAD1f, 3OAS100)-( ACOAD1f, 3OAS60)-( ACOAD1f, 3OAS80)	(MTHFD, PFL, OBTFL)-( MTHFC, PFL, OBTFL)-( PFK, TPI, FBA3)-( PFK, TPI, PFK_3)-( FBA, TPI, FBA3)-( FBA, TPI, PFK_3)-( ADK1, NDPK1, R15BPK)-( ACOAD1f, ECOAH6, 3HAD120)-( ACOAD1f, ECOAH6, 3OAR120)-( ACOAD1f, ECOAH6, 3OAS120)-( ACOAD1f, 3HAD120, 3HAD121)-( ACOAD1f, 3HAD120, 3HAD141)-( ACOAD1f, 3HAD120, 3OAR121)-( ACOAD1f, 3HAD120, 3OAR141)-( ACOAD1f, 3HAD120, 3OAS121)-( ACOAD1f, 3HAD120, 3OAS141)-( A…	(PGI, TKT1, TPI, HEX7)-( PGI, TKT1, TPI, XYLI2)-( PGI, RPI, TPI, HEX7)-( PGI, RPI, TPI, XYLI2)-( PGI, RPE, TPI, HEX7)-( PGI, RPE, TPI, XYLI2)-( GHMT2r, GLYCL, PFL, OBTFL)-( ARGORNt7pp, ORNDC, CBMKr, CBPS)-( PGI, TPI, HEX7, GND)-( PGI, TPI, XYLI2, GND)-( NDPK3, RPI, CYTD, CSND)-( NDPK3, RPI, NTD4, CSND)-( CYTBO3_4pp, TKT2, G6PDH2r, CYTBDpp)-( CYTBO3_4pp, TKT2, PGL, CYTBDpp)-( CYTBO3_4pp, RPE, G6PD…
Case 373	()	(SUCOAS, AKGDH)	(ACOAD1f, EAR40x, EAR40y)-( ACOAD1f, EAR60y, EAR60x)-( ACOAD1f, EAR80y, EAR80x)	(ACOAD1f, ECOAH6, EAR100y, EAR100x)-( ACOAD1f, ECOAH6, EAR120y, EAR120x)-( ACOAD1f, 3HAD120, EAR121y, EAR121x)-( ACOAD1f, 3HAD120, EAR141y, EAR141x)-( ACOAD1f, 3OAR120, EAR121y, EAR121x)-( ACOAD1f, 3OAR120, EAR141y, EAR141x)-( ACOAD1f, 3OAS120, EAR121y, EAR121x)-( ACOAD1f, 3OAS120, EAR141y, EAR141x)
Case 374	(3HAD100)-( 3HAD121)-( 3HAD141)-( 3HAD161)-( 3HAD181)-( 3HAD40)-( 3HAD60)-( 3HAD80)-( 3OAR100)-( 3OAR121)-( 3OAR141)-( 3OAR161)-( 3OAR181)-( 3OAR40)-( 3OAR60)-( 3OAR80)-( 3OAS100)-( 3OAS121)-( 3OAS141)-( 3OAS161)-( 3OAS181)-( 3OAS60)-( 3OAS80)-( ADMDC)-( AGMHE)-( AGPAT140)-( AGPAT181)-( CLPNS140pp)-( CLPNS160pp)-( CLPNS161pp)-( CLPNS181pp)-( DASYN140)-( DASYN181)-( G3PAT140)-( G3PAT160)-( G3PAT16…	(SUCOAS, AKGDH)-( PGPP181, PGPP181pp)-( PGPP161, PGPP161pp)-( PGPP160, PGPP160pp)-( PGPP140, PGPP140pp)-( ORNDC, AGMT)-( NDPK1, ADK3)-( KAS15, KAS14)-( DHORD2, DHORD5)-( ADK1, ADK3)-( 3HAD140, AACPS1)-( 3HAD140, FACOAE140)-( 3HAD120, ECOAH6)-( 3OAS120, ECOAH6)-( 3OAR120, ECOAH6)-( ADK1, NDPK1)-( FBA, TPI)-( GARFT, MTHFC)-( GARFT, MTHFD)-( GART, MTHFC)-( GART, MTHFD)-( PFK, TPI)-( TKT1, TALA)-( TK…	(MTHFD, PFL, OBTFL)-( MTHFC, PFL, OBTFL)-( ORNDC, ARGDC, ARGAGMt7pp)-( ORNDC, ARGDC, ARGDCpp)-( KAS15, ACOATA, MACPD)-( CYTBO3_4pp, CYTBDpp, DHORD5)-( DHORD2, FRD2, CYTBD2pp)-( 3HAD160, CTECOAI7, CTECOAI8)-( 3HAD160, CTECOAI7, ECOAH8)-( 3HAD160, CTECOAI7, ACACT8r)-( 3HAD140, ACOAD6f, ECOAH7)-( 3HAD140, CTECOAI6, ECOAH7)-( 3HAD120, ACOAD6f, CTECOAI6)-( 3HAD120, CTECOAI6, ECOAH7)-( 3OAS160, CTECOAI…	(PGI, TPI, TALA, HEX7)-( PGI, TPI, TALA, XYLI2)-( PGI, TKT1, TPI, HEX7)-( PGI, TKT1, TPI, XYLI2)-( PGI, RPI, TPI, HEX7)-( PGI, RPI, TPI, XYLI2)-( PGI, RPE, TPI, HEX7)-( PGI, RPE, TPI, XYLI2)-( GHMT2r, GLYCL, PFL, OBTFL)-( ARGORNt7pp, ORNDC, CBMKr, CBPS)-( PGI, TPI, HEX7, GND)-( PGI, TPI, XYLI2, GND)-( NDPK3, RPI, CYTD, CSND)-( NDPK3, RPI, NTD4, CSND)-( CYTBO3_4pp, TKT2, G6PDH2r, CYTBDpp)-( CYTBO3…
Case 375	(3HAD100)-( 3HAD121)-( 3HAD141)-( 3HAD161)-( 3HAD181)-( 3HAD40)-( 3HAD60)-( 3HAD80)-( 3OAR100)-( 3OAR121)-( 3OAR141)-( 3OAR161)-( 3OAR181)-( 3OAR40)-( 3OAR60)-( 3OAR80)-( 3OAS100)-( 3OAS121)-( 3OAS141)-( 3OAS161)-( 3OAS181)-( 3OAS60)-( 3OAS80)-( ADMDC)-( AGMHE)-( AGPAT140)-( AGPAT180)-( AGPAT181)-( CLPNS140pp)-( CLPNS160pp)-( CLPNS161pp)-( CLPNS180pp)-( CLPNS181pp)-( DASYN140)-( DASYN180)-( DASYN…	(SUCOAS, AKGDH)-( PGPP181, PGPP181pp)-( PGPP180, PGPP180pp)-( PGPP161, PGPP161pp)-( PGPP160, PGPP160pp)-( PGPP140, PGPP140pp)-( PAPA181pp, PETNT181pp)-( PAPA161pp, PETNT161pp)-( ORNDC, AGMT)-( NDPK1, ADK3)-( KAS15, KAS14)-( EAR80x, EAR80y)-( EAR60x, EAR60y)-( EAR40x, EAR40y)-( EAR181x, EAR181y)-( EAR161x, EAR161y)-( EAR141x, EAR141y)-( EAR121x, EAR121y)-( DHORD2, DHORD5)-( ADK1, ADK3)-( 3HAD140, …	(MTHFD, PFL, OBTFL)-( MTHFC, PFL, OBTFL)-( ORNDC, ARGDC, ARGAGMt7pp)-( ORNDC, ARGDC, ARGDCpp)-( KAS15, ACOATA, MACPD)-( CYTBO3_4pp, CYTBDpp, DHORD5)-( EAR180x, EAR180y, ACOAD8f)-( EAR180x, EAR180y, AACPS6)-( EAR180x, EAR180y, FACOAE180)-( EAR180x, EAR180y, CTECOAI8)-( EAR140x, EAR140y, AACPS1)-( EAR140x, EAR140y, FACOAE140)-( EAR120x, EAR120y, ECOAH6)-( EAR100x, EAR100y, ECOAH6)-( DHORD2, FRD2, C…	(PGI, TPI, TALA, HEX7)-( PGI, TPI, TALA, XYLI2)-( PGI, TKT1, TPI, HEX7)-( PGI, TKT1, TPI, XYLI2)-( PGI, RPI, TPI, HEX7)-( PGI, RPI, TPI, XYLI2)-( PGI, RPE, TPI, HEX7)-( PGI, RPE, TPI, XYLI2)-( GHMT2r, GLYCL, PFL, OBTFL)-( CYTK1, NDPK3, TRDR, RNDR3b)-( ARGORNt7pp, ORNDC, CBMKr, CBPS)-( PGI, TPI, HEX7, GND)-( PGI, TPI, XYLI2, GND)-( NDPK3, RPI, CYTD, CSND)-( NDPK3, RPI, NTD4, CSND)-( CYTK1, NDPK3, …
Case 376	(AGPAT180)-( CLPNS180pp)-( DASYN180)-( G1PTT)-( G3PAT180)-( MAN1PT2)-( MAN6PI)-( PAPA140pp)-( PAPA160pp)-( PAPA180pp)-( PGSA180)-( PMANM)-( PSD180)-( PSSA180)-( TDPGDH)-( UDCPDPpp)-( UDPG4E)	(SUCOAS, AKGDH)-( PGPP180, PGPP180pp)-( EAR80x, EAR80y)-( EAR60x, EAR60y)-( EAR40x, EAR40y)-( EAR181x, EAR181y)-( EAR161x, EAR161y)-( EAR141x, EAR141y)-( EAR121x, EAR121y)-( 3OAS180, ACOAD8f)-( 3OAS180, AACPS6)-( 3OAS180, FACOAE180)-( 3OAS180, CTECOAI8)-( 3OAR180, ACOAD8f)-( 3OAR180, AACPS6)-( 3OAR180, FACOAE180)-( 3OAR180, CTECOAI8)-( 3HAD180, ACOAD8f)-( 3HAD180, AACPS6)-( 3HAD180, FACOAE180)-( …	(EAR180x, EAR180y, ACOAD8f)-( EAR180x, EAR180y, AACPS6)-( EAR180x, EAR180y, FACOAE180)-( EAR180x, EAR180y, CTECOAI8)-( EAR140x, EAR140y, AACPS1)-( EAR140x, EAR140y, FACOAE140)-( EAR120x, EAR120y, ECOAH6)-( EAR100x, EAR100y, ECOAH6)	(CYTK1, NDPK3, TRDR, RNDR3b)-( CYTK1, NDPK3, NDPK7, DCYTD)-( CYTK1, NDPK3, NDPK7, NTD3)-( CYTK1, NDPK3, RNDR3, GTHOr)-( CYTK1, NDPK3, RNDR3, GRXR)-( CYTK1, NDPK3, RNDR3, RNDR3b)-( EAR160x, EAR160y, CTECOAI7, ECOAH8)-( EAR160x, EAR160y, CTECOAI7, ACACT8r)-( EAR160x, EAR160y, CTECOAI7, CTECOAI8)-( EAR140x, EAR140y, ACOAD6f, ECOAH7)-( EAR140x, EAR140y, CTECOAI6, ECOAH7)-( EAR120x, EAR120y, ACOAD6f, …
Case 377	(3HAD100)-( 3HAD121)-( 3HAD141)-( 3HAD161)-( 3HAD181)-( 3HAD40)-( 3HAD60)-( 3HAD80)-( 3OAR100)-( 3OAR121)-( 3OAR141)-( 3OAR161)-( 3OAR181)-( 3OAR40)-( 3OAR60)-( 3OAR80)-( 3OAS100)-( 3OAS121)-( 3OAS141)-( 3OAS161)-( 3OAS181)-( 3OAS60)-( 3OAS80)-( ADMDC)-( AGMHE)-( AGPAT140)-( AGPAT181)-( CLPNS140pp)-( CLPNS160pp)-( CLPNS161pp)-( CLPNS181pp)-( DASYN140)-( DASYN181)-( G3PAT140)-( G3PAT160)-( G3PAT16…	(PGPP181, PGPP181pp)-( PGPP161, PGPP161pp)-( PGPP160, PGPP160pp)-( PGPP140, PGPP140pp)-( ORNDC, AGMT)-( KAS15, KAS14)-( DHORD2, DHORD5)-( ADK1, ADK3)-( 3HAD140, AACPS1)-( 3HAD140, FACOAE140)-( 3HAD120, ECOAH6)-( 3OAS120, ECOAH6)-( 3OAR120, ECOAH6)-( ADK1, NDPK1)-( FBA, TPI)-( GARFT, MTHFC)-( GARFT, MTHFD)-( GART, MTHFC)-( GART, MTHFD)-( PFK, TPI)-( TKT1, TALA)-( TKT2, TALA)	(ORNDC, ARGDC, ARGAGMt7pp)-( ORNDC, ARGDC, ARGDCpp)-( KAS15, ACOATA, MACPD)-( DHORD2, FRD2, CYTBD2pp)-( 3HAD140, ACOAD6f, ECOAH7)-( GARFT, GHMT2r, GLYCL)-( GART, GHMT2r, GLYCL)	(PGI, TPI, TALA, HEX7)-( 3HAD140, AGPAT141, ECOAH7, FA141ACPHi)-( 3HAD140, G3PAT141, ECOAH7, FA141ACPHi)-( 3HAD120, AGPAT141, ECOAH7, FA141ACPHi)-( 3HAD120, G3PAT141, ECOAH7, FA141ACPHi)-( 3HAD120, ACOAD6f, AGPAT141, FA141ACPHi)-( 3HAD120, ACOAD6f, G3PAT141, FA141ACPHi)-( 3OAS120, AGPAT141, ECOAH7, FA141ACPHi)-( 3OAS120, G3PAT141, ECOAH7, FA141ACPHi)-( 3OAS120, ACOAD6f, AGPAT141, FA141ACPHi)-( 3O…
Case 378	(3HAD100)-( 3HAD121)-( 3HAD141)-( 3HAD161)-( 3HAD181)-( 3HAD40)-( 3HAD60)-( 3HAD80)-( 3OAR100)-( 3OAR121)-( 3OAR141)-( 3OAR161)-( 3OAR181)-( 3OAR40)-( 3OAR60)-( 3OAR80)-( 3OAS100)-( 3OAS121)-( 3OAS141)-( 3OAS161)-( 3OAS181)-( 3OAS60)-( 3OAS80)-( ADMDC)-( AGMHE)-( AGPAT140)-( AGPAT180)-( AGPAT181)-( CLPNS140pp)-( CLPNS160pp)-( CLPNS161pp)-( CLPNS180pp)-( CLPNS181pp)-( DASYN140)-( DASYN180)-( DASYN…	(PGPP181, PGPP181pp)-( PGPP180, PGPP180pp)-( PGPP161, PGPP161pp)-( PGPP160, PGPP160pp)-( PGPP140, PGPP140pp)-( PAPA181pp, PETNT181pp)-( PAPA161pp, PETNT161pp)-( ORNDC, AGMT)-( KAS15, KAS14)-( EAR80x, EAR80y)-( EAR60x, EAR60y)-( EAR40x, EAR40y)-( EAR181x, EAR181y)-( EAR161x, EAR161y)-( EAR141x, EAR141y)-( EAR121x, EAR121y)-( DHORD2, DHORD5)-( ADK1, ADK3)-( 3HAD140, AACPS1)-( 3HAD140, FACOAE140)-( …	(ORNDC, ARGDC, ARGAGMt7pp)-( ORNDC, ARGDC, ARGDCpp)-( KAS15, ACOATA, MACPD)-( EAR180x, EAR180y, ACOAD8f)-( EAR180x, EAR180y, AACPS6)-( EAR180x, EAR180y, FACOAE180)-( EAR140x, EAR140y, AACPS1)-( EAR140x, EAR140y, FACOAE140)-( EAR120x, EAR120y, ECOAH6)-( EAR100x, EAR100y, ECOAH6)-( DHORD2, FRD2, CYTBD2pp)-( 3HAD140, ACOAD6f, ECOAH7)-( GARFT, GHMT2r, GLYCL)-( GART, GHMT2r, GLYCL)	(PGI, TPI, TALA, HEX7)-( CYTK1, NDPK3, TRDR, RNDR3b)-( CYTK1, NDPK3, NDPK7, DCYTD)-( CYTK1, NDPK3, NDPK7, CYTK2)-( CYTK1, NDPK3, NDPK7, NTD3)-( CYTK1, NDPK3, RNDR3, GTHOr)-( CYTK1, NDPK3, RNDR3, GRXR)-( CYTK1, NDPK3, RNDR3, RNDR3b)-( EAR140x, EAR140y, ACOAD6f, ECOAH7)-( EAR100x, EAR100y, AACPS7, ACOAD5f)-( EAR100x, EAR100y, AACPS7, ECOAH5)-( EAR100x, EAR100y, FACOAE120, ACOAD5f)-( EAR100x, EAR100…
Case 379	(AGPAT180)-( CLPNS180pp)-( DASYN180)-( G1PTT)-( G3PAT180)-( MAN6PI)-( PAPA140pp)-( PAPA160pp)-( PAPA180pp)-( PGSA180)-( PMANM)-( PSD180)-( PSSA180)-( TDPGDH)-( UDCPDPpp)-( UDPG4E)	(PGPP180, PGPP180pp)-( EAR80x, EAR80y)-( EAR60x, EAR60y)-( EAR40x, EAR40y)-( EAR181x, EAR181y)-( EAR161x, EAR161y)-( EAR141x, EAR141y)-( EAR121x, EAR121y)-( 3OAS180, ACOAD8f)-( 3OAS180, AACPS6)-( 3OAS180, FACOAE180)-( 3OAR180, ACOAD8f)-( 3OAR180, AACPS6)-( 3OAR180, FACOAE180)-( 3HAD180, ACOAD8f)-( 3HAD180, AACPS6)-( 3HAD180, FACOAE180)	(EAR180x, EAR180y, ACOAD8f)-( EAR180x, EAR180y, AACPS6)-( EAR180x, EAR180y, FACOAE180)-( EAR140x, EAR140y, AACPS1)-( EAR140x, EAR140y, FACOAE140)-( EAR120x, EAR120y, ECOAH6)-( EAR100x, EAR100y, ECOAH6)	(CYTK1, NDPK3, TRDR, RNDR3b)-( CYTK1, NDPK3, NDPK7, DCYTD)-( CYTK1, NDPK3, NDPK7, NTD3)-( CYTK1, NDPK3, RNDR3, GTHOr)-( CYTK1, NDPK3, RNDR3, GRXR)-( CYTK1, NDPK3, RNDR3, RNDR3b)-( EAR140x, EAR140y, ACOAD6f, ECOAH7)-( EAR100x, EAR100y, AACPS7, ACOAD5f)-( EAR100x, EAR100y, AACPS7, ECOAH5)-( EAR100x, EAR100y, FACOAE120, ACOAD5f)-( EAR100x, EAR100y, FACOAE120, ECOAH5)
Case 380	(G3PD2)-( GMPS2)-( IMPD)-( NDPK2)-( NDPK4)	(SUCOAS, AKGDH)-( PFL, MTHFC)-( PFL, MTHFD)-( NDPK1, ADK3)-( CBMKr, CBPS)-( ACOAD1f, 3HAD100)-( ACOAD1f, 3HAD40)-( ACOAD1f, 3HAD60)-( ACOAD1f, 3HAD80)-( ACOAD1f, 3OAR100)-( ACOAD1f, 3OAR40)-( ACOAD1f, 3OAR60)-( ACOAD1f, 3OAR80)-( ACOAD1f, 3OAS100)-( ACOAD1f, 3OAS60)-( ACOAD1f, 3OAS80)	(TALA, RPE, FBA3)-( TALA, RPE, PFK_3)-( PFK, TPI, FBA3)-( PFK, TPI, PFK_3)-( NDPK3, RPI, CYTD)-( NDPK3, RPI, NTD4)-( FBA, TPI, FBA3)-( FBA, TPI, PFK_3)-( CYTK1, RPI, CYTD)-( ADK1, NDPK1, R15BPK)-( ACOAD1f, ECOAH6, 3HAD120)-( ACOAD1f, ECOAH6, 3OAR120)-( ACOAD1f, ECOAH6, 3OAS120)-( RPE, G6PDH2r, CYTBDpp)-( RPE, PGL, CYTBDpp)-( TKT2, G6PDH2r, CYTBDpp)-( TKT2, PGL, CYTBDpp)-( PFL, GARFT, FTHFD)-( ACO…	(PGM, TKT2, TPI, PGCD)-( PGM, TKT2, TPI, PSERT)-( PGM, TKT2, TPI, PSP_L)-( PGI, PGK, RPI, EDA)-( PGI, PGK, RPI, EDD)-( GAPD, PGI, RPI, EDA)-( GAPD, PGI, RPI, EDD)-( FBA, PGI, RPI, F6PA)-( FBA, PGI, RPI, GLYCDx)-( ENO, TKT2, TPI, PGCD)-( ENO, TKT2, TPI, PSERT)-( ENO, TKT2, TPI, PSP_L)-( PGI, RPI, FBP, F6PA)-( PGI, RPI, FBP, GLYCDx)-( PGM, GLXCL, PPCK, PPS)-( PGM, ICL, PPCK, PPS)-( PGM, PPCK, TRSAR…
Case 381	(BMOCOS)-( BMOGDS1)-( BMOGDS2)-( CPMPS)-( E4PD)-( G3PD2)-( GMPS2)-( I2FE2SR)-( I2FE2SS)-( I2FE2SS2)-( I2FE2ST)-( I4FE4SR)-( I4FE4ST)-( IMPD)-( MOADSUx)-( MOCOS)-( MPTAT)-( MPTS)-( MPTSS)-( NDPK2)-( NDPK4)-( OHPBAT)-( PERD)	(SUCOAS, AKGDH)-( PFL, MTHFC)-( PFL, MTHFD)-( NDPK1, ADK3)-( CBMKr, CBPS)-( CYTK1, NTD4)-( ACOAD1f, 3HAD100)-( ACOAD1f, 3HAD40)-( ACOAD1f, 3HAD60)-( ACOAD1f, 3HAD80)-( ACOAD1f, 3OAR100)-( ACOAD1f, 3OAR40)-( ACOAD1f, 3OAR60)-( ACOAD1f, 3OAR80)-( ACOAD1f, 3OAS100)-( ACOAD1f, 3OAS60)-( ACOAD1f, 3OAS80)	(TALA, RPE, FBA3)-( TALA, RPE, PFK_3)-( PGI, TPI, GND)-( PFK, TPI, FBA3)-( PFK, TPI, PFK_3)-( NDPK3, RPI, CYTD)-( NDPK3, RPI, NTD4)-( FBA, TPI, FBA3)-( FBA, TPI, PFK_3)-( CYTK1, RPI, CYTD)-( ADK1, NDPK1, R15BPK)-( ACOAD1f, ECOAH6, 3HAD120)-( ACOAD1f, ECOAH6, 3OAR120)-( ACOAD1f, ECOAH6, 3OAS120)-( ACACT6r, ACOAD1f, 3HAD120)-( ACACT6r, ACOAD1f, 3OAR120)-( ACACT6r, ACOAD1f, 3OAS120)-( RPE, G6PDH2r, …	(PGM, TKT2, TPI, PGCD)-( PGM, TKT2, TPI, PSERT)-( PGM, TKT2, TPI, PSP_L)-( PGI, TALA, TPI, FBA3)-( PGI, TALA, TPI, PFK_3)-( PGI, PGK, RPI, EDA)-( PGI, PGK, RPI, EDD)-( GAPD, PGI, RPI, EDA)-( GAPD, PGI, RPI, EDD)-( FBA, PGI, RPI, F6PA)-( FBA, PGI, RPI, GLYCDx)-( FBA, PGI, RPE, F6PA)-( FBA, PGI, RPE, GLYCDx)-( FBA, PGI, TKT1, F6PA)-( FBA, PGI, TKT1, GLYCDx)-( ENO, TKT2, TPI, PGCD)-( ENO, TKT2, TPI,…
Case 382	(E4PD)-( OHPBAT)-( PERD)	(SUCOAS, AKGDH)-( CYTK1, NTD4)	(PGI, TPI, GND)-( NDPK3, NTD4, DRPA)-( NDPK3, NTD4, PPM2)-( ACOAD1f, EAR40x, EAR40y)-( ACOAD1f, EAR60y, EAR60x)-( ACOAD1f, EAR80y, EAR80x)-( PGI, TKT1, TPI)-( PGI, TPI, RPE)	(FBA, PGI, RPE, F6PA)-( FBA, PGI, TKT1, F6PA)-( PGI, RPE, FBP, F6PA)-( PGI, TPI, G6PDH2r, CYTBDpp)-( PGI, TPI, G6PDH2r, GNK)-( PGI, TPI, PGL, CYTBDpp)-( PGI, TPI, PGL, GNK)-( PGI, TKT1, FBP, F6PA)-( PGI, PGK, EDA, GND)-( PGI, PGK, EDD, GND)-( PGI, PGK, G6PDH2r, CYTBDpp)-( PGI, PGK, G6PDH2r, GNK)-( PGI, PGK, PGL, CYTBDpp)-( PGI, PGK, PGL, GNK)-( NDPK3, TRDR, NTD4, RNDR3b)-( GAPD, PGI, EDA, GND)-( …
Case 383	(3HAD100)-( 3HAD121)-( 3HAD141)-( 3HAD161)-( 3HAD181)-( 3HAD40)-( 3HAD60)-( 3HAD80)-( 3OAR100)-( 3OAR121)-( 3OAR141)-( 3OAR161)-( 3OAR181)-( 3OAR40)-( 3OAR60)-( 3OAR80)-( 3OAS100)-( 3OAS121)-( 3OAS141)-( 3OAS161)-( 3OAS181)-( 3OAS60)-( 3OAS80)-( ADMDC)-( AGMHE)-( AGPAT140)-( AGPAT181)-( CBPS)-( CLPNS140pp)-( CLPNS160pp)-( CLPNS161pp)-( CLPNS181pp)-( DASYN140)-( DASYN181)-( DNMPPA)-( G3PAT140)-( G…	(ADK1, ADK3)-( TKT2, G6PDH2r)-( TKT2, PGL)-( PGPP181, PGPP181pp)-( PGPP161, PGPP161pp)-( RPE, G6PDH2r)-( RPE, PGL)-( PGPP160, PGPP160pp)-( PGPP140, PGPP140pp)-( NDPK1, ADK3)-( MTHFD, GART)-( MTHFC, GART)-( KAS15, KAS14)-( DHORD2, DHORD5)-( 3OAS120, ECOAH6)-( 3OAR120, ECOAH6)-( 3HAD140, AACPS1)-( 3HAD140, FACOAE140)-( 3HAD120, ECOAH6)-( GARFT, MTHFC)-( GARFT, MTHFD)-( GARFT, PFL)-( AKGDH, SUCOAS)-…	(GHMT2r, GLYCL, GART)-( PGM, PPCK, PPS)-( PGK, PPCK, PPS)-( KAS15, ACOATA, MACPD)-( DHORD2, FRD2, CYTBD2pp)-( CYTBO3_4pp, CYTBDpp, DHORD5)-( 3OAS160, CTECOAI7, ECOAH8)-( 3OAS160, CTECOAI7, ACACT8r)-( 3OAS160, CTECOAI7, CTECOAI8)-( 3OAS120, ACOAD6f, CTECOAI6)-( 3OAS120, CTECOAI6, AACPS3)-( 3OAS120, CTECOAI6, ACOAD7f)-( 3OAS120, CTECOAI6, FACOAE160)-( 3OAS120, CTECOAI6, ECOAH7)-( 3OAS120, CTECOAI6,…	(PGM, TKT2, TPI, PGCD)-( PGM, TKT2, TPI, PSERT)-( PGM, TKT2, TPI, PSP_L)-( PGI, TKT1, TPI, HEX7)-( PGI, TKT1, TPI, XYLI2)-( PGI, TALA, TPI, HEX7)-( PGI, TALA, TPI, XYLI2)-( PGI, RPE, TPI, HEX7)-( PGI, RPE, TPI, XYLI2)-( FUM, MDH, ME2, ME1)-( FBA, PGI, TKT1, HEX7)-( FBA, PGI, TKT1, XYLI2)-( FBA, PGI, TALA, HEX7)-( FBA, PGI, TALA, XYLI2)-( FBA, PGI, RPE, HEX7)-( FBA, PGI, RPE, XYLI2)-( ENO, TKT2, T…
Case 384	(3HAD100)-( 3HAD121)-( 3HAD141)-( 3HAD161)-( 3HAD181)-( 3HAD40)-( 3HAD60)-( 3HAD80)-( 3OAR100)-( 3OAR121)-( 3OAR141)-( 3OAR161)-( 3OAR181)-( 3OAR40)-( 3OAR60)-( 3OAR80)-( 3OAS100)-( 3OAS121)-( 3OAS141)-( 3OAS161)-( 3OAS181)-( 3OAS60)-( 3OAS80)-( ADMDC)-( AGMHE)-( AGPAT140)-( AGPAT181)-( CBPS)-( CLPNS140pp)-( CLPNS160pp)-( CLPNS161pp)-( CLPNS181pp)-( DASYN140)-( DASYN181)-( DNMPPA)-( G3PAT140)-( G…	(ADK1, ADK3)-( TKT2, G6PDH2r)-( TKT2, PGL)-( PGPP181, PGPP181pp)-( PGPP161, PGPP161pp)-( RPE, G6PDH2r)-( RPE, PGL)-( PGPP160, PGPP160pp)-( PGPP140, PGPP140pp)-( MTHFD, GART)-( MTHFC, GART)-( KAS15, KAS14)-( DHORD2, DHORD5)-( 3OAS120, ECOAH6)-( 3OAR120, ECOAH6)-( 3HAD140, AACPS1)-( 3HAD140, FACOAE140)-( 3HAD120, ECOAH6)-( GARFT, MTHFC)-( GARFT, MTHFD)-( GARFT, PFL)-( FBA, TPI)-( NDPK1, ADK1)-( PFK…	(GHMT2r, GLYCL, GART)-( PGM, PPCK, PPS)-( PGK, PPCK, PPS)-( KAS15, ACOATA, MACPD)-( DHORD2, FRD2, CYTBD2pp)-( 3HAD140, ACOAD6f, ECOAH7)-( GAPD, PPCK, PPS)-( GARFT, GHMT2r, GLYCL)	(PGI, TALA, TPI, HEX7)-( FUM, MDH, ME2, ME1)-( FBA, PGI, TKT1, HEX7)-( FBA, PGI, TALA, HEX7)-( FBA, PGI, RPE, HEX7)-( PGI, TPI, HEX7, G6PDH2r)-( PGI, TPI, HEX7, PGL)-( PGI, TKT1, HEX7, FBP)-( PGI, TALA, HEX7, FBP)-( PGI, RPE, HEX7, FBP)-( PGI, PGM, HEX7, G6PDH2r)-( PGI, PGM, HEX7, PGL)-( PGK, PGI, HEX7, G6PDH2r)-( PGK, PGI, HEX7, PGL)-( FBA, PGI, HEX7, G6PDH2r)-( FBA, PGI, HEX7, PGL)-( FBA, PGI, …
Case 385	()	(PFL, MTHFC)-( PFL, MTHFD)	(NDPK3, RPI, CYTD)-( NDPK3, RPI, NTD4)-( CYTK1, RPI, CYTD)-( RPE, G6PDH2r, CYTBDpp)-( RPE, PGL, CYTBDpp)-( TKT2, G6PDH2r, CYTBDpp)-( TKT2, PGL, CYTBDpp)-( PFL, GARFT, FTHFD)-( GAPD, TKT2, TPI)-( GLYCL, GHMT2r, PFL)-( PGI, TPI, RPI)-( PGK, TKT2, TPI)	(PGM, TKT2, TPI, PGCD)-( PGM, TKT2, TPI, PSERT)-( PGM, TKT2, TPI, PSP_L)-( PGI, PGK, RPI, EDA)-( PGI, PGK, RPI, EDD)-( GAPD, PGI, RPI, EDA)-( GAPD, PGI, RPI, EDD)-( FBA, PGI, RPI, F6PA)-( FBA, PGI, RPI, GLYCDx)-( ENO, TKT2, TPI, PGCD)-( ENO, TKT2, TPI, PSERT)-( ENO, TKT2, TPI, PSP_L)-( PGI, RPI, FBP, F6PA)-( PGI, RPI, FBP, GLYCDx)-( PGM, PPCK, TRSARr, PPS)-( PGK, PPCK, TRSARr, PPS)-( GAPD, PPCK, …
Case 386	(E4PD)-( OHPBAT)-( PERD)	(PFL, MTHFC)-( PFL, MTHFD)-( CYTK1, NTD4)	(PGI, TPI, GND)-( NDPK3, RPI, CYTD)-( NDPK3, RPI, NTD4)-( CYTK1, RPI, CYTD)-( RPE, G6PDH2r, CYTBDpp)-( RPE, PGL, CYTBDpp)-( TKT2, G6PDH2r, CYTBDpp)-( TKT2, PGL, CYTBDpp)-( PFL, GARFT, FTHFD)-( NDPK3, NTD4, DRPA)-( NDPK3, NTD4, PPM2)-( GAPD, TKT2, TPI)-( GLYCL, GHMT2r, PFL)-( PGI, TKT1, TPI)-( PGI, TPI, RPE)-( PGI, TPI, RPI)-( PGK, TKT2, TPI)	(PGM, TKT2, TPI, PGCD)-( PGM, TKT2, TPI, PSERT)-( PGM, TKT2, TPI, PSP_L)-( PGI, PGK, RPI, EDA)-( PGI, PGK, RPI, EDD)-( GAPD, PGI, RPI, EDA)-( GAPD, PGI, RPI, EDD)-( FBA, PGI, RPI, F6PA)-( FBA, PGI, RPI, GLYCDx)-( FBA, PGI, RPE, F6PA)-( FBA, PGI, RPE, GLYCDx)-( FBA, PGI, TKT1, F6PA)-( FBA, PGI, TKT1, GLYCDx)-( ENO, TKT2, TPI, PGCD)-( ENO, TKT2, TPI, PSERT)-( ENO, TKT2, TPI, PSP_L)-( PGI, RPI, FBP,…
Case 387	(E4PD)-( OHPBAT)-( PERD)	(CYTK1, NTD4)	(PGI, TPI, GND)-( NDPK3, NTD4, DRPA)-( NDPK3, NTD4, PPM2)-( PGI, TKT1, TPI)-( PGI, TPI, RPE)	(FBA, PGI, RPE, F6PA)-( FBA, PGI, TKT1, F6PA)-( PGI, RPE, FBP, F6PA)-( PGI, TPI, G6PDH2r, CYTBDpp)-( PGI, TPI, G6PDH2r, GNK)-( PGI, TPI, PGL, CYTBDpp)-( PGI, TPI, PGL, GNK)-( PGI, TKT1, FBP, F6PA)-( PGI, PGK, EDA, GND)-( PGI, PGK, EDD, GND)-( PGI, PGK, G6PDH2r, CYTBDpp)-( PGI, PGK, G6PDH2r, GNK)-( PGI, PGK, PGL, CYTBDpp)-( PGI, PGK, PGL, GNK)-( NDPK3, TRDR, NTD4, RNDR3b)-( GAPD, PGI, EDA, GND)-( …
Case 388	(CBPS)-( DNMPPA)-( MALS)-( ORNDC)-( RPI)	(TKT2, G6PDH2r)-( TKT2, PGL)-( RPE, G6PDH2r)-( RPE, PGL)-( GARFT, PFL)-( MTHFC, PFL)-( MTHFD, PFL)-( RPE, TALA)	(PGM, PPCK, PPS)-( PGK, PPCK, PPS)-( 3OAS120, CTECOAI6, AACPS3)-( 3OAS120, CTECOAI6, ACOAD7f)-( 3OAS120, CTECOAI6, FACOAE160)-( 3OAS120, CTECOAI6, CTECOAI7)-( 3OAR120, CTECOAI6, AACPS3)-( 3OAR120, CTECOAI6, ACOAD7f)-( 3OAR120, CTECOAI6, FACOAE160)-( 3OAR120, CTECOAI6, CTECOAI7)-( 3HAD140, ACOAD6f, CTECOAI7)-( 3HAD140, CTECOAI6, CTECOAI7)-( 3HAD120, CTECOAI6, AACPS3)-( 3HAD120, CTECOAI6, ACOAD7f)-…	(PGM, TKT2, TPI, PGCD)-( PGM, TKT2, TPI, PSERT)-( PGM, TKT2, TPI, PSP_L)-( FUM, MDH, ME2, ME1)-( FBA, PGI, TKT1, HEX7)-( FBA, PGI, TKT1, XYLI2)-( FBA, PGI, TALA, HEX7)-( FBA, PGI, TALA, XYLI2)-( FBA, PGI, RPE, HEX7)-( FBA, PGI, RPE, XYLI2)-( ENO, TKT2, TPI, PGCD)-( ENO, TKT2, TPI, PSERT)-( ENO, TKT2, TPI, PSP_L)-( PGI, TPI, HEX7, G6PDH2r)-( PGI, TPI, HEX7, PGL)-( PGI, TPI, G6PDH2r, XYLI2)-( PGI, …
Case 389	(CBPS)-( DNMPPA)-( ORNDC)-( RPI)	(TKT2, G6PDH2r)-( TKT2, PGL)-( RPE, G6PDH2r)-( RPE, PGL)-( GARFT, PFL)-( RPE, TALA)	(PGM, PPCK, PPS)-( PGK, PPCK, PPS)-( GAPD, PPCK, PPS)	(FUM, MDH, ME2, ME1)-( FBA, PGI, TKT1, HEX7)-( FBA, PGI, TALA, HEX7)-( FBA, PGI, RPE, HEX7)-( PGI, TPI, HEX7, G6PDH2r)-( PGI, TPI, HEX7, PGL)-( PGI, TKT1, HEX7, FBP)-( PGI, TALA, HEX7, FBP)-( PGI, RPE, HEX7, FBP)-( PGI, PGM, HEX7, G6PDH2r)-( PGI, PGM, HEX7, PGL)-( PGK, PGI, HEX7, G6PDH2r)-( PGK, PGI, HEX7, PGL)-( FBA, PGI, HEX7, G6PDH2r)-( FBA, PGI, HEX7, PGL)-( FBA, PGI, HEX7, GND)-( ENO, PGI, H…
Case 390	(3OAR140)-( 3OAS140)-( AGPAT161)-( CTPS2)-( DASYN161)-( DTMPK)-( HCO3E)-( PSD161)-( PSSA161)-( PTPATi)	(G3PAT161, ACPPAT161)-( G3PAT161, APG3PAT161)-( FACOAE120, 3OAR120)-( FACOAE120, 3OAS120)-( PPK, PPA)	(ECOAH6, ACOAD4f, 3OAR120)-( ECOAH6, ACOAD4f, 3OAS120)-( ECOAH6, ACOAD2f, 3OAR120)-( ECOAH6, ACOAD2f, 3OAS120)-( ECOAH6, ACOAD3f, 3OAR120)-( ECOAH6, ACOAD3f, 3OAS120)-( ECOAH6, ACACT1r, 3OAR120)-( ECOAH6, ACACT1r, 3OAS120)-( ECOAH6, ECOAH5, 3OAR120)-( ECOAH6, ECOAH5, 3OAS120)-( ECOAH6, ECOAH3, 3OAR120)-( ECOAH6, ECOAH3, 3OAS120)-( ECOAH6, ECOAH2, 3OAR120)-( ECOAH6, ECOAH2, 3OAS120)-( ECOAH6, ECOA…	(ECOAH6, FACOAE161, ACOAD6f, T2DECAI)-( ECOAH6, FACOAE161, ACOAD6f, 3OAS141)-( ECOAH6, FACOAE161, ACOAD6f, 3OAR121)-( ECOAH6, FACOAE161, ACOAD6f, 3HAD121)-( ECOAH6, FACOAE161, ACOAD6f, 3OAR141)-( ECOAH6, FACOAE161, ACOAD6f, 3OAS121)-( ECOAH7, ACOAD7f, FACOAE141, T2DECAI)-( ECOAH7, ACOAD7f, FACOAE141, 3OAS141)-( ECOAH7, ACOAD7f, FACOAE141, 3OAR121)-( ECOAH7, ACOAD7f, FACOAE141, 3HAD121)-( ECOAH7, …
Case 391	(3OAR140)-( 3OAS140)-( AGPAT161)-( ALAR)-( CTPS2)-( DASYN161)-( DTMPK)-( GLUR)-( HCO3E)-( PSD161)-( PSSA161)-( PTPATi)	(G3PAT161, ACPPAT161)-( G3PAT161, APG3PAT161)-( FACOAE120, 3OAR120)-( FACOAE120, 3OAS120)-( PPK, PPA)	(ECOAH6, ACOAD4f, 3OAR120)-( ECOAH6, ACOAD4f, 3OAS120)-( ECOAH6, ACOAD2f, 3OAR120)-( ECOAH6, ACOAD2f, 3OAS120)-( ECOAH6, ACOAD3f, 3OAR120)-( ECOAH6, ACOAD3f, 3OAS120)-( ECOAH6, ACACT1r, 3OAR120)-( ECOAH6, ACACT1r, 3OAS120)-( ECOAH6, ECOAH5, 3OAR120)-( ECOAH6, ECOAH5, 3OAS120)-( ECOAH6, ECOAH3, 3OAR120)-( ECOAH6, ECOAH3, 3OAS120)-( ECOAH6, ECOAH2, 3OAR120)-( ECOAH6, ECOAH2, 3OAS120)-( ECOAH6, ECOA…	(ECOAH6, FACOAE161, ACOAD6f, T2DECAI)-( ECOAH6, FACOAE161, ACOAD6f, 3OAS141)-( ECOAH6, FACOAE161, ACOAD6f, 3OAR121)-( ECOAH6, FACOAE161, ACOAD6f, 3HAD121)-( ECOAH6, FACOAE161, ACOAD6f, 3OAR141)-( ECOAH6, FACOAE161, ACOAD6f, 3OAS121)-( ECOAH7, ACOAD7f, FACOAE141, T2DECAI)-( ECOAH7, ACOAD7f, FACOAE141, 3OAS141)-( ECOAH7, ACOAD7f, FACOAE141, 3OAR121)-( ECOAH7, ACOAD7f, FACOAE141, 3HAD121)-( ECOAH7, …
Case 392	(ALAR)-( GLUR)	()	(SUCOAS, PPCSCT, AKGDH)	(ACOAD4f, 3OAR120, EAR121x, EAR121y)-( ACOAD4f, EAR121x, 3OAS120, EAR121y)-( ACOAD2f, 3OAR120, EAR121x, EAR121y)-( ACOAD2f, EAR121x, 3OAS120, EAR121y)-( ACOAD3f, 3OAR120, EAR121x, EAR121y)-( ACOAD3f, EAR121x, 3OAS120, EAR121y)-( FACOAE161, FACOAE141, EAR121x, EAR121y)-( ECOAH5, 3OAR120, EAR121x, EAR121y)-( ECOAH5, EAR121x, 3OAS120, EAR121y)-( ECOAH3, 3OAR120, EAR121x, EAR121y)-( ECOAH3, EAR121x, …
Case 393	(3OAR140)-( 3OAS140)-( AGPAT161)-( CTPS2)-( DASYN161)-( DNTPPA)-( DTMPK)-( HCO3E)-( PSD161)-( PSSA161)-( PTPATi)	(G3PAT161, ACPPAT161)-( G3PAT161, APG3PAT161)-( FACOAE120, 3OAR120)-( FACOAE120, 3OAS120)-( PPK, PPA)	(ECOAH6, ACOAD4f, 3OAR120)-( ECOAH6, ACOAD4f, 3OAS120)-( ECOAH6, ACOAD2f, 3OAR120)-( ECOAH6, ACOAD2f, 3OAS120)-( ECOAH6, ACOAD3f, 3OAR120)-( ECOAH6, ACOAD3f, 3OAS120)-( ECOAH6, ACACT1r, 3OAR120)-( ECOAH6, ACACT1r, 3OAS120)-( ECOAH6, ECOAH5, 3OAR120)-( ECOAH6, ECOAH5, 3OAS120)-( ECOAH6, ECOAH3, 3OAR120)-( ECOAH6, ECOAH3, 3OAS120)-( ECOAH6, ECOAH2, 3OAR120)-( ECOAH6, ECOAH2, 3OAS120)-( ECOAH6, ECOA…	(ECOAH6, ACOAD6f, CTECOAI7, T2DECAI)-( ECOAH6, ACOAD6f, CTECOAI7, 3OAS141)-( ECOAH6, ACOAD6f, CTECOAI7, 3OAR121)-( ECOAH6, ACOAD6f, CTECOAI7, 3HAD121)-( ECOAH6, ACOAD6f, CTECOAI7, 3OAR141)-( ECOAH6, ACOAD6f, CTECOAI7, 3OAS121)-( ECOAH6, FACOAE161, ACOAD6f, T2DECAI)-( ECOAH6, FACOAE161, ACOAD6f, 3OAS141)-( ECOAH6, FACOAE161, ACOAD6f, 3OAR121)-( ECOAH6, FACOAE161, ACOAD6f, 3HAD121)-( ECOAH6, FACOAE…
Case 394	(3OAR140)-( 3OAS140)-( AGPAT161)-( ALAR)-( CTPS2)-( DASYN161)-( DNTPPA)-( DTMPK)-( GLUR)-( HCO3E)-( PPA)-( PSD161)-( PSSA161)-( PTPATi)	(G3PAT161, ACPPAT161)-( G3PAT161, APG3PAT161)-( FACOAE120, 3OAR120)-( FACOAE120, 3OAS120)	(ECOAH6, ACOAD4f, 3OAR120)-( ECOAH6, ACOAD4f, 3OAS120)-( ECOAH6, ACOAD2f, 3OAR120)-( ECOAH6, ACOAD2f, 3OAS120)-( ECOAH6, ACOAD3f, 3OAR120)-( ECOAH6, ACOAD3f, 3OAS120)-( ECOAH6, ACACT1r, 3OAR120)-( ECOAH6, ACACT1r, 3OAS120)-( ECOAH6, ECOAH5, 3OAR120)-( ECOAH6, ECOAH5, 3OAS120)-( ECOAH6, ECOAH3, 3OAR120)-( ECOAH6, ECOAH3, 3OAS120)-( ECOAH6, ECOAH2, 3OAR120)-( ECOAH6, ECOAH2, 3OAS120)-( ECOAH6, ECOA…	(ECOAH6, ACOAD6f, CTECOAI7, T2DECAI)-( ECOAH6, ACOAD6f, CTECOAI7, 3OAS141)-( ECOAH6, ACOAD6f, CTECOAI7, 3OAR121)-( ECOAH6, ACOAD6f, CTECOAI7, 3HAD121)-( ECOAH6, ACOAD6f, CTECOAI7, 3OAR141)-( ECOAH6, ACOAD6f, CTECOAI7, 3OAS121)-( ECOAH6, FACOAE161, ACOAD6f, T2DECAI)-( ECOAH6, FACOAE161, ACOAD6f, 3OAS141)-( ECOAH6, FACOAE161, ACOAD6f, 3OAR121)-( ECOAH6, FACOAE161, ACOAD6f, 3HAD121)-( ECOAH6, FACOAE…
Case 395	(ALAR)-( GLUR)-( PPA)	()	(SUCOAS, PPCSCT, AKGDH)	(CTECOAI7, FACOAE141, EAR121x, EAR121y)-( CTECOAI7, CTECOAI6, EAR121x, EAR121y)-( ACOAD4f, 3OAR120, EAR121x, EAR121y)-( ACOAD4f, EAR121x, 3OAS120, EAR121y)-( ACOAD2f, 3OAR120, EAR121x, EAR121y)-( ACOAD2f, EAR121x, 3OAS120, EAR121y)-( ACOAD3f, 3OAR120, EAR121x, EAR121y)-( ACOAD3f, EAR121x, 3OAS120, EAR121y)-( FACOAE161, FACOAE141, EAR121x, EAR121y)-( FACOAE161, CTECOAI6, EAR121x, EAR121y)-( ECOAH5…
Case 396	(DNTPPA)	()	()	()
Case 397	(DNTPPA)-( PPA)	()	()	()
Case 398	(PPA)	()	()	()
Case 399	(3OAR140)-( 3OAS140)-( AGPAT161)-( CTPS2)-( DASYN161)-( DTMPK)-( HCO3E)-( PSD161)-( PSSA161)-( PTPATi)	(G3PAT161, ACPPAT161)-( G3PAT161, APG3PAT161)-( FACOAE120, 3OAR120)-( FACOAE120, 3OAS120)-( PPK, PPA)	(ECOAH6, ACOAD4f, 3OAR120)-( ECOAH6, ACOAD4f, 3OAS120)-( ECOAH6, ACOAD2f, 3OAR120)-( ECOAH6, ACOAD2f, 3OAS120)-( ECOAH6, ACOAD3f, 3OAR120)-( ECOAH6, ACOAD3f, 3OAS120)-( ECOAH6, ACACT1r, 3OAR120)-( ECOAH6, ACACT1r, 3OAS120)-( ECOAH6, ECOAH5, 3OAR120)-( ECOAH6, ECOAH5, 3OAS120)-( ECOAH6, ECOAH3, 3OAR120)-( ECOAH6, ECOAH3, 3OAS120)-( ECOAH6, ECOAH2, 3OAR120)-( ECOAH6, ECOAH2, 3OAS120)-( ECOAH6, ECOA…	(ECOAH6, FACOAE161, ACOAD6f, T2DECAI)-( ECOAH6, FACOAE161, ACOAD6f, 3OAS141)-( ECOAH6, FACOAE161, ACOAD6f, 3OAR121)-( ECOAH6, FACOAE161, ACOAD6f, 3HAD121)-( ECOAH6, FACOAE161, ACOAD6f, 3OAR141)-( ECOAH6, FACOAE161, ACOAD6f, 3OAS121)-( PTAr, ATPS4rpp, PGM, AKGDH)-( PTAr, GAPD, ATPS4rpp, AKGDH)-( PTAr, PGK, ATPS4rpp, AKGDH)-( PTAr, ENO, ATPS4rpp, AKGDH)-( ECOAH7, ACOAD7f, FACOAE141, T2DECAI)-( ECOA…
Case 400	(3OAR140)-( 3OAS140)-( 5DOAN)-( AGPAT161)-( ALAR)-( CHRPL)-( CTPS2)-( DASYN161)-( DTMPK)-( EGMEACPR)-( EPMEACPR)-( GLUR)-( HCO3E)-( MEPCT)-( PSD161)-( PSSA161)-( PTPATi)	(G3PAT161, ACPPAT161)-( G3PAT161, APG3PAT161)-( FACOAE120, 3OAR120)-( FACOAE120, 3OAS120)-( PPK, PPA)	(ECOAH6, ACOAD4f, 3OAR120)-( ECOAH6, ACOAD4f, 3OAS120)-( ECOAH6, ACOAD2f, 3OAR120)-( ECOAH6, ACOAD2f, 3OAS120)-( ECOAH6, ACOAD3f, 3OAR120)-( ECOAH6, ACOAD3f, 3OAS120)-( ECOAH6, ACACT1r, 3OAR120)-( ECOAH6, ACACT1r, 3OAS120)-( ECOAH6, ECOAH5, 3OAR120)-( ECOAH6, ECOAH5, 3OAS120)-( ECOAH6, ECOAH3, 3OAR120)-( ECOAH6, ECOAH3, 3OAS120)-( ECOAH6, ECOAH2, 3OAR120)-( ECOAH6, ECOAH2, 3OAS120)-( ECOAH6, ECOA…	(ECOAH6, FACOAE161, ACOAD6f, T2DECAI)-( ECOAH6, FACOAE161, ACOAD6f, 3OAS141)-( ECOAH6, FACOAE161, ACOAD6f, 3OAR121)-( ECOAH6, FACOAE161, ACOAD6f, 3HAD121)-( ECOAH6, FACOAE161, ACOAD6f, 3OAR141)-( ECOAH6, FACOAE161, ACOAD6f, 3OAS121)-( PTAr, ATPS4rpp, PGM, AKGDH)-( PTAr, GAPD, ATPS4rpp, AKGDH)-( PTAr, PGK, ATPS4rpp, AKGDH)-( PTAr, ENO, ATPS4rpp, AKGDH)-( ECOAH7, ACOAD7f, FACOAE141, T2DECAI)-( ECOA…
Case 401	(5DOAN)-( ALAR)-( CHRPL)-( GLUR)-( MEPCT)	()	(SUCOAS, PPCSCT, AKGDH)	(ACOAD4f, 3OAR120, EAR121x, EAR121y)-( ACOAD4f, EAR121x, 3OAS120, EAR121y)-( ACOAD2f, 3OAR120, EAR121x, EAR121y)-( ACOAD2f, EAR121x, 3OAS120, EAR121y)-( ACOAD3f, 3OAR120, EAR121x, EAR121y)-( ACOAD3f, EAR121x, 3OAS120, EAR121y)-( FACOAE161, FACOAE141, EAR121x, EAR121y)-( ECOAH5, 3OAR120, EAR121x, EAR121y)-( ECOAH5, EAR121x, 3OAS120, EAR121y)-( ECOAH3, 3OAR120, EAR121x, EAR121y)-( ECOAH3, EAR121x, …
Case 402	(3OAR140)-( 3OAS140)-( AGPAT161)-( CTPS2)-( DASYN161)-( DNTPPA)-( DTMPK)-( HCO3E)-( PSD161)-( PSSA161)-( PTPATi)	(G3PAT161, ACPPAT161)-( G3PAT161, APG3PAT161)-( FACOAE120, 3OAR120)-( FACOAE120, 3OAS120)-( PPK, PPA)	(ECOAH6, ACOAD4f, 3OAR120)-( ECOAH6, ACOAD4f, 3OAS120)-( ECOAH6, ACOAD2f, 3OAR120)-( ECOAH6, ACOAD2f, 3OAS120)-( ECOAH6, ACOAD3f, 3OAR120)-( ECOAH6, ACOAD3f, 3OAS120)-( ECOAH6, ACACT1r, 3OAR120)-( ECOAH6, ACACT1r, 3OAS120)-( ECOAH6, ECOAH5, 3OAR120)-( ECOAH6, ECOAH5, 3OAS120)-( ECOAH6, ECOAH3, 3OAR120)-( ECOAH6, ECOAH3, 3OAS120)-( ECOAH6, ECOAH2, 3OAR120)-( ECOAH6, ECOAH2, 3OAS120)-( ECOAH6, ECOA…	(ECOAH6, ACOAD6f, CTECOAI7, T2DECAI)-( ECOAH6, ACOAD6f, CTECOAI7, 3OAS141)-( ECOAH6, ACOAD6f, CTECOAI7, 3OAR121)-( ECOAH6, ACOAD6f, CTECOAI7, 3HAD121)-( ECOAH6, ACOAD6f, CTECOAI7, 3OAR141)-( ECOAH6, ACOAD6f, CTECOAI7, 3OAS121)-( ECOAH6, FACOAE161, ACOAD6f, T2DECAI)-( ECOAH6, FACOAE161, ACOAD6f, 3OAS141)-( ECOAH6, FACOAE161, ACOAD6f, 3OAR121)-( ECOAH6, FACOAE161, ACOAD6f, 3HAD121)-( ECOAH6, FACOAE…
Case 403	(3OAR140)-( 3OAS140)-( 5DOAN)-( AGPAT161)-( ALAR)-( CHRPL)-( CTPS2)-( DASYN161)-( DNTPPA)-( DTMPK)-( EGMEACPR)-( EPMEACPR)-( GLUR)-( HCO3E)-( MEPCT)-( PMDPHT)-( PPA)-( PSD161)-( PSSA161)-( PTPATi)	(G3PAT161, ACPPAT161)-( G3PAT161, APG3PAT161)-( FACOAE120, 3OAR120)-( FACOAE120, 3OAS120)-( CYSabcpp, CYSS)-( CYSabcpp, BPNT)-( CYSabcpp, ADSK)	(ECOAH6, ACOAD4f, 3OAR120)-( ECOAH6, ACOAD4f, 3OAS120)-( ECOAH6, ACOAD2f, 3OAR120)-( ECOAH6, ACOAD2f, 3OAS120)-( ECOAH6, ACOAD3f, 3OAR120)-( ECOAH6, ACOAD3f, 3OAS120)-( ECOAH6, ACACT1r, 3OAR120)-( ECOAH6, ACACT1r, 3OAS120)-( ECOAH6, ECOAH5, 3OAR120)-( ECOAH6, ECOAH5, 3OAS120)-( ECOAH6, ECOAH3, 3OAR120)-( ECOAH6, ECOAH3, 3OAS120)-( ECOAH6, ECOAH2, 3OAR120)-( ECOAH6, ECOAH2, 3OAS120)-( ECOAH6, ECOA…	(ECOAH6, ACOAD6f, CTECOAI7, T2DECAI)-( ECOAH6, ACOAD6f, CTECOAI7, 3OAS141)-( ECOAH6, ACOAD6f, CTECOAI7, 3OAR121)-( ECOAH6, ACOAD6f, CTECOAI7, 3HAD121)-( ECOAH6, ACOAD6f, CTECOAI7, 3OAR141)-( ECOAH6, ACOAD6f, CTECOAI7, 3OAS121)-( ECOAH6, FACOAE161, ACOAD6f, T2DECAI)-( ECOAH6, FACOAE161, ACOAD6f, 3OAS141)-( ECOAH6, FACOAE161, ACOAD6f, 3OAR121)-( ECOAH6, FACOAE161, ACOAD6f, 3HAD121)-( ECOAH6, FACOAE…
Case 404	(5DOAN)-( ALAR)-( CHRPL)-( GLUR)-( MEPCT)-( PMDPHT)-( PPA)	(CYSabcpp, CYSS)-( CYSabcpp, ADSK)	(SUCOAS, PPCSCT, AKGDH)-( CYSabcpp, PAPSR, GTHOr)-( CYSabcpp, PAPSR, PAPSR2)-( CYSabcpp, PAPSR, GRXR)	(CTECOAI7, FACOAE141, EAR121x, EAR121y)-( CTECOAI7, CTECOAI6, EAR121x, EAR121y)-( ACOAD4f, 3OAR120, EAR121x, EAR121y)-( ACOAD4f, EAR121x, 3OAS120, EAR121y)-( ACOAD2f, 3OAR120, EAR121x, EAR121y)-( ACOAD2f, EAR121x, 3OAS120, EAR121y)-( ACOAD3f, 3OAR120, EAR121x, EAR121y)-( ACOAD3f, EAR121x, 3OAS120, EAR121y)-( FACOAE161, FACOAE141, EAR121x, EAR121y)-( FACOAE161, CTECOAI6, EAR121x, EAR121y)-( ECOAH5…
Case 405	(DNTPPA)	()	()	()
Case 406	(DNTPPA)-( PMDPHT)-( PPA)	()	()	()
Case 407	(PMDPHT)-( PPA)	()	()	()
Case 408	()	()	()	()
Case 409	(5DOAN)-( CHRPL)-( MEPCT)	()	()	()
Case 410	(5DOAN)-( CHRPL)-( MEPCT)	()	()	()
Case 411	()	()	()	()
Case 412	(5DOAN)-( CHRPL)-( MEPCT)-( PMDPHT)	(CYSabcpp, BPNT)	()	()
Case 413	(5DOAN)-( CHRPL)-( MEPCT)-( PMDPHT)	()	()	()
Case 414	()	()	()	()
Case 415	(PMDPHT)	()	()	()
Case 416	(PMDPHT)	()	()	()
Case 417	(3OAR140)-( 3OAS140)-( AGPAT161)-( CTPS2)-( DASYN161)-( DTMPK)-( G3PD2)-( HCO3E)-( IMPD)-( PSD161)-( PSSA161)-( PTPATi)	(SUCOAS, AKGDH)-( NDPK1, ADK3)-( 3OAS120, FACOAE120)-( 3OAR120, FACOAE120)-( PPK, PPA)-( G3PAT161, ACPPAT161)-( G3PAT161, APG3PAT161)	(TKT2, G6PDH2r, GLCDpp)-( TKT2, G6PDH2r, GNK)-( TKT2, PGL, GNK)-( RPE, G6PDH2r, GLCDpp)-( RPE, G6PDH2r, GNK)-( RPE, PGL, GNK)-( ECOAH5, ECOAH6, 3OAR120)-( ECOAH5, ECOAH6, 3OAS120)-( ECOAH4, ECOAH6, 3OAR120)-( ECOAH4, ECOAH6, 3OAS120)-( ECOAH3, ECOAH6, 3OAR120)-( ECOAH3, ECOAH6, 3OAS120)-( ECOAH2, ECOAH6, 3OAR120)-( ECOAH2, ECOAH6, 3OAS120)-( ECOAH1, ECOAH6, 3OAR120)-( ECOAH1, ECOAH6, 3OAS120)-( A…	(PGK, TKT2, TPI, MEPCT)-( GAPD, TKT2, TPI, MEPCT)-( CYTBO3_4pp, TKT2, G6PDH2r, CYTBDpp)-( CYTBO3_4pp, TKT2, PGL, CYTBDpp)-( CYTBO3_4pp, RPE, G6PDH2r, CYTBDpp)-( CYTBO3_4pp, RPE, PGL, CYTBDpp)-( PGK, PPCK, PPS, GLXCL)-( PGK, PPCK, PPS, ICL)-( GAPD, PPCK, PPS, GLXCL)-( GAPD, PPCK, PPS, ICL)-( ACOAD6f, ECOAH6, FACOAE161, 3HAD121)-( ACOAD6f, ECOAH6, FACOAE161, 3OAR121)-( ACOAD6f, ECOAH6, FACOAE161, 3…
Case 418	(3OAR140)-( 3OAS140)-( AGPAT161)-( ALAR)-( CTPS2)-( DASYN161)-( DTMPK)-( G3PD2)-( GLUR)-( HCO3E)-( IMPD)-( PSD161)-( PSSA161)-( PTPATi)	(SUCOAS, AKGDH)-( NDPK1, ADK3)-( 3OAS120, FACOAE120)-( 3OAR120, FACOAE120)-( PPK, PPA)-( G3PAT161, ACPPAT161)-( G3PAT161, APG3PAT161)	(TKT2, G6PDH2r, GLCDpp)-( TKT2, G6PDH2r, GNK)-( TKT2, PGL, GNK)-( RPE, G6PDH2r, GLCDpp)-( RPE, G6PDH2r, GNK)-( RPE, PGL, GNK)-( ECOAH5, ECOAH6, 3OAR120)-( ECOAH5, ECOAH6, 3OAS120)-( ECOAH4, ECOAH6, 3OAR120)-( ECOAH4, ECOAH6, 3OAS120)-( ECOAH3, ECOAH6, 3OAR120)-( ECOAH3, ECOAH6, 3OAS120)-( ECOAH2, ECOAH6, 3OAR120)-( ECOAH2, ECOAH6, 3OAS120)-( ECOAH1, ECOAH6, 3OAR120)-( ECOAH1, ECOAH6, 3OAS120)-( A…	(PGK, TKT2, TPI, MEPCT)-( GAPD, TKT2, TPI, MEPCT)-( CYTBO3_4pp, TKT2, G6PDH2r, CYTBDpp)-( CYTBO3_4pp, TKT2, PGL, CYTBDpp)-( CYTBO3_4pp, RPE, G6PDH2r, CYTBDpp)-( CYTBO3_4pp, RPE, PGL, CYTBDpp)-( PGK, PPCK, PPS, GLXCL)-( PGK, PPCK, PPS, ICL)-( GAPD, PPCK, PPS, GLXCL)-( GAPD, PPCK, PPS, ICL)-( ACOAD6f, ECOAH6, FACOAE161, 3HAD121)-( ACOAD6f, ECOAH6, FACOAE161, 3OAR121)-( ACOAD6f, ECOAH6, FACOAE161, 3…
Case 419	(ALAR)-( GLUR)	(SUCOAS, AKGDH)	()	(FACOAE161, FACOAE141, EAR121y, EAR121x)-( ECOAH5, 3OAR120, EAR121y, EAR121x)-( ECOAH5, 3OAS120, EAR121y, EAR121x)-( ECOAH4, 3OAR120, EAR121y, EAR121x)-( ECOAH4, 3OAS120, EAR121y, EAR121x)-( ECOAH3, 3OAR120, EAR121y, EAR121x)-( ECOAH3, 3OAS120, EAR121y, EAR121x)-( ECOAH2, 3OAR120, EAR121y, EAR121x)-( ECOAH2, 3OAS120, EAR121y, EAR121x)-( ECOAH1, 3OAR120, EAR121y, EAR121x)-( ECOAH1, 3OAS120, EAR121…
Case 420	(3HAD121)-( 3OAR121)-( 3OAR140)-( 3OAR141)-( 3OAS121)-( 3OAS140)-( 3OAS141)-( AGPAT161)-( CTPS2)-( DASYN161)-( DNTPPA)-( DTMPK)-( G3PAT140)-( G3PAT160)-( G3PAT161)-( G3PAT181)-( G3PD2)-( GLGC)-( HCO3E)-( IMPD)-( PGSA161)-( PRPPS)-( PSD161)-( PSSA161)-( PTPATi)-( T2DECAI)-( UNK3)	(SUCOAS, AKGDH)-( PGPP161, PGPP161pp)-( ORNDC, AGMT)-( NDPK1, ADK3)-( ADK1, ADK3)-( 3OAS120, ECOAH6)-( 3OAS120, FACOAE120)-( 3OAS120, HACD6i)-( 3OAR120, ECOAH6)-( 3OAR120, FACOAE120)-( 3OAR120, HACD6i)-( ADK1, NDPK1)-( FBA, TPI)-( PPK, PPA)	(TKT2, G6PDH2r, GLCDpp)-( TKT2, G6PDH2r, GNK)-( TKT2, PGL, GNK)-( RPE, G6PDH2r, GLCDpp)-( RPE, G6PDH2r, GNK)-( RPE, PGL, GNK)	(PGK, TKT2, TPI, MEPCT)-( GAPD, TKT2, TPI, MEPCT)-( CYTBO3_4pp, TKT2, G6PDH2r, CYTBDpp)-( CYTBO3_4pp, TKT2, PGL, CYTBDpp)-( CYTBO3_4pp, RPE, G6PDH2r, CYTBDpp)-( CYTBO3_4pp, RPE, PGL, CYTBDpp)-( PGK, PPCK, PPS, GLXCL)-( PGK, PPCK, PPS, ICL)-( GAPD, PPCK, PPS, GLXCL)-( GAPD, PPCK, PPS, ICL)-( 3OAS120, AGPAT141, ECOAH7, FA141ACPHi)-( 3OAS120, AGPAT141, HACD7i, FA141ACPHi)-( 3OAS120, AGPAT141, ACACT1…
Case 421	(3HAD121)-( 3OAR121)-( 3OAR140)-( 3OAR141)-( 3OAS121)-( 3OAS140)-( 3OAS141)-( AGPAT161)-( ALAR)-( CTPS2)-( DASYN161)-( DNTPPA)-( DTMPK)-( G1PTT)-( G3PAT140)-( G3PAT160)-( G3PAT161)-( G3PAT180)-( G3PAT181)-( G3PD2)-( GLGC)-( GLUR)-( HCO3E)-( IMPD)-( MAN1PT2)-( MAN6PI)-( PGSA161)-( PMANM)-( PPA)-( PRPPS)-( PSD161)-( PSSA161)-( PTPATi)-( T2DECAI)-( TDPDRE)-( TDPDRR)-( TDPGDH)-( UNK3)	(SUCOAS, AKGDH)-( PGPP161, PGPP161pp)-( ORNDC, AGMT)-( NDPK1, ADK3)-( EAR121x, EAR121y)-( ADK1, ADK3)-( 3OAS120, ECOAH6)-( 3OAS120, FACOAE120)-( 3OAS120, HACD6i)-( 3OAR120, ECOAH6)-( 3OAR120, FACOAE120)-( 3OAR120, HACD6i)-( ADK1, NDPK1)-( FBA, TPI)	(TKT2, G6PDH2r, GLCDpp)-( TKT2, G6PDH2r, GNK)-( TKT2, PGL, GNK)-( RPE, G6PDH2r, GLCDpp)-( RPE, G6PDH2r, GNK)-( RPE, PGL, GNK)	(PGK, TKT2, TPI, MEPCT)-( GAPD, TKT2, TPI, MEPCT)-( CYTBO3_4pp, TKT2, G6PDH2r, CYTBDpp)-( CYTBO3_4pp, TKT2, PGL, CYTBDpp)-( CYTBO3_4pp, RPE, G6PDH2r, CYTBDpp)-( CYTBO3_4pp, RPE, PGL, CYTBDpp)-( PGK, PPCK, PPS, GLXCL)-( PGK, PPCK, PPS, ICL)-( GAPD, PPCK, PPS, GLXCL)-( GAPD, PPCK, PPS, ICL)-( 3OAS120, AGPAT141, ECOAH7, FA141ACPHi)-( 3OAS120, AGPAT141, HACD7i, FA141ACPHi)-( 3OAS120, AGPAT141, ACACT1…
Case 422	(ALAR)-( G1PTT)-( G3PAT180)-( GLUR)-( MAN1PT2)-( MAN6PI)-( PMANM)-( PPA)-( TDPGDH)	(SUCOAS, AKGDH)-( EAR121x, EAR121y)	()	()
Case 423	(3HAD121)-( 3OAR121)-( 3OAR141)-( 3OAS121)-( 3OAS141)-( DNTPPA)-( G3PAT140)-( G3PAT160)-( G3PAT161)-( G3PAT181)-( GLGC)-( PGSA161)-( PRPPS)-( T2DECAI)-( UNK3)	(PGPP161, PGPP161pp)-( ORNDC, AGMT)-( ADK1, ADK3)-( 3OAS120, ECOAH6)-( 3OAS120, HACD6i)-( 3OAR120, ECOAH6)-( 3OAR120, HACD6i)-( ADK1, NDPK1)-( FBA, TPI)	()	(3OAS120, AGPAT141, ECOAH7, FA141ACPHi)-( 3OAS120, AGPAT141, HACD7i, FA141ACPHi)-( 3OAS120, G3PAT141, ECOAH7, FA141ACPHi)-( 3OAS120, G3PAT141, HACD7i, FA141ACPHi)-( 3OAS120, ACOAD6f, AGPAT141, FA141ACPHi)-( 3OAS120, ACOAD6f, G3PAT141, FA141ACPHi)-( 3OAR120, AGPAT141, ECOAH7, FA141ACPHi)-( 3OAR120, AGPAT141, HACD7i, FA141ACPHi)-( 3OAR120, G3PAT141, ECOAH7, FA141ACPHi)-( 3OAR120, G3PAT141, HACD7i, …
Case 424	(3HAD121)-( 3OAR121)-( 3OAR141)-( 3OAS121)-( 3OAS141)-( DNTPPA)-( G1PTT)-( G3PAT140)-( G3PAT160)-( G3PAT161)-( G3PAT180)-( G3PAT181)-( GLGC)-( MAN6PI)-( PGSA161)-( PMANM)-( PPA)-( PRPPS)-( T2DECAI)-( TDPDRE)-( TDPDRR)-( TDPGDH)-( UNK3)	(PGPP161, PGPP161pp)-( ORNDC, AGMT)-( EAR121x, EAR121y)-( ADK1, ADK3)-( 3OAS120, ECOAH6)-( 3OAS120, HACD6i)-( 3OAR120, ECOAH6)-( 3OAR120, HACD6i)-( ADK1, NDPK1)-( FBA, TPI)	()	(3OAS120, AGPAT141, ECOAH7, FA141ACPHi)-( 3OAS120, AGPAT141, HACD7i, FA141ACPHi)-( 3OAS120, G3PAT141, ECOAH7, FA141ACPHi)-( 3OAS120, G3PAT141, HACD7i, FA141ACPHi)-( 3OAS120, ACOAD6f, AGPAT141, FA141ACPHi)-( 3OAS120, ACOAD6f, G3PAT141, FA141ACPHi)-( 3OAR120, AGPAT141, ECOAH7, FA141ACPHi)-( 3OAR120, AGPAT141, HACD7i, FA141ACPHi)-( 3OAR120, G3PAT141, ECOAH7, FA141ACPHi)-( 3OAR120, G3PAT141, HACD7i, …
Case 425	(G1PTT)-( G3PAT180)-( MAN6PI)-( PMANM)-( PPA)-( TDPGDH)	(EAR121x, EAR121y)	()	()
Case 426	(3OAR140)-( 3OAS140)-( AGPAT161)-( CTPS2)-( DASYN161)-( DTMPK)-( G3PD2)-( HCO3E)-( IMPD)-( PSD161)-( PSSA161)-( PTPATi)	(SUCOAS, AKGDH)-( PPK, PPA)-( NDPK1, ADK3)-( G3PAT161, ACPPAT161)-( G3PAT161, APG3PAT161)-( FACOAE120, 3OAR120)-( FACOAE120, 3OAS120)	(ECOAH5, ECOAH6, 3OAR120)-( ECOAH5, ECOAH6, 3OAS120)-( ECOAH4, ECOAH6, 3OAR120)-( ECOAH4, ECOAH6, 3OAS120)-( ECOAH3, ECOAH6, 3OAR120)-( ECOAH3, ECOAH6, 3OAS120)-( ECOAH2, ECOAH6, 3OAR120)-( ECOAH2, ECOAH6, 3OAS120)-( ECOAH1, ECOAH6, 3OAR120)-( ECOAH1, ECOAH6, 3OAS120)-( ADK1, NDPK1, R15BPK)-( ACOAD4f, ECOAH6, 3OAR120)-( ACOAD4f, ECOAH6, 3OAS120)-( ACOAD3f, ECOAH6, 3OAR120)-( ACOAD3f, ECOAH6, 3OAS…	(ATPS4rpp, PGM, PTAr, AKGDH)-( ATPS4rpp, PGK, PTAr, AKGDH)-( ATPS4rpp, GAPD, PTAr, AKGDH)-( ATPS4rpp, ENO, PTAr, AKGDH)-( ACOAD6f, ECOAH6, FACOAE161, 3HAD121)-( ACOAD6f, ECOAH6, FACOAE161, 3OAR121)-( ACOAD6f, ECOAH6, FACOAE161, 3OAR141)-( ACOAD6f, ECOAH6, FACOAE161, 3OAS121)-( ACOAD6f, ECOAH6, FACOAE161, 3OAS141)-( ACOAD6f, ECOAH6, FACOAE161, T2DECAI)-( ACOAD7f, ECOAH7, FACOAE141, 3HAD121)-( ACOA…
Case 427	(3OAR140)-( 3OAS140)-( 5DOAN)-( AGPAT161)-( ALAR)-( CHRPL)-( CTPS2)-( DASYN161)-( DTMPK)-( EGMEACPR)-( EPMEACPR)-( G3PD2)-( GLUR)-( HCO3E)-( IMPD)-( MEPCT)-( PSD161)-( PSSA161)-( PTPATi)	(SUCOAS, AKGDH)-( PPK, PPA)-( NDPK1, ADK3)-( G3PAT161, ACPPAT161)-( G3PAT161, APG3PAT161)-( FACOAE120, 3OAR120)-( FACOAE120, 3OAS120)	(PGI, TPI, GND)-( ECOAH5, ECOAH6, 3OAR120)-( ECOAH5, ECOAH6, 3OAS120)-( ECOAH4, ECOAH6, 3OAR120)-( ECOAH4, ECOAH6, 3OAS120)-( ECOAH3, ECOAH6, 3OAR120)-( ECOAH3, ECOAH6, 3OAS120)-( ECOAH2, ECOAH6, 3OAR120)-( ECOAH2, ECOAH6, 3OAS120)-( ECOAH1, ECOAH6, 3OAR120)-( ECOAH1, ECOAH6, 3OAS120)-( ADK1, NDPK1, R15BPK)-( ACOAD4f, ECOAH6, 3OAR120)-( ACOAD4f, ECOAH6, 3OAS120)-( ACOAD3f, ECOAH6, 3OAR120)-( ACOA…	(ATPS4rpp, PGM, PTAr, AKGDH)-( ATPS4rpp, PGK, PTAr, AKGDH)-( ATPS4rpp, GAPD, PTAr, AKGDH)-( ATPS4rpp, ENO, PTAr, AKGDH)-( ACOAD6f, ECOAH6, FACOAE161, 3HAD121)-( ACOAD6f, ECOAH6, FACOAE161, 3OAR121)-( ACOAD6f, ECOAH6, FACOAE161, 3OAR141)-( ACOAD6f, ECOAH6, FACOAE161, 3OAS121)-( ACOAD6f, ECOAH6, FACOAE161, 3OAS141)-( ACOAD6f, ECOAH6, FACOAE161, T2DECAI)-( PGI, TPI, G6PDH2r, CYTBDpp)-( PGI, TPI, G6P…
Case 428	(5DOAN)-( ALAR)-( CHRPL)-( GLUR)-( MEPCT)	(SUCOAS, AKGDH)	(PGI, TPI, GND)-( PGI, TKT1, TPI)-( PGI, TPI, RPE)	(PGI, TPI, G6PDH2r, CYTBDpp)-( PGI, TPI, G6PDH2r, GNK)-( PGI, TPI, PGL, CYTBDpp)-( PGI, TPI, PGL, GNK)-( PGI, PGK, G6PDH2r, CYTBDpp)-( PGI, PGK, G6PDH2r, GNK)-( PGI, PGK, PGL, CYTBDpp)-( PGI, PGK, PGL, GNK)-( GAPD, PGI, G6PDH2r, CYTBDpp)-( GAPD, PGI, G6PDH2r, GNK)-( GAPD, PGI, PGL, CYTBDpp)-( GAPD, PGI, PGL, GNK)-( FACOAE161, FACOAE141, EAR121y, EAR121x)-( ECOAH5, 3OAR120, EAR121y, EAR121x)-( ECO…
Case 429	(3HAD121)-( 3OAR121)-( 3OAR140)-( 3OAR141)-( 3OAS121)-( 3OAS140)-( 3OAS141)-( AGPAT161)-( CBPS)-( CTPS2)-( DASYN161)-( DNMPPA)-( DNTPPA)-( DTMPK)-( G3PAT140)-( G3PAT160)-( G3PAT161)-( G3PAT181)-( G3PD2)-( GLGC)-( HCO3E)-( IMPD)-( MALS)-( ORNDC)-( PGSA161)-( PRPPS)-( PSD161)-( PSSA161)-( PTPATi)-( T2DECAI)-( UNK3)	(ADK1, ADK3)-( TKT2, G6PDH2r)-( TKT2, PGL)-( PGPP161, PGPP161pp)-( RPE, G6PDH2r)-( RPE, PGL)-( PPK, PPA)-( NDPK1, ADK3)-( 3OAS120, FACOAE120)-( 3OAS120, ECOAH6)-( 3OAS120, HACD6i)-( 3OAR120, FACOAE120)-( 3OAR120, ECOAH6)-( 3OAR120, HACD6i)-( AKGDH, SUCOAS)-( FBA, TPI)-( NDPK1, ADK1)-( RPE, TALA)	(TKT1, GND, PPND)-( TKT1, GND, TYRTA)-( TKT1, G6PDH2r, PPND)-( TKT1, G6PDH2r, TYRTA)-( TKT1, PGL, PPND)-( TKT1, PGL, TYRTA)-( TALA, GND, PPND)-( TALA, GND, TYRTA)-( TALA, G6PDH2r, PPND)-( TALA, G6PDH2r, TYRTA)-( TALA, PGL, PPND)-( TALA, PGL, TYRTA)-( PGK, PPCK, PPS)-( 3OAS120, CTECOAI6, ACOAD7f)-( 3OAS120, CTECOAI6, FACOAE160)-( 3OAR120, CTECOAI6, ACOAD7f)-( 3OAR120, CTECOAI6, FACOAE160)-( GAPD, …	(PGK, TKT1, TPI, PPND)-( PGK, TKT1, TPI, TYRTA)-( PGK, TALA, TPI, PPND)-( PGK, TALA, TPI, TYRTA)-( PGK, RPE, TPI, PPND)-( PGK, RPE, TPI, TYRTA)-( GAPD, TKT1, TPI, PPND)-( GAPD, TKT1, TPI, TYRTA)-( GAPD, TALA, TPI, PPND)-( GAPD, TALA, TPI, TYRTA)-( GAPD, RPE, TPI, PPND)-( GAPD, RPE, TPI, TYRTA)-( URIDK2r, DUTPDP, PYNP2r, NTD3)-( 3OAS120, AGPAT141, ACOAD7f, FA141ACPHi)-( 3OAS120, AGPAT141, FA141ACP…
Case 430	(3HAD121)-( 3OAR121)-( 3OAR141)-( 3OAS121)-( 3OAS141)-( CBPS)-( DNMPPA)-( DNTPPA)-( G3PAT140)-( G3PAT160)-( G3PAT161)-( G3PAT181)-( GLGC)-( ORNDC)-( PGSA161)-( PRPPS)-( T2DECAI)-( UNK3)	(ADK1, ADK3)-( TKT2, G6PDH2r)-( TKT2, PGL)-( PGPP161, PGPP161pp)-( RPE, G6PDH2r)-( RPE, PGL)-( 3OAS120, ECOAH6)-( 3OAS120, HACD6i)-( 3OAR120, ECOAH6)-( 3OAR120, HACD6i)-( FBA, TPI)-( NDPK1, ADK1)-( RPE, TALA)	(PGK, PPCK, PPS)-( GAPD, PPCK, PPS)	(URIDK2r, DUTPDP, PYNP2r, NTD3)-( 3OAS120, AGPAT141, ACOAD7f, FA141ACPHi)-( 3OAS120, AGPAT141, FA141ACPHi, FACOAE160)-( 3OAS120, AGPAT141, FA141ACPHi, ECOAH7)-( 3OAS120, AGPAT141, FA141ACPHi, HACD7i)-( 3OAS120, G3PAT141, ACOAD7f, FA141ACPHi)-( 3OAS120, G3PAT141, FA141ACPHi, FACOAE160)-( 3OAS120, G3PAT141, FA141ACPHi, ECOAH7)-( 3OAS120, G3PAT141, FA141ACPHi, HACD7i)-( 3OAS120, ACOAD6f, AGPAT141, F…
Case 431	()	()	(RPE, G6PDH2r, CYTBDpp)-( RPE, PGL, CYTBDpp)-( TKT2, G6PDH2r, CYTBDpp)-( TKT2, PGL, CYTBDpp)-( GAPD, TKT2, TPI)-( PGK, TKT2, TPI)	(PGK, PPCK, TRSARr, PPS)-( GAPD, PPCK, TRSARr, PPS)
Case 432	(5DOAN)-( CHRPL)-( MEPCT)	()	(PGI, TPI, GND)-( RPE, G6PDH2r, CYTBDpp)-( RPE, PGL, CYTBDpp)-( TKT2, G6PDH2r, CYTBDpp)-( TKT2, PGL, CYTBDpp)-( GAPD, TKT2, TPI)-( PGI, TKT1, TPI)-( PGI, TPI, RPE)-( PGK, TKT2, TPI)	(PGI, TPI, G6PDH2r, CYTBDpp)-( PGI, TPI, G6PDH2r, GLCDpp)-( PGI, TPI, G6PDH2r, GNK)-( PGI, TPI, PGL, CYTBDpp)-( PGI, TPI, PGL, GNK)-( PGI, PGK, G6PDH2r, CYTBDpp)-( PGI, PGK, G6PDH2r, GLCDpp)-( PGI, PGK, G6PDH2r, GNK)-( PGI, PGK, PGL, CYTBDpp)-( PGI, PGK, PGL, GNK)-( GAPD, PGI, G6PDH2r, CYTBDpp)-( GAPD, PGI, G6PDH2r, GLCDpp)-( GAPD, PGI, G6PDH2r, GNK)-( GAPD, PGI, PGL, CYTBDpp)-( GAPD, PGI, PGL, G…
Case 433	(5DOAN)-( CHRPL)-( MEPCT)	()	(PGI, TPI, GND)-( PGI, TKT1, TPI)-( PGI, TPI, RPE)	(PGI, TPI, G6PDH2r, CYTBDpp)-( PGI, TPI, G6PDH2r, GNK)-( PGI, TPI, PGL, CYTBDpp)-( PGI, TPI, PGL, GNK)-( PGI, PGK, G6PDH2r, CYTBDpp)-( PGI, PGK, G6PDH2r, GNK)-( PGI, PGK, PGL, CYTBDpp)-( PGI, PGK, PGL, GNK)-( GAPD, PGI, G6PDH2r, CYTBDpp)-( GAPD, PGI, G6PDH2r, GNK)-( GAPD, PGI, PGL, CYTBDpp)-( GAPD, PGI, PGL, GNK)
Case 434	(CBPS)-( DNMPPA)-( MALS)-( ORNDC)	(TKT2, G6PDH2r)-( TKT2, PGL)-( RPE, G6PDH2r)-( RPE, PGL)-( RPE, TALA)	(PGK, PPCK, PPS)-( 3OAS120, CTECOAI6, ACOAD7f)-( 3OAS120, CTECOAI6, FACOAE160)-( 3OAR120, CTECOAI6, ACOAD7f)-( 3OAR120, CTECOAI6, FACOAE160)-( GAPD, PPCK, PPS)-( GAPD, TKT2, TPI)-( PGK, TKT2, TPI)	(URIDK2r, DUTPDP, PYNP2r, NTD3)-( 3OAS120, AGPAT141, ACOAD7f, FA141ACPHi)-( 3OAS120, AGPAT141, FA141ACPHi, FACOAE160)-( 3OAS120, AGPAT141, FA141ACPHi, CTECOAI7)-( 3OAS120, G3PAT141, ACOAD7f, FA141ACPHi)-( 3OAS120, G3PAT141, FA141ACPHi, FACOAE160)-( 3OAS120, G3PAT141, FA141ACPHi, CTECOAI7)-( 3OAR120, AGPAT141, ACOAD7f, FA141ACPHi)-( 3OAR120, AGPAT141, FA141ACPHi, FACOAE160)-( 3OAR120, AGPAT141, FA…
Case 435	(CBPS)-( DNMPPA)-( ORNDC)	(TKT2, G6PDH2r)-( TKT2, PGL)-( RPE, G6PDH2r)-( RPE, PGL)-( RPE, TALA)	(PGK, PPCK, PPS)-( GAPD, PPCK, PPS)	(URIDK2r, DUTPDP, PYNP2r, NTD3)-( 3OAS120, AGPAT141, ACOAD7f, FA141ACPHi)-( 3OAS120, AGPAT141, FA141ACPHi, FACOAE160)-( 3OAS120, G3PAT141, ACOAD7f, FA141ACPHi)-( 3OAS120, G3PAT141, FA141ACPHi, FACOAE160)-( 3OAR120, AGPAT141, ACOAD7f, FA141ACPHi)-( 3OAR120, AGPAT141, FA141ACPHi, FACOAE160)-( 3OAR120, G3PAT141, ACOAD7f, FA141ACPHi)-( 3OAR120, G3PAT141, FA141ACPHi, FACOAE160)
Case 436	(G3PD2)-( IMPD)	(SUCOAS, AKGDH)-( NDPK1, ADK3)	(ADK1, NDPK1, R15BPK)-( ACOAD1f, ECOAH6, 3OAR120)-( ACOAD1f, ECOAH6, 3OAS120)-( ADK1, NDPK1, PPM)-( ADK1, NDPK1, PRPPS)	(CYTBO3_4pp, TKT2, G6PDH2r, CYTBDpp)-( CYTBO3_4pp, TKT2, PGL, CYTBDpp)-( CYTBO3_4pp, RPE, G6PDH2r, CYTBDpp)-( CYTBO3_4pp, RPE, PGL, CYTBDpp)
Case 437	(G3PD2)-( IMPD)	(SUCOAS, AKGDH)-( NDPK1, ADK3)	(ADK1, NDPK1, R15BPK)-( ACOAD1f, ECOAH6, 3OAR120)-( ACOAD1f, ECOAH6, 3OAS120)-( ADK1, NDPK1, PPM)-( ADK1, NDPK1, PRPPS)	(CYTBO3_4pp, TKT2, G6PDH2r, CYTBDpp)-( CYTBO3_4pp, TKT2, PGL, CYTBDpp)-( CYTBO3_4pp, RPE, G6PDH2r, CYTBDpp)-( CYTBO3_4pp, RPE, PGL, CYTBDpp)-( ACOAD1f, 3OAR120, EAR121y, EAR121x)-( ACOAD1f, 3OAS120, EAR121y, EAR121x)
Case 438	()	(SUCOAS, AKGDH)	()	(ACOAD1f, 3OAR120, EAR121y, EAR121x)-( ACOAD1f, 3OAS120, EAR121y, EAR121x)
Case 439	(3HAD121)-( 3OAR121)-( 3OAR141)-( 3OAS121)-( 3OAS141)-( G3PAT140)-( G3PAT160)-( G3PAT161)-( G3PAT181)-( G3PD2)-( GLGC)-( IMPD)-( PGSA161)-( PRPPS)-( T2DECAI)	(SUCOAS, AKGDH)-( PGPP161, PGPP161pp)-( ORNDC, AGMT)-( NDPK1, ADK3)-( ADK1, ADK3)-( 3OAS120, ECOAH6)-( 3OAR120, ECOAH6)-( ADK1, NDPK1)-( FBA, TPI)	()	(CYTBO3_4pp, TKT2, G6PDH2r, CYTBDpp)-( CYTBO3_4pp, TKT2, PGL, CYTBDpp)-( CYTBO3_4pp, RPE, G6PDH2r, CYTBDpp)-( CYTBO3_4pp, RPE, PGL, CYTBDpp)-( 3OAS120, AGPAT141, ECOAH7, FA141ACPHi)-( 3OAS120, G3PAT141, ECOAH7, FA141ACPHi)-( 3OAS120, ACOAD6f, AGPAT141, FA141ACPHi)-( 3OAS120, ACOAD6f, G3PAT141, FA141ACPHi)-( 3OAR120, AGPAT141, ECOAH7, FA141ACPHi)-( 3OAR120, G3PAT141, ECOAH7, FA141ACPHi)-( 3OAR120,…
Case 440	(3HAD121)-( 3OAR121)-( 3OAR141)-( 3OAS121)-( 3OAS141)-( G1PTT)-( G3PAT140)-( G3PAT160)-( G3PAT161)-( G3PAT180)-( G3PAT181)-( G3PD2)-( GLGC)-( IMPD)-( MAN1PT2)-( MAN6PI)-( PGSA161)-( PMANM)-( PRPPS)-( T2DECAI)-( TDPDRE)-( TDPDRR)-( TDPGDH)	(SUCOAS, AKGDH)-( PGPP161, PGPP161pp)-( ORNDC, AGMT)-( NDPK1, ADK3)-( EAR121x, EAR121y)-( ADK1, ADK3)-( 3OAS120, ECOAH6)-( 3OAR120, ECOAH6)-( ADK1, NDPK1)-( FBA, TPI)	()	(CYTBO3_4pp, TKT2, G6PDH2r, CYTBDpp)-( CYTBO3_4pp, TKT2, PGL, CYTBDpp)-( CYTBO3_4pp, RPE, G6PDH2r, CYTBDpp)-( CYTBO3_4pp, RPE, PGL, CYTBDpp)-( 3OAS120, AGPAT141, ECOAH7, FA141ACPHi)-( 3OAS120, G3PAT141, ECOAH7, FA141ACPHi)-( 3OAS120, ACOAD6f, AGPAT141, FA141ACPHi)-( 3OAS120, ACOAD6f, G3PAT141, FA141ACPHi)-( 3OAR120, AGPAT141, ECOAH7, FA141ACPHi)-( 3OAR120, G3PAT141, ECOAH7, FA141ACPHi)-( 3OAR120,…
Case 441	(G1PTT)-( G3PAT180)-( MAN1PT2)-( MAN6PI)-( PMANM)-( TDPGDH)	(SUCOAS, AKGDH)-( EAR121x, EAR121y)	()	()
Case 442	(3HAD121)-( 3OAR121)-( 3OAR141)-( 3OAS121)-( 3OAS141)-( G3PAT140)-( G3PAT160)-( G3PAT161)-( G3PAT181)-( GLGC)-( PGSA161)-( PRPPS)-( T2DECAI)	(PGPP161, PGPP161pp)-( ORNDC, AGMT)-( ADK1, ADK3)-( 3OAS120, ECOAH6)-( 3OAR120, ECOAH6)-( ADK1, NDPK1)-( FBA, TPI)	()	(3OAS120, AGPAT141, ECOAH7, FA141ACPHi)-( 3OAS120, G3PAT141, ECOAH7, FA141ACPHi)-( 3OAS120, ACOAD6f, AGPAT141, FA141ACPHi)-( 3OAS120, ACOAD6f, G3PAT141, FA141ACPHi)-( 3OAR120, AGPAT141, ECOAH7, FA141ACPHi)-( 3OAR120, G3PAT141, ECOAH7, FA141ACPHi)-( 3OAR120, ACOAD6f, AGPAT141, FA141ACPHi)-( 3OAR120, ACOAD6f, G3PAT141, FA141ACPHi)
Case 443	(3HAD121)-( 3OAR121)-( 3OAR141)-( 3OAS121)-( 3OAS141)-( G1PTT)-( G3PAT140)-( G3PAT160)-( G3PAT161)-( G3PAT180)-( G3PAT181)-( GLGC)-( MAN6PI)-( PGSA161)-( PMANM)-( PRPPS)-( T2DECAI)-( TDPDRE)-( TDPDRR)-( TDPGDH)	(PGPP161, PGPP161pp)-( ORNDC, AGMT)-( EAR121x, EAR121y)-( ADK1, ADK3)-( 3OAS120, ECOAH6)-( 3OAR120, ECOAH6)-( ADK1, NDPK1)-( FBA, TPI)	()	(3OAS120, AGPAT141, ECOAH7, FA141ACPHi)-( 3OAS120, G3PAT141, ECOAH7, FA141ACPHi)-( 3OAS120, ACOAD6f, AGPAT141, FA141ACPHi)-( 3OAS120, ACOAD6f, G3PAT141, FA141ACPHi)-( 3OAR120, AGPAT141, ECOAH7, FA141ACPHi)-( 3OAR120, G3PAT141, ECOAH7, FA141ACPHi)-( 3OAR120, ACOAD6f, AGPAT141, FA141ACPHi)-( 3OAR120, ACOAD6f, G3PAT141, FA141ACPHi)
Case 444	(G1PTT)-( G3PAT180)-( MAN6PI)-( PMANM)-( TDPGDH)	(EAR121x, EAR121y)	()	()
Case 445	(G3PD2)-( IMPD)	(SUCOAS, AKGDH)-( NDPK1, ADK3)	(ADK1, NDPK1, R15BPK)-( ACOAD1f, ECOAH6, 3OAR120)-( ACOAD1f, ECOAH6, 3OAS120)-( RPE, G6PDH2r, CYTBDpp)-( RPE, PGL, CYTBDpp)-( TKT2, G6PDH2r, CYTBDpp)-( TKT2, PGL, CYTBDpp)-( ADK1, NDPK1, PPM)-( ADK1, NDPK1, PRPPS)-( GAPD, TKT2, TPI)-( PGK, TKT2, TPI)	(PGK, PPCK, TRSARr, PPS)-( GAPD, PPCK, TRSARr, PPS)
Case 446	(G3PD2)-( IMPD)	(SUCOAS, AKGDH)-( NDPK1, ADK3)	(PGI, TPI, GND)-( ADK1, NDPK1, R15BPK)-( ACOAD1f, ECOAH6, 3OAR120)-( ACOAD1f, ECOAH6, 3OAS120)-( RPE, G6PDH2r, CYTBDpp)-( RPE, PGL, CYTBDpp)-( TKT2, G6PDH2r, CYTBDpp)-( TKT2, PGL, CYTBDpp)-( ADK1, NDPK1, PPM)-( ADK1, NDPK1, PRPPS)-( GAPD, TKT2, TPI)-( PGI, TKT1, TPI)-( PGI, TPI, RPE)-( PGK, TKT2, TPI)	(PGI, TPI, G6PDH2r, CYTBDpp)-( PGI, TPI, G6PDH2r, GLCDpp)-( PGI, TPI, G6PDH2r, GNK)-( PGI, TPI, PGL, CYTBDpp)-( PGI, TPI, PGL, GNK)-( PGI, PGK, G6PDH2r, CYTBDpp)-( PGI, PGK, G6PDH2r, GLCDpp)-( PGI, PGK, G6PDH2r, GNK)-( PGI, PGK, PGL, CYTBDpp)-( PGI, PGK, PGL, GNK)-( GAPD, PGI, G6PDH2r, CYTBDpp)-( GAPD, PGI, G6PDH2r, GLCDpp)-( GAPD, PGI, G6PDH2r, GNK)-( GAPD, PGI, PGL, CYTBDpp)-( GAPD, PGI, PGL, G…
Case 447	()	(SUCOAS, AKGDH)	(PGI, TPI, GND)-( PGI, TKT1, TPI)-( PGI, TPI, RPE)	(PGI, TPI, G6PDH2r, CYTBDpp)-( PGI, TPI, G6PDH2r, GNK)-( PGI, TPI, PGL, CYTBDpp)-( PGI, TPI, PGL, GNK)-( PGI, PGK, G6PDH2r, CYTBDpp)-( PGI, PGK, G6PDH2r, GNK)-( PGI, PGK, PGL, CYTBDpp)-( PGI, PGK, PGL, GNK)-( GAPD, PGI, G6PDH2r, CYTBDpp)-( GAPD, PGI, G6PDH2r, GNK)-( GAPD, PGI, PGL, CYTBDpp)-( GAPD, PGI, PGL, GNK)-( ACOAD1f, 3OAR120, EAR121y, EAR121x)-( ACOAD1f, 3OAS120, EAR121y, EAR121x)
Case 448	(3HAD121)-( 3OAR121)-( 3OAR141)-( 3OAS121)-( 3OAS141)-( CBPS)-( DNMPPA)-( G3PAT140)-( G3PAT160)-( G3PAT161)-( G3PAT181)-( G3PD2)-( GLGC)-( IMPD)-( MALS)-( ORNDC)-( PGSA161)-( PRPPS)-( T2DECAI)	(ADK1, ADK3)-( TKT2, G6PDH2r)-( TKT2, PGL)-( PGPP161, PGPP161pp)-( RPE, G6PDH2r)-( RPE, PGL)-( NDPK1, ADK3)-( 3OAS120, ECOAH6)-( 3OAR120, ECOAH6)-( AKGDH, SUCOAS)-( FBA, TPI)-( NDPK1, ADK1)-( RPE, TALA)	(PGK, PPCK, PPS)-( 3OAS120, CTECOAI6, ACOAD7f)-( 3OAS120, CTECOAI6, FACOAE160)-( 3OAR120, CTECOAI6, ACOAD7f)-( 3OAR120, CTECOAI6, FACOAE160)-( GAPD, PPCK, PPS)-( GAPD, TKT2, TPI)-( PGK, TKT2, TPI)	(3OAS120, AGPAT141, ACOAD7f, FA141ACPHi)-( 3OAS120, AGPAT141, FA141ACPHi, FACOAE160)-( 3OAS120, AGPAT141, FA141ACPHi, CTECOAI7)-( 3OAS120, AGPAT141, FA141ACPHi, ECOAH7)-( 3OAS120, G3PAT141, ACOAD7f, FA141ACPHi)-( 3OAS120, G3PAT141, FA141ACPHi, FACOAE160)-( 3OAS120, G3PAT141, FA141ACPHi, CTECOAI7)-( 3OAS120, G3PAT141, FA141ACPHi, ECOAH7)-( 3OAS120, ACOAD6f, AGPAT141, FA141ACPHi)-( 3OAS120, ACOAD6f…
Case 449	(3HAD121)-( 3OAR121)-( 3OAR141)-( 3OAS121)-( 3OAS141)-( CBPS)-( DNMPPA)-( G3PAT140)-( G3PAT160)-( G3PAT161)-( G3PAT181)-( GLGC)-( ORNDC)-( PGSA161)-( PRPPS)-( T2DECAI)	(ADK1, ADK3)-( TKT2, G6PDH2r)-( TKT2, PGL)-( PGPP161, PGPP161pp)-( RPE, G6PDH2r)-( RPE, PGL)-( 3OAS120, ECOAH6)-( 3OAR120, ECOAH6)-( FBA, TPI)-( NDPK1, ADK1)-( RPE, TALA)	(PGK, PPCK, PPS)-( GAPD, PPCK, PPS)	(3OAS120, AGPAT141, ACOAD7f, FA141ACPHi)-( 3OAS120, AGPAT141, FA141ACPHi, FACOAE160)-( 3OAS120, AGPAT141, FA141ACPHi, ECOAH7)-( 3OAS120, G3PAT141, ACOAD7f, FA141ACPHi)-( 3OAS120, G3PAT141, FA141ACPHi, FACOAE160)-( 3OAS120, G3PAT141, FA141ACPHi, ECOAH7)-( 3OAS120, ACOAD6f, AGPAT141, FA141ACPHi)-( 3OAS120, ACOAD6f, G3PAT141, FA141ACPHi)-( 3OAR120, AGPAT141, ACOAD7f, FA141ACPHi)-( 3OAR120, AGPAT141,…
Case 450	()	()	(RPE, G6PDH2r, CYTBDpp)-( RPE, PGL, CYTBDpp)-( TKT2, G6PDH2r, CYTBDpp)-( TKT2, PGL, CYTBDpp)-( GAPD, TKT2, TPI)-( PGK, TKT2, TPI)	(PGK, PPCK, TRSARr, PPS)-( GAPD, PPCK, TRSARr, PPS)
Case 451	()	()	(PGI, TPI, GND)-( RPE, G6PDH2r, CYTBDpp)-( RPE, PGL, CYTBDpp)-( TKT2, G6PDH2r, CYTBDpp)-( TKT2, PGL, CYTBDpp)-( GAPD, TKT2, TPI)-( PGI, TKT1, TPI)-( PGI, TPI, RPE)-( PGK, TKT2, TPI)	(PGI, TPI, G6PDH2r, CYTBDpp)-( PGI, TPI, G6PDH2r, GLCDpp)-( PGI, TPI, G6PDH2r, GNK)-( PGI, TPI, PGL, CYTBDpp)-( PGI, TPI, PGL, GNK)-( PGI, PGK, G6PDH2r, CYTBDpp)-( PGI, PGK, G6PDH2r, GLCDpp)-( PGI, PGK, G6PDH2r, GNK)-( PGI, PGK, PGL, CYTBDpp)-( PGI, PGK, PGL, GNK)-( GAPD, PGI, G6PDH2r, CYTBDpp)-( GAPD, PGI, G6PDH2r, GLCDpp)-( GAPD, PGI, G6PDH2r, GNK)-( GAPD, PGI, PGL, CYTBDpp)-( GAPD, PGI, PGL, G…
Case 452	()	()	(PGI, TPI, GND)-( PGI, TKT1, TPI)-( PGI, TPI, RPE)	(PGI, TPI, G6PDH2r, CYTBDpp)-( PGI, TPI, G6PDH2r, GNK)-( PGI, TPI, PGL, CYTBDpp)-( PGI, TPI, PGL, GNK)-( PGI, PGK, G6PDH2r, CYTBDpp)-( PGI, PGK, G6PDH2r, GNK)-( PGI, PGK, PGL, CYTBDpp)-( PGI, PGK, PGL, GNK)-( GAPD, PGI, G6PDH2r, CYTBDpp)-( GAPD, PGI, G6PDH2r, GNK)-( GAPD, PGI, PGL, CYTBDpp)-( GAPD, PGI, PGL, GNK)
Case 453	(CBPS)-( DNMPPA)-( MALS)-( ORNDC)	(TKT2, G6PDH2r)-( TKT2, PGL)-( RPE, G6PDH2r)-( RPE, PGL)-( RPE, TALA)	(PGK, PPCK, PPS)-( 3OAS120, CTECOAI6, ACOAD7f)-( 3OAS120, CTECOAI6, FACOAE160)-( 3OAR120, CTECOAI6, ACOAD7f)-( 3OAR120, CTECOAI6, FACOAE160)-( GAPD, PPCK, PPS)-( GAPD, TKT2, TPI)-( PGK, TKT2, TPI)	(3OAS120, AGPAT141, ACOAD7f, FA141ACPHi)-( 3OAS120, AGPAT141, FA141ACPHi, FACOAE160)-( 3OAS120, AGPAT141, FA141ACPHi, CTECOAI7)-( 3OAS120, G3PAT141, ACOAD7f, FA141ACPHi)-( 3OAS120, G3PAT141, FA141ACPHi, FACOAE160)-( 3OAS120, G3PAT141, FA141ACPHi, CTECOAI7)-( 3OAR120, AGPAT141, ACOAD7f, FA141ACPHi)-( 3OAR120, AGPAT141, FA141ACPHi, FACOAE160)-( 3OAR120, AGPAT141, FA141ACPHi, CTECOAI7)-( 3OAR120, G3…
Case 454	(CBPS)-( DNMPPA)-( ORNDC)	(TKT2, G6PDH2r)-( TKT2, PGL)-( RPE, G6PDH2r)-( RPE, PGL)-( RPE, TALA)	(PGK, PPCK, PPS)-( GAPD, PPCK, PPS)	(3OAS120, AGPAT141, ACOAD7f, FA141ACPHi)-( 3OAS120, AGPAT141, FA141ACPHi, FACOAE160)-( 3OAS120, G3PAT141, ACOAD7f, FA141ACPHi)-( 3OAS120, G3PAT141, FA141ACPHi, FACOAE160)-( 3OAR120, AGPAT141, ACOAD7f, FA141ACPHi)-( 3OAR120, AGPAT141, FA141ACPHi, FACOAE160)-( 3OAR120, G3PAT141, ACOAD7f, FA141ACPHi)-( 3OAR120, G3PAT141, FA141ACPHi, FACOAE160)
Case 455	(APRAUR)-( DB4PS)-( DHPPDA2)-( DPCOAK)-( FMNAT)-( GTPCII2)-( KDOCT2)-( METAT)-( MTHFR2)-( NADK)-( NNATr)-( NNDPR)-( PNTK)-( PPCDC)-( PPNCL2)-( QULNS)-( RBFK)-( RBFSa)-( RBFSb)	(PNTOt4pp, DPR)-( PNTOt4pp, MOHMT)-( PNTOt4pp, PANTS)	()	(ASPO5, ASPO4, ASPO3, ASPO6)-( 3HAD120, RPI, CTECOAI6, FCLT)-( 3HAD120, RPI, CTECOAI6, UPPDC1)-( 3OAS120, RPI, CTECOAI6, FCLT)-( 3OAS120, RPI, CTECOAI6, UPPDC1)-( 3OAR120, RPI, CTECOAI6, FCLT)-( 3OAR120, RPI, CTECOAI6, UPPDC1)-( 3HAD140, ACOAD6f, CTECOAI7, FCLT)-( 3HAD140, ACOAD6f, CTECOAI7, UPPDC1)-( 3HAD140, CTECOAI6, CTECOAI7, FCLT)-( 3HAD140, CTECOAI6, CTECOAI7, UPPDC1)-( 3HAD120, CTECOAI6, C…
Case 456	(APRAUR)-( CAt6pp)-( DB4PS)-( DHPPDA2)-( DPCOAK)-( DPR)-( FMNAT)-( G1SAT)-( GLUTRR)-( GLUTRS)-( GTPCII2)-( HMBS)-( KDOCT2)-( METAT)-( MOHMT)-( MTHFR2)-( NADK)-( NADS1)-( NNATr)-( NNDPR)-( PANTS)-( PNTK)-( PPBNGS)-( PPCDC)-( PPNCL2)-( QULNS)-( RBFK)-( RBFSa)-( RBFSb)-( SHCHD2)-( SHCHF)-( UPP3MT)-( UPP3S)	(METS, CYSTGL)-( METS, CYSTS)	()	(ASPO5, ASPO4, ASPO3, ASPO6)-( 3HAD120, RPI, CTECOAI6, FCLT)-( 3HAD120, RPI, CTECOAI6, UPPDC1)-( 3OAS120, RPI, CTECOAI6, FCLT)-( 3OAS120, RPI, CTECOAI6, UPPDC1)-( 3OAR120, RPI, CTECOAI6, FCLT)-( 3OAR120, RPI, CTECOAI6, UPPDC1)-( 3HAD140, ACOAD6f, CTECOAI7, FCLT)-( 3HAD140, ACOAD6f, CTECOAI7, UPPDC1)-( 3HAD140, CTECOAI6, CTECOAI7, FCLT)-( 3HAD140, CTECOAI6, CTECOAI7, UPPDC1)-( 3HAD120, CTECOAI6, C…
Case 457	(CAt6pp)-( DPR)-( G1SAT)-( GLUTRR)-( GLUTRS)-( HMBS)-( MOHMT)-( NADS1)-( PANTS)-( PPBNGS)-( SHCHD2)-( SHCHF)-( UPP3MT)-( UPP3S)	()	()	()
Case 458	(ADCL)-( ADCS)-( APRAUR)-( DB4PS)-( DHFS)-( DHPPDA2)-( DPCOAK)-( FMNAT)-( GTPCI)-( GTPCII2)-( KDOCT2)-( METAT)-( MTHFR2)-( NADK)-( NNATr)-( NNDPR)-( PNTK)-( PPCDC)-( PPNCL2)-( QULNS)-( RBFK)-( RBFSa)-( RBFSb)	(RPI, EDTXS1)-( RPI, EDTXS2)-( PNTOt4pp, DPR)-( PNTOt4pp, MOHMT)-( PNTOt4pp, PANTS)	(RPI, AACPS1, 3HAD140)	(RPI, AACPS1, EAR140y, EAR140x)-( ASPO5, ASPO4, ASPO3, ASPO6)-( 3HAD120, RPI, CTECOAI6, FCLT)-( 3HAD120, RPI, CTECOAI6, UPPDC1)-( 3OAS120, RPI, CTECOAI6, FCLT)-( 3OAS120, RPI, CTECOAI6, UPPDC1)-( 3OAR120, RPI, CTECOAI6, FCLT)-( 3OAR120, RPI, CTECOAI6, UPPDC1)-( 3HAD140, ACOAD6f, CTECOAI7, FCLT)-( 3HAD140, ACOAD6f, CTECOAI7, UPPDC1)-( 3HAD140, CTECOAI6, CTECOAI7, FCLT)-( 3HAD140, CTECOAI6, CTECOAI…
Case 459	(ADCL)-( ADCS)-( APRAUR)-( CAt6pp)-( DB4PS)-( DHFS)-( DHPPDA2)-( DPCOAK)-( DPR)-( FMNAT)-( G1SAT)-( GLUTRR)-( GLUTRS)-( GTPCI)-( GTPCII2)-( HMBS)-( KDOCT2)-( METAT)-( MOHMT)-( MTHFR2)-( NADK)-( NADS1)-( NNATr)-( NNDPR)-( PANTS)-( PNTK)-( PPBNGS)-( PPCDC)-( PPNCL2)-( QULNS)-( RBFK)-( RBFSa)-( RBFSb)-( SHCHD2)-( SHCHF)-( UPP3MT)-( UPP3S)	(METS, CYSTGL)-( METS, CYSTS)-( RPI, EDTXS1)-( RPI, EDTXS2)	(RPI, AACPS1, 3HAD140)	(RPI, AACPS1, EAR140y, EAR140x)-( ASPO5, ASPO4, ASPO3, ASPO6)-( 3HAD120, RPI, CTECOAI6, FCLT)-( 3HAD120, RPI, CTECOAI6, UPPDC1)-( 3OAS120, RPI, CTECOAI6, FCLT)-( 3OAS120, RPI, CTECOAI6, UPPDC1)-( 3OAR120, RPI, CTECOAI6, FCLT)-( 3OAR120, RPI, CTECOAI6, UPPDC1)-( 3HAD140, ACOAD6f, CTECOAI7, FCLT)-( 3HAD140, ACOAD6f, CTECOAI7, UPPDC1)-( 3HAD140, CTECOAI6, CTECOAI7, FCLT)-( 3HAD140, CTECOAI6, CTECOAI…
Case 460	(CAt6pp)-( DPR)-( G1SAT)-( GLUTRR)-( GLUTRS)-( HMBS)-( MOHMT)-( NADS1)-( PANTS)-( PPBNGS)-( SHCHD2)-( SHCHF)-( UPP3MT)-( UPP3S)	()	()	()
Case 461	(ADCL)-( ADCS)-( DHFS)-( GTPCI)	(RPI, EDTXS1)-( RPI, EDTXS2)	(RPI, AACPS1, 3HAD140)	(RPI, AACPS1, EAR140y, EAR140x)
Case 462	(ADCL)-( ADCS)-( DHFS)-( GTPCI)	(RPI, EDTXS1)-( RPI, EDTXS2)	(RPI, AACPS1, 3HAD140)	(RPI, AACPS1, EAR140y, EAR140x)
Case 463	()	()	()	()
Case 464	(APRAUR)-( DB4PS)-( DHPPDA2)-( DPCOAK)-( FMNAT)-( GTPCII2)-( KDOCT2)-( METAT)-( MTHFR2)-( NADK)-( NNATr)-( NNDPR)-( PNTK)-( PPCDC)-( PPNCL2)-( QULNS)-( RBFK)-( RBFSa)-( RBFSb)	(PNTOt4pp, DPR)-( PNTOt4pp, MOHMT)-( PNTOt4pp, PANTS)	()	(ASPO5, ASPO4, ASPO3, ASPO6)
Case 465	(AMAOTr)-( APRAUR)-( CAt6pp)-( CDPMEK)-( DB4PS)-( DBTS)-( DHPPDA2)-( DMATT)-( DPCOAK)-( DPR)-( DXPRIi)-( DXPS)-( FCLT)-( FMNAT)-( G1SAT)-( GLUTRR)-( GLUTRS)-( GRTT)-( GTPCII2)-( HBZOPT)-( HMBS)-( KDOCT2)-( METAT)-( MOHMT)-( MTHFR2)-( NADK)-( NADS1)-( NNATr)-( NNDPR)-( OCTDPS)-( OPHBDC)-( PANTS)-( PDX5PS)-( PNTK)-( PPBNGS)-( PPCDC)-( PPNCL2)-( QULNS)-( RBFK)-( RBFSa)-( RBFSb)-( SHCHD2)-( SHCHF)-( …	(CPPPGO, CPPPGO2)-( METS, CYSTGL)-( METS, CYSTS)-( IPDPS, IPDDI)-( DMPPS, IPDDI)-( DMPPS, IPDPS)-( PPPGO3, PPPGO)-( TMK, TMPPP)-( TMK, PMPK)-( TMK, AMPMS2)	()	(ASPO5, ASPO4, ASPO3, ASPO6)
Case 466	(AMAOTr)-( CAt6pp)-( CDPMEK)-( DMATT)-( DPR)-( DXPRIi)-( DXPS)-( FCLT)-( G1SAT)-( GLUTRR)-( GLUTRS)-( GRTT)-( HBZOPT)-( HMBS)-( MOHMT)-( NADS1)-( OCTDPS)-( OPHBDC)-( PANTS)-( PDX5PS)-( PPBNGS)-( SHCHD2)-( SHCHF)-( TMPK)-( UDCPDPS)-( UPP3MT)-( UPP3S)-( UPPDC1)	(CPPPGO, CPPPGO2)-( DMPPS, IPDPS)-( PPPGO3, PPPGO)-( TMK, TMPPP)-( TMK, PMPK)-( TMK, AMPMS2)	()	()
Case 467	(ADCL)-( ADCS)-( APRAUR)-( DB4PS)-( DHFS)-( DHPPDA2)-( DPCOAK)-( FMNAT)-( GTPCI)-( GTPCII2)-( KDOCT2)-( METAT)-( MTHFR2)-( NADK)-( NNATr)-( NNDPR)-( PNTK)-( PPCDC)-( PPNCL2)-( QULNS)-( RBFK)-( RBFSa)-( RBFSb)	(RPI, EDTXS1)-( RPI, EDTXS2)-( PNTOt4pp, DPR)-( PNTOt4pp, MOHMT)-( PNTOt4pp, PANTS)	(RPI, AACPS1, 3HAD140)-( RPI, PETNT161pp, DAGK181)-( RPI, PETNT161pp, PETNT181pp)-( RPI, DAGK161, DAGK181)-( RPI, DAGK161, PETNT181pp)	(RPI, AACPS1, EAR140y, EAR140x)-( ASPO5, ASPO4, ASPO3, ASPO6)
Case 468	(ADCL)-( ADCS)-( AMAOTr)-( APRAUR)-( CAt6pp)-( CDPMEK)-( DB4PS)-( DBTS)-( DHFS)-( DHPPDA2)-( DMATT)-( DPCOAK)-( DPR)-( DXPRIi)-( DXPS)-( FCLT)-( FMNAT)-( G1SAT)-( GLUTRR)-( GLUTRS)-( GRTT)-( GTPCI)-( GTPCII2)-( HBZOPT)-( HMBS)-( KDOCT2)-( METAT)-( MOHMT)-( MTHFR2)-( NADK)-( NADS1)-( NNATr)-( NNDPR)-( OCTDPS)-( OPHBDC)-( PANTS)-( PDX5PS)-( PNTK)-( PPBNGS)-( PPCDC)-( PPNCL2)-( QULNS)-( RBFK)-( RBFS…	(CPPPGO, CPPPGO2)-( METS, CYSTGL)-( METS, CYSTS)-( IPDPS, IPDDI)-( DMPPS, IPDDI)-( DMPPS, IPDPS)-( RPI, EDTXS1)-( RPI, EDTXS2)-( PPPGO3, PPPGO)-( TMK, TMPPP)-( TMK, PMPK)-( TMK, AMPMS2)	(CYSS, CYSTGL, CYSabcpp)-( CYSS, CYSTS, CYSabcpp)-( RPI, AACPS1, 3HAD140)-( RPI, PETNT161pp, DAGK181)-( RPI, PETNT161pp, PETNT181pp)-( RPI, DAGK161, DAGK181)-( RPI, DAGK161, PETNT181pp)	(RPI, AACPS1, EAR140y, EAR140x)-( ASPO5, ASPO4, ASPO3, ASPO6)
Case 469	(AMAOTr)-( CAt6pp)-( CDPMEK)-( DMATT)-( DPR)-( DXPRIi)-( DXPS)-( FCLT)-( G1SAT)-( GLUTRR)-( GLUTRS)-( GRTT)-( HBZOPT)-( HMBS)-( MOHMT)-( NADS1)-( OCTDPS)-( OPHBDC)-( PANTS)-( PDX5PS)-( PPBNGS)-( SHCHD2)-( SHCHF)-( TMPK)-( UDCPDPS)-( UPP3MT)-( UPP3S)-( UPPDC1)	(CPPPGO, CPPPGO2)-( DMPPS, IPDPS)-( PPPGO3, PPPGO)-( TMK, TMPPP)-( TMK, PMPK)-( TMK, AMPMS2)	()	()
Case 470	(ADCL)-( ADCS)-( DHFS)-( GTPCI)	(RPI, EDTXS1)-( RPI, EDTXS2)	(RPI, AACPS1, 3HAD140)-( RPI, PETNT161pp, DAGK181)-( RPI, PETNT161pp, PETNT181pp)-( RPI, DAGK161, DAGK181)-( RPI, DAGK161, PETNT181pp)	(RPI, AACPS1, EAR140y, EAR140x)
Case 471	(ADCL)-( ADCS)-( DHFS)-( GTPCI)	(RPI, EDTXS1)-( RPI, EDTXS2)	(RPI, AACPS1, 3HAD140)-( RPI, PETNT161pp, DAGK181)-( RPI, PETNT161pp, PETNT181pp)-( RPI, DAGK161, DAGK181)-( RPI, DAGK161, PETNT181pp)	(RPI, AACPS1, EAR140y, EAR140x)
Case 472	()	()	()	()
Case 473	()	()	()	()
Case 474	(AMAOTr)-( CDPMEK)-( DBTS)-( DMATT)-( DXPRIi)-( DXPS)-( FCLT)-( GRTT)-( HBZOPT)-( OCTDPS)-( OPHBDC)-( PDX5PS)-( TMPK)-( UDCPDPS)-( UPPDC1)	(CPPPGO, CPPPGO2)-( IPDPS, IPDDI)-( DMPPS, IPDDI)-( DMPPS, IPDPS)-( PPPGO3, PPPGO)-( TMK, TMPPP)-( TMK, PMPK)-( TMK, AMPMS2)	()	()
Case 475	(AMAOTr)-( CDPMEK)-( DMATT)-( DXPRIi)-( DXPS)-( FCLT)-( GRTT)-( HBZOPT)-( OCTDPS)-( OPHBDC)-( PDX5PS)-( TMPK)-( UDCPDPS)-( UPPDC1)	(CPPPGO, CPPPGO2)-( DMPPS, IPDPS)-( PPPGO3, PPPGO)-( TMK, TMPPP)-( TMK, PMPK)-( TMK, AMPMS2)	()	()
Case 476	()	()	(RPI, PETNT161pp, DAGK181)-( RPI, PETNT161pp, PETNT181pp)-( RPI, DAGK161, DAGK181)-( RPI, DAGK161, PETNT181pp)	()
Case 477	(AMAOTr)-( CDPMEK)-( DBTS)-( DMATT)-( DXPRIi)-( DXPS)-( FCLT)-( GRTT)-( HBZOPT)-( OCTDPS)-( OPHBDC)-( PDX5PS)-( TMPK)-( UDCPDPS)-( UPPDC1)	(CPPPGO, CPPPGO2)-( IPDPS, IPDDI)-( DMPPS, IPDDI)-( DMPPS, IPDPS)-( PPPGO3, PPPGO)-( TMK, TMPPP)-( TMK, PMPK)-( TMK, AMPMS2)	(RPI, PETNT161pp, DAGK181)-( RPI, PETNT161pp, PETNT181pp)-( RPI, DAGK161, DAGK181)-( RPI, DAGK161, PETNT181pp)	()
Case 478	(AMAOTr)-( CDPMEK)-( DMATT)-( DXPRIi)-( DXPS)-( FCLT)-( GRTT)-( HBZOPT)-( OCTDPS)-( OPHBDC)-( PDX5PS)-( TMPK)-( UDCPDPS)-( UPPDC1)	(CPPPGO, CPPPGO2)-( DMPPS, IPDPS)-( PPPGO3, PPPGO)-( TMK, TMPPP)-( TMK, PMPK)-( TMK, AMPMS2)	()	()
Case 479	()	()	(RPI, PETNT161pp, DAGK181)-( RPI, PETNT161pp, PETNT181pp)-( RPI, DAGK161, DAGK181)-( RPI, DAGK161, PETNT181pp)	()
Case 480	()	()	(RPI, PETNT161pp, DAGK181)-( RPI, PETNT161pp, PETNT181pp)-( RPI, DAGK161, DAGK181)-( RPI, DAGK161, PETNT181pp)	()
Case 481	()	()	()	()
Case 482	(APRAUR)-( DB4PS)-( DHPPDA2)-( DPCOAK)-( FMNAT)-( GTPCII2)-( KDOCT2)-( METAT)-( MTHFR2)-( NADK)-( NNATr)-( NNDPR)-( PNTK)-( PPCDC)-( PPNCL2)-( QULNS)-( RBFK)-( RBFSa)-( RBFSb)	(PNTOt4pp, DPR)-( PNTOt4pp, MOHMT)-( PNTOt4pp, PANTS)	()	(PGI, RPI, TPI, XYLI2)-( ASPO3, ASPO5, ASPO4, ASPO6)-( 3HAD120, RPI, CTECOAI6, FCLT)-( 3HAD120, RPI, CTECOAI6, UPPDC1)-( 3OAS120, RPI, CTECOAI6, FCLT)-( 3OAS120, RPI, CTECOAI6, UPPDC1)-( 3OAR120, RPI, CTECOAI6, FCLT)-( 3OAR120, RPI, CTECOAI6, UPPDC1)-( 3HAD140, ACOAD6f, CTECOAI7, FCLT)-( 3HAD140, ACOAD6f, CTECOAI7, UPPDC1)-( 3HAD140, CTECOAI6, CTECOAI7, FCLT)-( 3HAD140, CTECOAI6, CTECOAI7, UPPDC1…
Case 483	(APRAUR)-( CAt6pp)-( DB4PS)-( DHPPDA2)-( DPCOAK)-( DPR)-( FMNAT)-( G1SAT)-( GLUTRR)-( GLUTRS)-( GTPCII2)-( HMBS)-( KDOCT2)-( METAT)-( MOHMT)-( MTHFR2)-( NADK)-( NADS1)-( NNATr)-( NNDPR)-( PANTS)-( PNTK)-( PPBNGS)-( PPCDC)-( PPNCL2)-( QULNS)-( RBFK)-( RBFSa)-( RBFSb)-( SHCHD2)-( SHCHF)-( UPP3MT)-( UPP3S)	(METS, CYSTGL)-( METS, CYSTS)	()	(PGI, RPI, TPI, XYLI2)-( ASPO3, ASPO5, ASPO4, ASPO6)-( 3HAD120, RPI, CTECOAI6, FCLT)-( 3HAD120, RPI, CTECOAI6, UPPDC1)-( 3OAS120, RPI, CTECOAI6, FCLT)-( 3OAS120, RPI, CTECOAI6, UPPDC1)-( 3OAR120, RPI, CTECOAI6, FCLT)-( 3OAR120, RPI, CTECOAI6, UPPDC1)-( 3HAD140, ACOAD6f, CTECOAI7, FCLT)-( 3HAD140, ACOAD6f, CTECOAI7, UPPDC1)-( 3HAD140, CTECOAI6, CTECOAI7, FCLT)-( 3HAD140, CTECOAI6, CTECOAI7, UPPDC1…
Case 484	(CAt6pp)-( DPR)-( G1SAT)-( GLUTRR)-( GLUTRS)-( HMBS)-( MOHMT)-( NADS1)-( PANTS)-( PPBNGS)-( SHCHD2)-( SHCHF)-( UPP3MT)-( UPP3S)	()	()	()
Case 485	(ADCL)-( ADCS)-( AGPAT140)-( APRAUR)-( CLPNS140pp)-( DASYN140)-( DB4PS)-( DHFS)-( DHPPDA2)-( DPCOAK)-( FMNAT)-( GTPCI)-( GTPCII2)-( KDOCT2)-( METAT)-( MTHFR2)-( NADK)-( NNATr)-( NNDPR)-( PGSA140)-( PNTK)-( PPCDC)-( PPNCL2)-( PSD140)-( PSSA140)-( QULNS)-( RBFK)-( RBFSa)-( RBFSb)	(PGPP140, PGPP140pp)-( 3HAD140, AACPS1)-( PNTOt4pp, DPR)-( PNTOt4pp, MOHMT)-( PNTOt4pp, PANTS)	()	(PGI, RPI, TPI, XYLI2)-( ASPO3, ASPO5, ASPO4, ASPO6)-( 3HAD120, RPI, CTECOAI6, CPPPGO)-( 3HAD120, RPI, CTECOAI6, FCLT)-( 3HAD120, RPI, CTECOAI6, UPPDC1)-( 3OAS120, RPI, CTECOAI6, CPPPGO)-( 3OAS120, RPI, CTECOAI6, FCLT)-( 3OAS120, RPI, CTECOAI6, UPPDC1)-( 3OAR120, RPI, CTECOAI6, CPPPGO)-( 3OAR120, RPI, CTECOAI6, FCLT)-( 3OAR120, RPI, CTECOAI6, UPPDC1)-( 3HAD140, ACOAD6f, CTECOAI7, FCLT)-( 3HAD140,…
Case 486	(ADCL)-( ADCS)-( AGPAT140)-( AGPAT180)-( APRAUR)-( CAt6pp)-( CLPNS140pp)-( CLPNS180pp)-( DASYN140)-( DASYN180)-( DB4PS)-( DHFS)-( DHPPDA2)-( DPCOAK)-( DPR)-( FMNAT)-( G1SAT)-( GLUTRR)-( GLUTRS)-( GTPCI)-( GTPCII2)-( HMBS)-( KDOCT2)-( METAT)-( MOHMT)-( MTHFR2)-( NADK)-( NADS1)-( NNATr)-( NNDPR)-( PANTS)-( PGSA140)-( PGSA180)-( PNTK)-( PPBNGS)-( PPCDC)-( PPNCL2)-( PSD140)-( PSD180)-( PSSA140)-( PSS…	(PGPP180, PGPP180pp)-( METS, CYSTGL)-( METS, CYSTS)-( PGPP140, PGPP140pp)-( 3HAD140, AACPS1)-( 3OAS180, ACOAD8f)-( 3OAS180, AACPS6)-( 3OAS180, FACOAE180)-( 3OAS180, CTECOAI8)-( 3OAR180, ACOAD8f)-( 3OAR180, AACPS6)-( 3OAR180, FACOAE180)-( 3OAR180, CTECOAI8)-( 3HAD180, ACOAD8f)-( 3HAD180, AACPS6)-( 3HAD180, FACOAE180)-( 3HAD180, CTECOAI8)	()	(PGI, RPI, TPI, XYLI2)-( CYTK1, NDPK3, TRDR, RNDR3b)-( CYTK1, NDPK3, NDPK7, DCYTD)-( CYTK1, NDPK3, NDPK7, CYTK2)-( CYTK1, NDPK3, NDPK7, NTD3)-( CYTK1, NDPK3, RNDR3, GTHOr)-( CYTK1, NDPK3, RNDR3, GRXR)-( CYTK1, NDPK3, RNDR3, RNDR3b)-( ASPO3, ASPO5, ASPO4, ASPO6)-( 3HAD120, RPI, CTECOAI6, CPPPGO)-( 3HAD120, RPI, CTECOAI6, FCLT)-( 3HAD120, RPI, CTECOAI6, UPPDC1)-( 3OAS120, RPI, CTECOAI6, CPPPGO)-( 3…
Case 487	(AGPAT180)-( CAt6pp)-( CLPNS180pp)-( DASYN180)-( DPR)-( G1SAT)-( GLUTRR)-( GLUTRS)-( HMBS)-( MOHMT)-( NADS1)-( PANTS)-( PGSA180)-( PPBNGS)-( PSD180)-( PSSA180)-( SHCHD2)-( SHCHF)-( UDCPDPpp)-( UPP3MT)-( UPP3S)	(PGPP180, PGPP180pp)-( 3OAS180, ACOAD8f)-( 3OAS180, AACPS6)-( 3OAS180, FACOAE180)-( 3OAS180, CTECOAI8)-( 3OAR180, ACOAD8f)-( 3OAR180, AACPS6)-( 3OAR180, FACOAE180)-( 3OAR180, CTECOAI8)-( 3HAD180, ACOAD8f)-( 3HAD180, AACPS6)-( 3HAD180, FACOAE180)-( 3HAD180, CTECOAI8)	()	(CYTK1, NDPK3, TRDR, RNDR3b)-( CYTK1, NDPK3, NDPK7, DCYTD)-( CYTK1, NDPK3, NDPK7, NTD3)-( CYTK1, NDPK3, RNDR3, GTHOr)-( CYTK1, NDPK3, RNDR3, GRXR)-( CYTK1, NDPK3, RNDR3, RNDR3b)
Case 488	(ADCL)-( ADCS)-( AGPAT140)-( CLPNS140pp)-( DASYN140)-( DHFS)-( GTPCI)-( PGSA140)-( PSD140)-( PSSA140)	(PGPP140, PGPP140pp)-( 3HAD140, AACPS1)	()	()
Case 489	(ADCL)-( ADCS)-( AGPAT140)-( AGPAT180)-( CLPNS140pp)-( CLPNS180pp)-( DASYN140)-( DASYN180)-( DHFS)-( GTPCI)-( PGSA140)-( PGSA180)-( PSD140)-( PSD180)-( PSSA140)-( PSSA180)-( UDCPDPpp)	(PGPP180, PGPP180pp)-( PGPP140, PGPP140pp)-( 3HAD140, AACPS1)-( 3OAS180, ACOAD8f)-( 3OAS180, AACPS6)-( 3OAS180, FACOAE180)-( 3OAR180, ACOAD8f)-( 3OAR180, AACPS6)-( 3OAR180, FACOAE180)-( 3HAD180, ACOAD8f)-( 3HAD180, AACPS6)-( 3HAD180, FACOAE180)	()	(CYTK1, NDPK3, TRDR, RNDR3b)-( CYTK1, NDPK3, NDPK7, DCYTD)-( CYTK1, NDPK3, NDPK7, CYTK2)-( CYTK1, NDPK3, NDPK7, NTD3)-( CYTK1, NDPK3, RNDR3, GTHOr)-( CYTK1, NDPK3, RNDR3, GRXR)-( CYTK1, NDPK3, RNDR3, RNDR3b)
Case 490	(AGPAT180)-( CLPNS180pp)-( DASYN180)-( PGSA180)-( PSD180)-( PSSA180)-( UDCPDPpp)	(PGPP180, PGPP180pp)-( 3OAS180, ACOAD8f)-( 3OAS180, AACPS6)-( 3OAS180, FACOAE180)-( 3OAR180, ACOAD8f)-( 3OAR180, AACPS6)-( 3OAR180, FACOAE180)-( 3HAD180, ACOAD8f)-( 3HAD180, AACPS6)-( 3HAD180, FACOAE180)	()	(CYTK1, NDPK3, TRDR, RNDR3b)-( CYTK1, NDPK3, NDPK7, DCYTD)-( CYTK1, NDPK3, NDPK7, NTD3)-( CYTK1, NDPK3, RNDR3, GTHOr)-( CYTK1, NDPK3, RNDR3, GRXR)-( CYTK1, NDPK3, RNDR3, RNDR3b)
Case 491	(APRAUR)-( DB4PS)-( DHPPDA2)-( DPCOAK)-( FMNAT)-( GTPCII2)-( KDOCT2)-( METAT)-( MTHFR2)-( NADK)-( NNATr)-( NNDPR)-( PNTK)-( PPCDC)-( PPNCL2)-( QULNS)-( RBFK)-( RBFSa)-( RBFSb)	(PNTOt4pp, DPR)-( PNTOt4pp, MOHMT)-( PNTOt4pp, PANTS)	(NDPK3, RPI, CYTD)-( CYTK1, RPI, CYTD)-( PGI, TPI, RPI)	(PGI, PGK, RPI, EDA)-( PGI, PGK, RPI, EDD)-( GAPD, PGI, RPI, EDA)-( GAPD, PGI, RPI, EDD)-( FBA, PGI, RPI, F6PA)-( FBA, PGI, RPI, GLYCDx)-( PGI, RPI, FBP, F6PA)-( PGI, RPI, FBP, GLYCDx)-( ASPO6, ASPO5, ASPO4, ASPO3)
Case 492	(AMAOTr)-( APRAUR)-( CAt6pp)-( CDPMEK)-( DB4PS)-( DBTS)-( DHPPDA2)-( DMATT)-( DPCOAK)-( DPR)-( DXPRIi)-( DXPS)-( E4PD)-( FCLT)-( FMNAT)-( G1SAT)-( GLUTRR)-( GLUTRS)-( GRTT)-( GTPCII2)-( HBZOPT)-( HMBS)-( KDOCT2)-( METAT)-( MOHMT)-( MTHFR2)-( NADK)-( NADS1)-( NNATr)-( NNDPR)-( OCTDPS)-( OHPBAT)-( OPHBDC)-( PANTS)-( PDX5PS)-( PERD)-( PNTK)-( PPBNGS)-( PPCDC)-( PPNCL2)-( QULNS)-( RBFK)-( RBFSa)-( RB…	(CPPPGO, CPPPGO2)-( METS, CYSTGL)-( METS, CYSTS)-( IPDPS, IPDDI)-( DMPPS, IPDDI)-( DMPPS, IPDPS)-( TMK, AMPMS2)-( TMK, PMPK)-( TMK, TMPPP)-( PPPGO3, PPPGO)	(NDPK3, RPI, CYTD)-( CYTK1, RPI, CYTD)-( NDPK3, NTD4, DRPA)-( NDPK3, NTD4, PPM2)-( PGI, TPI, RPI)	(PGI, PGK, RPI, EDA)-( PGI, PGK, RPI, EDD)-( GAPD, PGI, RPI, EDA)-( GAPD, PGI, RPI, EDD)-( FBA, PGI, RPI, F6PA)-( FBA, PGI, RPI, GLYCDx)-( FBA, PGI, RPE, F6PA)-( FBA, PGI, RPE, GLYCDx)-( FBA, PGI, TKT1, F6PA)-( FBA, PGI, TKT1, GLYCDx)-( PGI, RPI, FBP, F6PA)-( PGI, RPI, FBP, GLYCDx)-( PGI, RPE, FBP, F6PA)-( PGI, RPE, FBP, GLYCDx)-( PGI, TKT1, FBP, F6PA)-( PGI, TKT1, FBP, GLYCDx)-( FBA, PGI, GND, F…
Case 493	(AMAOTr)-( CAt6pp)-( CDPMEK)-( DMATT)-( DPR)-( DXPRIi)-( DXPS)-( E4PD)-( FCLT)-( G1SAT)-( GLUTRR)-( GLUTRS)-( GRTT)-( HBZOPT)-( HMBS)-( MOHMT)-( NADS1)-( OCTDPS)-( OHPBAT)-( OPHBDC)-( PANTS)-( PDX5PS)-( PERD)-( PPBNGS)-( SHCHD2)-( SHCHF)-( TMPK)-( UDCPDPS)-( UPP3MT)-( UPP3S)-( UPPDC1)	(CPPPGO, CPPPGO2)-( DMPPS, IPDPS)-( TMK, AMPMS2)-( TMK, PMPK)-( TMK, TMPPP)-( PPPGO3, PPPGO)	(NDPK3, NTD4, DRPA)-( NDPK3, NTD4, PPM2)	(FBA, PGI, RPE, F6PA)-( FBA, PGI, TKT1, F6PA)-( PGI, RPE, FBP, F6PA)-( PGI, TKT1, FBP, F6PA)-( FBA, PGI, GND, F6PA)-( PGI, GND, FBP, F6PA)-( NDPK3, NTD4, DURIPP, NTD5)
Case 494	(ADCL)-( ADCS)-( AGPAT140)-( APRAUR)-( CLPNS140pp)-( DASYN140)-( DB4PS)-( DHFS)-( DHPPDA2)-( DPCOAK)-( FMNAT)-( GTPCI)-( GTPCII2)-( KDOCT2)-( METAT)-( MTHFR2)-( NADK)-( NNATr)-( NNDPR)-( PGSA140)-( PNTK)-( PPCDC)-( PPNCL2)-( PSD140)-( PSSA140)-( QULNS)-( RBFK)-( RBFSa)-( RBFSb)-( RPI)	(PGPP140, PGPP140pp)-( PNTOt4pp, DPR)-( PNTOt4pp, MOHMT)-( PNTOt4pp, PANTS)-( 3HAD140, AACPS1)	(CTECOAI6, 3OAS120, CTECOAI7)-( CTECOAI6, 3OAR120, CTECOAI7)-( 3HAD140, ACOAD6f, CTECOAI7)-( 3HAD140, CTECOAI6, CTECOAI7)-( 3HAD120, CTECOAI6, AACPS3)-( 3HAD120, CTECOAI6, ACOAD7f)-( 3HAD120, CTECOAI6, FACOAE160)-( 3HAD120, CTECOAI6, CTECOAI7)	(FBA, PGI, TKT1, HEX7)-( FBA, PGI, TKT1, XYLI2)-( FBA, PGI, TALA, HEX7)-( FBA, PGI, TALA, XYLI2)-( FBA, PGI, RPE, HEX7)-( FBA, PGI, RPE, XYLI2)-( PGI, TKT1, HEX7, FBP)-( PGI, TKT1, XYLI2, FBP)-( PGI, TALA, HEX7, FBP)-( PGI, TALA, XYLI2, FBP)-( PGI, RPE, HEX7, FBP)-( PGI, RPE, XYLI2, FBP)-( FBA, PGI, HEX7, GND)-( FBA, PGI, XYLI2, GND)-( PGI, HEX7, GND, FBP)-( PGI, XYLI2, GND, FBP)-( ASPO3, ASPO5, …
Case 495	(3HAD120)-( 3HAD140)-( 3HAD160)-( 3HAD180)-( 3OAR160)-( 3OAR180)-( 3OAS160)-( 3OAS180)-( ACBIPGT)-( ADCL)-( ADCPS1)-( ADCS)-( ADCYRS)-( ADOCBIK)-( ADOCBLS)-( AGPAT140)-( AGPAT180)-( AHCi)-( ALATRS)-( AMAOTr)-( AMPMS2)-( APRAUR)-( ASNS1)-( ATHRDHr)-( BLUB)-( CAt6pp)-( CDPMEK)-( CFAS160E)-( CFAS160G)-( CLPNS140pp)-( CLPNS180pp)-( CYRDAAT)-( DASYN140)-( DASYN180)-( DB4PS)-( DBTS)-( DHFS)-( DHPPDA2)-…	(3OAS120, ACOAD5f)-( 3OAR120, ACOAD5f)-( DAGK161, DAGK181)-( CPPPGO, CPPPGO2)-( ADNK1, RBK)-( TPI, ALCD19)-( RNDR4, DCTPD)-( PGPP180, ACOAD7f)-( PGPP180, ACOAD8f)-( PGPP180, ECOAH8)-( PGPP180, HACD8i)-( PGPP180, ACACT8r)-( PGPP180, PGPP180pp)-( PGPP160, ACOAD7f)-( NDPK3, CYTDH)-( NDPK3, NTD4)-( NDPK3, RBK)-( METS, CYSTGL)-( METS, CYSTS)-( MDDCP4pp, MDDEP1pp)-( MDDCP1pp, ANHMK)-( MDDCP1pp, MDDEP4p…	(THRA, ACALD, ETHAAL)-( THRA, ACALD, GPDDA2)-( CTECOAI6, 3OAS120, CTECOAI7)-( CTECOAI6, 3OAR120, CTECOAI7)-( PGI, TKT1, FBA)-( PGI, TKT1, FBP)-( PGI, TALA, FBA)-( PGI, TALA, FBP)-( PGI, RPE, FBA)-( PGI, RPE, FBP)-( MTHFD, URCN, FDMO2)-( MTHFC, URCN, FDMO2)-( IZPN, MTHFD, FDMO2)-( IZPN, MTHFC, FDMO2)-( HISDr, MTHFD, FDMO2)-( HISDr, MTHFC, FDMO2)-( HEX1, TKT1, FBA)-( HEX1, TKT1, FBP)-( HEX1, TALA, …	(GLCDpp, PGK, TPI, PGL)-( GLCDpp, HEX1, PGK, ALCD19)-( GLCDpp, GLYK, PGK, PGL)-( EDD, PGK, TPI, GND)-( EDD, PGK, TKT1, ALCD19)-( EDD, GLYK, PGK, GND)-( EDA, PGK, TPI, GND)-( EDA, PGK, TKT1, ALCD19)-( EDA, GLYK, PGK, GND)-( GLCDpp, PGK, PGL, ALCD19)-( GLCDpp, PGI, PGL, FBA)-( GLCDpp, PGI, PGL, FBP)-( GHMT2r, URCN, GLYCL, FDMO2)-( GHMT2r, IZPN, GLYCL, FDMO2)-( GHMT2r, HISDr, GLYCL, FDMO2)-( GARFT, …
Case 496	(3HAD120)-( 3HAD140)-( 3HAD160)-( 3HAD180)-( 3OAR160)-( 3OAR180)-( 3OAS160)-( 3OAS180)-( AGPAT180)-( ALATRS)-( AMAOTr)-( AMPMS2)-( ASNS1)-( CAt6pp)-( CDPMEK)-( CFAS160E)-( CFAS160G)-( CLPNS180pp)-( DASYN180)-( DMATT)-( DMQMT)-( DPR)-( DXPRIi)-( DXPS)-( E4PD)-( FCLT)-( G1SAT)-( GCALDD)-( GLUTRR)-( GLUTRS)-( GRTT)-( GTHS)-( HBZOPT)-( HEMEOS)-( HMBS)-( MCTP2App)-( MDDCP2pp)-( MOHMT)-( MPTG2)-( NADS1…	(3OAS120, ACOAD5f)-( 3OAR120, ACOAD5f)-( DAGK161, DAGK181)-( CPPPGO, CPPPGO2)-( ADNK1, RBK)-( TPI, ALCD19)-( RNDR4, DCTPD)-( PGPP180, ACOAD7f)-( PGPP180, ACOAD8f)-( PGPP180, ECOAH8)-( PGPP180, HACD8i)-( PGPP180, ACACT8r)-( PGPP180, PGPP180pp)-( PGPP160, ACOAD7f)-( NDPK3, NTD4)-( NDPK3, RBK)-( MDDCP4pp, MDDEP1pp)-( MDDCP1pp, ANHMK)-( MDDCP1pp, MDDEP4pp)-( MDDCP1pp, MLTGY4pp)-( CYTK1, RBK)-( DMPPS,…	(THRA, ACALD, GPDDA2)-( PGI, TKT1, FBA)-( PGI, TKT1, FBP)-( PGI, TALA, FBA)-( PGI, TALA, FBP)-( PGI, RPE, FBA)-( PGI, RPE, FBP)-( HEX1, TKT1, FBA)-( HEX1, TKT1, FBP)-( HEX1, TALA, FBA)-( HEX1, TALA, FBP)-( HEX1, RPE, FBA)-( HEX1, RPE, FBP)-( FUM, NTD2, NTD4)-( FUM, NTD2, RBK)-( CYTK1, NDPK3, NTP5)-( RNDR4, NDPK6, DUTPDP)-( PGI, GND, FBA)-( PGI, GND, FBP)-( NTD2, CSND, ABTA)-( NTD2, NTD4, ABTA)-( …	(EDD, PGK, TPI, GND)-( EDD, PGK, TKT1, ALCD19)-( EDD, GLYK, PGK, GND)-( EDA, PGK, TPI, GND)-( EDA, PGK, TKT1, ALCD19)-( EDA, GLYK, PGK, GND)-( EDD, PGK, GND, ALCD19)-( EDA, PGK, GND, ALCD19)-( R15BPK, PPM, RBK, ABTA)-( MDDCP1pp, AGMH, AM4PA, AM3PA)-( MDDCP1pp, AGMH, AM4PA, UM3PL)-( MDDCP1pp, AGMH, AGM4PH, AM3PA)-( MDDCP1pp, AGMH, AGM4PH, UM3PL)-( MDDCP1pp, AGMH, AGM4PH, AGM3PH)-( EDA, GLYK, PGK, …
Case 497	(ADCL)-( ADCS)-( AGPAT140)-( CLPNS140pp)-( DASYN140)-( DHFS)-( GTPCI)-( PGSA140)-( PSD140)-( PSSA140)-( RPI)	(PGPP140, PGPP140pp)-( 3HAD140, AACPS1)	()	(FBA, PGI, TKT1, HEX7)-( FBA, PGI, TALA, HEX7)-( FBA, PGI, RPE, HEX7)-( PGI, TKT1, HEX7, FBP)-( PGI, TALA, HEX7, FBP)-( PGI, RPE, HEX7, FBP)-( FBA, PGI, HEX7, GND)-( PGI, HEX7, GND, FBP)-( 3HAD120, AGPAT141, AACPS3, FA141ACPHi)-( 3HAD120, AGPAT141, ACOAD7f, FA141ACPHi)-( 3HAD120, AGPAT141, FA141ACPHi, FACOAE160)-( 3HAD120, G3PAT141, AACPS3, FA141ACPHi)-( 3HAD120, G3PAT141, ACOAD7f, FA141ACPHi)-( …
Case 498	(3HAD120)-( 3HAD140)-( 3HAD160)-( 3HAD180)-( 3OAR160)-( 3OAR180)-( 3OAS160)-( 3OAS180)-( ACBIPGT)-( ADCL)-( ADCS)-( ADOCBIK)-( ADOCBLS)-( AGPAT140)-( AGPAT180)-( ALATRS)-( ASNS1)-( ATHRDHr)-( CFAS160E)-( CFAS160G)-( CLPNS140pp)-( CLPNS180pp)-( DASYN140)-( DASYN180)-( DHFS)-( DMQMT)-( FEROpp)-( GTHS)-( GTPCI)-( MCTP2App)-( MDDCP2pp)-( MPTG2)-( NDPK7)-( NDPK8)-( NNDMBRT)-( OHPHM)-( OMBZLM)-( OMMBLH…	(3OAS120, ACOAD5f)-( 3OAR120, ACOAD5f)-( DAGK161, DAGK181)-( ADNK1, RBK)-( RNDR4, DCTPD)-( PGPP180, ACOAD7f)-( PGPP180, ACOAD8f)-( PGPP180, ECOAH8)-( PGPP180, HACD8i)-( PGPP180, ACACT8r)-( PGPP180, PGPP180pp)-( PGPP160, ACOAD7f)-( NDPK3, CYTDH)-( NDPK3, NTD4)-( NDPK3, RBK)-( MDDCP4pp, MDDEP1pp)-( MDDCP1pp, ANHMK)-( MDDCP1pp, MDDEP4pp)-( MDDCP1pp, MLTGY4pp)-( CYTK1, CYTDH)-( CYTK1, RBK)-( GLYK, TP…	(PGI, TKT1, FBA)-( PGI, TKT1, FBP)-( PGI, TALA, FBA)-( PGI, TALA, FBP)-( PGI, RPE, FBA)-( PGI, RPE, FBP)-( MTHFD, URCN, FDMO2)-( MTHFC, URCN, FDMO2)-( HEX1, TKT1, FBA)-( HEX1, TKT1, FBP)-( HEX1, TALA, FBA)-( HEX1, TALA, FBP)-( HEX1, RPE, FBA)-( HEX1, RPE, FBP)-( GLCDpp, HEX1, FBA)-( GLCDpp, HEX1, FBP)-( FUM, NTD2, CYTDH)-( FUM, NTD2, NTD4)-( FUM, NTD2, RBK)-( CYTK1, NDPK3, NTP5)-( ADNK1, ADNUC, I…	(GLCDpp, PGK, TPI, PGL)-( GLCDpp, GLYK, PGK, PGL)-( EDD, PGK, TPI, GND)-( EDD, GLYK, PGK, GND)-( EDA, PGK, TPI, GND)-( EDA, GLYK, PGK, GND)-( GHMT2r, URCN, GLYCL, FDMO2)-( GARFT, URCN, FTHFD, FDMO2)-( TPI, TRSARr, HPYRRx, HPYRRy)-( R15BPK, PPM, RBK, GGGABAH)-( R15BPK, PPM, RBK, ABTA)-( NTD2, CYTDH, SSALy, SSALx)-( NTD2, NTD4, SSALy, SSALx)-( NTD2, RBK, SSALy, SSALx)-( MDDCP1pp, AGMH, AM4PA, AM3PA…
Case 499	(3HAD120)-( 3HAD140)-( 3HAD160)-( 3HAD180)-( 3OAR160)-( 3OAR180)-( 3OAS160)-( 3OAS180)-( AGPAT180)-( ALATRS)-( ASNS1)-( CFAS160E)-( CFAS160G)-( CLPNS180pp)-( DASYN180)-( DMQMT)-( GTHS)-( MCTP2App)-( MDDCP2pp)-( MPTG2)-( NDPK7)-( NDPK8)-( OHPHM)-( OMBZLM)-( OMMBLHX)-( OMPHHX)-( OPHHX)-( PDX5POi)-( PGPP140)-( PGSA180)-( PPPGO)-( PSD180)-( PSSA180)-( RNDR1)-( RNDR2)-( RNDR3)-( THRA2)-( THZPSN)-( TRD…	(3OAS120, ACOAD5f)-( 3OAR120, ACOAD5f)-( DAGK161, DAGK181)-( ADNK1, RBK)-( RNDR4, DCTPD)-( PGPP180, ACOAD7f)-( PGPP180, ACOAD8f)-( PGPP180, ECOAH8)-( PGPP180, HACD8i)-( PGPP180, ACACT8r)-( PGPP180, PGPP180pp)-( PGPP160, ACOAD7f)-( NDPK3, NTD4)-( NDPK3, RBK)-( MDDCP4pp, MDDEP1pp)-( MDDCP1pp, ANHMK)-( MDDCP1pp, MDDEP4pp)-( MDDCP1pp, MLTGY4pp)-( CYTK1, RBK)-( GLYK, TPI)-( HEX1, PGI)	(PGI, TKT1, FBA)-( PGI, TKT1, FBP)-( PGI, TALA, FBA)-( PGI, TALA, FBP)-( PGI, RPE, FBA)-( PGI, RPE, FBP)-( HEX1, TKT1, FBA)-( HEX1, TKT1, FBP)-( HEX1, TALA, FBA)-( HEX1, TALA, FBP)-( HEX1, RPE, FBA)-( HEX1, RPE, FBP)-( FUM, NTD2, NTD4)-( FUM, NTD2, RBK)-( CYTK1, NDPK3, NTP5)-( RNDR4, NDPK6, DUTPDP)-( PGI, GND, FBA)-( PGI, GND, FBP)-( NTD2, NTD4, ABTA)-( NTD2, RBK, ABTA)-( MDDCP3pp, MDDEP3pp, MDDE…	(EDD, PGK, TPI, GND)-( EDD, GLYK, PGK, GND)-( EDA, PGK, TPI, GND)-( EDA, GLYK, PGK, GND)-( R15BPK, PPM, RBK, ABTA)-( MDDCP1pp, AGMH, AM4PA, AM3PA)-( MDDCP1pp, AGMH, AM4PA, UM3PL)-( MDDCP1pp, AGMH, AGM4PH, AM3PA)-( MDDCP1pp, AGMH, AGM4PH, UM3PL)-( MDDCP1pp, AGMH, AGM4PH, AGM3PH)-( EDA, GLYK, PGK, TKT1)-( EDA, PGK, TKT1, TPI)-( EDD, GLYK, PGK, TKT1)-( EDD, PGK, TKT1, TPI)
Case 500	()	()	(NDPK3, RPI, CYTD)-( CYTK1, RPI, CYTD)-( PGI, TPI, RPI)	(PGI, PGK, RPI, EDA)-( PGI, PGK, RPI, EDD)-( GAPD, PGI, RPI, EDA)-( GAPD, PGI, RPI, EDD)-( FBA, PGI, RPI, F6PA)-( FBA, PGI, RPI, GLYCDx)-( PGI, RPI, FBP, F6PA)-( PGI, RPI, FBP, GLYCDx)
[truncated: 165 more rows]
