# Supplementary material for: Systematic analysis of microorganisms’ metabolism for selective targeting
Source: Sci Rep. 2024 Jul 16;14:16446. doi: 10.1038/s41598-024-65936-y (PMC11252421; doi:10.1038/s41598-024-65936-y)
Supplement: Supplementary file 4 — Supplementary Information 4. [file 41598_2024_65936_MOESM4_ESM.xlsx]

## Sheet: Legend
Table S1: In this file, the number of solutions for 665 case studies found in the third and fourth steps are reported. T: Targeted N: Not Participated C: Conserved Here case 8 is shown as an example. In this case, K. p, P.p, E.c and S.e are targeted; S.d is conserved and Y.p is not included in this case study. for this case study, 53 triple solutions were found in the fourth step and 7 solutions …						Microorganisms State In Each Case T: Targeted, N: Not Participated and C: Conserved							Number Of Potential Solutions Found Fourth Step				Number Of Potential Solutions Found Fifth Step
						Case No.	K. pneumoniae iYLT228	P. putida iJNT463	E. coli iMLT5T5	S. enterica STM_vT_N	S. dysenteriae iSDY_TN59	Y. pestis iPC8T5	Single	Double	Triple	Quadruple	Single	Double	Triple	Quadruple
						Case 8	T	T	T	T	C	N	0	14	53	583	0	0	7	3

## Sheet: Table S1
Microorganisms State In Each Case T: Targeted, N: Not Participated and C: Conserved							Number Of Potential Solutions Found Third Step				Number Of Potential Solutions Found Fourth Step
Case No.	K. pneumoniae iYLT228	P. putida iJNT463	E. coli iMLT5T5	S. enterica STM_vT_N	S. dysenteriae iSDY_TN59	Y. pestis iPC8T5	Single	Double	Triple	Quadruple	Single	Double	Triple	Quadruple
Case 1	T	T	T	T	T	T	31	196	731	1033	31	196	731	1033
Case 2	T	T	T	T	T	N	50	198	756	1115	50	198	756	1115
Case 3	T	T	T	T	T	C	19	2	25	82	19	0	1	31
Case 4	T	T	T	T	N	T	31	210	784	1590	31	210	784	1590
Case 5	T	T	T	T	N	N	50	212	809	1674	50	212	809	1674
Case 6	T	T	T	T	N	C	19	2	25	84	19	0	1	31
Case 7	T	T	T	T	C	T	0	14	53	581	0	0	7	3
Case 8	T	T	T	T	C	N	0	14	53	583	0	0	7	3
Case 9	T	T	T	T	C	C	0	0	0	2	0	0	0	0
Case 10	T	T	T	N	T	T	31	196	731	1021	31	196	731	1021
Case 11	T	T	T	N	T	N	51	198	756	1103	51	198	756	1103
Case 12	T	T	T	N	T	C	20	2	25	82	20	0	1	31
Case 13	T	T	T	N	N	T	31	210	784	1578	31	210	784	1578
Case 14	T	T	T	N	N	N	51	212	811	1676	51	212	811	1676
Case 15	T	T	T	N	N	C	20	2	27	98	20	0	1	34
Case 16	T	T	T	N	C	T	0	14	53	581	0	0	7	3
Case 17	T	T	T	N	C	N	0	14	53	583	0	0	7	3
Case 18	T	T	T	N	C	C	0	0	0	2	0	0	0	0
Case 19	T	T	T	C	T	T	0	0	0	0	0	0	0	0
Case 20	T	T	T	C	T	N	1	0	0	0	1	0	0	0
Case 21	T	T	T	C	T	C	1	0	0	0	1	0	0	0
Case 22	T	T	T	C	N	T	0	0	0	0	0	0	0	0
Case 23	T	T	T	C	N	N	1	0	2	0	1	0	0	0
Case 24	T	T	T	C	N	C	1	0	2	0	1	0	0	0
Case 25	T	T	T	C	C	T	0	0	0	0	0	0	0	0
Case 26	T	T	T	C	C	N	0	0	0	0	0	0	0	0
Case 27	T	T	T	C	C	C	0	0	0	0	0	0	0	0
Case 28	T	T	N	T	T	T	34	209	780	1253	34	209	780	1253
Case 29	T	T	N	T	T	N	53	211	805	1337	53	211	805	1337
Case 30	T	T	N	T	T	C	19	2	25	84	19	0	1	33
Case 31	T	T	N	T	N	T	68	126	221	261	68	126	221	261
Case 32	T	T	N	T	N	N	88	128	246	282	88	128	246	282
Case 33	T	T	N	T	N	C	20	2	25	21	20	0	1	0
Case 34	T	T	N	T	C	T	34	70	141	113	34	25	17	27
Case 35	T	T	N	T	C	N	35	70	141	113	35	25	17	27
Case 36	T	T	N	T	C	C	1	0	0	0	1	0	0	0
Case 37	T	T	N	N	T	T	34	209	783	1246	34	209	783	1246
Case 38	T	T	N	N	T	N	54	212	806	1338	54	212	806	1338
Case 39	T	T	N	N	T	C	20	3	24	95	20	1	0	43
Case 40	T	T	N	N	N	T	68	128	237	248	68	128	237	248
Case 41	T	T	N	N	N	N	89	134	291	299	89	134	291	299
Case 42	T	T	N	N	N	C	21	6	46	51	21	1	2	18
Case 43	T	T	N	N	C	T	34	72	152	113	34	27	28	16
Case 44	T	T	N	N	C	N	35	72	155	118	35	27	31	18
Case 45	T	T	N	N	C	C	1	0	3	5	1	0	2	2
Case 46	T	T	N	C	T	T	0	0	2	7	0	0	1	7
Case 47	T	T	N	C	T	N	1	1	1	13	1	1	1	13
Case 48	T	T	N	C	T	C	1	1	0	9	1	1	0	8
Case 49	T	T	N	C	N	T	0	2	15	18	0	2	14	18
Case 50	T	T	N	C	N	N	1	4	19	29	1	3	17	29
Case 51	T	T	N	C	N	C	1	2	5	14	1	1	2	13
Case 52	T	T	N	C	C	T	0	2	13	12	0	2	13	1
Case 53	T	T	N	C	C	N	0	2	16	17	0	2	16	3
Case 54	T	T	N	C	C	C	0	0	3	5	0	0	2	2
Case 55	T	T	C	T	T	T	3	16	49	234	3	12	27	16
Case 56	T	T	C	T	T	N	3	16	49	236	3	12	27	18
Case 57	T	T	C	T	T	C	0	0	0	2	0	0	0	2
Case 58	T	T	C	T	N	T	37	72	144	133	37	25	61	41
Case 59	T	T	C	T	N	N	38	72	144	133	38	25	61	41
Case 60	T	T	C	T	N	C	1	0	0	0	1	0	0	0
Case 61	T	T	C	T	C	T	34	70	138	109	34	24	11	9
Case 62	T	T	C	T	C	N	35	70	138	109	35	24	11	9
Case 63	T	T	C	T	C	C	1	0	0	0	1	0	0	0
Case 64	T	T	C	N	T	T	3	16	52	240	3	12	28	22
Case 65	T	T	C	N	T	N	3	17	51	248	3	13	28	30
Case 66	T	T	C	N	T	C	0	1	0	11	0	1	0	10
Case 67	T	T	C	N	N	T	37	74	158	136	37	25	63	56
Case 68	T	T	C	N	N	N	38	75	160	147	38	26	66	65
Case 69	T	T	C	N	N	C	1	1	3	14	1	1	2	11
Case 70	T	T	C	N	C	T	34	72	149	109	34	24	12	10
Case 71	T	T	C	N	C	N	35	72	152	114	35	24	15	11
Case 72	T	T	C	N	C	C	1	0	3	5	1	0	2	1
Case 73	T	T	C	C	T	T	0	0	2	7	0	0	1	7
Case 74	T	T	C	C	T	N	0	1	1	13	0	1	1	13
Case 75	T	T	C	C	T	C	0	1	0	9	0	1	0	8
Case 76	T	T	C	C	N	T	0	2	15	18	0	0	2	18
Case 77	T	T	C	C	N	N	0	3	17	29	0	1	5	27
Case 78	T	T	C	C	N	C	0	1	3	14	0	1	2	11
Case 79	T	T	C	C	C	T	0	2	13	12	0	0	1	1
Case 80	T	T	C	C	C	N	0	2	16	17	0	0	4	2
Case 81	T	T	C	C	C	C	0	0	3	5	0	0	2	1
Case 82	T	N	T	T	T	T	48	183	778	1374	48	183	778	1374
Case 83	T	N	T	T	T	N	69	183	818	1586	69	183	818	1586
Case 84	T	N	T	T	T	C	21	0	42	212	21	0	23	110
Case 85	T	N	T	T	N	T	49	197	863	1943	49	197	863	1943
Case 86	T	N	T	T	N	N	70	197	907	2174	70	197	907	2174
Case 87	T	N	T	T	N	C	21	0	46	231	21	0	24	121
Case 88	T	N	T	T	C	T	1	14	85	629	0	0	7	3
Case 89	T	N	T	T	C	N	1	14	89	648	0	0	7	3
Case 90	T	N	T	T	C	C	0	0	4	19	0	0	0	0
Case 91	T	N	T	N	T	T	48	183	783	1374	48	183	783	1374
Case 92	T	N	T	N	T	N	70	183	823	1586	70	183	823	1586
Case 93	T	N	T	N	T	C	22	0	42	212	22	0	23	110
Case 94	T	N	T	N	N	T	49	197	868	1943	49	197	868	1943
Case 95	T	N	T	N	N	N	71	197	912	2174	71	197	912	2174
Case 96	T	N	T	N	N	C	22	0	46	231	22	0	24	121
Case 97	T	N	T	N	C	T	1	14	85	629	0	0	7	3
Case 98	T	N	T	N	C	N	1	14	89	648	0	0	7	3
Case 99	T	N	T	N	C	C	0	0	4	19	0	0	0	0
Case 100	T	N	T	C	T	T	0	0	0	0	0	0	0	0
Case 101	T	N	T	C	T	N	1	0	0	0	1	0	0	0
Case 102	T	N	T	C	T	C	1	0	0	0	1	0	0	0
Case 103	T	N	T	C	N	T	0	0	0	0	0	0	0	0
Case 104	T	N	T	C	N	N	1	0	0	0	1	0	0	0
Case 105	T	N	T	C	N	C	1	0	0	0	1	0	0	0
Case 106	T	N	T	C	C	T	0	0	0	0	0	0	0	0
Case 107	T	N	T	C	C	N	0	0	0	0	0	0	0	0
Case 108	T	N	T	C	C	C	0	0	0	0	0	0	0	0
Case 109	T	N	N	T	T	T	53	191	855	1625	53	191	855	1625
Case 110	T	N	N	T	T	N	74	191	899	1855	74	191	899	1855
Case 111	T	N	N	T	T	C	21	1	44	230	21	1	25	118
Case 112	T	N	N	T	N	T	98	57	121	230	98	57	121	230
Case 113	T	N	N	T	N	N	125	64	133	266	125	64	133	266
Case 114	T	N	N	T	N	C	27	8	12	36	25	8	12	36
Case 115	T	N	N	T	C	T	45	23	58	90	44	17	15	42
Case 116	T	N	N	T	C	N	51	30	65	118	50	24	20	51
Case 117	T	N	N	T	C	C	6	7	7	28	4	7	5	9
Case 118	T	N	N	N	T	T	53	192	867	1641	53	192	867	1641
Case 119	T	N	N	N	T	N	75	193	909	1879	75	193	909	1879
Case 120	T	N	N	N	T	C	22	2	43	241	22	2	24	128
Case 121	T	N	N	N	N	T	99	60	149	267	99	60	149	267
Case 122	T	N	N	N	N	N	132	95	236	363	132	95	236	363
Case 123	T	N	N	N	N	C	33	27	61	91	30	15	27	90
Case 124	T	N	N	N	C	T	46	26	70	97	45	20	27	32
Case 125	T	N	N	N	C	N	54	39	95	169	52	33	45	69
Case 126	T	N	N	N	C	C	8	13	25	72	5	13	16	37
Case 127	T	N	N	C	T	T	0	0	14	24	0	0	7	18
Case 128	T	N	N	C	T	N	1	1	13	30	1	1	7	24
Case 129	T	N	N	C	T	C	1	1	0	9	1	1	0	8
Case 130	T	N	N	C	N	T	1	3	29	40	1	3	22	34
Case 131	T	N	N	C	N	N	4	14	46	90	3	10	40	84
Case 132	T	N	N	C	N	C	3	11	18	53	2	7	16	52
Case 133	T	N	N	C	C	T	1	3	15	19	1	3	15	2
Case 134	T	N	N	C	C	N	3	9	33	63	2	9	28	30
Case 135	T	N	N	C	C	C	2	6	18	44	1	6	11	28
Case 136	T	N	C	T	T	T	5	16	79	274	5	13	28	29
Case 137	T	N	C	T	T	N	5	16	83	292	5	13	31	37
Case 138	T	N	C	T	T	C	0	1	4	18	0	1	3	8
Case 139	T	N	C	T	N	T	49	25	59	100	49	16	27	53
Case 140	T	N	C	T	N	N	55	32	66	127	55	23	30	66
Case 141	T	N	C	T	N	C	6	8	7	27	4	8	3	13
Case 142	T	N	C	T	C	T	44	23	55	86	44	14	8	19
Case 143	T	N	C	T	C	N	50	30	62	113	50	21	11	24
Case 144	T	N	C	T	C	C	6	7	7	27	4	7	3	5
Case 145	T	N	C	N	T	T	5	17	92	291	5	14	31	38
Case 146	T	N	C	N	T	N	5	18	95	315	5	15	34	52
Case 147	T	N	C	N	T	C	0	2	4	27	0	2	3	16
Case 148	T	N	C	N	N	T	50	28	84	119	50	16	33	76
Case 149	T	N	C	N	N	N	58	42	108	196	57	30	49	121
Case 150	T	N	C	N	N	C	8	15	25	80	5	15	14	47
Case 151	T	N	C	N	C	T	45	26	67	93	45	14	11	21
Case 152	T	N	C	N	C	N	53	39	92	164	52	27	24	45
Case 153	T	N	C	N	C	C	8	13	25	71	5	13	11	24
Case 154	T	N	C	C	T	T	0	0	14	24	0	0	3	14
Case 155	T	N	C	C	T	N	0	1	13	30	0	1	3	20
Case 156	T	N	C	C	T	C	0	1	0	9	0	1	0	8
Case 157	T	N	C	C	N	T	1	3	29	40	1	0	6	30
Case 158	T	N	C	C	N	N	3	10	46	90	2	7	19	62
Case 159	T	N	C	C	N	C	2	7	18	53	1	7	11	34
Case 160	T	N	C	C	C	T	1	3	15	19	1	0	3	2
Case 161	T	N	C	C	C	N	3	9	33	63	2	6	13	21
Case 162	T	N	C	C	C	C	2	6	18	44	1	6	8	19
Case 163	T	C	T	T	T	T	17	8	76	377	9	5	31	16
Case 164	T	C	T	T	T	N	19	8	115	528	11	5	31	35
Case 165	T	C	T	T	T	C	2	0	41	151	2	0	1	17
Case 166	T	C	T	T	N	T	18	8	108	389	9	5	49	28
Case 167	T	C	T	T	N	N	20	8	151	557	11	5	49	50
Case 168	T	C	T	T	N	C	2	0	45	168	2	0	1	20
Case 169	T	C	T	T	C	T	1	0	32	48	0	0	0	0
Case 170	T	C	T	T	C	N	1	0	36	65	0	0	0	0
Case 171	T	C	T	T	C	C	0	0	4	17	0	0	0	0
Case 172	T	C	T	N	T	T	17	8	76	383	9	5	31	19
Case 173	T	C	T	N	T	N	19	8	115	534	11	5	31	38
Case 174	T	C	T	N	T	C	2	0	41	151	2	0	1	17
Case 175	T	C	T	N	N	T	18	8	108	395	9	5	49	31
Case 176	T	C	T	N	N	N	20	8	151	563	11	5	49	53
Case 177	T	C	T	N	N	C	2	0	45	168	2	0	1	20
Case 178	T	C	T	N	C	T	1	0	32	48	0	0	0	0
Case 179	T	C	T	N	C	N	1	0	36	65	0	0	0	0
Case 180	T	C	T	N	C	C	0	0	4	17	0	0	0	0
Case 181	T	C	T	C	T	T	0	0	0	0	0	0	0	0
Case 182	T	C	T	C	T	N	0	0	0	0	0	0	0	0
Case 183	T	C	T	C	T	C	0	0	0	0	0	0	0	0
Case 184	T	C	T	C	N	T	0	0	0	0	0	0	0	0
Case 185	T	C	T	C	N	N	0	0	0	0	0	0	0	0
Case 186	T	C	T	C	N	C	0	0	0	0	0	0	0	0
Case 187	T	C	T	C	C	T	0	0	0	0	0	0	0	0
Case 188	T	C	T	C	C	N	0	0	0	0	0	0	0	0
Case 189	T	C	T	C	C	C	0	0	0	0	0	0	0	0
Case 190	T	C	N	T	T	T	19	9	108	423	11	7	35	18
Case 191	T	C	N	T	T	N	21	9	151	590	13	7	35	39
Case 192	T	C	N	T	T	C	2	1	43	167	2	1	0	19
Case 193	T	C	N	T	N	T	30	14	20	68	21	10	10	28
Case 194	T	C	N	T	N	N	37	21	31	104	28	11	10	28
Case 195	T	C	N	T	N	C	7	8	11	36	5	2	0	0
Case 196	T	C	N	T	C	T	11	7	4	25	10	5	1	14
Case 197	T	C	N	T	C	N	16	14	11	53	15	6	1	14
Case 198	T	C	N	T	C	C	5	7	7	28	3	1	0	0
Case 199	T	C	N	N	T	T	19	9	120	434	11	7	37	23
Case 200	T	C	N	N	T	N	21	9	163	601	13	7	37	44
Case 201	T	C	N	N	T	C	2	1	43	167	2	1	0	19
Case 202	T	C	N	N	N	T	31	15	33	89	22	10	14	37
Case 203	T	C	N	N	N	N	42	36	77	164	31	16	35	55
Case 204	T	C	N	N	N	C	11	20	39	75	7	4	12	18
Case 205	T	C	N	N	C	T	12	8	5	33	11	5	3	16
Case 206	T	C	N	N	C	N	19	21	27	100	16	8	11	29
Case 207	T	C	N	N	C	C	7	13	22	67	3	3	8	13
Case 208	T	C	N	C	T	T	0	0	12	7	0	0	2	2
Case 209	T	C	N	C	T	N	0	0	12	7	0	0	2	2
Case 210	T	C	N	C	T	C	0	0	0	0	0	0	0	0
Case 211	T	C	N	C	N	T	1	1	14	13	1	0	4	2
Case 212	T	C	N	C	N	N	3	7	29	52	1	2	16	20
Case 213	T	C	N	C	N	C	2	6	15	39	0	2	12	18
Case 214	T	C	N	C	C	T	1	1	2	8	1	0	2	2
Case 215	T	C	N	C	C	N	3	7	17	47	1	2	10	15
Case 216	T	C	N	C	C	C	2	6	15	39	0	2	8	13
Case 217	T	C	C	T	T	T	2	2	35	55	2	2	5	0
Case 218	T	C	C	T	T	N	2	2	39	71	2	2	5	2
Case 219	T	C	C	T	T	C	0	1	4	16	0	1	0	2
Case 220	T	C	C	T	N	T	12	9	7	30	12	5	4	10
Case 221	T	C	C	T	N	N	17	16	14	57	17	6	4	10
Case 222	T	C	C	T	N	C	5	8	7	27	3	2	0	0
Case 223	T	C	C	T	C	T	10	7	4	25	10	3	1	9
Case 224	T	C	C	T	C	N	15	14	11	52	15	4	1	9
Case 225	T	C	C	T	C	C	5	7	7	27	3	1	0	0
Case 226	T	C	C	N	T	T	2	2	47	60	2	2	7	2
Case 227	T	C	C	N	T	N	2	2	51	76	2	2	7	4
Case 228	T	C	C	N	T	C	0	1	4	16	0	1	0	2
Case 229	T	C	C	N	N	T	13	10	20	41	13	5	8	12
Case 230	T	C	C	N	N	N	20	23	42	107	18	8	15	20
Case 231	T	C	C	N	N	C	7	14	22	66	3	4	7	8
Case 232	T	C	C	N	C	T	11	8	5	33	11	3	3	11
Case 233	T	C	C	N	C	N	18	21	27	99	16	6	8	19
Case 234	T	C	C	N	C	C	7	13	22	66	3	3	5	8
Case 235	T	C	C	C	T	T	0	0	12	7	0	0	2	2
Case 236	T	C	C	C	T	N	0	0	12	7	0	0	2	2
Case 237	T	C	C	C	T	C	0	0	0	0	0	0	0	0
Case 238	T	C	C	C	N	T	1	1	14	13	1	0	4	2
Case 239	T	C	C	C	N	N	3	7	29	52	1	2	11	10
Case 240	T	C	C	C	N	C	2	6	15	39	0	2	7	8
Case 241	T	C	C	C	C	T	1	1	2	8	1	0	2	2
Case 242	T	C	C	C	C	N	3	7	17	47	1	2	7	10
Case 243	T	C	C	C	C	C	2	6	15	39	0	2	5	8
Case 244	N	T	T	T	T	T	55	195	710	982	55	195	710	982
Case 245	N	T	T	T	T	N	88	195	747	1068	88	195	747	1068
Case 246	N	T	T	T	T	C	33	4	25	82	33	0	1	31
Case 247	N	T	T	T	N	T	59	211	764	1541	59	211	764	1541
Case 248	N	T	T	T	N	N	92	211	801	1629	92	211	801	1629
Case 249	N	T	T	T	N	C	33	4	25	84	33	0	1	31
Case 250	N	T	T	T	C	T	4	16	54	583	4	2	8	5
Case 251	N	T	T	T	C	N	4	16	54	585	4	2	8	5
Case 252	N	T	T	T	C	C	0	0	0	2	0	0	0	0
Case 253	N	T	T	N	T	T	55	195	710	954	55	195	710	954
Case 254	N	T	T	N	T	N	114	231	802	1057	114	231	802	1057
Case 255	N	T	T	N	T	C	59	40	80	99	48	6	1	31
Case 256	N	T	T	N	N	T	59	211	768	1516	59	211	768	1516
Case 257	N	T	T	N	N	N	119	247	907	1716	119	247	907	1716
Case 258	N	T	T	N	N	C	60	40	127	184	48	6	7	34
Case 259	N	T	T	N	C	T	4	16	58	586	4	2	12	7
Case 260	N	T	T	N	C	N	5	17	88	643	5	3	36	9
Case 261	N	T	T	N	C	C	1	1	30	57	0	0	0	0
Case 262	N	T	T	C	T	T	0	0	0	0	0	0	0	0
Case 263	N	T	T	C	T	N	26	36	49	15	16	11	0	0
Case 264	N	T	T	C	T	C	26	36	49	15	15	6	0	0
Case 265	N	T	T	C	N	T	0	0	4	3	0	0	4	0
Case 266	N	T	T	C	N	N	27	36	95	61	16	11	11	0
Case 267	N	T	T	C	N	C	27	36	91	58	15	6	3	0
Case 268	N	T	T	C	C	T	0	0	4	3	0	0	4	0
Case 269	N	T	T	C	C	N	1	1	34	58	0	0	4	0
Case 270	N	T	T	C	C	C	1	1	30	55	0	0	0	0
Case 271	N	T	N	T	T	T	58	208	759	1201	58	208	759	1201
Case 272	N	T	N	T	T	N	91	208	796	1289	91	208	796	1289
Case 273	N	T	N	T	T	C	33	4	25	84	33	0	1	33
Case 274	N	T	N	T	N	T	102	130	198	196	102	130	198	196
Case 275	N	T	N	T	N	N	143	145	237	230	143	145	237	230
Case 276	N	T	N	T	N	C	41	19	25	30	41	13	1	8
Case 277	N	T	N	T	C	T	44	75	143	102	44	30	17	22
Case 278	N	T	N	T	C	N	52	90	143	109	52	42	17	29
Case 279	N	T	N	T	C	C	8	15	0	7	8	10	0	6
Case 280	N	T	N	N	T	T	58	208	765	1181	58	208	765	1181
Case 281	N	T	N	N	T	N	133	222	846	1311	133	222	846	1311
Case 282	N	T	N	N	T	C	75	18	70	129	51	7	2	50
Case 283	N	T	N	N	N	T	103	128	221	149	103	128	221	149
Case 284	N	T	N	N	N	N	294	209	394	576	294	209	394	576
Case 285	N	T	N	N	N	C	191	104	232	322	97	25	34	22
Case 286	N	T	N	N	C	T	45	77	162	89	45	32	28	25
Case 287	N	T	N	N	C	N	158	155	279	297	99	53	48	53
Case 288	N	T	N	N	C	C	113	88	175	247	41	21	25	14
Case 289	N	T	N	C	T	T	0	0	5	13	0	0	4	13
Case 290	N	T	N	C	T	N	42	14	44	51	19	9	6	33
Case 291	N	T	N	C	T	C	42	14	40	41	18	7	2	15
Case 292	N	T	N	C	N	T	1	2	22	31	1	2	21	31
Case 293	N	T	N	C	N	N	151	92	204	260	63	29	58	65
Case 294	N	T	N	C	N	C	150	92	201	257	56	24	32	18
Case 295	N	T	N	C	C	T	1	2	21	27	1	2	13	15
Case 296	N	T	N	C	C	N	106	85	178	247	39	23	33	47
Case 297	N	T	N	C	C	C	105	85	175	245	33	20	25	13
Case 298	N	T	C	T	T	T	3	16	49	235	3	12	27	17
Case 299	N	T	C	T	T	N	3	16	49	237	3	12	27	19
Case 300	N	T	C	T	T	C	0	0	0	2	0	0	0	2
Case 301	N	T	C	T	N	T	43	77	146	124	43	30	61	38
Case 302	N	T	C	T	N	N	51	92	146	131	51	45	61	45
Case 303	N	T	C	T	N	C	8	15	0	7	8	13	0	6
Case 304	N	T	C	T	C	T	40	75	140	99	40	29	11	6
Case 305	N	T	C	T	C	N	48	90	140	106	48	41	11	13
Case 306	N	T	C	T	C	C	8	15	0	7	8	10	0	6
Case 307	N	T	C	N	T	T	3	16	55	244	3	12	31	26
Case 308	N	T	C	N	T	N	18	18	57	269	18	13	34	48
Case 309	N	T	C	N	T	C	15	2	3	28	3	1	2	17
Case 310	N	T	C	N	N	T	44	79	167	112	44	30	70	43
Case 311	N	T	C	N	N	N	171	159	286	319	109	55	101	72
Case 312	N	T	C	N	N	C	127	90	175	249	41	22	31	19
Case 313	N	T	C	N	C	T	41	77	159	89	41	29	12	21
Case 314	N	T	C	N	C	N	153	155	279	297	89	52	46	51
Case 315	N	T	C	N	C	C	112	88	175	247	36	20	25	14
Case 316	N	T	C	C	T	T	0	0	5	13	0	0	4	13
Case 317	N	T	C	C	T	N	15	2	7	36	3	1	6	33
Case 318	N	T	C	C	T	C	15	2	3	26	3	1	2	15
Case 319	N	T	C	C	N	T	1	2	22	31	1	0	9	31
Case 320	N	T	C	C	N	N	120	87	178	250	39	24	47	61
Case 321	N	T	C	C	N	C	119	87	175	247	33	21	29	18
Case 322	N	T	C	C	C	T	1	2	21	27	1	0	1	15
Case 323	N	T	C	C	C	N	105	85	178	247	34	22	33	47
Case 324	N	T	C	C	C	C	104	85	175	245	28	19	25	13
Case 325	N	N	T	T	T	T	77	182	751	1323	77	182	751	1323
Case 326	N	N	T	T	T	N	116	177	791	1535	116	177	791	1535
Case 327	N	N	T	T	T	C	39	0	42	212	39	0	23	110
Case 328	N	N	T	T	N	T	86	198	837	1897	86	198	837	1897
Case 329	N	N	T	T	N	N	126	192	884	2125	126	192	884	2125
Case 330	N	N	T	T	N	C	40	0	46	231	40	0	24	121
Case 331	N	N	T	T	C	T	9	16	86	631	8	2	8	5
Case 332	N	N	T	T	C	N	10	16	90	650	9	2	8	5
Case 333	N	N	T	T	C	C	1	0	4	19	1	0	0	0
Case 334	N	N	T	N	T	T	77	182	756	1331	77	182	756	1331
Case 335	N	N	T	N	T	N	148	231	887	1594	148	231	887	1594
Case 336	N	N	T	N	T	C	71	54	133	263	58	6	23	110
Case 337	N	N	T	N	N	T	86	198	846	1908	86	198	846	1908
Case 338	N	N	T	N	N	N	160	253	1057	2343	160	253	1057	2343
Case 339	N	N	T	N	N	C	74	61	211	440	60	12	32	121
Case 340	N	N	T	N	C	T	9	16	90	634	8	2	12	7
Case 341	N	N	T	N	C	N	12	18	166	825	11	4	74	46
Case 342	N	N	T	N	C	C	3	2	76	191	2	1	2	0
Case 343	N	N	T	C	T	T	0	0	0	24	0	0	0	0
Case 344	N	N	T	C	T	N	32	54	85	73	20	11	0	0
Case 345	N	N	T	C	T	C	32	54	85	49	19	6	0	0
Case 346	N	N	T	C	N	T	0	0	4	27	0	0	4	0
Case 347	N	N	T	C	N	N	34	57	157	236	21	14	6	1
Case 348	N	N	T	C	N	C	34	57	153	209	20	8	2	0
Case 349	N	N	T	C	C	T	0	0	4	3	0	0	4	0
Case 350	N	N	T	C	C	N	2	2	76	175	1	1	6	1
Case 351	N	N	T	C	C	C	2	2	72	172	1	1	2	0
Case 352	N	N	N	T	T	T	82	190	836	1562	82	190	836	1562
Case 353	N	N	N	T	T	N	121	185	883	1792	121	185	883	1792
Case 354	N	N	N	T	T	C	39	1	44	230	39	1	25	118
Case 355	N	N	N	T	N	T	149	62	88	151	149	62	88	151
Case 356	N	N	N	T	N	N	233	82	115	211	233	82	115	211
Case 357	N	N	N	T	N	C	84	24	22	53	58	21	17	42
Case 358	N	N	N	T	C	T	67	31	58	73	66	25	14	35
Case 359	N	N	N	T	C	N	112	54	70	108	95	44	23	51
Case 360	N	N	N	T	C	C	45	23	12	35	17	17	9	15
Case 361	N	N	N	N	T	T	82	193	845	1541	82	193	845	1541
Case 362	N	N	N	N	T	N	172	204	977	1893	172	204	977	1893
Case 363	N	N	N	N	T	C	90	17	130	342	61	8	29	152
Case 364	N	N	N	N	N	T	156	73	122	165	156	73	122	165
Case 365	N	N	N	N	C	T	74	39	82	106	70	33	24	66
Case 366	N	N	N	C	T	T	0	2	15	20	0	2	12	20
Case 367	N	N	N	C	T	N	51	18	95	119	23	11	17	63
Case 368	N	N	N	C	T	C	51	16	81	102	22	7	5	32
Case 369	N	N	N	C	N	T	7	11	33	82	5	11	32	82
Case 370	N	N	N	C	C	T	7	9	29	73	4	9	15	43
Case 371	N	N	C	T	T	T	5	16	85	291	5	13	34	38
Case 372	N	N	C	T	T	N	5	16	89	309	5	13	37	46
Case 373	N	N	C	T	T	C	0	1	4	18	0	1	3	8
Case 374	N	N	C	T	N	T	63	33	58	101	62	24	26	58
Case 375	N	N	C	T	N	N	107	56	70	135	95	46	34	78
Case 376	N	N	C	T	N	C	44	24	12	34	17	21	8	19
Case 377	N	N	C	T	C	T	58	31	55	70	57	22	7	15
Case 378	N	N	C	T	C	N	102	54	67	104	85	41	14	27
Case 379	N	N	C	T	C	C	44	23	12	34	16	17	7	11
Case 380	N	N	C	N	T	T	5	19	97	288	5	16	46	45
Case 381	N	N	C	N	T	N	23	21	108	350	23	17	57	94
Case 382	N	N	C	N	T	C	18	3	12	71	3	2	8	40
Case 383	N	N	C	N	N	T	70	43	83	121	67	31	42	103
Case 384	N	N	C	N	C	T	65	39	79	106	61	27	8	56
Case 385	N	N	C	C	T	T	0	2	15	20	0	2	12	20
Case 386	N	N	C	C	T	N	18	4	22	70	3	3	17	63
Case 387	N	N	C	C	T	C	18	2	8	53	3	1	5	32
Case 388	N	N	C	C	N	T	7	11	33	82	5	8	20	80
Case 389	N	N	C	C	C	T	7	9	29	73	4	6	3	41
Case 390	N	C	T	T	T	T	22	9	70	377	10	5	31	16
Case 391	N	C	T	T	T	N	27	8	109	528	12	5	31	35
Case 392	N	C	T	T	T	C	5	0	41	151	2	0	1	17
Case 393	N	C	T	T	N	T	27	9	102	390	11	5	49	28
Case 394	N	C	T	T	N	N	33	7	146	557	14	4	49	50
Case 395	N	C	T	T	N	C	6	0	45	168	3	0	1	20
Case 396	N	C	T	T	C	T	5	0	32	48	1	0	0	0
Case 397	N	C	T	T	C	N	6	0	36	65	2	0	0	0
Case 398	N	C	T	T	C	C	1	0	4	17	1	0	0	0
Case 399	N	C	T	N	T	T	22	9	70	407	10	5	31	19
Case 400	N	C	T	N	T	N	33	27	145	592	17	5	31	38
Case 401	N	C	T	N	T	C	11	19	77	185	5	0	1	17
Case 402	N	C	T	N	N	T	27	9	102	420	11	5	49	31
Case 403	N	C	T	N	N	N	40	32	226	736	20	7	52	53
Case 404	N	C	T	N	N	C	13	25	126	319	7	2	4	20
Case 405	N	C	T	N	C	T	5	0	32	48	1	0	0	0
Case 406	N	C	T	N	C	N	7	1	78	182	3	0	0	0
Case 407	N	C	T	N	C	C	2	1	46	134	2	0	0	0
Case 408	N	C	T	C	T	T	0	0	0	24	0	0	0	0
Case 409	N	C	T	C	T	N	6	19	36	58	3	0	0	0
Case 410	N	C	T	C	T	C	6	19	36	34	3	0	0	0
Case 411	N	C	T	C	N	T	0	0	0	24	0	0	0	0
Case 412	N	C	T	C	N	N	7	21	78	175	4	1	0	0
Case 413	N	C	T	C	N	C	7	21	78	151	4	0	0	0
Case 414	N	C	T	C	C	T	0	0	0	0	0	0	0	0
Case 415	N	C	T	C	C	N	1	1	42	117	1	0	0	0
Case 416	N	C	T	C	C	C	1	1	42	117	1	0	0	0
Case 417	N	C	N	T	T	T	24	10	110	410	12	7	35	22
Case 418	N	C	N	T	T	N	29	9	154	577	14	7	35	43
Case 419	N	C	N	T	T	C	5	1	43	167	2	1	0	19
Case 420	N	C	N	T	N	T	47	20	14	50	27	14	6	26
Case 421	N	C	N	T	N	N	89	29	30	83	38	14	6	26
Case 422	N	C	N	T	N	C	42	11	16	34	9	2	0	0
Case 423	N	C	N	T	C	T	23	12	3	19	15	9	0	12
Case 424	N	C	N	T	C	N	60	22	15	47	23	10	0	12
Case 425	N	C	N	T	C	C	37	10	12	28	6	1	0	0
Case 426	N	C	N	N	T	T	24	12	115	404	12	7	41	23
Case 427	N	C	N	N	T	N	38	14	200	643	19	7	44	59
Case 428	N	C	N	N	T	C	14	4	84	227	5	1	3	31
Case 429	N	C	N	N	N	T	53	28	25	97	31	18	20	46
Case 430	N	C	N	N	C	T	29	18	10	66	18	13	2	21
Case 431	N	C	N	C	T	T	0	2	9	2	0	0	6	2
Case 432	N	C	N	C	T	N	9	5	50	56	3	0	9	17
Case 433	N	C	N	C	T	C	9	3	41	54	3	0	3	12
Case 434	N	C	N	C	N	T	6	9	10	47	4	5	8	13
Case 435	N	C	N	C	C	T	6	7	8	47	3	5	2	9
Case 436	N	C	C	T	T	T	2	2	41	70	2	2	5	4
Case 437	N	C	C	T	T	N	2	2	45	86	2	2	5	6
Case 438	N	C	C	T	T	C	0	1	4	16	0	1	0	2
Case 439	N	C	C	T	N	T	20	14	5	39	15	9	0	12
Case 440	N	C	C	T	N	N	56	24	17	66	23	10	0	12
Case 441	N	C	C	T	N	C	36	11	12	27	6	2	0	0
Case 442	N	C	C	T	C	T	18	12	3	19	13	7	0	8
Case 443	N	C	C	T	C	N	54	22	15	46	20	8	0	8
Case 444	N	C	C	T	C	C	36	10	12	27	5	1	0	0
Case 445	N	C	C	N	T	T	2	4	48	58	2	2	11	2
Case 446	N	C	C	N	T	N	5	4	57	88	2	2	14	19
Case 447	N	C	C	N	T	C	3	1	9	36	0	1	3	14
Case 448	N	C	C	N	N	T	26	22	12	72	19	13	8	20
Case 449	N	C	C	N	C	T	24	18	10	66	16	11	2	16
Case 450	N	C	C	C	T	T	0	2	9	2	0	0	6	2
Case 451	N	C	C	C	T	N	3	2	14	22	0	0	9	17
Case 452	N	C	C	C	T	C	3	0	5	20	0	0	3	12
Case 453	N	C	C	C	N	T	6	9	10	47	4	5	8	12
Case 454	N	C	C	C	C	T	6	7	8	47	3	5	2	8
Case 455	C	T	T	T	T	T	19	5	0	17	19	3	0	17
Case 456	C	T	T	T	T	N	33	3	4	17	33	2	0	17
Case 457	C	T	T	T	T	C	14	2	0	0	14	0	0	0
Case 458	C	T	T	T	N	T	23	7	1	19	23	5	1	18
Case 459	C	T	T	T	N	N	37	5	5	19	37	4	1	18
Case 460	C	T	T	T	N	C	14	2	0	0	14	0	0	0
Case 461	C	T	T	T	C	T	4	2	1	2	4	2	1	1
Case 462	C	T	T	T	C	N	4	2	1	2	4	2	1	1
Case 463	C	T	T	T	C	C	0	0	0	0	0	0	0	0
Case 464	C	T	T	N	T	T	19	5	0	1	19	3	0	1
Case 465	C	T	T	N	T	N	58	39	53	16	48	10	0	1
Case 466	C	T	T	N	T	C	39	38	49	15	28	6	0	0
Case 467	C	T	T	N	N	T	23	7	5	6	23	5	5	2
Case 468	C	T	T	N	N	N	63	41	86	96	52	12	7	2
Case 469	C	T	T	N	N	C	40	38	77	86	28	6	0	0
Case 470	C	T	T	N	C	T	4	2	5	5	4	2	5	1
Case 471	C	T	T	N	C	N	5	3	35	60	4	2	5	1
Case 472	C	T	T	N	C	C	1	1	30	55	0	0	0	0
Case 473	C	T	T	C	T	T	0	0	0	0	0	0	0	0
Case 474	C	T	T	C	T	N	25	36	49	15	15	8	0	0
Case 475	C	T	T	C	T	C	25	36	49	15	14	6	0	0
Case 476	C	T	T	C	N	T	0	0	4	3	0	0	4	0
Case 477	C	T	T	C	N	N	26	36	79	61	15	8	4	0
Case 478	C	T	T	C	N	C	26	36	75	58	14	6	0	0
Case 479	C	T	T	C	C	T	0	0	4	3	0	0	4	0
Case 480	C	T	T	C	C	N	1	1	34	58	0	0	4	0
Case 481	C	T	T	C	C	C	1	1	30	55	0	0	0	0
Case 482	C	T	N	T	T	T	19	5	0	18	19	3	0	18
Case 483	C	T	N	T	T	N	33	3	4	18	33	2	0	18
Case 484	C	T	N	T	T	C	14	2	0	0	14	0	0	0
Case 485	C	T	N	T	N	T	29	9	3	21	29	5	0	21
Case 486	C	T	N	T	N	N	50	22	7	28	50	17	0	28
Case 487	C	T	N	T	N	C	21	17	0	7	21	13	0	6
Case 488	C	T	N	T	C	T	10	4	3	3	10	2	0	0
Case 489	C	T	N	T	C	N	17	19	3	10	17	12	0	7
Case 490	C	T	N	T	C	C	7	15	0	7	7	10	0	6
Case 491	C	T	N	N	T	T	19	5	3	9	19	3	3	9
Case 492	C	T	N	N	T	N	74	16	47	41	51	10	5	23
Case 493	C	T	N	N	T	C	55	15	40	32	31	6	2	7
Case 494	C	T	N	N	N	T	30	9	11	27	30	5	8	27
Case 495	C	T	N	N	N	N	200	99	186	326	119	30	49	38
Case 496	C	T	N	N	N	C	170	96	177	277	76	24	27	18
Case 497	C	T	N	N	C	T	11	4	11	26	11	2	0	14
Case 498	C	T	N	N	C	N	123	90	180	248	58	23	37	25
Case 499	C	T	N	N	C	C	112	88	175	247	40	21	25	14
Case 500	C	T	N	C	T	T	0	0	3	8	0	0	3	8
Case 501	C	T	N	C	T	N	41	13	43	40	18	8	5	22
Case 502	C	T	N	C	T	C	41	13	40	32	17	6	2	7
Case 503	C	T	N	C	N	T	1	0	8	26	1	0	8	26
Case 504	C	T	N	C	N	N	150	91	177	248	62	27	37	28
Case 505	C	T	N	C	N	C	149	91	175	247	55	23	27	17
Case 506	C	T	N	C	C	T	1	0	8	26	1	0	0	14
Case 507	C	T	N	C	C	N	106	85	177	246	39	22	32	19
Case 508	C	T	N	C	C	C	105	85	175	245	33	20	25	13
Case 509	C	T	C	T	T	T	0	0	0	1	0	0	0	1
Case 510	C	T	C	T	T	N	0	0	0	1	0	0	0	1
Case 511	C	T	C	T	T	C	0	0	0	0	0	0	0	0
Case 512	C	T	C	T	N	T	6	4	3	4	6	2	0	4
Case 513	C	T	C	T	N	N	13	19	3	11	13	15	0	11
Case 514	C	T	C	T	N	C	7	15	0	7	7	13	0	6
Case 515	C	T	C	T	C	T	6	4	3	3	6	2	0	0
Case 516	C	T	C	T	C	N	13	19	3	10	13	12	0	7
Case 517	C	T	C	T	C	C	7	15	0	7	7	10	0	6
Case 518	C	T	C	N	T	T	0	0	3	8	0	0	3	8
Case 519	C	T	C	N	T	N	15	1	6	25	3	0	5	22
Case 520	C	T	C	N	T	C	15	1	3	17	3	0	2	7
Case 521	C	T	C	N	N	T	7	4	11	26	7	2	8	26
Case 522	C	T	C	N	N	N	133	91	180	250	54	23	41	32
Case 523	C	T	C	N	N	C	126	89	175	249	40	21	27	18
Case 524	C	T	C	N	C	T	7	4	11	26	7	2	0	14
Case 525	C	T	C	N	C	N	118	90	180	248	49	22	35	23
Case 526	C	T	C	N	C	C	111	88	175	247	35	20	25	14
Case 527	C	T	C	C	T	T	0	0	3	8	0	0	3	8
Case 528	C	T	C	C	T	N	15	1	6	25	3	0	5	22
Case 529	C	T	C	C	T	C	15	1	3	17	3	0	2	7
Case 530	C	T	C	C	N	T	1	0	8	26	1	0	8	26
Case 531	C	T	C	C	N	N	120	86	177	248	39	22	37	28
Case 532	C	T	C	C	N	C	119	86	175	247	33	20	27	17
Case 533	C	T	C	C	C	T	1	0	8	26	1	0	0	14
Case 534	C	T	C	C	C	N	105	85	177	246	34	21	32	19
Case 535	C	T	C	C	C	C	104	85	175	245	28	19	25	13
Case 536	C	N	T	T	T	T	22	5	0	17	22	4	0	17
Case 537	C	N	T	T	T	N	40	0	0	17	40	0	0	17
Case 538	C	N	T	T	T	C	18	0	0	0	18	0	0	0
Case 539	C	N	T	T	N	T	30	7	1	19	30	6	1	18
Case 540	C	N	T	T	N	N	49	2	1	19	49	2	1	18
Case 541	C	N	T	T	N	C	19	0	0	0	19	0	0	0
Case 542	C	N	T	T	C	T	8	2	1	2	8	2	1	1
Case 543	C	N	T	T	C	N	9	2	1	2	9	2	1	1
Case 544	C	N	T	T	C	C	1	0	0	0	1	0	0	0
Case 545	C	N	T	N	T	T	22	5	0	1	22	4	0	1
Case 546	C	N	T	N	T	N	71	54	85	50	59	8	0	1
Case 547	C	N	T	N	T	C	49	54	85	49	36	6	0	0
Case 548	C	N	T	N	N	T	30	7	5	6	30	6	5	2
Case 549	C	N	T	N	N	N	82	60	158	215	69	14	7	3
Case 550	C	N	T	N	N	C	52	58	153	209	38	9	2	0
Case 551	C	N	T	N	C	T	8	2	5	5	8	2	5	1
Case 552	C	N	T	N	C	N	11	4	77	177	10	3	7	2
Case 553	C	N	T	N	C	C	3	2	72	172	2	1	2	0
Case 554	C	N	T	C	T	T	0	0	0	0	0	0	0	0
Case 555	C	N	T	C	T	N	31	54	85	49	19	8	0	0
Case 556	C	N	T	C	T	C	31	54	85	49	18	6	0	0
Case 557	C	N	T	C	N	T	0	0	4	3	0	0	4	0
Case 558	C	N	T	C	N	N	33	56	157	212	20	10	6	1
Case 559	C	N	T	C	N	C	33	56	153	209	19	7	2	0
Case 560	C	N	T	C	C	T	0	0	4	3	0	0	4	0
Case 561	C	N	T	C	C	N	2	2	76	175	1	1	6	1
Case 562	C	N	T	C	C	C	2	2	72	172	1	1	2	0
Case 563	C	N	N	T	T	T	22	5	4	25	22	4	0	25
Case 564	C	N	N	T	T	N	40	0	4	25	40	0	0	25
Case 565	C	N	N	T	T	C	18	0	0	0	18	0	0	0
Case 566	C	N	N	T	N	T	44	12	4	30	44	11	1	29
Case 567	C	N	N	T	N	N	101	23	9	37	80	22	6	36
Case 568	C	N	N	T	N	C	57	16	5	7	31	13	5	6
Case 569	C	N	N	T	C	T	22	7	4	5	22	7	0	0
Case 570	C	N	N	T	C	N	61	23	9	12	40	19	4	7
Case 571	C	N	N	T	C	C	39	16	5	7	13	10	4	6
Case 572	C	N	N	N	T	T	22	5	12	12	22	4	8	12
Case 573	C	N	N	N	T	N	90	15	93	126	62	8	13	46
Case 574	C	N	N	N	T	C	68	15	81	99	39	6	5	24
Case 575	C	N	N	N	N	T	50	16	16	79	48	15	15	78
Case 576	C	N	N	N	C	T	28	11	16	75	25	11	0	43
Case 577	C	N	N	C	T	T	0	0	8	8	0	0	8	8
Case 578	C	N	N	C	T	N	50	15	89	101	22	8	13	45
Case 579	C	N	N	C	T	C	50	15	81	93	21	6	5	24
Case 580	C	N	N	C	N	T	6	5	14	73	4	5	14	73
Case 581	C	N	N	C	C	T	6	5	14	73	3	5	0	43
Case 582	C	N	C	T	T	T	0	0	4	8	0	0	0	8
Case 583	C	N	C	T	T	N	0	0	4	8	0	0	0	8
Case 584	C	N	C	T	T	C	0	0	0	0	0	0	0	0
Case 585	C	N	C	T	N	T	14	7	4	13	13	7	1	12
Case 586	C	N	C	T	N	N	52	23	9	20	30	22	6	19
Case 587	C	N	C	T	N	C	38	16	5	7	12	13	5	6
Case 588	C	N	C	T	C	T	14	7	4	5	13	7	0	0
Case 589	C	N	C	T	C	N	52	23	9	12	30	19	4	7
Case 590	C	N	C	T	C	C	38	16	5	7	12	10	4	6
Case 591	C	N	C	N	T	T	0	0	12	11	0	0	8	11
Case 592	C	N	C	N	T	N	18	1	20	52	3	0	13	45
Case 593	C	N	C	N	T	C	18	1	8	44	3	0	5	24
Case 594	C	N	C	N	N	T	20	11	16	78	17	11	15	75
Case 595	C	N	C	N	C	T	20	11	16	75	16	11	0	41
Case 596	C	N	C	C	T	T	0	0	8	8	0	0	8	8
Case 597	C	N	C	C	T	N	18	1	16	52	3	0	13	45
Case 598	C	N	C	C	T	C	18	1	8	44	3	0	5	24
Case 599	C	N	C	C	N	T	6	5	14	73	4	5	14	71
Case 600	C	N	C	C	C	T	6	5	14	73	3	5	0	41
Case 601	C	C	T	T	T	T	3	1	0	0	1	0	0	0
Case 602	C	C	T	T	T	N	6	0	0	0	1	0	0	0
Case 603	C	C	T	T	T	C	3	0	0	0	0	0	0	0
Case 604	C	C	T	T	N	T	7	1	0	0	2	0	0	0
Case 605	C	C	T	T	N	N	11	0	0	0	3	0	0	0
Case 606	C	C	T	T	N	C	4	0	0	0	1	0	0	0
Case 607	C	C	T	T	C	T	4	0	0	0	1	0	0	0
Case 608	C	C	T	T	C	N	5	0	0	0	2	0	0	0
Case 609	C	C	T	T	C	C	1	0	0	0	1	0	0	0
Case 610	C	C	T	N	T	T	3	1	0	0	1	0	0	0
Case 611	C	C	T	N	T	N	12	19	36	34	4	0	0	0
Case 612	C	C	T	N	T	C	9	19	36	34	3	0	0	0
Case 613	C	C	T	N	N	T	7	1	0	0	2	0	0	0
Case 614	C	C	T	N	N	N	18	23	78	151	7	2	0	0
Case 615	C	C	T	N	N	C	11	23	78	151	5	1	0	0
Case 616	C	C	T	N	C	T	4	0	0	0	1	0	0	0
Case 617	C	C	T	N	C	N	6	1	42	117	3	0	0	0
Case 618	C	C	T	N	C	C	2	1	42	117	2	0	0	0
Case 619	C	C	T	C	T	T	0	0	0	0	0	0	0	0
Case 620	C	C	T	C	T	N	6	19	36	34	3	0	0	0
Case 621	C	C	T	C	T	C	6	19	36	34	3	0	0	0
Case 622	C	C	T	C	N	T	0	0	0	0	0	0	0	0
Case 623	C	C	T	C	N	N	7	21	78	151	4	1	0	0
Case 624	C	C	T	C	N	C	7	21	78	151	4	0	0	0
Case 625	C	C	T	C	C	T	0	0	0	0	0	0	0	0
Case 626	C	C	T	C	C	N	1	1	42	117	1	0	0	0
Case 627	C	C	T	C	C	C	1	1	42	117	1	0	0	0
Case 628	C	C	N	T	T	T	3	1	4	7	1	0	0	4
Case 629	C	C	N	T	T	N	6	0	4	7	1	0	0	4
Case 630	C	C	N	T	T	C	3	0	0	0	0	0	0	0
Case 631	C	C	N	T	N	T	15	6	2	9	6	4	0	4
Case 632	C	C	N	T	N	N	50	8	7	9	9	4	0	4
Case 633	C	C	N	T	N	C	35	3	5	0	3	0	0	0
Case 634	C	C	N	T	C	T	12	5	2	2	5	4	0	0
Case 635	C	C	N	T	C	N	44	8	7	2	8	4	0	0
Case 636	C	C	N	T	C	C	32	3	5	0	3	0	0	0
Case 637	C	C	N	N	T	T	3	1	9	3	1	0	4	0
Case 638	C	C	N	N	T	N	15	3	50	78	4	0	7	15
Case 639	C	C	N	N	T	C	12	3	41	60	3	0	3	12
Case 640	C	C	N	N	N	T	20	10	8	52	9	7	4	13
Case 641	C	C	N	N	C	T	17	9	8	49	7	7	0	9
Case 642	C	C	N	C	T	T	0	0	5	0	0	0	4	0
Case 643	C	C	N	C	T	N	9	3	46	54	3	0	7	15
Case 644	C	C	N	C	T	C	9	3	41	54	3	0	3	12
Case 645	C	C	N	C	N	T	5	5	6	47	3	4	4	13
Case 646	C	C	N	C	C	T	5	5	6	47	2	4	0	9
Case 647	C	C	C	T	T	T	0	0	4	7	0	0	0	4
Case 648	C	C	C	T	T	N	0	0	4	7	0	0	0	4
Case 649	C	C	C	T	T	C	0	0	0	0	0	0	0	0
Case 650	C	C	C	T	N	T	8	5	2	9	3	4	0	4
Case 651	C	C	C	T	N	N	39	8	7	9	5	4	0	4
Case 652	C	C	C	T	N	C	31	3	5	0	2	0	0	0
Case 653	C	C	C	T	C	T	8	5	2	2	3	4	0	0
Case 654	C	C	C	T	C	N	39	8	7	2	5	4	0	0
Case 655	C	C	C	T	C	C	31	3	5	0	2	0	0	0
Case 656	C	C	C	N	T	T	0	0	9	3	0	0	4	0
Case 657	C	C	C	N	T	N	3	0	14	20	0	0	7	15
Case 658	C	C	C	N	T	C	3	0	5	20	0	0	3	12
Case 659	C	C	C	N	N	T	13	9	8	52	6	7	4	12
Case 660	C	C	C	N	C	T	13	9	8	49	5	7	0	8
Case 661	C	C	C	C	T	T	0	0	5	0	0	0	4	0
Case 662	C	C	C	C	T	N	3	0	10	20	0	0	7	15
Case 663	C	C	C	C	T	C	3	0	5	20	0	0	3	12
Case 664	C	C	C	C	N	T	5	5	6	47	3	4	4	12
Case 665	C	C	C	C	C	T	5	5	6	47	2	4	0	8
