# Supplementary material for: Systematic analysis of microorganisms’ metabolism for selective targeting
Source: Sci Rep. 2024 Jul 16;14:16446. doi: 10.1038/s41598-024-65936-y (PMC11252421; doi:10.1038/s41598-024-65936-y)
Supplement: Supplementary file 5 — Supplementary Information 5. [file 41598_2024_65936_MOESM5_ESM.xlsx]

## Sheet: Sheet1
Table S2: In this file, the detailed results of the cases with no solution in the third and fourth steps are reported. T: Targeted N: Not Participated C: Conserved Here case 8 is shown as an example. In this case, K. p, P.p, E.c and S.e are targeted; S.d is conserved and Y.p is not included in this case study. for this case study, 53 triple solutions were found in the fourth step and 7 solutions …						Microorganisms State In Each Case T: Targeted, N: Not Participated and C: Conserved							Number Of Potential Solutions Found Fourth Step				Number Of Potential Solutions Found Fifth Step
						Case No.	K. pneumoniae iYLT228	P. putida iJNT463	E. coli iMLT5T5	S. enterica STM_vT_N	S. dysenteriae iSDY_TN59	Y. pestis iPC8T5	Single	Double	Triple	Quadruple	Single	Double	Triple	Quadruple
						Case 8	T	T	T	T	C	N	0	14	53	583	0	0	7	3

## Sheet: Table S2
Microorganisms State In Each Case T: Targeted, N: Not Participated and C: Conserved							Number Of Potential Solutions Found Fourth Step				Number Of Potential Solutions Found Fifth Step
Case No.	K. pneumoniae iYLT228	P. putida iJNT463	E. coli iMLT5T5	S. enterica STM_vT_N	S. dysenteriae iSDY_TN59	Y. pestis iPC8T5	Single	Double	Triple	Quadruple	Single	Double	Triple	Quadruple
Case 9	T	T	T	T	C	C	0	0	0	2	0	0	0	0
Case 18	T	T	T	N	C	C	0	0	0	2	0	0	0	0
Case 19	T	T	T	C	T	T	0	0	0	0	0	0	0	0
Case 22	T	T	T	C	N	T	0	0	0	0	0	0	0	0
Case 25	T	T	T	C	C	T	0	0	0	0	0	0	0	0
Case 26	T	T	T	C	C	N	0	0	0	0	0	0	0	0
Case 27	T	T	T	C	C	C	0	0	0	0	0	0	0	0
Case 90	T	N	T	T	C	C	0	0	4	19	0	0	0	0
Case 99	T	N	T	N	C	C	0	0	4	19	0	0	0	0
Case 100	T	N	T	C	T	T	0	0	0	0	0	0	0	0
Case 103	T	N	T	C	N	T	0	0	0	0	0	0	0	0
Case 106	T	N	T	C	C	T	0	0	0	0	0	0	0	0
Case 107	T	N	T	C	C	N	0	0	0	0	0	0	0	0
Case 108	T	N	T	C	C	C	0	0	0	0	0	0	0	0
Case 169	T	C	T	T	C	T	1	0	32	48	0	0	0	0
Case 170	T	C	T	T	C	N	1	0	36	65	0	0	0	0
Case 171	T	C	T	T	C	C	0	0	4	17	0	0	0	0
Case 178	T	C	T	N	C	T	1	0	32	48	0	0	0	0
Case 179	T	C	T	N	C	N	1	0	36	65	0	0	0	0
Case 180	T	C	T	N	C	C	0	0	4	17	0	0	0	0
Case 181	T	C	T	C	T	T	0	0	0	0	0	0	0	0
Case 182	T	C	T	C	T	N	0	0	0	0	0	0	0	0
Case 183	T	C	T	C	T	C	0	0	0	0	0	0	0	0
Case 184	T	C	T	C	N	T	0	0	0	0	0	0	0	0
Case 185	T	C	T	C	N	N	0	0	0	0	0	0	0	0
Case 186	T	C	T	C	N	C	0	0	0	0	0	0	0	0
Case 187	T	C	T	C	C	T	0	0	0	0	0	0	0	0
Case 188	T	C	T	C	C	N	0	0	0	0	0	0	0	0
Case 189	T	C	T	C	C	C	0	0	0	0	0	0	0	0
Case 210	T	C	N	C	T	C	0	0	0	0	0	0	0	0
Case 237	T	C	C	C	T	C	0	0	0	0	0	0	0	0
Case 252	N	T	T	T	C	C	0	0	0	2	0	0	0	0
Case 261	N	T	T	N	C	C	1	1	30	57	0	0	0	0
Case 262	N	T	T	C	T	T	0	0	0	0	0	0	0	0
Case 270	N	T	T	C	C	C	1	1	30	55	0	0	0	0
Case 343	N	N	T	C	T	T	0	0	0	24	0	0	0	0
Case 408	N	C	T	C	T	T	0	0	0	24	0	0	0	0
Case 411	N	C	T	C	N	T	0	0	0	24	0	0	0	0
Case 414	N	C	T	C	C	T	0	0	0	0	0	0	0	0
Case 463	C	T	T	T	C	C	0	0	0	0	0	0	0	0
Case 472	C	T	T	N	C	C	1	1	30	55	0	0	0	0
Case 473	C	T	T	C	T	T	0	0	0	0	0	0	0	0
Case 481	C	T	T	C	C	C	1	1	30	55	0	0	0	0
Case 511	C	T	C	T	T	C	0	0	0	0	0	0	0	0
Case 554	C	N	T	C	T	T	0	0	0	0	0	0	0	0
Case 584	C	N	C	T	T	C	0	0	0	0	0	0	0	0
Case 603	C	C	T	T	T	C	3	0	0	0	0	0	0	0
Case 619	C	C	T	C	T	T	0	0	0	0	0	0	0	0
Case 622	C	C	T	C	N	T	0	0	0	0	0	0	0	0
Case 625	C	C	T	C	C	T	0	0	0	0	0	0	0	0
Case 630	C	C	N	T	T	C	3	0	0	0	0	0	0	0
Case 649	C	C	C	T	T	C	0	0	0	0	0	0	0	0
