# Supplementary material for: Systematic analysis of microorganisms’ metabolism for selective targeting
Source: Sci Rep. 2024 Jul 16;14:16446. doi: 10.1038/s41598-024-65936-y (PMC11252421; doi:10.1038/s41598-024-65936-y)
Supplement: Supplementary file 6 — Supplementary Information 6. [file 41598_2024_65936_MOESM6_ESM.xlsx]

## Sheet: Legend
Table S3: In this file, the participation rate of each pathway in the obtained solutions are reported. Here alanine and aspartate metabolism pathway is shown as an example. In this case, only 76 single potential solutions attack alanine and aspartate metabolism. Other solutions of double, triple and quadruple SLs did not attack this pathway.						Pathways	All 665 cases
							Single	Double	Triple	Quadruple
						alanine and aspartate metabolism	76	0	0	0

## Sheet: All 665 case
Pathways	All 665 cases
	Single	Double	Triple	Quadruple
alanine and aspartate metabolism	92	63	18	21
alginate biosynthesis	8	0	0	0
alternate carbon metabolism	208	106	239	268
anaplerotic reactions	64	56	136	184
arginine and proline metabolism	80	42	94	72
aromatic compounds degradation	1	0	0	0
cell envelope biosynthesis	278	264	298	351
cofactor and prosthetic group biosynthesis	282	92	99	211
cysteine metabolism	0	43	47	10
extracellular exchange	104	9	2	32
fatty acid biosynthesis	0	56	82	69
fatty acid metabolism	0	8	32	32
folate metabolism	76	70	133	21
formaldehyde metabolism	0	1	0	0
gluconeogenesis	0	1	0	1
glutamate metabolism	31	9	24	39
glycerophospholipid metabolism	248	252	222	202
glycine, serine and threonine metabolism	0	24	38	81
glycolysis / gluconeogenesis	48	80	248	317
glyoxylate and dicarboxylate metabolism	0	38	34	124
histidine metabolism	48	60	104	44
inorganic ion transport and metabolism	74	0	4	4
inorganic polyphosphates metabolism	0	0	16	32
iron uptake and metabolism	4	5	5	5
lipopolysaccharide biosynthesis	142	72	56	32
lysine metabolism	0	16	16	16
membrane lipid metabolism	63	204	256	339
methionine metabolism	76	49	43	8
murein biosynthesis	120	32	32	32
murein recycling	0	32	32	32
nitrogen metabolism	0	0	8	0
nucleotide salvage pathway	185	244	283	253
oxidative phosphorylation	32	57	191	216
pentose phosphate pathway	48	160	275	337
phas metabolism	0	32	32	32
phenylalanine tyrosine tryptophan biosynthesis	0	1	0	0
purine and pyrimidine biosynthesis	140	120	110	56
purine metabolism	1	49	44	32
pyrimidine metabolism	0	35	1	1
pyruvate metabolism	0	28	69	58
riboflavin metabolism	32	0	0	0
sulfur metabolism	0	0	0	1
tca cycle	0	92	108	90
threonine and lysine metabolism	94	0	16	8
transport	2	45	24	28
trna charging	16	0	0	0
tyrosine, tryptophan, and phenylalanine metabolism	31	0	35	67
valine, leucine, and isoleucine metabolism	0	3	47	99
vitamin b12 metabolism	2	0	0	0

## Sheet: 602 case studies
Pathways	All 665 cases
	Single	Double	Triple	Quadruple
alanine and aspartate metabolism	76	0	0	0
alginate biosynthesis	7	0	0	0
alternate carbon metabolism	145	46	177	205
anaplerotic reactions	60	28	73	123
arginine and proline metabolism	75	34	46	31
aromatic compounds degradation	0	0	0	0
cell envelope biosynthesis	215	201	235	288
cofactor and prosthetic group biosynthesis	219	65	54	157
cysteine metabolism	0	10	12	5
extracellular exchange	94	7	0	16
fatty acid biosynthesis	0	0	26	13
fatty acid metabolism	0	0	0	0
folate metabolism	45	53	70	12
formaldehyde metabolism	0	0	0	0
gluconeogenesis	0	0	0	0
glutamate metabolism	0	4	0	15
glycerophospholipid metabolism	185	189	159	139
glycine, serine and threonine metabolism	0	13	3	21
glycolysis / gluconeogenesis	45	76	185	254
glyoxylate and dicarboxylate metabolism	0	22	18	80
histidine metabolism	45	0	44	8
inorganic ion transport and metabolism	59	0	3	3
inorganic polyphosphates metabolism	0	0	0	0
iron uptake and metabolism	3	2	0	0
lipopolysaccharide biosynthesis	79	31	40	0
lysine metabolism	0	0	0	0
membrane lipid metabolism	0	141	193	276
methionine metabolism	45	9	3	0
murein biosynthesis	89	31	31	31
murein recycling	0	31	31	31
nitrogen metabolism	0	0	0	0
nucleotide salvage pathway	122	181	220	190
oxidative phosphorylation	31	28	128	157
pentose phosphate pathway	45	97	212	274
phas metabolism	0	0	0	0
phenylalanine tyrosine tryptophan biosynthesis	0	0	0	0
purine and pyrimidine biosynthesis	77	57	85	36
purine metabolism	0	0	16	16
pyrimidine metabolism	0	3	0	0
pyruvate metabolism	0	23	48	31
riboflavin metabolism	31	0	0	0
sulfur metabolism	0	0	0	0
tca cycle	0	76	87	57
threonine and lysine metabolism	63	0	15	4
transport	0	28	17	12
trna charging	15	0	0	0
tyrosine, tryptophan, and phenylalanine metabolism	0	0	1	18
valine, leucine, and isoleucine metabolism	0	1	19	66
vitamin b12 metabolism	1	0	0	0

## Sheet: 63 case studies
Pathways	All 665 cases
	Single	Double	Triple	Quadruple
alanine and aspartate metabolism	16	63	18	21
alginate biosynthesis	1	0	0	0
alternate carbon metabolism	63	60	62	63
anaplerotic reactions	4	28	63	61
arginine and proline metabolism	5	8	48	41
aromatic compounds degradation	1	0	0	0
cell envelope biosynthesis	63	63	63	63
cofactor and prosthetic group biosynthesis	63	27	45	54
cysteine metabolism	0	33	35	5
extracellular exchange	10	2	2	16
fatty acid biosynthesis	0	56	56	56
fatty acid metabolism	0	8	32	32
folate metabolism	31	17	63	9
formaldehyde metabolism	0	1	0	0
gluconeogenesis	0	1	0	1
glutamate metabolism	31	5	24	24
glycerophospholipid metabolism	63	63	63	63
glycine, serine and threonine metabolism	0	11	35	60
glycolysis / gluconeogenesis	3	4	63	63
glyoxylate and dicarboxylate metabolism	0	16	16	44
histidine metabolism	3	60	60	36
inorganic ion transport and metabolism	15	0	1	1
inorganic polyphosphates metabolism	0	0	16	32
iron uptake and metabolism	1	3	5	5
lipopolysaccharide biosynthesis	63	41	16	32
lysine metabolism	0	16	16	16
membrane lipid metabolism	63	63	63	63
methionine metabolism	31	40	40	8
murein biosynthesis	31	1	1	1
murein recycling	0	1	1	1
nitrogen metabolism	0	0	8	0
nucleotide salvage pathway	63	63	63	63
oxidative phosphorylation	1	29	63	59
pentose phosphate pathway	3	63	63	63
phas metabolism	0	32	32	32
phenylalanine tyrosine tryptophan biosynthesis	0	1	0	0
purine and pyrimidine biosynthesis	63	63	25	20
purine metabolism	1	49	28	16
pyrimidine metabolism	0	32	1	1
pyruvate metabolism	0	5	21	27
riboflavin metabolism	1	0	0	0
sulfur metabolism	0	0	0	1
tca cycle	0	16	21	33
threonine and lysine metabolism	31	0	1	4
transport	2	17	7	16
trna charging	1	0	0	0
tyrosine, tryptophan, and phenylalanine metabolism	31	0	34	49
valine, leucine, and isoleucine metabolism	0	2	28	33
vitamin b12 metabolism	1	0	0	0
