# Supplementary material for: Systematic analysis of microorganisms’ metabolism for selective targeting
Source: Sci Rep. 2024 Jul 16;14:16446. doi: 10.1038/s41598-024-65936-y (PMC11252421; doi:10.1038/s41598-024-65936-y)
Supplement: Supplementary file 7 — Supplementary Information 7. [file 41598_2024_65936_MOESM7_ESM.xlsx]

## Sheet: Legend
Table S4: In this file, 15 pathways that are not attack by any single or synthetic lethal reaction set are reported. In addition, 18 pathways that can be individually attacked by synthetic lethal sets are also reported.

## Sheet: Table S4 - 15 Cases
Pathways that are not attack by any single or synthetic lethal reaction set.
cysteine metabolism
fatty acid biosynthesis
fatty acid metabolism
formaldehyde metabolism
gluconeogenesis
glycine, serine and threonine metabolism
glyoxylate and dicarboxylate metabolism
inorganic polyphosphates metabolism
lysine metabolism
murein recycling
nitrogen metabolism
phas metabolism
pyrimidine metabolism
pyruvate metabolism
sulfur metabolism

## Sheet: Table S4 - 18 case
Pathways that can be individually attacked by synthetic lethal sets
alanine and aspartate metabolism
alternate carbon metabolism
arginine and proline metabolism
cell envelope biosynthesis
cofactor and prosthetic group biosynthesis
glutamate metabolism
glycerophospholipid metabolism
glycolysis / gluconeogenesis
iron uptake and metabolism
membrane lipid metabolism
methionine metabolism
nucleotide salvage pathway
pentose phosphate pathway
phenylalanine tyrosine tryptophan biosynthesis
purine and pyrimidine biosynthesis
purine metabolism
tca cycle
valine, leucine, and isoleucine metabolism
